# Supplementary material for: A chemotherapy response prediction model derived from tumor-promoting B and Tregs and proinflammatory macrophages in HGSOC
Source: Front Oncol. 2023 Jul 14;13:1171582. doi: 10.3389/fonc.2023.1171582 (PMC10382026; doi:10.3389/fonc.2023.1171582)
Supplement: Supplementary file 2 [file DataSheet_2.zip]

Archive with 8 entries (8 files):
- Extended data 1.xlsx
- Extended data 2.xlsx
- Extended data 3.xlsx
- Extended data 4.xlsx
- Extended data 5.xlsx
- Extended data 6.xlsx
- Supplementary Table 1.xlsx
- Supplementary Table 2.xlsx
