# Supplementary material for: A chemotherapy response prediction model derived from tumor-promoting B and Tregs and proinflammatory macrophages in HGSOC
Source: Front Oncol. 2023 Jul 14;13:1171582. doi: 10.3389/fonc.2023.1171582 (PMC10382026; doi:10.3389/fonc.2023.1171582)
Supplement: Supplementary file 2 [file DataSheet_2.zip › Extended data 1.xlsx]

## Sheet: GSE154600’DEG_B
Sheet 1. scCODE results (DE gene-lists) of non-responders and responders in GSE154600 datasets' cell-types.
Gene_name	Detected_times	logFC	P_adjust
PCP4	5	17.8161	1.56531e-63
COMP	5	8.83888	1.18583e-84
IGFBP5	5	8.58757	1.28251e-111
IGHGP	5	7.38305	3.05286e-268
TPPP3	5	7.22758	2.13405e-94
MMP11	5	6.92777	1.35583e-48
CHI3L1	5	6.45782	1.33977e-69
CLU	5	6.23829	3.20865e-187
TIMP3	5	5.97524	1.07973e-113
TPM2	5	5.69335	3.77855e-167
AEBP1	5	5.59484	3.41116e-90
PTGDS	5	5.44221	1.05731e-122
RARRES2	5	5.38674	1.28526e-230
MYL9	5	5.35135	1.23516411460312e-320
COL5A1	5	5.34902	1.69915e-54
RBP1	5	5.20214	1.83486e-142
TM4SF1	5	5.16817	1.10614e-165
THBS2	5	5.12368	1.03432e-54
CCL2	5	5.1214	1.44981e-78
ACTA2	5	5.04654	1.24054e-139
CALD1	5	4.88157	2.41257e-144
S100A1	5	4.85132	1.32272e-86
OLFML3	5	4.81682	1.59308e-63
COL6A1	5	4.73538	2.21426e-70
COL1A1	5	4.65266	1.97459e-149
UCHL1	5	4.61346	1.16242e-62
THY1	5	4.5841	2.60478e-89
FBXO2	5	4.5544	1.58419e-60
CAVIN3	5	4.54329	1.0558e-71
SLPI	5	4.51473	0
TAGLN	5	4.50662	1.55695e-160
KRT17	5	4.48518	1.63396e-106
PCOLCE	5	4.48012	1.0272e-65
LUM	5	4.4579	1.24494e-106
PPP1R16A	5	4.36466	1.19424e-61
FOLR1	5	4.33033	1.72435e-87
NNMT	5	4.30534	1.57818e-82
SFRP2	5	4.30067	1.49726e-56
NBL1	5	4.24995	1.32882e-65
BGN	5	4.18622	2.52449e-92
MMP2	5	4.1168	3.76571e-53
ID4	5	4.06512	3.1207e-31
MXRA8	5	4.0465	1.06515e-71
PDLIM7	5	4.0153	1.00234e-90
SERPINH1	5	4.0066	1.66483e-97
SERPING1	5	3.95598	1.17161e-116
COL1A2	5	3.94174	1.59404e-66
TNNT1	5	3.87901	1.4179e-79
NDUFA4L2	5	3.84056	1.16167e-34
C1S	5	3.82509	1.47142e-55
FN1	5	3.77804	1.57374e-127
TPM1	5	3.75629	1.77929e-71
MMP7	5	3.75544	1.14384e-61
IFITM3	5	3.70791	0
NPDC1	5	3.676	2.78759e-43
CYR61	5	3.66438	1.41064e-59
ERN1	5	-3.66418	2.05142e-46
RAB13	5	3.66215	1.13056e-147
MFGE8	5	3.65338	1.65655e-84
TUBB	5	3.6515	1.87581e-184
HSPG2	5	3.63979	1.06902e-61
HTRA1	5	3.63001	1.39866e-50
CCL3	5	3.61736	1.24527e-130
CCDC80	5	3.56634	1.59987e-86
SERPINF1	5	3.51514	4.42896e-49
S100A16	5	3.5139	1.05843e-96
AAMDC	5	3.49477	1.80166e-52
NUPR1	5	3.48981	1.32661e-102
WFDC2	5	3.44624	1.87461e-199
SPARC	5	3.43434	1.17153e-72
STMN1	5	3.4237	1.91165e-136
CTGF	5	3.41904	1.37563e-85
EMX2	5	3.39821	1.16375e-50
RNASE1	5	3.37669	3.8816e-124
CRIP2	5	3.36763	1.14956e-59
MDK	5	3.31204	1.32062e-201
ARL2	5	3.30543	2.15256e-97
HES1	5	3.27942	1.75503e-94
KRT7	5	3.23771	1.05577e-68
COL3A1	5	3.20677	1.13265e-83
DCN	5	3.1573	2.09475e-34
PTMS	5	3.15214	1.33882e-117
PAX8	5	3.14832	1.20338e-32
PUF60	5	3.12131	1.05789e-89
VCAN	5	3.11899	2.01825e-39
CENPW	5	3.08225	1.28865e-39
SNCG	5	3.0473	1.13326e-54
ID1	5	3.03995	2.82481e-56
COL6A2	5	3.01813	4.10215e-42
C1R	5	2.9875	1.55058e-52
SPARCL1	5	2.9595	1.12629e-37
TUBA1A	5	2.95344	2.32926e-109
CRYAB	5	2.95078	2.49347e-51
RAB34	5	2.94974	1.11795e-64
H1FX	5	-2.9433	1.10872e-44
NAPRT	5	2.92495	2.68455e-39
RHOC	5	2.92388	1.46201e-74
DDAH2	5	2.86949	1.89553e-102
C1QB	5	2.84971	1.01083e-132
C1QA	5	2.83422	1.35299e-129
KRT8	5	2.83167	1.01079e-109
ATF3	5	2.80804	4.68793e-83
LGALS3BP	5	2.79562	1.52447e-78
TIMP1	5	2.77478	1.60605e-129
ANXA1	5	2.76478	1.07008e-99
BCAM	5	2.76175	1.33044e-46
TRBC1	5	2.75306	1.36856e-50
CTHRC1	5	2.73494	3.11324e-40
RGS16	5	2.73372	2.25757e-30
IL32	5	2.72996	1.0943e-119
HSPA1A	5	2.7187	1.21659e-85
MTCH1	5	2.70361	1.12741e-101
CD151	5	2.69911	1.23579e-68
KRT18	5	2.68454	1.99579e-108
IGFBP4	5	2.68411	1.52512e-27
CLDN3	5	2.6839	1.19393e-80
APOE	5	2.6818	1.27671e-90
BEX3	5	2.66525	1.18247e-65
CCL4	5	2.63118	1.58494e-68
PLTP	5	2.62357	1.44557e-62
PKM	5	2.6232	1.97243e-148
AC058791.1	5	-2.61884	1.15224e-34
DUSP5	5	-2.61441	1.00437e-92
NUDT5	5	2.60749	1.02344e-47
TUBA1C	5	2.60323	1.3009e-70
HSP90AB1	5	2.57545	1.17468e-182
CD9	5	2.56571	1.06999e-84
MEA1	5	2.55517	3.19923e-46
SPP1	5	2.51485	1.11995e-78
DYNC1I2	5	2.50294	1.09621e-63
POLR2H	5	2.48046	2.14713e-48
MT-ND6	5	2.46609	1.72909e-46
SNHG19	5	2.45792	3.27387e-35
CCT5	5	2.44904	1.1769e-29
IER3	5	2.4443	1.60942e-70
TGFBI	5	2.44335	1.12489e-31
IFI27	5	2.43287	1.0084e-100
EXOSC4	5	2.42826	1.85159e-35
SNHG25	5	2.42595	1.14445e-49
CST7	5	2.42021	1.65442e-41
SERPINB6	5	2.41499	1.91202e-28
CCL4L2	5	2.41411	1.50844e-46
DNAAF1	5	-2.40542	2.94632e-43
PELI1	5	-2.34776	2.24149e-48
ENO1	5	2.34745	1.54121e-124
FLOT1	5	2.34692	1.07935e-68
ANXA2	5	2.34686	2.09865e-136
VDAC3	5	2.34412	1.64621e-54
CTSD	5	2.31623	2.09843e-97
PSMD2	5	2.31536	1.35501e-47
TUBB4B	5	2.31044	1.34682e-101
GSTO1	5	2.29525	1.31566e-43
GNG11	5	2.29371	1.03388e-19
TRAC	5	2.29171	1.68725e-37
PRDX6	5	2.27924	1.1997e-80
OPTN	5	2.27617	1.02335e-44
CEBPD	5	2.27386	2.60842e-43
MAGED2	5	2.26492	1.01181e-50
SELENOP	5	2.26327	1.36184e-35
CD2	5	2.25396	1.09458e-17
CD3D	5	2.24957	1.80468e-46
CHST2	5	-2.24693	1.22506e-39
KRT19	5	2.24514	1.23232e-66
PSMD14	5	2.22714	1.81622e-31
NMT1	5	2.22553	1.11717e-36
BCL2L11	5	-2.21863	1.34689e-31
TSC22D1	5	2.21852	1.32806e-47
TNFRSF13C	5	-2.20828	1.00263e-41
HSPA1B	5	2.19802	2.13007e-24
C1QC	5	2.19777	3.47153e-31
NUDC	5	2.19162	1.35963e-61
VPS28	5	2.18454	1.22946e-74
C3	5	2.18267	1.1438e-34
AC016831.5	5	-2.16252	1.44963e-36
C19orf33	5	2.15918	1.14443e-40
ANKRD28	5	-2.15902	1.1079e-29
SSB	5	2.14399	1.68151e-58
TPI1	5	2.13393	1.24016e-118
CAPG	5	2.13208	1.61858e-42
AP2M1	5	2.13037	1.96377e-76
IGKV3-20	5	2.1202	2.21373e-20
ABCF1	5	2.10918	1.21246e-44
CD63	5	2.09455	2.6247e-117
MGST3	5	2.08455	1.20688e-38
IGFBP2	5	2.06519	1.59732e-41
NKG7	5	2.05487	1.13848e-24
BANF1	5	2.04599	1.42661e-58
S100A13	5	2.03669	1.1592e-48
GAPDH	5	2.03127	1.54496e-141
FCER1G	5	2.02904	1.71483e-65
EIF6	5	2.02807	2.44595e-54
PTTG1	5	2.02253	3.63052e-30
SOX4	5	2.02025	1.21175e-55
GZMA	5	2.00888	3.17587e-29
ZBP1	5	-2.00633	1.2949e-26
FXR1	5	2.00076	1.18608e-22
MGP	5	1.99131	1.34888e-14
IK	5	1.99124	1.53124e-37
S100A10	5	1.99096	1.19644e-77
UQCRC1	5	1.96866	1.20963e-39
IGFBP7	5	1.95939	1.07249e-39
PSMC3	5	1.95686	2.34143e-48
UBALD2	5	-1.95517	1.57681e-32
NUCKS1	5	1.95353	1.79538e-54
LSM2	5	1.94954	1.15144e-44
PRDX1	5	1.94365	1.18835e-91
TUBA1B	5	1.93527	2.88695e-88
PSAT1	5	1.93009	1.58097e-20
IGKV4-1	5	1.91953	1.27873e-11
AC103591.3	5	-1.91425	1.09616e-19
RPL17	5	-1.90655	1.32928e-100
VIM	5	1.90296	1.19814e-84
PSMA4	5	1.90101	1.26296e-59
DSTN	5	1.89719	3.32646e-77
APOC1	5	1.8948	1.04245e-45
HSP90AA1	5	1.88193	1.12934e-71
OAZ2	5	1.86936	3.43625e-39
CYTOR	5	-1.8677	2.27598e-22
CKS1B	5	1.86242	2.2578e-28
ATF5	5	1.85823	2.09973e-22
PSMB5	5	1.85722	1.334e-32
LDHA	5	1.84984	1.57055e-81
HSPB1	5	1.84533	1.5581e-55
CBX3	5	1.84229	1.39887e-56
MRPL14	5	1.83429	1.83247e-37
CACYBP	5	1.83221	1.44829e-20
GRINA	5	1.82919	2.12251e-32
CCL5	5	1.80277	1.11451e-67
LY6E	5	1.80251	1.3768e-89
JCHAIN	5	-1.80177	2.81271e-54
FCGRT	5	1.79868	1.44542e-48
SOCS3	5	-1.78691	1.23754e-19
AP2S1	5	1.78189	1.49886e-56
CCT3	5	1.77465	1.80932e-36
CCT7	5	1.77195	1.81221e-34
IGHG2	5	1.75689	1.80022e-67
LGALS1	5	1.75319	1.05577e-68
S100A11	5	1.74828	2.72801e-59
MT1X	5	-1.74727	0.000162953
FDPS	5	1.74346	1.00736e-34
HLA-DQA2	5	-1.74216	1.03078e-22
DNAJB1	5	1.73641	1.79569e-39
PGAM1	5	1.73557	2.24088e-34
AIF1	5	1.72959	1.68022e-33
MRFAP1	5	1.72806	1.03834e-44
MRPL12	5	1.71878	1.22499e-18
ZFP36L2	5	-1.71774	1.04755e-55
NDUFV1	5	1.71247	1.18331e-34
HLA-DRB1	5	1.70613	1.07004e-99
SNRPD1	5	1.69945	1.33368e-42
CPNE1	5	1.69861	2.37124e-28
EHMT1	5	-1.69282	1.10454e-17
TSTA3	5	1.69264	1.61455e-26
SOD1	5	1.68328	1.44151e-60
PRDX5	5	1.68183	1.032e-59
NELFE	5	1.66238	1.29155e-31
MRPL37	5	1.65196	1.2512e-14
NDUFB9	5	1.64506	1.22899e-27
PSMA7	5	1.64448	2.80159e-67
PSAP	5	1.63652	1.01069e-37
ZSCAN16-AS1	5	1.63005	1.53068e-14
ZFP36	5	-1.609	1.23999e-119
TM7SF2	5	1.6003	1.4213e-16
PRDM1	5	-1.59458	1.54924e-16
IMPDH2	5	1.59361	1.19471e-15
PSMD4	5	1.58541	1.83278e-31
CST3	5	1.58319	1.65662e-78
CTSB	5	1.57996	1.13918e-46
MYL6	5	1.57787	2.09515e-69
NME4	5	1.57086	2.36141e-17
CUTA	5	1.5669	1.11215e-48
RDX	5	1.56367	2.60054e-21
TSPAN3	5	1.56183	3.26614e-25
OLA1	5	1.5617	1.03681e-18
MARCKSL1	5	1.5569	1.04883e-32
BCAP31	5	1.55317	1.97927e-25
LDHB	5	1.55304	2.61629e-45
ELL2	5	-1.54882	2.50955e-21
RPL36A	5	-1.54746	0
EGR1	5	1.546	1.057e-40
AHCY	5	1.5379	2.17435e-14
NME1	5	1.51251	1.06597e-33
DNPH1	5	1.51127	1.12003e-29
SLC39A4	5	1.51083	1.17979e-18
HSPD1	5	1.51061	1.07177e-34
PRDX2	5	1.50871	1.23682e-43
HMGA1	5	1.49165	1.22484e-29
MIR4435-2HG	5	-1.48545	1.48213e-06
IGHG4	5	-1.4714	1.44381e-13
LMNA	5	1.47035	1.7566e-45
ATP5F1C	5	1.46432	3.00042e-33
PCBD1	5	1.45533	1.01759e-15
ACTG1	5	1.4512	3.26433e-67
NDUFS8	5	1.43848	2.11612e-34
GADD45A	5	-1.43003	1.76709e-14
NDUFAF3	5	1.42685	1.02372e-20
SCAND1	5	1.41208	1.65211e-20
PEBP1	5	1.40387	1.11361e-36
MRPS21	5	1.40326	1.32355e-14
LRPAP1	5	1.40052	1.16804e-31
CD24	5	1.40036	1.47692e-24
CREB3L2	5	-1.38841	1.68044e-14
DYNLL1	5	1.38727	1.38592e-48
CSKMT	5	1.38204	2.44526e-22
CYC1	5	1.38153	1.43941e-17
PGK1	5	1.37978	1.37045e-36
UBB	5	1.37907	1.25969e-92
EID1	5	1.37807	1.60009e-33
NCL	5	1.37688	2.16604e-36
TP53INP1	5	-1.36664	1.65372e-13
ATP5F1B	5	1.36368	1.51659e-34
SARS	5	1.36345	1.09278e-18
CMTM7	5	1.36313	1.66518e-23
HIST1H1C	5	-1.35613	1.0026e-16
RAC1	5	1.35547	1.44955e-48
HIST1H4C	5	1.35261	1.47036e-06
HMGN2	5	1.34777	1.58617e-52
TYROBP	5	1.3461	1.03074e-63
TKT	5	1.34281	1.22335e-20
PSMB1	5	1.34147	1.07176e-36
GRN	5	1.34098	1.16562e-32
AL121944.1	5	-1.33631	2.29088e-09
SNRPE	5	1.3344	1.33934e-17
CCDC85B	5	1.32927	2.47211e-32
IFITM2	5	1.32922	1.27227e-33
GSTP1	5	1.32692	1.44434e-44
TXNDC11	5	-1.31313	2.86251e-17
EIF3I	5	1.31031	1.77693e-23
TECR	5	1.30452	2.81575e-26
PARK7	5	1.30289	1.43683e-25
PSMB2	5	1.29956	2.43588e-21
UFC1	5	1.29838	1.14856e-28
HSBP1	5	1.29682	1.673e-25
AREG	5	-1.29367	1.16279e-17
SERBP1	5	1.28911	1.21278e-19
CD27	5	1.28267	2.19641e-20
CYHR1	5	1.2725	1.65851e-15
HLA-A	5	1.27188	1.39855e-53
SQSTM1	5	1.26674	2.22318e-26
SF3B2	5	1.26657	2.0527e-25
DYNLRB1	5	1.2624	1.0359e-25
PSMB6	5	1.25989	1.39268e-25
SPON2	5	1.25297	1.09814e-07
RBMX	5	1.24634	1.07562e-35
HSPH1	5	1.24434	1.55315e-07
BST2	5	1.23995	1.30836e-28
TBCA	5	1.2346	1.13131e-13
HSPA5	5	1.23342	1.02414e-29
UBE2L6	5	1.22908	1.45943e-17
COX5B	5	1.22787	1.19672e-08
RNF181	5	1.21847	1.00855e-21
TIMM13	5	1.21635	3.24011e-21
PSMB3	5	1.21462	1.03586e-23
CHID1	5	1.21174	1.03891e-17
MRPL51	5	1.2084	1.52292e-25
IGHG1	5	1.20634	1.03504e-07
MRPL20	5	1.20274	1.12751e-22
EAF2	5	1.20262	0.000265015
TUFM	5	1.19913	1.04578e-23
IGLC3	5	-1.19295	1.14633e-05
YWHAE	5	1.18697	1.95898e-19
MESD	5	1.1796	1.37987e-12
MDH2	5	1.17689	1.57733e-17
NDUFS5	5	1.17352	2.44091e-23
JPT1	5	1.16979	1.39167e-09
NHP2	5	1.1696	1.03391e-12
MARCKS	5	1.15244	2.0327e-16
FNBP1	5	-1.13139	1.79764e-08
NSA2	5	1.13083	1.25253e-18
RPS29	5	-1.12311	1.11361e-112
NUCB2	5	1.11991	1.19808e-14
ID3	5	1.11816	1.3548e-13
UQCRH	5	1.10004	0.00405489
S100A6	5	1.09589	1.04899e-39
C8orf59	5	1.08772	2.70128e-15
TOR3A	5	-1.07627	1.6032e-07
ARF4	5	1.07376	1.07948e-14
PLCG2	5	1.07313	0.00744378
NAXE	5	1.07268	1.86043e-14
S100A4	5	1.07174	1.47521e-23
ALG3	5	1.07029	1.78832e-08
CLIC1	5	1.06627	1.83106e-27
PLD3	5	1.06527	1.00551e-14
SEC61G	5	-1.06482	2.00247e-28
GPAA1	5	1.06291	1.11632e-09
EIF2S2	5	1.06247	3.17267e-26
PSMD8	5	1.05833	1.37534e-21
HSPE1	5	1.05822	1.31246e-16
IGHA1	5	1.05812	0.000132558
ATP5IF1	5	1.05736	1.85025e-15
ENY2	5	1.05557	1.10438e-18
DNAJC19	5	1.05487	1.05067e-07
QPRT	5	1.04651	1.0158e-07
RPL23A	5	-1.04498	1.30482e-91
C19orf53	5	1.04419	1.28801e-20
COX5A	5	1.03954	1.44027e-05
RBM33	5	-1.03819	1.05833e-06
ARPC5L	5	1.03619	1.03036e-11
LY96	5	-1.02904	1.10171e-14
ATP6V0B	5	1.02051	1.17579e-23
MT-ND5	5	1.02017	2.39724e-17
KLF13	5	-1.01941	1.12203e-13
YBX3	5	-1.01824	1.4968e-08
KLF2	5	-1.0164	1.32083e-21
EIF5B	5	1.01535	1.23766e-18
LAMTOR4	5	1.01304	1.37296e-21
ATP5PO	5	1.00917	1.34521e-22
MCL1	5	-1.00444	3.0996e-22
SIL1	5	1.00085	1.4502e-11
RGS2	5	-0.999066	1.44962e-07
FIS1	5	0.993009	1.09828e-10
ERP29	5	0.982942	1.18914e-27
SMIM14	5	-0.976158	1.12911e-14
HIST1H2AC	5	-0.971158	1.85498e-05
AC012236.1	5	-0.963985	1.08954e-10
PIM2	5	-0.961563	1.06671e-15
CALM1	5	0.960849	2.57564e-23
HCST	5	0.95998	1.01636e-12
IGLC2	5	-0.956997	2.1796e-07
ATOX1	5	0.953066	1.15708e-14
VKORC1	5	0.950255	1.08803e-12
BASP1	5	-0.948954	2.62483e-10
LYZ	5	0.948599	2.15123e-17
AKR1A1	5	0.945129	1.54925e-08
NDUFC2	5	0.94135	1.39979e-14
NDUFB10	5	0.941154	1.41304e-15
PSME2	5	0.940572	1.52253e-15
NAP1L1	5	0.937698	1.09861e-23
GADD45GIP1	5	0.935778	1.20981e-14
UBC	5	0.923439	1.11581e-15
RPS28	5	-0.921058	1.05218e-110
RPS25	5	-0.917981	1.42138e-83
RAB30	5	-0.915566	1.77123e-06
BSG	5	0.912114	1.01256e-19
PPA1	5	0.908988	1.32489e-13
YPEL5	5	-0.908376	1.34157e-20
CALR	5	0.906717	1.86796e-10
NR4A2	5	-0.906077	0.00246516
RCN2	5	0.90156	0.000536721
TMBIM6	5	0.897882	2.29003e-05
MLEC	5	0.896542	2.09241e-11
HLA-DRB5	5	0.896277	1.12089e-17
STOML2	5	0.889818	1.55736e-11
CD37	5	-0.888282	1.06119e-14
ATP5ME	5	0.887322	0.010662
RPL39	5	-0.884779	1.49255e-193
ATP5MC3	5	0.875606	1.53366e-14
ID2	5	0.872284	1.26166e-08
PPP1R15A	5	-0.871801	1.40585e-11
LSM3	5	0.867732	1.6601e-10
BANK1	5	-0.860252	1.279e-06
GLRX	5	-0.859436	1.26483e-06
EDF1	5	0.846172	1.0974e-12
TSC22D3	5	-0.845458	1.73394e-37
RPN2	5	0.844413	1.68279e-08
TRAM1	5	-0.837805	1.34297e-13
ERGIC3	5	0.831843	1.47036e-06
ATRAID	5	0.829369	1.2092e-10
CCDC167	5	0.822704	1.20853e-06
MT-ND4L	5	0.819901	0.00346307
RPL38	5	-0.816359	1.50087e-75
CCT8	5	0.813234	2.48009e-08
JUN	5	0.805831	1.06944e-24
JUNB	5	-0.805228	1.208e-13
NANS	5	0.801945	1.07815e-06
HLA-DQA1	5	0.801437	1.99488e-14
PSME1	5	0.796579	1.34719e-16
NDUFB2	5	0.795265	1.09621e-05
UQCC2	5	0.788868	3.1066e-08
MRPS34	5	0.771345	0.00287674
DNAJA1	5	0.766582	2.19592e-13
RPL27	5	-0.764329	1.80022e-67
SH3BGRL3	5	0.760779	2.25984e-13
TRIB1	5	-0.757875	0.000137628
AURKAIP1	5	0.757855	1.18036e-11
RBX1	5	0.748674	0.00061703
ATP5PF	5	0.742972	0.000220088
NDUFS6	5	0.742547	1.60568e-09
CKS2	5	0.742025	0.00258893
CRIP1	5	-0.739168	1.93025e-05
CITED2	5	-0.738534	0.000224097
HINT1	5	0.737817	0.0151825
PPIB	5	0.737603	1.98473e-09
CDK2AP2	5	0.73711	1.01933e-07
CD83	5	-0.733514	0.000323485
PABPC4	5	0.730018	2.42757e-08
VAMP5	5	0.724759	1.47068e-07
EMP3	5	0.72412	3.59221e-10
HSP90B1	5	0.724078	0.00147
HLA-B	5	0.72107	1.35313e-27
CLEC2B	5	0.719009	0.000160829
XBP1	5	-0.718667	2.71748e-09
RGS1	5	-0.717995	1.63424e-08
H2AFZ	5	0.717151	1.15981e-10
ATP5F1A	5	0.716292	1.48384e-08
UQCR11	5	-0.715007	2.92918e-27
TMEM147	5	0.713681	1.08203e-08
RPS21	5	-0.707305	2.62036e-73
NPC2	5	0.704246	1.32028e-12
CNBP	5	0.703307	0.000291193
NDUFA3	5	-0.69961	1.14503e-31
OST4	5	-0.691015	1.77729e-33
TMED2	5	-0.688291	1.45502e-10
PRDX4	5	0.685767	0.000223583
BTG1	5	-0.685614	2.49491e-07
UCP2	5	0.676379	0.000151949
ITM2C	5	-0.67532	1.18826e-09
CHCHD2	5	0.672589	0.00047494
DAD1	5	0.662902	0.000227541
SELENOM	5	0.660185	0.000892569
BTG2	5	-0.652953	1.42371e-08
KDELR2	5	0.650174	0.00282758
CTSZ	5	0.64981	0.00017345
LRRC59	5	0.647106	0.000158063
SNU13	5	0.641106	0.0419812
ODC1	5	-0.638442	1.3443e-15
TMED9	5	0.635653	1.72921e-08
HLA-DPA1	5	0.633368	1.91915e-21
PDE4B	5	-0.631932	2.85889e-05
MS4A1	5	-0.626724	0.00508185
RPS17	5	-0.622418	1.54663e-64
IFI27L2	5	0.617115	0.000348569
HDLBP	5	0.615329	0.000186515
EIF4A2	5	0.613355	0.00265587
HM13	5	0.606297	0.000523741
CFLAR	5	-0.597763	1.04669e-16
HSPA8	5	0.595146	1.34694e-07
GUK1	5	0.592876	1.19298e-09
PHPT1	5	0.589587	0.000349124
MTDH	5	0.588186	0.000151929
TPST2	5	-0.580546	0.000198856
PDIA6	5	0.576811	0.00031011
DERL1	5	0.565421	0.000402207
PFN1	5	0.563861	0.00127226
CORO1A	5	0.560207	0.000279788
TUBA4A	5	0.546898	0.0013872
RPS27L	5	0.545998	0.012589
ZNF331	5	-0.544806	0.000695775
NENF	5	0.541818	0.000305796
KLF6	5	0.541545	1.0563e-10
FAU	5	-0.537679	2.432e-47
PABPC1	5	0.514388	0.000159273
ARPC2	5	0.511335	2.02515e-08
HLA-DRA	5	0.505739	1.85073e-05
HLA-DPB1	5	0.483896	1.84487e-23
CYTIP	5	-0.4765	3.43965e-06
SSR2	5	0.473366	0.00028752
TPD52	5	-0.463379	1.18606e-05
RPL36	5	-0.454912	1.20096e-79
RPS10	5	-0.4417	1.71322e-34
FOSB	5	0.437883	0.000201903
IER2	5	0.437277	0.00453025
ISG20	5	-0.431092	1.14001e-19
FKBP11	5	-0.424706	1.43806e-05
TMEM258	5	-0.422466	1.7714e-09
SEC14L1	5	-0.399684	0.00302723
SPCS3	5	-0.385186	1.43569e-07
ARID5B	5	-0.319122	0.00591554
DERL3	5	-0.302607	0.000103476
NDUFA1	5	-0.295932	1.71008e-09
SRGN	5	-0.292392	2.22281e-05
DDIT4	5	-0.275753	0.00180865
SEC61B	5	-0.270424	1.5723e-06
POLR2L	5	-0.257356	1.6207e-12
ERLEC1	5	-0.256306	0.00291483
HERPUD1	5	-0.254958	2.24525e-11
UQCRQ	5	-0.240529	1.13567e-13
VOPP1	5	-0.239757	0.00731814
UBE2J1	5	-0.228003	0.00105203
EEF2	5	-0.225473	1.47542e-08
POU2AF1	5	-0.220909	0.000412506
CYBA	5	0.220812	0.000247766
SELENOK	5	-0.214282	1.52715e-07
SELENOS	5	-0.204384	0.00163006
RPL37A	5	-0.198544	1.05142e-33
CD79A	5	-0.15866	1.13756e-09
JUND	5	-0.157437	0.000247766
SERF2	5	-0.150183	1.14493e-18
OAZ1	5	-0.147257	1.33957e-16
SUB1	5	0.145236	0.000814536
CD74	5	-0.140162	0.004041
RPL36AL	5	-0.138459	2.44781e-16
MT-ND3	5	-0.135404	1.98914e-45
RPL28	5	-0.130309	1.31398e-24
ATP5MG	5	-0.128592	2.14976e-09
EEF1B2	5	-0.128129	1.27689e-10
ATF4	5	-0.122542	0.00267769
TOMM7	5	-0.120808	1.74675e-07
MALAT1	5	-0.112266	0.00023679
ATP5F1E	5	-0.107279	3.11572e-15
SERP1	5	-0.0249013	0.000148153
RPS26	5	0.0224787	0.00697713
COX7A2	5	-0.0199749	0.000310074
ACTG2	4	17.3056	1.71556e-37
TPSB2	4	16.3415	0.0102502
LINC01986	4	16.1924	1.06544e-20
EPYC	4	16.0151	3.95457e-12
DIO2	4	14.4191	0.00191949
IGKV2D-28	4	14.2023	0.00112901
IGHV3-33	4	14.0372	0.000546895
IGKV1D-33	4	14.0372	0.00147
VSIG2	4	13.4523	0.000131537
CA9	4	13.3148	0.000427562
CDH5	4	13.2408	0.000616478
IGLV7-43	4	13.0804	0.00237183
LINC02562	4	12.9929	0.0015964
PHOX2A	4	12.9929	0.0015964
ISLR	4	7.29005	1.05255e-51
LY6K	4	7.00333	3.47374e-34
CXCL14	4	6.76953	1.15491e-52
INHBA	4	6.47704	1.62487e-30
PALLD	4	6.35379	1.37534e-21
DNALI1	4	6.07534	1.31662e-36
SELENBP1	4	6.00735	1.14407e-49
IGLV3-10	4	5.42335	0.000353288
COL8A1	4	5.33693	1.7004e-35
COL11A1	4	5.30962	1.78933e-35
IGHV4-31	4	-5.25675	2.19299e-08
CTSK	4	4.97392	1.42133e-22
PRRX1	4	4.87264	2.25631e-14
PART1	4	4.70162	1.46392e-39
AC079305.1	4	-4.68237	0.000206889
ASB2	4	4.59894	0.000271617
FBN1	4	4.5898	2.40326e-21
MRC2	4	4.52797	1.01832e-11
IGLV3-25	4	-4.51889	1.06248e-14
TOP2A	4	4.47456	1.06888e-24
POSTN	4	4.34593	2.01871e-22
AL355075.4	4	-4.32012	1.43301e-23
CPE	4	4.19846	1.10918e-26
APOD	4	4.1443	3.22201e-11
COL5A2	4	4.12893	2.46411e-19
COL6A3	4	4.10623	1.57859e-41
COL4A2	4	3.96555	1.46703e-27
LCN2	4	3.92213	1.17609e-30
LYPD2	4	3.9218	2.02461e-08
MTRNR2L1	4	3.88023	1.10245e-23
GJB2	4	3.87307	1.11271e-14
IGHV3-15	4	3.8429	2.11803e-08
PXDN	4	3.80309	1.7472e-22
IGHV3-66	4	3.79605	0.000649581
CDC20	4	3.70765	1.34528e-12
SCGB1D2	4	3.70326	2.22692e-17
DHCR24	4	3.52532	1.0058e-30
SFRP4	4	3.51503	1.62705e-10
BUB1B	4	3.47348	0.00224222
AL096865.1	4	-3.39883	0.000164913
LINC00309	4	-3.38296	0.000873055
IGHV1-46	4	-3.19867	1.54144e-08
AP001160.1	4	-3.19741	1.04352e-06
TYMS	4	3.18516	4.0664e-18
IGHV3-11	4	3.1689	1.83803e-07
FRZB	4	3.16277	2.04357e-31
VWF	4	3.15663	4.7183e-34
MAP3K9	4	-3.05487	1.03163e-11
AC015912.3	4	-3.01419	0.000139982
GZMH	4	3.0032	5.34003e-18
C6orf132	4	2.99695	1.38726e-07
RARRES1	4	2.97221	1.40506e-20
IGLV2-11	4	-2.9096	1.02637e-17
LINC01781	4	-2.89152	2.45712e-25
MKI67	4	2.82246	0.00073851
IGHV3-74	4	2.82209	0.00369449
LINC00877	4	-2.78291	1.0441e-13
ANGPTL4	4	2.61512	1.44651e-07
NUSAP1	4	2.61109	3.67822e-10
LINC01857	4	-2.59531	1.53096e-17
RASD1	4	-2.585	1.03636e-08
AL136987.1	4	-2.56952	1.06525e-11
AURKB	4	2.5318	2.10735e-06
IL4I1	4	2.53098	1.07528e-10
FBXL22	4	-2.49155	0.00265506
LGALSL	4	-2.4744	1.34596e-06
GNLY	4	2.42131	1.49678e-14
TBCEL	4	-2.39687	2.64025e-11
HIST2H2BE	4	-2.39212	2.55237e-23
IGLC7	4	2.38037	1.71649e-21
SPATC1L	4	2.37871	1.31646e-12
AC245014.3	4	-2.35231	2.23953e-07
CRELD1	4	2.34567	1.37315e-13
PLK1	4	2.33705	0.00154611
CTSW	4	2.31378	1.68564e-15
IRF8	4	-2.26666	1.32868e-28
OTUD1	4	-2.23517	1.91907e-16
IFNG	4	2.22466	0.000170481
STAG3	4	-2.21963	1.40928e-17
HIST1H2BJ	4	-2.207	1.77623e-10
CDKN3	4	2.19519	1.4024e-08
AC106028.4	4	-2.18606	0.00384367
IGLV3-21	4	-2.18234	2.78413e-09
IGKV3-15	4	2.16441	1.12647e-15
MFSD3	4	2.14677	4.63357e-22
HIST2H2BF	4	-2.12193	0.00126259
SIDT1	4	-2.11844	1.3574e-10
GMPR	4	2.11811	1.11484e-09
HMMR	4	2.08552	0.00189679
AC040169.1	4	-2.07521	2.62718e-12
CLSPN	4	2.03758	0.000364354
PCLAF	4	2.01983	2.7299e-16
GATD3A	4	-2.01104	0.0004767
ZWILCH	4	1.9892	0.000708783
CD8A	4	1.97724	6.31136e-09
RAB20	4	1.95076	1.7967e-07
LRRC2	4	-1.93871	0.000171748
HSPA6	4	1.92898	1.2052e-15
RRAD	4	1.90608	2.46717e-10
IGHV3-30	4	-1.90121	0.00479113
GZMK	4	1.89851	1.47032e-18
UBE2C	4	1.88114	4.28975e-09
BEX5	4	1.87694	2.78236e-13
LINC01480	4	-1.87593	1.05114e-17
MS4A6A	4	1.87196	1.14172e-11
ARHGAP24	4	-1.86964	1.2672e-22
AC008074.3	4	-1.859	0.000172582
IGHV4-59	4	1.82262	0.000260825
HIST1H2BG	4	-1.81817	3.45116e-16
TNFRSF18	4	1.75883	1.29564e-08
AL118516.1	4	-1.75856	1.82361e-20
IGLV3-19	4	1.73777	0.0063987
BIRC5	4	1.70335	0.00137854
HIST1H2AE	4	-1.67975	0.00017345
PHF19	4	1.67826	0.000117709
IFIT3	4	1.64757	0.000242382
MIR155HG	4	-1.62795	1.40277e-19
AL031777.3	4	-1.59994	0.0010123
ZWINT	4	1.58515	0.000143831
IGHV1-2	4	1.56988	0.0016984
CD70	4	-1.5626	1.29568e-06
TIMD4	4	-1.51511	0.00171563
LAMP5	4	1.51234	1.07854e-05
IGLV2-23	4	1.47476	0.000128608
IL6	4	-1.47001	0.000492874
CXCR3	4	1.45734	1.13998e-07
HIST1H2BC	4	-1.32946	2.58743e-06
DHFR	4	1.29216	0.00147776
TK1	4	1.29145	0.00221478
IGLL5	4	1.2816	1.81083e-06
NFKBID	4	-1.2692	1.45104e-06
MINDY3	4	-1.26553	1.00581e-09
SMC4	4	1.25996	0.000151463
GZMB	4	1.23942	1.1796e-07
THAP2	4	-1.1721	0.00152107
FGL2	4	1.12087	0.000192631
HMGB3	4	-1.11939	0.00406462
BATF	4	1.09712	0.0013411
INSIG1	4	-1.01583	0.000125458
SOCS1	4	-1.00015	0.00077628
ABCB9	4	-0.984616	0.00163801
SSTR2	4	-0.984613	0.00747126
LINC02362	4	-0.9296	1.49162e-09
UQCRB	4	0.892952	1.84596e-08
FAM92B	4	-0.778192	0.00138169
ANKRD37	4	-0.758198	0.0029952
PHGDH	4	0.754638	0.00032847
ATP5MF	4	0.735734	2.72942e-06
MX1	4	0.683565	0.000820362
CD69	4	-0.635125	0.00182464
ISG15	4	0.622559	1.69365e-07
DDOST	4	0.609426	0.000121467
TOP1	4	0.569336	0.000564965
NEAT1	4	-0.555017	0.000490861
PIM1	4	-0.522882	0.00590274
PRELID1	4	0.521847	0.000420654
NDUFA6	4	0.510427	0.0013656
UQCR10	4	0.504	0.000301645
HAX1	4	0.475484	0.00274335
AUP1	4	0.474783	0.00234151
IGKC	4	0.472241	1.20249e-23
REEP5	4	0.459451	0.00170418
COPE	4	0.459376	0.0028507
ATP5MC1	4	0.45877	0.000772838
DNAJC1	4	0.454196	0.000540945
CD52	4	-0.42283	0.00203815
VPREB3	4	-0.408926	0.00907699
TMED10	4	0.402745	0.00198706
CCR7	4	-0.401732	0.00662065
HLA-E	4	0.393947	0.000885524
GAS6	4	-0.374231	0.00873056
TXNIP	4	-0.369796	0.00941243
ARHGDIB	4	0.328989	0.0014015
IGLV3-1	4	0.271239	0.000204113
SSR4	4	-0.26774	0.00447232
HLA-DQB1	4	0.26239	0.000851416
FOS	4	0.219793	0.000147413
MZB1	4	-0.153091	0.00925773
IGKV2-24	3	12.9929	0.00283639
CDCA2	3	12.8998	0.00473171
TTYH2	3	12.8003	0.00448689
GALR2	3	12.4524	0.0241458
KCNQ3	3	12.4524	0.0241458
CACNA1C	3	12.3149	0.0194217
CIART	3	12.3149	0.0194217
EGFR	3	12.3149	0.0194217
RASL10A	3	12.3149	0.0194217
TSPAN8	3	12.3149	0.0194217
VANGL2	3	12.3149	0.0194217
IGHV3-73	3	3.599	0.00610725
NCAPG	3	3.33599	0.0063987
TNFSF4	3	2.65861	0.00658047
RRM2	3	1.90836	0.0142168
IGHV1-69	3	1.57324	0.00748484
HBB	3	-1.19434	0.0200802
FEN1	3	1.08307	0.00954305
DHRS9	3	0.986177	0.0308632
IGLV2-14	3	0.84276	0.000577119
IGHV3-21	3	0.704637	0.000929517
HOPX	3	0.595015	0.000441724
CPNE5	3	0.517486	0.00261386
SDF2L1	3	0.496717	0.00178249
CXCL2	3	0.462807	0.0294209
CXCL10	3	0.400012	0.000468369
IGLV1-44	3	0.398933	0.0324833
CADM1	3	0.396954	0.0099163
JTB	3	0.373789	0.0099258
RABAC1	3	0.364903	0.00199541
NFKBIA	3	0.344893	0.00297935
TYMP	3	0.307117	0.00810989
KLRB1	3	0.0835221	0.00578309
MZT2B	3	0.0343311	0.000955216
IGLV7-46	2	-14.4369	0.00389526
AC021074.3	2	-13.2994	0.000162184
IGLV1-36	2	-12.7849	0.00369437
HSD17B3	2	-12.5626	0.00609594
LINC01562	2	-12.2996	0.0102488
CHRD	2	12.163	0.0328143
MATN3	2	12.163	0.0328143
TNFSF15	2	12.163	0.0328143
ZFP2	2	12.163	0.0328143
CTBP1-AS	2	-5.06937	0.000151978
AL139099.1	2	-3.85824	0.000187063
IGKV2D-29	2	3.184	0.018516
KIF20A	2	3.10155	0.0249613
LGALS2	2	-3.09929	0.00643706
HBA2	2	-2.4398	1.31214e-09
NPIPB11	2	-2.3627	0.00810682
CENPE	2	1.92198	0.0343649
TRDC	2	1.78777	0.0468534
PBK	2	1.69323	0.0497493
GINS2	2	1.57324	0.0122743
IGHV3-48	2	1.50069	0.0259006
CDCA3	2	1.36576	0.0305036
AC093462.1	2	-1.2647	0.0245312
CCR10	2	0.943185	0.0261516
SYAP1	2	-0.423123	0.0413764
FAM30A	2	-0.405353	0.0471175
LAPTM5	2	-0.382448	0.0337341
COX7C	2	0.338918	0.0224339
SAT1	2	0.171486	0.0113022
GYPC	2	-0.162866	0.0275348
GADD45B	2	0.1614	0.0259281
H3F3B	2	-0.0241432	0.0443794
NDUFA11	2	0.0106723	0.0160121
RPL22L1	2	0.00428895	0.00800413
TPSAB1	1	14.3147	3.70499e-05
CPA3	1	12.5779	0.024184
AC246787.2	1	-12.5626	0.00510709
EFEMP2	1	5.20823	4.62885e-69
MSLN	1	4.93404	1.16739e-73
CAVIN1	1	4.17899	1.20634e-63
CCL3L1	1	4.17657	1.28887e-70
IGHV1-69-2	1	-4.1519	0.00261326
ADIRF	1	3.81573	1.23158e-56
AL031590.1	1	-3.78938	0.0337516
MLF1	1	3.35514	1.8919e-46
LAPTM4B	1	3.21556	1.93591e-66
CETN3	1	3.17824	5.30645e-46
DPCD	1	3.12282	3.69962e-40
CD14	1	3.05753	3.70809e-64
IGHV4-39	1	-2.89715	1.14036e-06
TRIP6	1	2.71911	1.22117e-41
TMEM176B	1	2.69758	5.42171e-51
CLDN4	1	2.68065	1.04521e-39
A2M	1	2.65556	2.40908e-38
CHRNA1	1	-2.64722	0.00618111
NFKBIL1	1	2.62412	2.40732e-32
ARL3	1	2.60846	3.39649e-47
ILK	1	2.60733	1.61966e-38
DKK1	1	-2.56914	0.0126655
IGHM	1	2.54461	2.52496e-24
CTSA	1	2.44779	3.07433e-51
IGKV1-16	1	-2.43704	0.000716549
TCEAL4	1	2.38766	4.14335e-39
ALAS2	1	-2.3627	0.0086101
NRARP	1	-2.3627	0.0287432
HCFC1R1	1	2.35976	3.98401e-51
FAM213A	1	2.34104	5.62697e-30
IGHV3-7	1	-2.32341	1.87484e-06
UROD	1	2.32113	2.51652e-36
TCEAL9	1	2.31079	9.44912e-51
EPCAM	1	2.30398	1.02244e-39
AP2B1	1	2.28643	2.01958e-40
RBM38	1	-2.27574	1.44445e-28
TMEM9	1	2.26325	3.45569e-34
TMEM176A	1	2.22272	1.18009e-28
HBA1	1	-2.21025	4.71036e-05
VGLL4	1	2.20675	7.17963e-28
NECTIN2	1	2.19464	3.06672e-27
TTC1	1	2.16798	1.2077e-35
SPATS2L	1	2.15952	1.86021e-27
GPX3	1	2.15902	7.46017e-26
CETN2	1	2.14337	2.96146e-40
DDX1	1	2.12426	1.61841e-31
WDR54	1	2.12252	2.11414e-28
MSRB2	1	2.11371	1.72939e-37
PDLIM2	1	2.09874	9.13587e-24
MTX1	1	2.08756	1.03875e-29
TIMM22	1	2.0769	2.41076e-26
MRPL15	1	2.07102	3.93791e-29
NSMCE1	1	2.04998	1.12969e-37
MT1G	1	-2.04993	1.86368e-07
DUSP23	1	2.04508	1.56893e-38
TNFRSF12A	1	2.03769	4.63399e-25
PSMC1	1	2.03463	1.3402e-56
RNH1	1	2.03326	9.99807e-55
POLR2G	1	2.03116	1.15232e-36
EMG1	1	2.02969	6.54628e-29
VPS25	1	2.00207	1.8488e-23
PEA15	1	2.00002	8.97805e-36
ITPA	1	1.99754	3.85358e-28
UBE2E2	1	1.98869	1.19367e-23
CTNNBL1	1	1.98567	2.35856e-24
CLTA	1	1.98566	2.42418e-65
GPI	1	1.98538	1.03807e-36
FLNA	1	1.96673	6.72158e-39
PAFAH1B3	1	1.96201	2.48595e-29
QDPR	1	1.95549	8.88656e-22
ATP6V1E1	1	1.94326	3.83864e-28
TPGS1	1	1.93287	4.77229e-22
MRPL2	1	1.92984	2.56307e-28
FIBP	1	1.91277	3.26371e-41
COL18A1	1	1.90841	8.38425e-21
MRPS18B	1	1.90676	5.50085e-38
PRMT2	1	1.90496	6.1219e-45
MGMT	1	1.90048	2.89043e-37
MAGEF1	1	1.89469	4.18085e-28
C1orf123	1	1.88594	1.39013e-22
MRPS10	1	1.88542	1.89917e-22
ZCCHC17	1	1.8825	1.12478e-22
LYPLA2	1	1.87635	2.54734e-22
AATF	1	1.8722	8.61459e-22
CPNE3	1	1.86894	2.27542e-25
MDH1	1	1.865	6.17341e-28
APLP2	1	1.86451	6.57341e-30
HMOX2	1	1.86333	2.74126e-23
PTTG1IP	1	1.86254	7.48612e-25
NMRAL1	1	1.85809	2.48835e-21
TNFSF10	1	1.85544	1.0294e-23
TPGS2	1	1.85347	4.09952e-22
ERI3	1	1.8507	3.11392e-21
UBE2V2	1	1.84761	2.38655e-31
PPP2R1A	1	1.8457	2.99237e-35
BCL2L1	1	1.84445	2.71471e-21
CDKN2A	1	1.842	3.7642e-23
RTF2	1	1.82651	1.23032e-39
CKB	1	1.82537	9.3971e-33
SMAP2	1	-1.82341	1.92627e-45
RPL39L	1	1.81671	5.38268e-26
CDIPT	1	1.80597	1.62894e-24
PDHA1	1	1.80193	6.02133e-21
RUVBL2	1	1.79231	5.5671e-19
PRAF2	1	1.78472	1.62073e-22
TCEA2	1	1.78374	4.09506e-24
AHCYL1	1	1.77254	9.92136e-19
DDRGK1	1	1.767	1.29072e-28
ENTPD1	1	1.75518	1.42026e-17
UBA1	1	1.7523	7.51741e-19
MRPS18A	1	1.75133	2.18363e-26
HACD3	1	1.75076	8.08474e-18
TBX21	1	-1.74998	0.0291215
CRABP2	1	1.74243	3.04109e-24
DMAC1	1	1.73999	3.75893e-31
STAU2	1	1.73275	1.75197e-18
SWI5	1	1.73275	1.8713e-20
MRPL11	1	1.73126	1.01655e-32
CNPY3	1	1.71578	4.403e-39
IGHV5-51	1	-1.7116	4.84865e-06
MTCH2	1	1.70783	4.91303e-20
HDAC2	1	1.70601	1.61257e-20
TRBC2	1	1.70486	1.50822e-30
EIF2B4	1	1.6986	6.20131e-19
RAD21	1	1.69798	3.29458e-24
IGHA2	1	1.69704	5.81025e-05
HNRNPM	1	1.69497	1.10891e-50
DMKN	1	1.69341	6.45046e-24
POLD2	1	1.68822	4.23549e-20
PRPF6	1	1.68822	7.41448e-20
FKBP4	1	1.68587	2.03024e-19
NCBP2-AS2	1	1.68547	1.07361e-22
TSEN34	1	1.68519	1.94028e-22
MRPL48	1	1.67585	4.32884e-20
CIAO1	1	1.66032	1.33189e-16
TBCB	1	1.65611	2.55203e-35
GLOD4	1	1.65474	2.57116e-17
TADA3	1	1.64824	1.97156e-22
CDC123	1	1.64539	1.61691e-18
EIF4EBP1	1	1.64317	2.58891e-30
NUDT16L1	1	1.64056	4.4588e-19
FNTA	1	1.63224	1.55773e-19
TMEM141	1	1.62859	4.64387e-29
WASF2	1	1.62607	2.13705e-29
HCG27	1	-1.62201	0.00490919
ANP32A	1	1.62157	3.69551e-27
COMMD7	1	1.62119	1.33787e-24
ADRM1	1	1.61535	3.03821e-34
EPRS	1	1.6141	2.62976e-16
TATDN1	1	1.61087	3.86441e-20
STX8	1	1.60816	1.31927e-20
PPP1R7	1	1.60687	1.17175e-21
PSMC2	1	1.60458	5.94073e-18
HOOK2	1	1.6003	1.40495e-17
ASNA1	1	1.59747	6.79499e-24
MT-ATP8	1	1.59705	6.5313e-22
KIF5B	1	1.59234	7.68925e-30
PFKL	1	1.59212	1.51772e-18
MRPL28	1	1.59011	2.60723e-21
PSMC5	1	1.58806	3.20636e-32
MED8	1	1.58418	3.04759e-17
WDR74	1	-1.5841	1.1108e-22
PPT1	1	1.58251	3.9897e-21
PLA2G16	1	1.58139	2.5829e-19
CD59	1	1.58132	4.91702e-26
RBPJ	1	1.58105	2.21868e-25
CUEDC2	1	1.57884	1.54586e-21
ELF3	1	1.57228	3.32725e-16
TROVE2	1	1.5713	1.71449e-19
DEK	1	1.57041	1.46294e-30
GOLGA2	1	1.5704	8.23502e-19
TIMP2	1	1.56675	7.06793e-16
CWC15	1	1.5614	6.3443e-26
ALG13	1	-1.55985	3.22847e-18
DCTPP1	1	1.55966	3.32674e-16
SELENOW	1	1.55873	1.09443e-38
ZC3H13	1	1.5559	6.34512e-17
NPM3	1	1.55396	2.34766e-16
TMEM126B	1	1.55047	1.84478e-15
SLC7A5	1	-1.54905	7.87337e-14
SHISA5	1	1.54534	4.1067e-25
ITGB1BP1	1	1.54155	1.104e-19
DYNLT1	1	1.53935	6.58298e-31
GRHPR	1	1.5389	2.93453e-20
LYRM4	1	1.53744	2.84223e-20
RCN1	1	1.53036	2.48835e-21
MFSD10	1	1.52991	6.49098e-19
TRAPPC4	1	1.52991	2.22167e-15
CRTAP	1	1.5293	3.27952e-16
SNAPC5	1	1.52921	2.60551e-15
FRG1	1	1.52294	4.9677e-20
GTF2I	1	1.52248	1.45897e-19
RAB11A	1	1.52221	1.57654e-27
SUGT1	1	1.52023	1.97177e-18
CHPT1	1	-1.51807	8.61287e-17
CHTOP	1	1.51784	2.62703e-18
SYNCRIP	1	1.51784	2.56677e-18
RBM42	1	1.51505	6.80222e-17
AK2	1	1.51437	8.778e-22
PIGT	1	1.51325	7.66713e-25
TBL1XR1	1	1.51284	5.64276e-18
PSMD13	1	1.51243	1.34585e-24
NDUFS2	1	1.51207	3.26022e-16
RSF1	1	1.5113	1.08529e-20
PA2G4	1	1.51081	6.93963e-26
TALDO1	1	1.50994	1.52197e-28
LGALS3	1	1.50283	5.23298e-27
TLN1	1	1.49937	8.31071e-18
CALU	1	1.49557	1.71634e-25
CHMP3	1	1.49137	1.64482e-25
AGPAT2	1	1.48729	5.74363e-19
EIF4E2	1	1.48635	2.78236e-18
FAM174A	1	-1.48565	5.5468e-15
SPTAN1	1	1.48294	1.95485e-17
ITGB1	1	1.48257	2.13705e-29
COPS6	1	1.48166	7.57779e-31
SLC16A3	1	1.47618	3.76393e-22
SUCLG1	1	1.47477	2.64104e-21
CYB5R3	1	1.46866	1.00532e-20
TLE1	1	-1.46785	3.09383e-17
PDCD10	1	1.4668	9.75277e-17
NCBP2	1	1.45895	6.09353e-25
FKBP3	1	1.45779	5.03842e-21
MRPL27	1	1.45491	5.39087e-22
CCS	1	1.45487	1.25054e-18
NAGK	1	1.45487	2.57562e-18
GNL1	1	1.4522	2.60087e-17
TMEM14A	1	1.44454	4.45807e-14
ANXA5	1	1.44295	3.04156e-29
PHB	1	1.44277	2.83638e-30
SLC25A11	1	1.44001	8.07488e-18
YIPF3	1	1.43807	7.00358e-33
SLC39A1	1	1.43429	3.64109e-16
H2AFY	1	1.43357	1.85157e-23
TFDP2	1	1.43348	2.83264e-15
COA5	1	1.43198	8.80185e-14
SNW1	1	1.4276	3.6779e-15
NASP	1	1.42747	2.44673e-23
PFDN4	1	1.42732	4.30892e-21
SIAH2	1	-1.42371	5.65008e-17
BLVRB	1	1.42041	4.38378e-21
POP4	1	1.41999	4.32446e-15
NDUFS4	1	1.41896	6.45294e-20
ADH5	1	1.4181	1.77002e-14
NOSIP	1	1.41598	2.64754e-21
SLC3A2	1	1.41407	1.55077e-23
ERG28	1	1.41346	1.43667e-13
PCMT1	1	1.41075	1.14459e-21
PRMT1	1	1.40456	8.76551e-26
CAPNS1	1	1.40212	2.22741e-18
FAM162A	1	1.40202	3.12606e-23
VPS37B	1	-1.39968	6.96258e-19
WDR61	1	1.39633	1.12452e-14
BAX	1	1.39625	6.59495e-25
EIF4G1	1	1.39561	2.27977e-14
UBL7	1	1.39505	1.00577e-15
PSMB7	1	1.39311	1.74244e-32
TPP1	1	1.38457	1.924e-16
STXBP2	1	1.38388	1.74144e-14
NUCB1	1	1.38227	1.4026e-21
ARF3	1	1.38191	1.5396e-15
FKBP1A	1	1.37996	3.44024e-43
SPAG7	1	1.37711	3.89648e-19
ECHS1	1	1.37707	8.47301e-24
ACAA1	1	1.37652	1.11105e-12
GCSH	1	1.37652	1.70308e-12
NINJ1	1	1.37505	2.88678e-18
RERE	1	1.37462	4.26305e-13
SCAMP2	1	1.37364	2.20191e-16
NDUFS3	1	1.37342	2.0923e-22
DNAJC8	1	1.37156	1.0297e-23
MT-ATP6	1	1.37013	2.9921e-47
RSRC1	1	1.36863	1.22198e-16
RGS10	1	1.36836	2.98749e-20
MAGED1	1	1.35896	8.97339e-13
PARP1	1	1.3571	7.1347e-22
SNX6	1	1.35613	2.69897e-15
RAB5C	1	1.35583	6.42594e-27
C14orf119	1	1.35414	8.95069e-14
CSRP1	1	1.35063	1.31209e-17
MCRIP1	1	1.34812	5.24299e-19
C6orf89	1	1.34585	1.31497e-12
DCTN2	1	1.34472	8.52849e-21
XRCC5	1	1.34453	2.13583e-18
MT-ND1	1	1.34224	2.10891e-35
RTN3	1	1.33994	6.62317e-18
GTF3C6	1	1.33727	4.84426e-21
MRPL9	1	1.33727	4.14799e-13
MALSU1	1	1.33727	7.65174e-12
IST1	1	1.33726	1.95905e-12
SSBP1	1	1.33583	3.2771e-28
RNF5	1	1.33406	2.43031e-15
MAP3K8	1	-1.33379	2.20191e-16
HADHB	1	1.3332	1.4259e-13
MPV17	1	1.3326	4.42271e-12
CCT2	1	1.3322	9.32064e-20
MRPL13	1	1.32822	2.48484e-12
VPS35	1	1.32429	1.61276e-13
NIFK	1	1.31967	1.58779e-12
CHMP2A	1	1.31844	4.63262e-27
SNRPC	1	1.31315	2.03714e-24
WDR13	1	1.3086	3.89683e-12
RAN	1	1.30832	2.73501e-34
SEC11A	1	1.30716	6.66918e-28
CD68	1	1.3053	4.44875e-14
LAPTM4A	1	1.30363	1.3616e-35
UBE2E3	1	1.30269	7.67882e-22
EMC3	1	1.30222	3.70773e-17
MYL12B	1	1.30203	7.71766e-41
PARL	1	1.30196	8.68118e-15
CMPK1	1	-1.30175	1.70085e-16
MAP2K2	1	-1.29814	2.2744e-15
NDUFA8	1	1.29545	5.6321e-16
RNF187	1	1.29435	6.87308e-17
CERCAM	1	1.29287	1.4502e-11
CCT6A	1	1.28836	1.95321e-13
PSIP1	1	1.28723	4.31363e-15
MRPS26	1	1.28676	3.35855e-16
FMNL1	1	-1.28465	1.84094e-13
YTHDF2	1	1.28407	2.58344e-18
NDUFA9	1	1.27904	2.87577e-14
IDH3B	1	1.27766	9.60482e-14
RPL7L1	1	1.27715	5.90943e-17
SRP72	1	1.27096	1.55254e-17
U2SURP	1	1.26933	6.85409e-16
CMSS1	1	1.26876	2.45727e-12
MRPL24	1	1.26819	3.01086e-12
HSD17B10	1	1.26735	2.48868e-20
DPY30	1	1.26657	3.16027e-18
SYF2	1	1.26645	2.82396e-29
SRSF11	1	1.26638	1.04422e-23
RFXANK	1	1.26577	1.37151e-15
KLHDC3	1	1.26443	9.48439e-12
DARS	1	1.26388	2.55761e-17
IMP3	1	1.26161	2.95533e-18
XRN2	1	1.26059	2.81809e-14
METTL26	1	1.26017	1.51654e-22
THOC7	1	1.25511	4.53807e-16
SLC39A7	1	1.2535	5.68699e-14
POP5	1	1.2516	9.09864e-16
PDAP1	1	1.25114	8.1372e-21
YWHAB	1	1.24933	3.11884e-36
JAGN1	1	1.248	5.78673e-12
CIR1	1	1.24623	7.51815e-17
PPM1G	1	1.24583	6.30584e-17
ZC3H15	1	1.24331	9.40116e-23
HSF1	1	1.24298	2.40136e-14
COA4	1	1.24254	4.78794e-14
TSPO	1	1.24142	8.61693e-30
FGFR1OP2	1	-1.24128	1.58306e-13
ADAM28	1	-1.23741	1.38454e-10
LIMS1	1	1.23634	1.34479e-12
THRAP3	1	1.23607	9.22665e-18
TCEAL8	1	1.23427	1.12917e-16
TMED3	1	1.23246	1.61734e-18
NEDD8	1	1.23192	1.63563e-36
YIF1A	1	1.23062	3.29818e-21
IFRD1	1	-1.23034	4.83883e-17
CALM2	1	1.22913	8.3047e-53
COMMD1	1	1.2248	7.10167e-14
AKR7A2	1	1.22239	6.66888e-13
EMC2	1	1.22101	1.62055e-10
POP7	1	1.2161	2.66362e-10
ATP6V0E1	1	1.21605	8.48104e-41
RAB2A	1	1.2145	5.55193e-26
NDUFA12	1	1.21362	4.60801e-19
PFDN1	1	1.21099	4.10683e-15
FAM50A	1	1.21016	6.23969e-13
MRPL47	1	1.20935	3.58609e-14
TPR	1	1.20846	3.34718e-13
CCDC144A	1	-1.207	0.0180541
CD2BP2	1	1.20468	2.10405e-12
MRPL22	1	1.20438	8.42058e-12
COPS5	1	1.20297	2.32888e-10
GLUL	1	1.20276	7.8342e-26
ATP6AP1	1	1.20255	7.36557e-13
PSMB9	1	1.20235	2.37149e-28
MRPL55	1	1.2016	6.40159e-21
PLAUR	1	1.19872	2.18325e-12
DCTN3	1	1.19857	2.92834e-17
PFDN6	1	1.19841	4.05324e-11
OARD1	1	1.19718	1.78404e-10
TMEM109	1	1.19683	9.32164e-11
LARP7	1	1.19659	9.76788e-16
PFDN2	1	1.19519	7.59779e-17
PMAIP1	1	-1.19351	8.57345e-10
MRPS5	1	1.19222	1.4028e-10
BRMS1	1	1.19011	9.76676e-10
WDR1	1	1.18993	2.20763e-13
SYS1	1	1.18798	3.36687e-10
TRIAP1	1	1.18773	5.00517e-10
RTN4	1	1.18527	5.1515e-23
KLF10	1	1.18527	6.8022e-10
COPS8	1	1.18526	1.01876e-10
PAK2	1	1.18162	3.71434e-13
PRPF31	1	1.18081	9.2235e-12
RBM8A	1	1.17982	2.1358e-32
COA3	1	1.17966	1.33749e-15
BRK1	1	1.17885	9.47829e-29
LAMP2	1	1.17623	6.0579e-13
PSMD7	1	1.16799	1.12945e-17
ZMAT2	1	1.16735	1.05581e-14
UFM1	1	-1.16709	1.38259e-20
CFDP1	1	1.16273	5.07258e-12
ISOC2	1	1.15894	1.60157e-14
PDLIM1	1	1.15814	2.68786e-18
RPS20	1	1.15618	4.80923e-28
BNIP3	1	1.15582	1.70999e-11
PPCS	1	1.15395	5.26352e-14
MTPN	1	1.15346	4.0283e-14
FAM207A	1	1.15284	1.58798e-09
PITHD1	1	1.15075	1.62386e-12
ILF2	1	1.14688	3.66732e-17
METAP2	1	1.14463	6.38346e-19
DNTTIP2	1	1.14367	1.43108e-11
ETFB	1	1.13938	5.72954e-19
LAMP1	1	1.13653	4.56362e-13
UQCRC2	1	1.13648	3.09393e-15
SUPT4H1	1	1.13429	3.22847e-18
PSMF1	1	1.13399	1.24914e-13
SMIM12	1	1.13352	3.3939e-10
BAD	1	1.13266	2.59465e-13
ABHD12	1	1.13238	5.85162e-10
ZNF622	1	1.13082	3.51248e-11
NTMT1	1	1.12956	6.61081e-12
ATP5PB	1	1.12866	1.42026e-17
SRP14	1	1.12757	2.69672e-37
PSMB4	1	1.12565	1.30794e-14
TCP1	1	1.11998	6.17416e-13
UQCC3	1	1.11868	3.66975e-11
FAM89B	1	-1.11745	1.02601e-10
CALM3	1	1.11735	1.6449e-19
TARS	1	1.11722	3.3587e-09
RAB11B	1	1.1171	4.17319e-13
AIP	1	1.11271	7.1501e-13
TAF12	1	1.11092	8.42186e-10
CSNK2B	1	1.11087	3.30965e-18
NME3	1	1.10877	5.27413e-15
RHOG	1	1.10577	1.92495e-15
NDRG1	1	1.10533	4.62774e-12
SKP1	1	1.10453	4.19127e-34
PTGES2	1	1.09921	9.39096e-09
RARRES3	1	1.09834	4.32788e-17
TIMMDC1	1	1.09808	7.62535e-09
SIGIRR	1	1.09658	5.53375e-10
ZNF428	1	1.09442	8.78171e-16
PRCP	1	1.09204	1.06209e-09
PPP1CA	1	1.08906	1.15977e-21
MRPS6	1	1.08804	6.48745e-16
ARPC5	1	1.08667	8.38425e-21
TRAPPC3	1	1.08607	6.48203e-16
CCDC124	1	1.08573	3.23118e-10
SRI	1	1.08461	3.52403e-16
MT-CYB	1	1.08459	5.84986e-28
XRCC6	1	1.08447	5.28599e-16
ARL5A	1	-1.08365	5.41197e-10
TXNL1	1	1.08337	4.20489e-14
LUC7L3	1	1.08328	3.79265e-14
SF3B6	1	1.07728	3.67767e-17
CBX5	1	1.07337	2.03583e-08
SSRP1	1	1.07011	3.44752e-09
TSPAN13	1	-1.06566	2.68149e-13
RETREG2	1	1.06443	3.50172e-08
RBCK1	1	1.06358	3.09242e-14
MAGOH	1	1.06348	1.47264e-13
PSMC4	1	1.05787	3.7467e-12
SPSB3	1	1.05531	3.76564e-10
JOSD2	1	1.05487	6.1379e-10
METTL5	1	1.05206	5.16149e-10
ARL1	1	1.05003	1.10418e-11
GTF2H5	1	1.04929	1.02354e-09
EMC10	1	1.04814	1.05116e-13
TAX1BP3	1	1.04776	1.93197e-08
HDDC2	1	1.04713	5.28169e-10
TMEM107	1	-1.04583	4.23896e-08
LSM1	1	1.04555	9.17474e-13
MORF4L1	1	1.043	3.37256e-25
WBP2	1	1.04214	3.97116e-08
TEX264	1	1.03989	1.27638e-09
MT-CO3	1	1.03826	6.09439e-26
TMEM14C	1	1.03795	2.0255e-14
MRPL43	1	1.03538	2.21565e-12
HNRNPA3	1	1.03446	4.61885e-18
TMEM243	1	-1.03311	1.54604e-14
NRBP1	1	1.03309	7.80388e-11
ATP6V1F	1	1.03196	1.71775e-21
NAA20	1	1.03129	2.28106e-09
CCDC90B	1	1.03009	2.17274e-08
SMCHD1	1	-1.0295	7.03272e-12
MLF2	1	1.02824	6.43278e-16
EBNA1BP2	1	1.02773	3.73783e-09
SMIM27	1	-1.02771	7.21428e-09
PTP4A1	1	-1.02453	5.44932e-09
GSDMD	1	1.02433	1.5103e-11
MT-ND2	1	1.02051	5.21389e-20
LAMTOR5	1	1.02045	1.07726e-20
FOSL2	1	1.02008	1.54708e-08
PDIA3	1	1.01807	9.67844e-20
DCXR	1	1.01706	1.16194e-15
ATXN10	1	1.01534	7.45575e-08
TMEM256	1	-1.01379	1.42026e-17
PSMA3	1	1.01289	9.9061e-13
LAMTOR1	1	1.01256	2.92077e-18
EXOSC1	1	1.01119	1.43043e-07
ICAM2	1	1.01092	1.91812e-12
TSG101	1	1.01083	2.52834e-08
TOLLIP	1	1.01065	3.69201e-08
ZNHIT3	1	1.01053	1.06185e-07
PPIH	1	1.01039	1.76519e-07
FBL	1	1.01009	1.17865e-14
C1QBP	1	1.00982	1.47816e-12
PSMC6	1	1.00673	6.68922e-09
GANAB	1	1.00556	8.16595e-08
MYL6B	1	1.00543	5.31354e-12
PPP1R11	1	1.00412	7.78591e-11
JAK1	1	1.00268	8.04475e-14
TFG	1	1.00268	2.09092e-11
CD320	1	0.999914	2.52238e-08
CARHSP1	1	0.996571	1.2683e-13
PDCD6	1	0.993186	3.2509e-14
MRPL40	1	0.992885	9.10129e-13
CREG1	1	0.991095	4.01419e-08
ANXA6	1	0.989961	4.75417e-11
PMF1	1	0.987087	8.09774e-10
MMADHC	1	0.986003	2.75266e-11
FAAP20	1	0.984974	1.11182e-11
BLOC1S4	1	0.984221	6.818e-08
SNRPD3	1	0.984096	1.57707e-11
SUMO3	1	0.983008	6.83294e-16
PPIG	1	0.982043	4.57299e-16
B3GAT3	1	0.981835	1.21881e-09
GDI2	1	0.980735	2.22167e-15
STMP1	1	0.98071	1.24184e-11
PIN1	1	0.978589	7.15751e-13
NAA10	1	0.976	9.23551e-15
CLTB	1	0.975382	4.45895e-14
SDHA	1	0.975265	1.86688e-07
NRDC	1	0.975155	4.58515e-08
CFL1	1	0.975132	1.50999e-24
SNRPA1	1	0.975115	6.56082e-09
BPTF	1	0.974701	7.45591e-08
HIKESHI	1	0.974282	4.87539e-08
PSMD3	1	0.974186	2.4955e-08
HDGF	1	0.973852	1.00011e-08
SNRPB2	1	0.973377	6.81489e-16
FAM32A	1	0.972911	2.05456e-11
TMSB4X	1	-0.970297	8.52348e-40
UBXN4	1	0.970261	7.12923e-14
SEC13	1	0.970259	1.47432e-09
SAP30BP	1	0.970063	1.00725e-08
ZDHHC4	1	0.970021	3.60037e-09
SLC25A3	1	0.969635	2.33954e-20
SERTAD1	1	0.969544	3.45266e-13
SNRNP200	1	0.96895	4.38336e-08
OTUB1	1	0.968695	9.13188e-09
ANP32B	1	0.968316	5.30476e-13
POLDIP2	1	0.967896	4.01419e-08
TMX2	1	0.967322	1.36184e-08
ACTB	1	0.966526	2.67797e-40
NAP1L4	1	0.965875	1.41441e-08
ARPP19	1	0.965765	6.62636e-11
NDUFA10	1	0.965305	1.81733e-09
SRPK2	1	0.965069	1.33447e-07
PSMA5	1	0.964361	4.45758e-08
MRPL21	1	0.963815	2.4251e-09
PLIN2	1	0.963714	9.93546e-13
COPZ1	1	0.962881	2.03291e-13
DYNC1H1	1	0.962877	4.35641e-08
YWHAG	1	0.962875	2.97186e-07
NUBP2	1	0.962283	4.80644e-08
C11orf24	1	0.962172	2.47097e-07
CAP1	1	0.960687	1.32231e-14
OS9	1	0.960555	3.75111e-11
AIMP1	1	0.960418	8.83732e-08
HADHA	1	0.960038	2.60139e-09
PMVK	1	0.958763	1.48946e-10
EAPP	1	0.958759	5.55443e-08
AKR1B1	1	0.95793	7.42207e-12
STAU1	1	0.955639	2.42048e-09
ZNRD1	1	0.95551	5.44708e-08
RNASEH2C	1	0.952316	5.24643e-14
SNX17	1	0.950685	1.14001e-10
ESD	1	0.950018	8.30123e-09
PPP1R18	1	0.949639	2.47754e-07
NSRP1	1	0.949456	7.82523e-08
ARPC4	1	0.946868	1.63467e-11
MRPL3	1	0.946711	4.93713e-08
NDUFAB1	1	0.946363	3.9068e-13
TMCO1	1	0.944958	4.73239e-12
SEC31A	1	0.944571	1.1294e-08
MT-ND4	1	0.944415	2.57033e-12
SLC1A5	1	0.942061	6.31174e-08
ANXA11	1	0.940935	1.41755e-13
PNKD	1	0.940757	1.54535e-09
TAGAP	1	-0.93902	4.35319e-08
ATP6AP2	1	0.938423	1.36093e-11
ATG3	1	0.937807	3.70898e-07
UBE2E1	1	0.936735	1.98193e-08
EI24	1	0.93644	1.16685e-10
TMEM205	1	0.934905	2.56577e-11
ALOX5AP	1	0.934428	6.02453e-13
NOL7	1	0.929784	3.21583e-10
EIF3J	1	0.928403	1.23331e-12
POLR2I	1	0.925054	5.5445e-14
CAMLG	1	0.924438	1.07067e-09
STK17B	1	-0.924382	9.87629e-08
TIMM8B	1	0.921844	2.3538e-12
SNRNP25	1	0.920096	1.16579e-05
ERCC1	1	0.919587	1.09742e-08
RNF114	1	0.919131	1.74711e-09
RPL34	1	-0.917167	3.83343e-80
CDK4	1	0.916981	2.0667e-08
DECR1	1	0.915809	1.25703e-07
CHCHD1	1	0.915182	9.08455e-08
MRPS7	1	0.914479	9.61981e-10
ETHE1	1	0.913898	1.05526e-06
ATG5	1	-0.913819	1.74891e-06
RPL29	1	0.913062	8.04395e-08
TRIM44	1	0.912981	1.1633e-06
NDFIP1	1	0.912172	4.81329e-11
ADGRE5	1	-0.910004	1.09146e-08
KPNA2	1	0.909014	7.00127e-07
BUB3	1	0.907917	1.17729e-07
KPNB1	1	0.90664	2.5727e-09
CAPZB	1	0.905814	6.52469e-13
RFC1	1	0.903205	1.15646e-07
MYH9	1	0.902871	1.86292e-08
RPL26L1	1	0.90287	5.09037e-07
CIB1	1	0.901178	6.14023e-17
PIN4	1	0.90041	3.69833e-07
NOP58	1	0.899869	1.74764e-08
RBM17	1	0.899277	1.52585e-09
VDAC2	1	0.899043	6.6352e-13
ITM2B	1	0.898915	1.67217e-20
CORO1B	1	0.89839	1.97753e-09
MED28	1	0.895903	7.46163e-10
VCP	1	0.895607	5.60345e-08
SLC25A4	1	0.894755	2.26546e-07
SDHC	1	0.893975	1.93083e-10
ZNF580	1	0.893941	1.57198e-08
PAFAH1B1	1	0.892662	6.15986e-08
COX20	1	0.892604	4.67446e-09
RPL21	1	-0.889274	4.21077e-94
IGKV1-39	1	-0.888133	8.23169e-07
TMEM45A	1	0.887107	3.8292e-08
PWP1	1	0.886724	1.61018e-06
IDH3G	1	0.884611	1.17161e-07
ELAVL1	1	0.879461	2.53098e-07
UGP2	1	0.879284	5.24622e-08
TAGLN2	1	0.878614	1.91351e-17
GCHFR	1	0.875166	6.18924e-07
ITGB7	1	0.875001	2.72427e-05
FUS	1	0.874379	2.37555e-21
QARS	1	0.873732	4.22201e-08
ZRANB2	1	0.873327	5.08618e-08
TRIR	1	0.871868	4.59024e-17
NFKB2	1	-0.87047	1.30998e-06
PIM3	1	-0.868478	3.05861e-08
RPL7	1	0.868471	1.33787e-24
MZT2A	1	0.867942	8.54718e-13
CAST	1	0.867413	5.35614e-08
CREB3	1	0.867022	1.34087e-06
MRPL4	1	0.866822	1.30598e-06
MCTS1	1	0.866385	7.61014e-09
HSPB11	1	0.863343	2.34952e-07
RBM25	1	0.862968	1.71185e-12
PRPF40A	1	0.858246	6.77709e-08
PGLS	1	0.857806	1.94539e-09
GLRX3	1	0.856646	5.12327e-06
ARID1B	1	-0.856485	3.24715e-05
RTRAF	1	0.855728	2.93602e-14
LPIN1	1	-0.855562	2.76759e-06
TXNDC17	1	0.855272	4.79791e-10
WDR83OS	1	0.855208	1.52364e-13
SELENOT	1	-0.854834	5.65008e-17
CELF2	1	-0.854443	5.24529e-06
FKBP8	1	0.852249	1.10827e-12
HNRNPR	1	0.851397	1.10351e-07
TXNL4A	1	-0.850493	2.18325e-12
PKIG	1	0.85042	2.85776e-06
ORMDL2	1	0.847224	3.04572e-08
POLR2A	1	0.847221	8.10474e-06
ADIPOR1	1	-0.846197	5.4603e-09
NOP56	1	0.844521	9.27474e-09
IFI30	1	-0.844459	0.00139953
HNRNPH3	1	0.844397	9.18233e-09
POMP	1	0.84405	2.09274e-17
HIGD1A	1	0.843684	2.00694e-05
VPS29	1	0.842671	8.77048e-09
IGHG3	1	-0.840249	2.94632e-43
HP1BP3	1	0.839497	1.35984e-06
POLR2E	1	0.839316	6.01306e-07
AAK1	1	0.838878	2.84499e-06
ANAPC15	1	0.838819	7.61997e-06
ARMC10	1	0.837807	8.08232e-07
SHKBP1	1	0.837701	2.317e-05
DDX39A	1	0.836684	1.90816e-05
FBXW7	1	-0.835552	4.56206e-06
STUB1	1	0.834622	5.98805e-11
TIMM10	1	0.834197	5.42728e-07
MSN	1	0.833899	5.21795e-07
YME1L1	1	0.833899	3.65904e-08
UFD1	1	0.832124	1.87631e-06
LLPH	1	0.828258	1.24795e-05
2022-09-07	1	0.827934	1.21086e-12
CRACR2B	1	0.826736	8.18565e-06
NACA	1	0.8263	1.11127e-13
ODF2L	1	0.825373	2.9015e-05
BBX	1	0.824299	1.55816e-07
CLNS1A	1	0.824143	5.76076e-09
CHMP5	1	0.822701	4.61994e-07
CD81	1	0.821812	1.89677e-11
TCF4	1	0.821438	1.25618e-09
UPF3A	1	0.820088	2.34545e-05
TPM3	1	0.819588	2.66234e-12
USF2	1	-0.819057	3.10489e-07
MRPS16	1	0.818905	9.59689e-08
CCT4	1	0.817846	1.81789e-07
RNF7	1	0.817542	1.54162e-10
NPM1	1	0.817125	7.44767e-11
RHOH	1	-0.816069	8.42058e-12
RSRC2	1	0.81604	6.67538e-12
BTG3	1	0.815698	3.12873e-07
RNF167	1	0.815375	9.2188e-08
ITGB2	1	0.812855	2.88155e-09
WDR45	1	0.81253	8.43188e-07
C12orf75	1	0.811415	0.000102378
TBCC	1	0.810988	8.99484e-07
ZCRB1	1	0.810528	4.61994e-07
MRPS12	1	0.809557	1.74698e-07
MPHOSPH8	1	0.807486	4.87014e-09
KHDRBS1	1	0.807239	5.08987e-07
SNRPB	1	0.806341	3.83947e-11
PTGES3	1	0.805114	1.87216e-12
DHX36	1	0.803842	1.79651e-06
MCUR1	1	0.802852	1.62403e-05
UBXN1	1	0.801625	1.22827e-12
CDC42SE2	1	-0.799988	1.09343e-07
RNF139	1	-0.799087	1.24812e-06
MEAF6	1	0.798669	4.77513e-08
PYCARD	1	0.797215	3.53685e-08
ST13	1	0.79607	1.1263e-10
DNPEP	1	0.795564	4.57294e-06
ATP6V0D1	1	0.794056	3.31418e-07
BOLA3	1	-0.792983	5.00955e-06
CTSC	1	0.79184	9.20799e-07
CYSTM1	1	0.791132	2.68236e-06
PRR34-AS1	1	-0.78795	3.09908e-05
H3F3A	1	0.787139	1.35709e-12
NDUFB5	1	0.785423	2.39842e-08
PRPF4B	1	0.785118	5.65127e-06
TRA2A	1	-0.782253	2.18822e-05
RAB7A	1	0.780884	4.18553e-09
PSMA1	1	0.777122	2.334e-09
PTRHD1	1	0.776736	1.23507e-05
KDM6B	1	-0.775778	2.22976e-05
ANAPC13	1	0.774679	4.36107e-05
NSD3	1	0.771244	3.28659e-09
CARD16	1	0.769646	4.66347e-05
PNN	1	0.768554	6.05665e-08
CANX	1	0.768479	1.40165e-09
ECH1	1	0.768132	4.61098e-10
TAF11	1	0.767686	4.8474e-05
CDC26	1	0.766525	4.09545e-06
CLPTM1L	1	-0.765402	1.63549e-07
UBE2K	1	0.762276	2.17399e-05
HNRNPH1	1	-0.761577	2.5271e-07
CD55	1	-0.761381	1.31947e-10
LAMTOR2	1	0.75932	2.00554e-08
THOC2	1	0.759246	1.97659e-05
ANP32E	1	0.757454	0.000130786
GSTK1	1	0.756594	3.94409e-11
STT3B	1	-0.756019	2.26713e-06
MPC2	1	0.753558	1.44467e-07
IRF3	1	0.753366	1.84818e-06
NEMF	1	0.75231	0.000177764
PDCD5	1	0.749793	1.20771e-07
C1D	1	0.749452	1.46229e-05
EPB41L4A-AS1	1	0.748408	9.34936e-06
DERL2	1	0.748064	6.5562e-06
CTNNB1	1	0.748062	1.08108e-06
DHPS	1	0.746858	1.69505e-05
HMGB1	1	0.746596	4.22367e-13
PHB2	1	0.745428	1.90811e-07
BNIP3L	1	0.745152	3.81701e-05
SON	1	0.744639	3.70979e-11
CDC37	1	0.744512	8.55585e-10
TAX1BP1	1	0.743674	5.42138e-06
VPS51	1	0.743504	3.12458e-05
MIEN1	1	0.742235	2.18559e-06
HMGN3	1	0.741428	5.03406e-11
EIF3G	1	0.740448	2.38832e-09
IFI35	1	0.737813	1.76692e-05
FTH1	1	0.73701	2.83433e-32
ITM2A	1	0.734164	2.45343e-05
ORAI2	1	-0.733993	2.38885e-06
PRKRA	1	0.731553	3.554e-05
MRPS11	1	0.730285	5.62191e-05
GHITM	1	0.729789	1.30469e-08
ITFG1	1	-0.729601	7.17451e-05
GUSB	1	0.728785	3.62942e-05
FTL	1	0.728526	8.46121e-30
TMEM160	1	0.726745	3.71548e-07
IMP4	1	0.726575	2.54906e-06
DBNL	1	0.726183	1.66256e-06
ZNF165	1	-0.725897	0.0161128
HCLS1	1	0.724568	8.08588e-06
NEU1	1	0.723543	2.34753e-06
EIF3K	1	0.722924	2.43363e-11
DDX17	1	0.722878	1.73302e-08
APEX1	1	0.722299	1.59181e-05
MRPS15	1	0.721236	3.08462e-07
RHOA	1	0.719835	1.99222e-11
DHRS7	1	0.719251	9.20229e-06
COQ4	1	0.71873	4.57735e-05
FAM204A	1	0.718489	8.70462e-05
COPRS	1	0.718145	0.000134121
TAF10	1	0.716786	1.93047e-05
ATG101	1	0.716634	4.15768e-06
HNRNPC	1	0.714496	6.16492e-12
SCARB2	1	0.713838	3.75076e-05
NBEAL1	1	0.713163	6.97921e-06
OSER1	1	0.71252	1.94305e-06
IQGAP1	1	0.712043	7.45123e-07
GLG1	1	0.711154	4.20983e-05
SLC50A1	1	0.710133	9.36647e-05
POLE4	1	0.709245	1.05495e-05
DNAJC15	1	-0.70877	2.04305e-06
EIF3H	1	0.705778	1.59078e-08
CD47	1	0.705666	2.0182e-07
RRP7A	1	0.705662	8.72755e-05
GTF2A2	1	0.704582	5.4752e-06
DNAJC7	1	0.703024	1.88187e-05
SF3B1	1	0.702855	4.58712e-07
MAF1	1	0.700147	8.76876e-06
PSMG3	1	0.699041	0.000458102
MRPL36	1	0.698542	0.00015694
FABP5	1	0.697609	2.25281e-09
MGAT2	1	-0.696662	0.000147381
SMDT1	1	-0.695876	5.72853e-15
SPG21	1	0.695039	1.41063e-06
SEL1L3	1	-0.692756	2.32403e-07
SPINT2	1	0.691879	2.28929e-07
VTI1B	1	0.690823	8.92633e-06
SLC52A2	1	0.690506	0.000281914
RPA2	1	0.689359	0.000426993
BCKDK	1	0.686584	5.39069e-05
RANBP1	1	0.684554	5.06811e-07
SSNA1	1	0.683877	5.44584e-08
DDX27	1	0.681407	0.000100355
UQCRFS1	1	0.680166	3.68501e-08
SREK1	1	0.680161	0.000317209
TGOLN2	1	0.679537	2.42598e-05
SBDS	1	-0.679484	4.29522e-06
LEPROTL1	1	0.679299	3.15653e-06
PDCD2	1	0.679063	8.88381e-05
IDI1	1	-0.678906	8.96424e-05
TSSC4	1	0.676851	0.000297199
LITAF	1	0.676725	1.30596e-08
APRT	1	0.676287	1.71792e-07
MYADM	1	0.676011	2.5171e-07
EPN1	1	0.675271	0.000242787
MRPL41	1	0.67486	4.44133e-06
MRPL18	1	0.674857	2.56423e-05
SRRM2	1	0.673649	1.65228e-08
SERPINB1	1	0.673142	7.95449e-05
RPL8	1	0.672987	0.00501673
MDM2	1	-0.671482	0.0040627
ZFAND6	1	0.670155	8.8272e-06
PRR13	1	0.668619	4.75824e-10
FUNDC2	1	0.668617	2.94503e-06
CTSH	1	0.667923	1.72644e-07
RPLP2	1	-0.667553	8.04036e-58
NARF	1	0.666908	1.45044e-05
EIF4A1	1	0.665407	1.67057e-08
HYI	1	0.663635	0.000200631
RBM23	1	-0.662715	0.000344857
CENPX	1	0.661865	7.74473e-05
ISCU	1	-0.660212	1.18533e-10
POLR2J	1	0.659206	2.81565e-06
SAR1A	1	0.657555	1.37119e-05
SPTSSA	1	-0.657212	0.00139791
SELL	1	-0.65659	0.00118866
AHNAK	1	0.654862	2.17176e-06
TMEM134	1	0.654178	3.01795e-06
SRSF4	1	0.653258	0.000211317
GABARAP	1	-0.652702	1.93047e-05
ILF3	1	0.650774	0.00022721
VSIR	1	0.649832	4.33895e-06
EIF2A	1	-0.648923	1.86209e-05
XIST	1	-0.648807	1.36093e-11
APOPT1	1	0.648671	0.000403501
SDHB	1	0.647615	0.000536682
UBE2G1	1	-0.647248	0.000468551
AP1S2	1	0.647231	1.0588e-05
MYL12A	1	0.6472	3.70308e-12
GNB1	1	0.646602	0.00037169
ZNF22	1	0.646259	0.000235053
GOLGA4	1	0.642996	0.000146537
PTOV1	1	0.642996	0.000493541
HNRNPD	1	0.642305	2.78702e-05
CHURC1	1	0.641694	3.7002e-05
RBBP7	1	0.640667	0.000862275
IFNAR1	1	-0.639816	6.04208e-05
LAGE3	1	0.636003	0.000182786
ARL6IP5	1	0.635884	5.50244e-07
SRRM1	1	0.634386	2.36419e-06
ATP1B3	1	0.631256	3.34778e-08
TMEM183A	1	0.630683	0.000867137
PSMB8-AS1	1	-0.630361	0.00038854
NBDY	1	0.629929	8.15244e-07
HSD17B8	1	0.629541	0.000174706
ZNF207	1	0.627642	0.00014864
OGA	1	-0.626189	0.000283379
TXN2	1	0.625998	1.87554e-05
A1BG	1	-0.625363	3.3085e-05
NT5C	1	0.624155	0.000666951
TMEM126A	1	0.623922	0.000606807
UBE2J2	1	0.622005	0.000739435
SURF4	1	0.621461	1.37568e-05
ARSA	1	-0.620371	5.00486e-06
PRRC2C	1	0.620212	1.64511e-05
VAMP8	1	0.619172	4.95733e-08
ZFP36L1	1	0.618584	2.74606e-08
SIVA1	1	0.617442	2.54202e-06
H2AFV	1	0.617223	3.94302e-05
YTHDC1	1	0.61652	0.000947886
MBD4	1	0.614956	0.00038429
PPP1CB	1	-0.613551	3.42874e-05
ZNHIT1	1	0.612557	1.67238e-08
COX4I1	1	0.61016	1.85262e-06
UROS	1	0.609708	0.0013322
HNRNPAB	1	0.609441	0.00363853
EIF3A	1	0.607436	3.97967e-05
SET	1	0.606728	6.96918e-07
TOX4	1	0.60589	0.0008824
TTC3	1	0.605312	7.25561e-06
TMEM14B	1	0.6026	6.79855e-06
IL2RG	1	0.600312	4.31312e-05
GMPPB	1	0.600311	0.000592347
PNPLA2	1	0.60031	0.00178445
PSMD11	1	0.600309	0.00229969
GABARAPL2	1	0.597156	5.49998e-08
YY1	1	0.596194	0.000174706
TMEM50A	1	0.595613	1.98815e-05
RALBP1	1	0.595444	0.00154912
EMD	1	0.594895	0.00103588
SLTM	1	0.593061	0.000207853
IGHV1-24	1	-0.591835	2.87473e-05
NDUFS7	1	0.590739	8.59991e-06
VBP1	1	0.589462	0.00233732
ARF6	1	-0.588946	1.61505e-09
EDEM2	1	0.588723	0.00128845
MIDN	1	-0.588717	0.000208491
SARAF	1	-0.587039	2.93908e-16
HLA-DMA	1	0.586288	1.42073e-07
DDX6	1	-0.582782	0.000335747
MINOS1	1	0.582502	1.71649e-05
PYCR1	1	0.579962	0.00204217
PSMB8	1	0.577314	2.38698e-05
RPL5	1	0.576558	4.02854e-05
CSTB	1	0.575207	1.10401e-06
SSR1	1	0.57497	4.68542e-05
PDCD4	1	0.5745	0.000681492
SSU72	1	0.574002	5.25566e-07
BUD31	1	0.573961	2.52657e-05
MSL3	1	-0.573642	0.000521978
DDX24	1	0.572366	2.02924e-06
TIMM17A	1	0.571311	0.000771782
TNFRSF14	1	-0.569607	0.000280829
C1orf162	1	0.567396	8.997e-06
METTL23	1	0.567048	0.00233732
RPL41	1	-0.56694	2.3745e-77
RNASET2	1	0.566761	6.87718e-06
UBE2L3	1	0.566449	6.44563e-05
PYURF	1	0.566422	0.000129146
IGLV1-40	1	0.566158	0.0067932
COX17	1	-0.56563	6.55801e-11
POLR2F	1	0.562282	0.000108738
EMC4	1	0.561318	0.000411877
TRAPPC6A	1	0.561317	0.000536682
C11orf58	1	0.561044	1.09738e-06
SUMO1	1	0.560629	1.88688e-06
H2AFJ	1	0.559234	0.00242681
HLA-F	1	0.559234	0.00371847
PAXX	1	0.558971	0.000107463
CAV1	1	0.55892	0.000170816
THUMPD3-AS1	1	0.55892	5.20888e-05
TRADD	1	0.558861	0.00137245
GNAI3	1	0.558246	0.000908349
DDX46	1	0.557731	0.000216415
ELOF1	1	0.55659	0.000735977
SEM1	1	0.556039	7.97022e-06
GOLGB1	1	0.555916	0.00212071
YBX1	1	0.55584	4.90547e-05
DNAJB6	1	0.555712	0.000123099
CCNG1	1	-0.555531	0.000544143
NAMPT	1	0.55477	0.000271898
ERH	1	0.553392	6.84679e-06
BCLAF1	1	0.552056	0.000228447
HNRNPK	1	0.551191	1.74919e-06
LSP1	1	0.551187	8.72702e-05
USP8	1	-0.549707	0.00526001
TRAPPC1	1	0.54964	2.10286e-06
TMEM50B	1	0.549084	0.00298544
C6orf48	1	0.546302	1.94069e-07
NXT1	1	0.545863	0.00214084
RPL15	1	0.545611	0.00848549
ISCA1	1	-0.544516	0.000642215
PPIA	1	0.543642	0.00441597
SAMSN1	1	-0.541936	0.000151221
GNL3	1	0.541523	0.00068639
ADI1	1	0.541418	0.000414421
CLPP	1	0.541133	0.000855896
TM2D3	1	0.540975	0.0030432
ARGLU1	1	0.539164	2.16388e-05
NCF4	1	0.538909	0.00930265
IKBIP	1	0.537045	0.0067342
PTMA	1	0.5362	4.33895e-06
NARS	1	0.536179	0.00653737
GORASP2	1	0.535606	0.00104597
FAM49B	1	-0.535167	0.00086921
EIF5A	1	0.534852	0.00107248
C4orf48	1	0.533698	7.59039e-05
YIPF2	1	0.533418	0.00610027
TERF2IP	1	0.533198	0.000425356
SLC38A2	1	-0.531787	0.000417005
SHARPIN	1	0.530489	0.00182262
CD99	1	0.530334	0.000248258
ARHGDIA	1	0.52842	0.000126838
POLR2C	1	0.528298	0.00437835
RAB18	1	0.528054	0.00155853
SRSF10	1	0.527146	0.000266726
CLK1	1	-0.52654	6.1825e-05
ABHD14A	1	0.524957	0.00134087
BUD23	1	0.523899	0.00683156
HLA-C	1	0.523291	0.0281407
DDIT3	1	0.522492	0.00245504
CSNK1A1	1	0.521628	0.000269965
RPL12	1	0.52152	0.0298065
TGIF1	1	-0.521145	0.0139726
RAB1A	1	0.520708	5.17844e-05
HLA-DMB	1	0.519822	5.97599e-05
VDAC1	1	0.519079	0.000114185
PPP1R14B	1	0.517135	0.00178922
CEBPB	1	-0.515598	0.00131374
G3BP2	1	0.51458	0.00196344
SAT2	1	0.513705	0.000219922
AAMP	1	0.513177	0.00642657
WIPF1	1	-0.512947	0.00156017
MRPS14	1	0.512363	0.00936947
STX5	1	0.511775	0.00233732
MGAT1	1	-0.511522	0.000563194
EVI2B	1	-0.511475	1.57007e-07
CHMP4A	1	0.511186	0.000275498
DDX3X	1	-0.51	2.04373e-05
RAB5IF	1	0.509942	0.00034184
SND1	1	0.509258	0.00520259
ELF1	1	-0.508641	4.13867e-05
SMIM7	1	0.508024	0.000684021
STK4	1	-0.507793	1.19054e-06
DUSP22	1	-0.506239	0.00133108
SURF1	1	0.50596	0.000292138
MPLKIP	1	0.502898	0.00298542
RBBP6	1	-0.502045	0.024343
MTHFD2	1	-0.500895	0.00122434
TNFAIP8	1	-0.500565	0.00674716
ACP5	1	0.498556	0.00889931
STAT1	1	0.498339	0.0049023
SNHG7	1	-0.498039	0.000273376
SOD2	1	0.497742	0.000378422
STAT3	1	0.497626	0.00364698
ANXA7	1	0.496647	0.00245496
NDUFB1	1	-0.496379	2.83796e-11
RBM3	1	-0.496211	9.40979e-06
TIMM9	1	0.495613	0.010337
USP16	1	0.495482	0.0011497
IER3IP1	1	-0.495062	0.000119455
DUT	1	0.494129	0.00187464
SNRPD2	1	0.492045	0.00695162
RPL10A	1	0.491739	0.00301392
SSSCA1	1	0.490338	0.0103311
TNFAIP2	1	0.489275	0.0205882
ACTN4	1	0.488764	0.00341565
SAR1B	1	0.488418	0.00677598
LAP3	1	0.487838	0.000461471
VMP1	1	0.487695	0.000687292
GPBP1	1	-0.486967	1.7893e-05
AGA	1	0.486897	0.0112701
RPS15A	1	-0.486836	6.57596e-50
IGKV3-11	1	0.486235	0.00813622
DRAM2	1	-0.483375	0.000466114
GPX4	1	0.483274	2.15321e-05
ASAH1	1	0.482743	0.000317209
CHD9	1	0.482741	0.010864
RPS3	1	0.482324	0.000208163
ADAR	1	-0.481846	9.21222e-05
SPAG4	1	0.481505	0.019381
ARF1	1	0.481493	0.000992724
2022-09-01	1	0.479703	0.00443945
EIF2S3	1	-0.479272	0.00162906
SRSF6	1	-0.47918	0.00515205
NDUFB8	1	0.479148	0.000141666
FXYD5	1	0.477144	1.48535e-05
RAD9A	1	-0.476358	0.0075298
CRIPT	1	0.476131	0.0123314
CNN2	1	0.475901	0.00572753
HNRNPU	1	0.474782	9.02906e-05
TAOK3	1	0.474779	0.01725
C19orf66	1	-0.473304	0.00316272
SF3B5	1	0.472862	0.000502019
BTF3L4	1	0.472629	0.00515205
FAM3C	1	-0.472496	0.000617071
CCPG1	1	0.471906	0.00688226
SLBP	1	0.471133	0.00265384
REXO2	1	0.470651	0.00258426
BLOC1S1	1	0.470091	0.000447515
SNHG8	1	-0.469319	3.39804e-10
PRKCSH	1	0.467862	0.00149133
CD48	1	-0.467132	0.000389141
LMO4	1	0.465602	0.0034486
SAP18	1	0.464907	0.000403644
NONO	1	0.464512	0.00437149
UBE2I	1	0.463727	0.00103278
CASP4	1	0.463708	0.00351838
C9orf78	1	0.461865	0.00134339
EIF3D	1	0.46139	0.000303223
CAPN2	1	0.461334	0.014807
PHIP	1	0.461012	0.00884569
VASP	1	-0.460224	0.0108674
ARL4A	1	-0.460056	0.0219095
ATP6V1G1	1	0.45947	0.000423902
IDS	1	-0.459051	0.000458099
SLC25A39	1	0.458796	0.000940018
GRK6	1	-0.458161	0.00100768
SNRPG	1	0.456611	0.0149174
NORAD	1	0.455363	0.00340804
SNRNP27	1	0.455218	0.0143952
WDR45B	1	0.45379	0.00509797
YWHAQ	1	0.453526	0.000294723
ETF1	1	0.452753	0.0109957
HMGN1	1	0.4527	0.0004155
[truncated: 271 more rows]

## Sheet: GSE154600‘DEG_CD4T
Sheet 2. scCODE results (DE gene-lists) of non-responders and responders in GSE154600 datasets' cell-types.
Gene_name	Detected_times	logFC	P_adjust
IGHGP	5	8.42217	1.15038e-105
CXCL14	5	5.2114	1.45629e-60
COMP	5	5.08536	1.01522e-84
MMP11	5	4.81097	1.256e-77
TIMP3	5	4.69438	1.65444e-150
RARRES2	5	4.63125	1.14326e-290
INHBA	5	4.56362	1.57137e-58
TM4SF1	5	4.25711	1.14655e-164
PTGDS	5	4.16684	1.01936e-168
IGFBP5	5	4.16588	2.09072e-56
AEBP1	5	4.0864	1.12948e-111
TPPP3	5	3.95727	1.27638e-42
NDUFA4L2	5	3.90845	1.40628e-62
CCL2	5	3.85647	1.04937e-50
MYL9	5	3.80077	1.16019e-265
THBS2	5	3.80073	1.35593e-43
TPM2	5	3.77001	2.16024e-176
CALD1	5	3.76064	1.63852e-200
MT1X	5	-3.75669	1.16761e-54
FN1	5	3.69464	1.09341e-265
OLFML3	5	3.65077	1.53959e-41
WFDC2	5	3.62241	0
RARRES1	5	3.58298	1.36686e-49
VCAN	5	3.57851	2.13314e-45
RBP1	5	3.57233	1.55487e-94
CAVIN1	5	3.55422	1.57404e-55
NNMT	5	3.51687	1.09443e-177
CAVIN3	5	3.47201	1.3745e-70
MSLN	5	3.44009	1.61157e-40
SLPI	5	3.4295	0
EFEMP2	5	3.40206	1.09012e-33
HSPG2	5	3.3595	1.40397e-45
COL4A2	5	3.34641	1.21866e-39
CTGF	5	3.33152	1.17859e-72
CRYAB	5	3.2445	1.44656e-43
THY1	5	3.23909	2.10087e-54
C1S	5	3.19272	1.14125e-54
CYR61	5	3.1857	1.2058e-52
PCOLCE	5	3.15806	2.47319e-47
COL1A1	5	3.14138	1.24344e-276
TAGLN	5	3.1296	1.35974e-216
MXRA8	5	3.08497	1.10612e-43
ACTA2	5	3.07616	2.99719e-215
RPL17	5	-3.07352	0
LUM	5	3.03383	1.02503e-133
COL6A1	5	3.0286	1.48396e-56
CD14	5	3.0283	1.2376e-49
RAB13	5	2.95916	1.03944e-106
SERPINH1	5	2.9341	1.25421e-65
MMP7	5	2.91139	1.15115e-113
COL5A1	5	2.90614	1.34854e-37
SFRP2	5	2.87095	1.20495e-50
HTRA1	5	2.87066	1.63021e-43
MDK	5	2.8422	1.15066e-213
LCN2	5	2.82817	4.04473e-46
MMP2	5	2.81955	1.27598e-37
C1QB	5	2.78522	2.48855e-165
SERPING1	5	2.78462	2.49606e-73
MARCKS	5	2.76961	2.76685e-38
KLF2	5	-2.75312	2.28322e-156
BGN	5	2.75105	1.43139e-99
CCL3L1	5	2.73505	4.72103e-35
RPL36A	5	-2.71061	0
HSPA1A	5	2.69603	1.69333e-99
COL1A2	5	2.6939	1.01429e-161
SPARCL1	5	2.68831	2.13523e-36
C1QA	5	2.6834	1.06533e-153
LINC00513	5	-2.68327	3.56579e-80
GNG11	5	2.67425	1.26632e-32
FOLR1	5	2.66947	1.10424e-36
ZFP36	5	-2.65923	0
PTGER2	5	-2.64212	2.29901e-37
MT1E	5	-2.62693	1.42821e-58
DUSP5	5	-2.6117	1.39534e-57
CCDC80	5	2.60014	1.54287e-70
RBM38	5	-2.59198	1.16654e-84
SPP1	5	2.59196	6.27402e-205
CCL3	5	2.59097	1.13266e-84
AC114760.2	5	-2.57964	1.8602e-107
KRT17	5	2.55175	1.17984e-77
RNASE1	5	2.53192	1.06435e-82
CLU	5	2.51313	1.8316e-96
IER3	5	2.51149	1.15186e-90
IGHM	5	2.50792	2.06367e-32
SPARC	5	2.49641	1.01313e-157
CKB	5	2.48196	2.60678e-34
COL6A3	5	2.46972	1.96452e-29
TCEAL9	5	2.46482	1.60209e-39
TGFBI	5	2.46448	1.09446e-28
EXOSC6	5	-2.443	2.1835e-28
TPM1	5	2.4283	1.27346e-100
C1R	5	2.42597	1.92653e-34
TOB1	5	-2.41102	1.02857e-77
CMPK1	5	-2.37544	1.54677e-121
NUPR1	5	2.35849	1.44746e-58
RAB34	5	2.28352	1.13876e-35
IFI27	5	2.26761	1.42803e-159
RPS17	5	-2.26488	0
COL6A2	5	2.26312	2.64304e-25
EEF1G	5	-2.22445	2.12593e-24
IGHA1	5	2.2219	1.49495e-71
PARP8	5	-2.20944	1.18334e-36
CD63	5	2.19737	0
FKBP5	5	-2.19033	1.51042e-84
SERPINF1	5	2.18782	1.00026e-29
SMAP2	5	-2.16873	1.72665e-95
PTGER4	5	-2.16541	1.01069e-79
CST3	5	2.16521	1.39359e-173
HES1	5	2.15981	1.01756e-75
ZFP36L2	5	-2.15694	0
PDLIM7	5	2.15014	1.10867e-39
TMEM176B	5	2.15013	4.64562e-27
AC016831.5	5	-2.14418	1.09047e-92
CTHRC1	5	2.13286	1.79871e-33
SIAH2	5	-2.12264	2.01066e-62
IFITM3	5	2.1035	1.52167e-215
TOMM5	5	-2.09058	1.2595e-31
DCN	5	2.08121	1.14185e-50
SMIM37	5	-2.07655	1.25081e-21
CD9	5	2.0734	1.201e-84
HLA-DRB1	5	2.06001	1.08048e-236
S100A1	5	2.04765	1.48609e-23
CEBPB	5	-2.04513	1.07982e-61
RPS21	5	-2.04502	0
COL3A1	5	2.02926	1.66807e-91
RPS28	5	-2.02847	0
NCK2	5	-2.02691	2.52389e-39
CCZ1	5	-2.01972	1.10011e-29
RPS29	5	-2.01122	0
CCL4L2	5	2.00972	1.00546e-26
CRYBG1	5	-1.99391	1.52749e-55
H1FX	5	-1.99367	4.07877e-66
RPL23A	5	-1.97976	0
INTS6	5	-1.97442	1.19975e-23
PELI1	5	-1.95491	1.14854e-25
DCK	5	-1.95329	2.05088e-22
THEM4	5	-1.9503	1.26166e-21
RASGRP2	5	-1.94634	1.25826e-21
HELZ2	5	-1.93954	1.00484e-18
RNPEPL1	5	-1.93566	4.2487e-27
MAP2K2	5	-1.93226	4.09571e-29
RPL38	5	-1.92527	0
RDX	5	1.92286	1.50234e-39
LEF1	5	-1.91617	2.1006e-34
ENTPD1	5	1.90734	1.16622e-21
UBALD2	5	-1.90463	1.72367e-37
PITPNC1	5	-1.90424	3.20451e-22
PLTP	5	1.90084	1.12952e-26
USF2	5	-1.89374	2.80278e-36
KRT7	5	1.88562	1.73576e-45
RPL39	5	-1.88455	0
SUPT3H	5	-1.88006	1.38936e-17
MT2A	5	-1.87783	1.82491e-97
IGHG1	5	1.87541	1.08896e-80
ARHGAP45	5	-1.87533	1.34774e-28
IGKC	5	1.8748	1.54342e-204
ARHGEF1	5	-1.87435	2.7981e-44
HNRNPL	5	-1.86644	4.65631e-31
ETS1	5	-1.85845	4.94994e-79
RCN1	5	1.857	1.01204e-18
FAM215B	5	-1.85494	1.06386e-28
RPS25	5	-1.84205	0
ITK	5	-1.83894	1.36762e-34
RPS10	5	-1.83888	0
CRIP1	5	-1.83336	1.2834e-53
IKZF1	5	-1.83194	1.41686e-62
RPL36	5	-1.82847	0
IPCEF1	5	-1.82442	2.51422e-30
PER1	5	-1.81974	1.32986e-26
RPL34	5	-1.81962	0
RNF138	5	-1.8152	1.27507e-23
AC026979.2	5	-1.80624	1.24784e-59
AC058791.1	5	-1.80093	1.36672e-56
PRKCH	5	-1.79924	1.15077e-42
ZC3HAV1	5	-1.79165	1.11808e-60
RNF139	5	-1.78795	1.19112e-54
PFKFB3	5	-1.76954	2.39639e-32
ST3GAL1	5	-1.76872	1.6829e-28
RPL27	5	-1.76222	0
RPLP2	5	-1.74577	0
RIPK2	5	-1.74363	1.63827e-16
PLAC8	5	-1.74315	1.05972e-24
NAPRT	5	1.73928	1.24409e-20
AL121944.1	5	-1.72972	1.38887e-15
WDR74	5	-1.72129	2.66812e-39
ALG13	5	-1.72063	1.18885e-35
UBL3	5	-1.71653	2.44666e-22
ARL3	5	1.71029	1.02021e-19
TUBB	5	1.70904	1.09949e-122
PIM2	5	-1.70841	1.76241e-52
RNF125	5	-1.70729	1.23042e-45
ADPGK	5	-1.70054	1.39336e-18
BCL2	5	-1.69477	2.2036e-29
ARRDC2	5	-1.69038	1.51442e-18
FCGRT	5	1.68621	1.23442e-34
APOE	5	1.68191	1.15993e-88
PBX4	5	-1.68167	1.54739e-16
MALT1	5	-1.68128	1.01204e-18
CNOT6L	5	-1.68069	1.03496e-69
RPL21	5	-1.67057	0
IFNGR1	5	-1.66749	1.72783e-16
FAM102A	5	-1.66287	1.4005e-21
ERN1	5	-1.66253	1.16154e-15
PPP1CB	5	-1.66179	1.31464e-60
TSPYL1	5	-1.66131	1.3277e-22
RPS27	5	-1.65591	0
MFGE8	5	1.65134	1.21276e-21
TCF7	5	-1.64176	1.152e-34
PDE3B	5	-1.63829	1.18812e-18
FAM118A	5	-1.63754	1.29352e-30
NCF1	5	-1.63568	1.07034e-22
MT1G	5	-1.6347	1.19197e-09
CBLB	5	-1.63054	1.10659e-24
HECA	5	-1.62893	1.1828e-14
NSMCE3	5	-1.62657	2.34241e-32
RPS15A	5	-1.61643	0
CYTH1	5	-1.61516	1.2967e-28
RPL41	5	-1.61502	0
METRNL	5	-1.6117	3.15409e-13
DAZAP1	5	-1.6093	1.02506e-12
TMEM243	5	-1.60452	2.23851e-32
TC2N	5	-1.60171	2.35433e-16
CD55	5	-1.59639	1.36081e-34
HLA-DRA	5	1.58217	1.26731e-177
PDLIM1	5	1.57597	1.53351e-24
SOCS1	5	-1.57177	1.29725e-66
HSP90AB1	5	1.57131	2.21367e-268
RASSF5	5	-1.57049	1.06259e-20
RCSD1	5	-1.56949	1.74513e-19
TXNDC11	5	-1.56861	1.3887e-11
RPL37	5	-1.56809	0
JOSD1	5	-1.56766	3.82463e-24
AC097376.2	5	-1.5623	1.44821e-12
CCDC57	5	-1.55999	1.07708e-13
C1QC	5	1.55861	2.21628e-16
NBL1	5	1.55797	1.87983e-27
OST4	5	-1.55205	1.72904e-192
IL7R	5	-1.55039	1.07503e-111
SATB1	5	-1.54888	1.19706e-13
SOCS3	5	-1.5465	2.14491e-50
CCDC69	5	-1.5397	4.21173e-15
GPCPD1	5	-1.53772	2.13662e-19
FCER1G	5	1.5336	1.53339e-30
MRPS36	5	-1.53344	2.33871e-18
STT3B	5	-1.53257	1.01942e-28
NDUFA13	5	-1.52894	1.13202e-79
SEMA4D	5	-1.52876	1.00125e-19
PIP4K2A	5	-1.52639	1.30863e-17
STAT4	5	-1.52522	1.80103e-36
S1PR4	5	-1.52184	1.29352e-30
FBXO34	5	-1.51711	1.97662e-10
C6orf62	5	-1.51384	1.73467e-17
SMIM27	5	-1.51365	1.14216e-16
LINC01871	5	-1.51234	1.41807e-20
TIMP1	5	1.51149	1.20101e-104
AAK1	5	-1.50966	2.41592e-55
CCDC88C	5	-1.50477	1.15316e-19
C22orf39	5	-1.50318	1.38993e-14
SSH2	5	-1.50078	1.14268e-12
FMNL1	5	-1.49548	1.20812e-28
FAM177A1	5	-1.49246	1.42699e-103
IRF9	5	-1.48922	3.04828e-27
GABPB1	5	-1.48741	1.11892e-12
SYTL3	5	-1.48415	2.37046e-42
LGALS1	5	1.48388	2.98578e-181
MAP2K1	5	-1.48338	1.77209e-11
MGAT4A	5	-1.48266	1.04393e-21
TSC22D1	5	1.48182	4.01597e-25
KRT8	5	1.48141	1.6804e-70
URI1	5	-1.47985	1.5665e-16
KRTCAP2	5	-1.47767	1.29841e-23
SSBP4	5	-1.47767	1.3673e-21
SYNJ2	5	-1.47707	5.95253e-11
KRT18	5	1.47574	1.2564e-97
KLF3	5	-1.47329	2.67354e-21
CDC42SE1	5	-1.47035	1.02504e-20
CD151	5	1.46934	1.8185e-25
TMEM259	5	-1.46918	1.03622e-18
NDUFA3	5	-1.46795	1.77307e-52
RPL35	5	-1.46498	0
ADGRE5	5	-1.46493	1.34466e-23
PDCD1	5	-1.46492	1.16891e-09
TMSB10	5	-1.46056	0
SNHG8	5	-1.45886	1.01603e-65
TRAT1	5	-1.45857	1.24429e-33
KLRB1	5	-1.4557	1.43714e-29
IFRD1	5	-1.4545	1.3135e-36
IL10RA	5	-1.45099	1.13414e-32
PPP2R5C	5	-1.45064	1.03377e-64
FYN	5	-1.44752	1.0193e-67
ARF6	5	-1.44595	1.64653e-79
HCST	5	-1.44375	1.60323e-105
SELENOP	5	1.44294	3.59842e-18
BCL11B	5	-1.44041	1.82552e-23
CDK13	5	-1.43954	1.27923e-13
SMCHD1	5	-1.43871	1.5307e-51
AL118516.1	5	-1.43305	1.04006e-09
SNRPF	5	-1.43155	1.64261e-45
PRDX4	5	1.43138	1.1288e-30
ARIH1	5	-1.42923	1.69384e-15
TMC8	5	-1.42807	2.98545e-10
COMMD6	5	-1.42328	1.52154e-132
RPL28	5	-1.41835	0
RPL32	5	-1.41796	0
SUCLG2	5	-1.41614	1.58071e-10
PGAP1	5	-1.41597	2.9448e-10
MRPL33	5	-1.41463	3.74985e-50
GTPBP6	5	-1.41354	2.1306e-12
S100A4	5	-1.41274	1.35897e-131
SRSF6	5	-1.41134	1.02012e-15
AKNA	5	-1.40943	1.12304e-26
CRIP2	5	1.40874	1.65961e-34
CSRNP1	5	-1.40654	1.16114e-32
HMGB2	5	-1.40559	2.10576e-53
FAM107B	5	-1.40488	1.33903e-42
LSR	5	-1.40479	1.16167e-11
STK17B	5	-1.4028	1.69843e-52
FAU	5	-1.40151	0
STMN1	5	1.39643	2.19058e-58
SARAF	5	-1.39515	1.41815e-215
SC5D	5	-1.3929	1.22215e-31
TNNT1	5	1.38894	1.36159e-15
GRK6	5	-1.38605	2.56932e-19
LYAR	5	-1.38422	2.38939e-21
QPRT	5	1.38344	1.14704e-16
CCR6	5	-1.37972	5.35708e-10
POLR2J3.1	5	-1.37945	1.36159e-28
CBFB	5	-1.37882	1.09734e-09
BOLA3	5	-1.37877	4.74836e-10
ZNF831	5	-1.37861	3.64771e-15
NDUFB3	5	-1.3785	1.72253e-20
UBE2S	5	-1.37819	3.2482e-26
IRF1	5	-1.37746	1.08098e-56
SWI5	5	1.37665	1.82218e-12
UFM1	5	-1.37655	1.17512e-14
ANKRD28	5	-1.37501	1.39427e-09
RPL18A	5	-1.37345	0
GPR132	5	-1.37336	1.42937e-11
UQCR11	5	-1.37201	4.57309e-92
FOXO1	5	-1.37104	1.02041e-11
TSPAN14	5	-1.36339	1.5781e-10
NFATC1	5	-1.36302	2.06722e-09
VPS37B	5	-1.35925	2.14586e-20
PIK3IP1	5	-1.35867	1.23526e-54
PSMD9	5	-1.35742	1.09857e-14
FKBP11	5	-1.35565	1.13822e-16
LYST	5	-1.35476	1.07505e-14
RAB22A	5	-1.3523	1.38555e-11
HNRNPA1P48	5	-1.35209	1.0256e-24
CHST11	5	-1.35114	1.31235e-14
CELF2	5	-1.35083	1.77122e-32
TMA7	5	-1.35074	1.57135e-165
BCL7B	5	-1.35071	1.46777e-18
RPL37A	5	-1.34942	0
RBM23	5	-1.34941	2.24236e-19
CH25H	5	-1.34563	1.90985e-10
HNRNPUL1	5	-1.3389	1.18159e-34
RPL27A	5	-1.33786	0
EIF4EBP1	5	1.33603	2.34855e-23
RPL26	5	-1.33554	0
SLC7A5	5	-1.33429	1.17995e-13
RPL31	5	-1.32934	0
HEXIM1	5	-1.32892	1.53238e-19
PTMS	5	1.32885	1.14496e-51
ELL2	5	-1.32718	1.13337e-12
SLC35E1	5	-1.3268	1.65436e-09
TMEM256	5	-1.32176	1.71106e-21
PTP4A1	5	-1.32041	1.94192e-21
CLN8	5	-1.32005	1.05526e-09
MEA1	5	1.31987	1.71717e-29
C1orf56	5	-1.31983	1.13854e-10
SUN2	5	-1.31822	2.68324e-13
SAMHD1	5	-1.31791	1.03054e-16
AIF1	5	1.31709	1.04078e-17
HERPUD2	5	-1.31561	1.21627e-18
RPL30	5	-1.31561	0
OSTF1	5	-1.31329	1.12903e-21
MTHFD2	5	-1.31292	2.92377e-26
TSPAN3	5	1.31155	1.25701e-13
SEC61G	5	-1.31052	1.01475e-37
AREG	5	-1.30312	2.75181e-24
RPS12	5	-1.30272	1.07174e-287
RPL23	5	-1.30248	1.32558e-214
MCL1	5	-1.30099	1.06241e-74
SMDT1	5	-1.29977	1.10674e-40
RPS13	5	-1.2996	2.54868e-233
MAGEF1	5	1.29953	1.22507e-12
SBDS	5	-1.2961	1.53266e-27
PRKCB	5	-1.29536	3.11094e-14
S100A16	5	1.29271	1.74418e-22
TMEM123	5	-1.29204	1.17064e-26
FLT3LG	5	-1.2914	3.4941e-09
FAM213A	5	1.29033	1.76619e-15
CORO7	5	-1.28956	1.38208e-10
NFKB1	5	-1.2847	1.11129e-12
PLK3	5	-1.28385	1.26635e-39
ALKBH5	5	-1.28302	6.23648e-15
ZFAS1	5	-1.28046	3.25897e-51
CAPN2	5	-1.28011	1.02935e-18
HLA-DQA1	5	1.2789	1.2582e-28
TSC22D4	5	-1.27607	1.10739e-16
HIPK1	5	-1.27421	1.82897e-08
TNFRSF12A	5	1.27421	1.40215e-12
LRCH4	5	-1.27418	1.95216e-13
IRS2	5	-1.27231	1.02115e-14
ZBTB1	5	-1.27195	1.00215e-08
GSPT1	5	-1.26956	1.11376e-29
RABGGTB	5	-1.26758	3.58798e-08
MIAT	5	-1.26651	2.88656e-09
EEF2	5	-1.2665	1.40854e-119
SLC38A1	5	-1.26255	1.08137e-18
CCNG1	5	-1.26177	1.37068e-14
DDAH2	5	1.26161	2.66169e-35
INPP5D	5	-1.25698	1.0578e-14
RNF149	5	-1.2564	1.47411e-22
AES	5	-1.25294	2.64823e-30
USP8	5	-1.25242	2.88552e-14
EI24	5	1.25204	1.02546e-16
BTN3A2	5	-1.25191	1.42589e-15
LITAF	5	-1.24788	3.21756e-34
EFHD2	5	-1.24723	1.06627e-12
ANKRD44	5	-1.24574	2.03879e-13
C16orf72	5	-1.24573	1.06749e-08
JMY	5	-1.24408	1.37254e-09
KLF13	5	-1.24343	1.33951e-11
PCGF5	5	-1.23773	1.22332e-15
E2F4	5	-1.2371	1.00561e-10
MAT2B	5	-1.23379	1.22849e-11
CDC42SE2	5	-1.22965	1.30921e-44
CTLA4	5	-1.2287	2.8719e-15
HNRNPA1	5	-1.22811	2.71761e-146
DENND4A	5	-1.22758	1.66135e-09
SRSF8	5	-1.22619	1.86256e-19
ARL4C	5	-1.22499	1.9572e-33
UBA52	5	-1.22309	2.92238e-201
PPM1B	5	-1.22296	1.12774e-07
NUP210	5	-1.22064	1.12228e-09
AAMDC	5	1.22054	1.18259e-10
HNRNPH1	5	-1.21818	1.8158e-16
MAFF	5	-1.21817	1.21973e-10
EIF2A	5	-1.21787	3.03821e-14
CCND3	5	-1.21739	1.09034e-35
PRELID3B	5	-1.2148	1.71175e-07
DNAJC15	5	-1.21402	1.08488e-13
PTEN	5	-1.21385	1.19216e-08
TNFRSF14	5	-1.21137	1.08412e-18
SYAP1	5	-1.21121	1.18259e-34
MTFP1	5	-1.2109	1.25206e-13
ISCA1	5	-1.20808	1.48665e-15
CD24	5	1.20713	2.03665e-27
RBMS1	5	-1.20661	1.73976e-12
TOB2	5	-1.2065	1.01636e-08
SERPINB9	5	-1.2004	1.05349e-10
ATP5MD	5	-1.20012	1.02352e-76
AC044849.1	5	-1.19975	1.13125e-11
CYTOR	5	-1.1994	1.02917e-28
PPP4R3A	5	-1.19921	1.23681e-08
RPS19	5	-1.19868	1.1246e-249
RAB9A	5	-1.1984	2.26718e-09
MECP2	5	-1.19747	1.28611e-21
ABRACL	5	-1.19706	1.11456e-35
UXT	5	-1.19693	1.68315e-28
SIRT7	5	-1.1964	1.21787e-09
SAMSN1	5	-1.19564	3.38898e-53
CSDE1	5	-1.19486	1.8139e-34
NDUFB1	5	-1.19458	1.13643e-37
EIF4B	5	-1.19404	1.02985e-22
ABHD17A	5	-1.19354	1.07421e-09
IGFBP7	5	1.19353	3.19042e-30
RNF126	5	-1.19311	2.40561e-08
RPS15	5	-1.19278	0
MGAT2	5	-1.19264	2.64323e-07
HSP90AA1	5	1.1925	1.88119e-185
RPS6KA3	5	-1.19234	2.21996e-08
BLVRB	5	1.19211	1.11946e-11
SMG1	5	-1.19177	1.1576e-09
PET100	5	-1.19164	3.05905e-25
LSM8	5	-1.19159	1.96557e-24
NDUFC1	5	-1.19111	1.93158e-24
TUBA1A	5	1.18864	2.51294e-79
SRGN	5	-1.18636	1.04584e-198
FOXN3	5	-1.18609	1.03703e-13
IL6ST	5	-1.18581	1.97158e-07
JUNB	5	-1.18528	1.29263e-132
CYFIP2	5	-1.18485	1.15229e-11
TSC22D3	5	-1.18447	1.39313e-157
SERPINB6	5	1.18187	1.20405e-11
TOMM7	5	-1.18108	1.98592e-118
TNFSF12	5	-1.18089	1.32999e-09
GLUD1	5	-1.17923	1.62605e-09
RNF166	5	-1.17919	1.48473e-11
RPL39L	5	1.17696	1.32345e-14
FGFR1OP2	5	-1.17684	1.27197e-16
IL2RB	5	-1.17679	1.61307e-14
FLOT1	5	1.17668	1.99055e-24
CETN2	5	1.1765	2.90506e-16
POLR2L	5	-1.17494	2.36065e-66
NOP10	5	-1.17393	1.05359e-29
CALU	5	1.17324	2.50329e-16
ARID5A	5	-1.17283	3.34422e-36
MCM3	5	1.17261	4.25444e-09
HLA-DQB1	5	1.17244	3.40945e-39
RBL2	5	-1.17173	3.06892e-07
SAMD3	5	-1.17173	2.35008e-07
PRNP	5	-1.16717	2.24356e-13
NR1H2	5	-1.16681	1.4361e-13
EIF2S3	5	-1.15491	1.23435e-18
ASNSD1	5	-1.15347	1.07413e-08
IGFBP4	5	1.15344	1.52441e-14
2022-03-07	5	-1.15126	1.26339e-06
MT-ND3	5	-1.15121	0
RICTOR	5	-1.15082	1.07834e-06
CTSL	5	1.15017	1.96109e-16
2022-09-11	5	1.15016	2.68312e-16
TYROBP	5	1.14841	2.43961e-26
COX8A	5	-1.1475	1.83108e-59
TXNIP	5	-1.14639	1.02601e-45
ATP1A1	5	-1.14477	1.11217e-15
PRKAR1A	5	-1.14446	2.40342e-13
EIF4G2	5	-1.14376	1.88317e-25
FOXP1	5	-1.14345	1.09492e-25
RALGAPA1	5	-1.14345	1.56407e-11
RAB21	5	-1.14258	1.21005e-05
ATM	5	-1.14223	1.19478e-08
PDCD6IP	5	-1.14218	1.22735e-05
GABARAP	5	-1.14199	1.62845e-11
PACS1	5	-1.14048	1.44095e-06
SLC25A26	5	-1.13917	3.00967e-12
ARHGAP4	5	-1.13857	4.36737e-13
ARID1B	5	-1.1349	2.01715e-08
RPS16	5	-1.13391	1.08978e-227
CD6	5	-1.13343	1.69252e-14
PSENEN	5	-1.13009	2.80462e-08
APP	5	1.12641	1.7521e-08
UROD	5	1.12462	1.16242e-09
C3	5	1.12328	1.57448e-15
CAMK4	5	-1.1231	1.35891e-10
MED30	5	-1.12282	1.40466e-10
COPS9	5	-1.12209	1.2402e-34
TNFAIP3	5	-1.12145	4.39874e-59
RNF11	5	-1.12081	1.47672e-07
CREM	5	-1.12025	1.08206e-80
NUTF2	5	-1.1202	2.43817e-07
SNX9	5	-1.11841	1.22507e-12
RPL36AL	5	-1.11759	1.07398e-106
CAPG	5	1.11701	2.35595e-32
SFPQ	5	-1.1166	1.77541e-25
VGLL4	5	1.11647	5.36755e-11
MTCH1	5	1.11633	3.47005e-36
YIPF3	5	1.11582	1.7804e-27
N4BP2L1	5	-1.11477	1.2565e-05
RAF1	5	-1.1144	1.02923e-06
PPDPF	5	-1.11211	1.20323e-75
ANXA2	5	1.11108	1.7068e-103
PCSK7	5	-1.1095	1.9685e-16
ADD3	5	-1.10514	1.01031e-12
RPL24	5	-1.10429	2.52035e-166
CD52	5	-1.10401	1.19865e-127
TGFB1	5	-1.10392	1.17827e-09
NDUFA1	5	-1.10315	1.60996e-53
SEC14L1	5	-1.10227	1.19547e-11
ALG3	5	1.10125	1.73222e-16
C12orf75	5	-1.09987	1.55075e-16
BCL7C	5	-1.09958	2.49912e-08
CARD8	5	-1.09867	1.2298e-08
YPEL3	5	-1.0984	1.35294e-22
PABPN1	5	-1.0932	2.30801e-06
DGKZ	5	-1.09278	1.07782e-05
MKNK2	5	-1.09266	3.71858e-07
CYLD	5	-1.09259	1.3097e-12
SNHG15	5	-1.08832	1.38058e-13
CD5	5	-1.08735	3.56632e-10
NOP53	5	-1.08626	1.06897e-85
C4orf48	5	-1.08612	2.3418e-14
RBBP6	5	-1.0859	1.40459e-13
YBX3	5	-1.08587	3.59392e-07
AC245297.3	5	-1.08544	2.32486e-11
GRAMD1A	5	-1.08508	2.16056e-08
CSNK1D	5	-1.08478	2.75787e-10
SERF2	5	-1.08435	2.47321e-105
PNPLA8	5	-1.0828	3.04565e-09
ARL2	5	1.08253	3.38665e-28
CD7	5	-1.08168	1.4734e-43
AGO2	5	-1.08072	1.2908e-11
PHF1	5	-1.08031	1.0088e-11
PEA15	5	1.07937	1.3231e-10
PPP1R2	5	-1.07813	1.40396e-43
POLR3E	5	-1.07795	0.000103605
FAS	5	-1.07592	1.61277e-10
FAM45A	5	-1.07587	0.000114028
COX17	5	-1.07476	1.06906e-18
TIFA	5	-1.07333	1.77673e-07
PRMT9	5	-1.0722	1.70905e-08
AHCYL1	5	1.06981	1.85476e-09
EBPL	5	-1.06916	1.31686e-07
ABCF1	5	1.06908	1.45867e-19
WIPF1	5	-1.06534	2.6223e-16
ARL6IP6	5	-1.06482	1.28205e-08
COX6B1	5	-1.06478	1.34405e-72
GLCCI1	5	-1.06185	0.000237606
ATG2A	5	-1.05998	1.67954e-08
CXCL2	5	1.0598	1.25268e-07
PDCD4	5	-1.05933	1.81862e-19
PPP3CC	5	-1.05777	6.17928e-06
ATP5MG	5	-1.05683	1.11079e-63
ZNF430	5	-1.05625	5.41527e-08
MSI2	5	-1.05568	3.71535e-07
S100A13	5	1.05452	1.14398e-13
SMIM4	5	-1.05408	1.23042e-08
RPL18	5	-1.05368	1.19993e-174
C9orf16	5	-1.05084	1.30537e-30
COX7C	5	-1.04944	1.77259e-139
CRTC3	5	-1.04934	2.12799e-07
HCFC1R1	5	1.0476	3.44481e-21
KRR1	5	-1.04756	1.27955e-11
TESPA1	5	-1.04693	3.83937e-06
RGS1	5	-1.0447	1.63691e-62
RPL35A	5	-1.04326	1.12243e-135
LINC00623	5	-1.04307	3.07423e-13
CD28	5	-1.04246	2.04042e-11
ZNF131	5	-1.04222	1.09428e-05
MARK3	5	-1.03423	2.48735e-06
R3HDM4	5	-1.0334	1.00284e-07
MZT2B	5	-1.03331	2.25216e-28
M6PR	5	-1.03219	2.28928e-12
WTAP	5	-1.03206	1.8928e-16
PIK3R1	5	-1.03094	2.18971e-12
NAA50	5	-1.03072	1.0464e-10
CLEC2D	5	-1.03058	1.06241e-18
WAS	5	-1.03056	2.60851e-15
TFDP2	5	-1.02703	1.59929e-06
EFCAB14	5	-1.0263	0.000460667
FAM53C	5	-1.02363	0.00012161
LPAR2	5	-1.02222	1.61254e-08
ATP5MC2	5	-1.02057	1.08952e-75
DCTN6	5	-1.01893	1.79003e-11
PSMD2	5	1.01764	2.68427e-17
MAP2K3	5	-1.01646	0.000115562
YIPF4	5	-1.01501	1.11231e-08
ATP5F1E	5	-1.01473	1.77535e-91
CEMIP2	5	-1.01437	1.12119e-07
POLR2H	5	1.0136	1.5177e-23
TTC19	5	-1.0115	1.28451e-15
LYZ	5	1.0113	1.4361e-13
LSM6	5	-1.01034	1.34215e-11
CHCHD7	5	-1.01022	1.11687e-11
CLDN3	5	1.01012	2.91156e-23
BTG2	5	-1.00801	1.06241e-17
CCL4	5	1.00712	1.43489e-25
ISG20	5	-1.00543	1.2664e-59
TMEM258	5	-1.00493	1.01835e-23
ARL5A	5	-1.00476	1.58059e-08
DDX3X	5	-1.0039	1.71444e-30
CDC37L1	5	-1.00389	0.000254764
FOSL2	5	-1.00353	1.4361e-13
MRPL52	5	-1.00227	2.3357e-11
RPS23	5	-1.00018	2.16859e-138
PRDX1	5	0.999723	2.27068e-114
SLC38A2	5	-0.999679	1.35552e-09
MKRN1	5	-0.999372	1.58077e-05
TXNL4A	5	-0.998723	2.65138e-12
RPS26	5	-0.998412	1.25271e-84
TOMM40	5	-0.99713	1.89714e-08
TSPYL2	5	-0.997041	1.33868e-18
KDM6B	5	-0.996169	4.25938e-10
ATP5MPL	5	-0.996134	1.16783e-58
PRDM1	5	-0.995734	1.48438e-15
ADAR	5	-0.994002	1.25371e-17
DDX6	5	-0.993596	2.68672e-11
PSMB5	5	0.992818	1.57261e-33
TNFSF10	5	0.991181	1.3251e-13
SF3A2	5	-0.991159	0.000474563
SRSF5	5	-0.990889	1.10387e-44
NR3C1	5	-0.989658	1.35286e-14
BCAM	5	0.989471	1.00467e-09
U2AF1L4	5	-0.988668	2.88814e-08
LEPROTL1	5	-0.988288	1.10859e-63
STX11	5	-0.986996	0.000225143
DYNLT3	5	-0.986623	0.000133232
SNRPG	5	-0.985216	1.31212e-22
2022-03-06	5	-0.985081	2.89384e-06
CHRAC1	5	-0.983661	0.000189506
KIAA1143	5	-0.982699	0.000235711
SH2D1A	5	-0.982263	1.35699e-11
SMIM26	5	-0.98109	1.06936e-10
CKLF	5	-0.980967	2.25954e-16
USP15	5	-0.979482	2.74738e-18
GOLGA2	5	0.979013	2.14556e-09
PSMA4	5	0.978275	1.63742e-32
PNRC1	5	-0.974817	2.80327e-41
SNHG12	5	-0.973973	2.18898e-06
CYCS	5	-0.973353	1.31393e-47
STOM	5	-0.972665	1.31296e-08
CHD2	5	-0.972427	2.6519e-06
TNFRSF25	5	-0.972156	1.63311e-13
RPL22	5	-0.972155	1.32887e-87
AKIRIN1	5	-0.971602	1.05292e-14
FAM89B	5	-0.970106	1.10353e-06
2022-09-09	5	-0.968581	2.12912e-22
COX6C	5	-0.966623	2.70887e-61
BRD9	5	-0.965874	0.000282696
A1BG	5	-0.965283	0.000256923
SNRPD2	5	-0.965069	1.13802e-39
GNLY	5	0.963038	1.48204e-07
EGR1	5	0.961565	1.13991e-23
MRPL54	5	-0.960635	1.11565e-13
PDE4B	5	-0.960391	1.37321e-18
SCML4	5	-0.956005	0.000739511
SLC39A4	5	0.955345	1.51094e-06
FAM43A	5	-0.955312	0.000754034
MLF1	5	0.954766	1.75654e-09
TPI1	5	0.954063	1.2527e-116
GLIPR2	5	-0.953665	1.24211e-05
SRSF2	5	-0.953166	2.36472e-61
CASP8	5	-0.951139	1.02476e-06
PKM	5	0.950804	1.50855e-53
ATXN1	5	-0.950655	0.000411646
COX11	5	-0.950655	0.000336057
LPIN1	5	-0.950162	1.19266e-07
CD48	5	-0.949726	1.18092e-24
DDX5	5	-0.949465	1.38941e-67
ISG20L2	5	-0.94833	1.81093e-06
SFXN1	5	-0.947421	1.11838e-07
TAGAP	5	-0.947387	1.20498e-11
HLA-DPB1	5	0.946751	1.17232e-86
ZNF394	5	-0.946445	1.04361e-06
TIPARP	5	-0.9456	0.000812184
STAT3	5	-0.944484	2.53077e-27
GPRIN3	5	-0.943705	0.000719116
GNA13	5	-0.943464	0.000101582
RBM3	5	-0.941592	1.19883e-27
PHF20	5	-0.940858	1.24362e-15
FAM129A	5	-0.940416	2.45732e-12
MCUB	5	-0.939661	1.66772e-08
AKAP17A	5	-0.938144	0.000375978
CHIC2	5	-0.937267	0.000170112
RPL14	5	-0.936814	2.3472e-166
DPM3	5	-0.93629	1.16427e-09
PCIF1	5	-0.936103	0.000294029
ATF3	5	0.935976	1.12534e-16
ATP5PD	5	-0.935095	2.06207e-23
ARHGAP15	5	-0.93481	1.81263e-08
VASP	5	-0.93347	1.02431e-10
QDPR	5	0.933201	1.00997e-09
RBM7	5	-0.932731	1.02876e-09
EVI2B	5	-0.932499	1.01702e-23
TGIF1	5	-0.928934	1.28857e-13
SIPA1	5	-0.926884	0.000508253
CHCHD5	5	-0.926624	0.000205943
TAP1	5	-0.926474	4.05184e-13
AKR1A1	5	0.926133	1.19411e-20
AP3M2	5	-0.925426	0.000257572
CD44	5	-0.921171	1.42338e-21
CYTIP	5	-0.919822	1.14196e-39
TUBB4B	5	0.918853	1.15677e-43
SDHD	5	-0.918704	0.000150974
ADIPOR1	5	-0.918286	0.000127558
TRIM22	5	-0.917763	0.000130542
ID2	5	-0.917344	2.50568e-14
ROMO1	5	-0.916833	1.03194e-20
RPS24	5	-0.914951	2.53097e-105
CTSH	5	0.914599	1.82787e-07
ISOC2	5	0.913524	2.43172e-13
RSBN1	5	-0.912944	1.23343e-06
LGALS3BP	5	0.912778	3.01399e-23
RGS14	5	-0.91209	0.000216544
HERPUD1	5	-0.91205	1.19085e-33
PTP4A2	5	-0.911949	3.19038e-24
OGT	5	-0.910535	0.000323491
CYC1	5	0.909601	1.29289e-22
HPCAL1	5	-0.908704	0.00012161
MTREX	5	0.905593	2.22669e-08
CLDND1	5	-0.905137	0.000230515
DUSP16	5	-0.904946	0.000686634
SLIRP	5	-0.904844	2.033e-20
PRDX5	5	0.901623	2.20686e-33
ANAPC16	5	-0.900725	1.87291e-21
IKZF3	5	-0.900434	0.000100917
ELOVL5	5	-0.899085	2.36183e-05
CTDSP1	5	-0.898716	0.000246185
RAB8A	5	-0.898172	0.000410127
TSR3	5	-0.898087	0.000100768
ALDOA	5	-0.896554	0.000461255
DEGS1	5	-0.896554	0.00029479
LY96	5	-0.896459	0.000102161
MAX	5	-0.895576	1.50671e-06
SRRT	5	-0.895322	0.00015589
SELENOH	5	-0.894707	1.58453e-09
TUBA1C	5	0.893834	1.10273e-14
CDKN1B	5	-0.893441	1.21828e-12
COPS2	5	-0.891626	0.000290478
SNCG	5	0.890737	1.97808e-13
GMFG	5	-0.890603	2.16312e-49
CMC1	5	-0.889149	0.000225502
ABT1	5	-0.888896	0.000138773
NXF1	5	-0.888281	0.000165499
CYHR1	5	0.888106	1.31745e-09
RSL1D1	5	-0.887778	1.14308e-19
TIGIT	5	-0.887756	1.02612e-07
GGA1	5	-0.88764	0.00103138
CTSZ	5	0.887578	1.32781e-19
DUSP2	5	-0.887398	1.47467e-39
ISCU	5	-0.887368	2.16049e-12
CHST12	5	-0.886537	0.00071623
BSDC1	5	-0.886061	0.000384611
WDR54	5	0.884994	1.06419e-07
C4orf3	5	-0.884575	2.18495e-14
TCIRG1	5	-0.884157	0.00043065
PSAP	5	0.882982	1.111e-53
RABL6	5	-0.882227	0.000489491
PFN1	5	-0.881515	2.99764e-38
LUC7L2	5	-0.880395	0.000331917
C1orf35	5	0.879664	2.30309e-08
RNF10	5	-0.879554	0.000281582
PFDN5	5	-0.878191	1.09233e-102
ZNF101	5	-0.877112	0.0011694
NECAP2	5	-0.876996	0.000180162
AZIN1	5	-0.876992	0.000235725
C19orf25	5	-0.876608	0.000123277
MUC20-OT1	5	-0.876277	0.000595153
FNBP1	5	-0.875989	3.1376e-22
BHLHE40	5	-0.87591	0.000539248
PSMD14	5	0.875715	1.85458e-17
TNFSF8	5	-0.875492	0.000957781
PNRC2	5	-0.874137	5.96014e-12
FBLN7	5	-0.87351	0.00076482
UGP2	5	-0.873315	1.62861e-13
ARPC1B	5	-0.872186	1.39252e-33
EVI2A	5	-0.869963	1.12294e-19
RHOH	5	-0.869733	4.67943e-13
MARCKSL1	5	0.869654	1.57444e-18
ZMYM2	5	-0.868751	0.000877534
CARD16	5	-0.868587	4.4846e-09
NUDT4	5	-0.867828	0.000368603
GRINA	5	0.866375	1.27216e-07
PPM1K	5	-0.866285	0.000349334
ZNF655	5	-0.865751	0.000939403
VOPP1	5	-0.865518	1.07555e-11
PMAIP1	5	-0.865239	1.49817e-11
TMEM205	5	0.864765	6.15906e-12
FCMR	5	-0.864311	0.000348514
RSRP1	5	-0.863801	1.07798e-09
NDUFB4	5	-0.863703	1.05259e-22
GALT	5	-0.862784	0.000948171
ELOB	5	-0.86101	1.10108e-41
MYH9	5	-0.861004	1.47162e-07
HLA-DPA1	5	0.860522	2.35756e-59
HIGD2A	5	-0.859214	3.4815e-30
SELENOT	5	-0.858958	1.66627e-14
PIM1	5	-0.858955	2.98932e-12
BTF3	5	-0.858028	1.24042e-74
ATF6B	5	-0.857775	0.000404131
CDK4	5	0.857582	1.78762e-09
PHF5A	5	-0.855962	0.000842694
TSEN34	5	0.855717	1.92273e-08
RUNX3	5	-0.855136	1.41981e-16
MTX1	5	0.85504	3.00706e-12
PCNP	5	-0.854261	2.05735e-07
OGFR	5	-0.853994	0.000680932
TMEM170A	5	-0.85356	0.000323787
ATP6V0B	5	0.850884	3.47391e-23
IDI1	5	-0.850366	1.09211e-17
CD3E	5	-0.850361	1.61258e-29
CD4	5	-0.849812	0.000323643
RAP2B	5	-0.849805	0.00163818
ABHD14B	5	-0.848836	1.27372e-11
LSM7	5	-0.848327	3.76107e-20
EIF4H	5	-0.848185	1.13125e-11
MFNG	5	-0.847995	0.000289434
LAPTM4B	5	0.847437	2.33019e-09
RAB5A	5	-0.847348	0.000280481
MGMT	5	0.845874	1.31719e-10
ARMCX6	5	0.845583	1.38471e-09
PPP2CA	5	-0.845514	1.16324e-11
PGRMC2	5	-0.845506	0.00125343
LASP1	5	-0.843114	0.00023137
FAM133B	5	-0.840733	1.21581e-19
TMC6	5	-0.840415	4.47353e-05
MZT1	5	-0.840285	0.000533696
DSTN	5	0.838891	1.62998e-45
IER5	5	-0.837739	0.000429536
NDUFA2	5	-0.837613	1.26985e-10
GADD45A	5	-0.836079	3.14165e-08
EEF1B2	5	-0.834776	2.12654e-43
YPEL5	5	-0.833591	1.07487e-38
TIMM22	5	0.832528	2.80971e-12
JUND	5	-0.832484	3.75151e-43
SNRK	5	-0.832424	0.00158576
MRPL1	5	-0.831136	1.06965e-06
APOL6	5	-0.8307	0.000643955
CCSER2	5	-0.830234	1.64518e-11
RNF19A	5	-0.829687	1.58073e-11
GYPC	5	-0.828416	1.51282e-29
ORAI1	5	-0.827175	0.000853779
HECTD1	5	-0.82709	0.000181557
NFKBIZ	5	-0.826607	1.06965e-06
EIF3E	5	-0.82621	1.43545e-50
RAP1A	5	-0.826101	1.29314e-09
DR1	5	-0.825562	0.000218397
CAPZA1	5	-0.825027	2.32571e-08
ABI1	5	-0.825006	0.000341744
TIAL1	5	-0.824873	0.000112634
NPC2	5	0.824555	1.12526e-25
SLC44A2	5	-0.823126	0.000732228
MINOS1	5	-0.82044	1.35353e-12
CNOT1	5	-0.819971	0.00180202
COX19	5	-0.818856	0.000469954
PCBP2	5	-0.817942	1.11778e-13
KHDRBS1	5	-0.817515	1.54237e-08
MBNL1	5	-0.816929	1.13643e-07
CREBRF	5	-0.815907	0.00153522
NME1	5	0.81584	1.82146e-18
IRF7	5	-0.815766	0.000342961
EPC1	5	-0.815755	1.06146e-07
SRSF9	5	-0.815527	1.98461e-18
MAP3K8	5	-0.814581	0.000707296
CCDC59	5	-0.813695	1.01671e-12
GLTP	5	-0.813476	0.00133862
SDCBP	5	-0.813291	1.03015e-08
GTF3A	5	-0.812755	2.03934e-14
CCNH	5	-0.812534	2.45087e-05
TMEM248	5	-0.811043	0.000324786
CHN1	5	-0.810991	0.00160219
EPS15	5	-0.810468	0.0031084
ARAP2	5	-0.810279	0.00137749
MAF	5	-0.810144	0.000165702
UQCRQ	5	-0.809807	2.21821e-29
CITED2	5	-0.809422	1.47176e-06
KANSL1	5	-0.809169	0.000211603
NUDT21	5	-0.809168	0.000378928
CHMP1B	5	-0.80729	1.47987e-09
CD99	5	-0.806714	1.01958e-11
NCK1	5	-0.806601	0.00285283
RGS16	5	0.80655	1.60429e-14
GSTP1	5	0.806447	1.76889e-38
STK24	5	-0.806342	0.000709276
MAP7D1	5	-0.806087	0.000934667
INTS10	5	-0.805412	0.00311461
ERI3	5	0.805153	1.35792e-07
KDM2A	5	-0.80514	0.000799661
COX14	5	-0.804962	1.17055e-15
APLP2	5	0.803153	1.42596e-12
LGALS8	5	-0.802811	0.00148544
COX7B	5	-0.802121	2.40965e-29
TCEAL4	5	0.801418	2.18541e-12
IDS	5	-0.800908	1.13182e-21
AC025164.1	5	-0.800753	0.000116939
ZCCHC17	5	0.799913	4.89605e-12
GRN	5	0.799294	1.07491e-19
TTC39C	5	-0.798373	0.000384643
PHF11	5	-0.798062	0.00129699
MAT2A	5	-0.796996	0.00142338
KRT10	5	-0.795807	1.60618e-10
CLTA	5	0.795395	1.64667e-38
SYTL1	5	-0.795325	0.000714227
OGA	5	-0.794828	0.00042834
ZDHHC4	5	0.794631	1.25791e-08
RGS2	5	-0.794572	1.09002e-12
EMD	5	-0.794372	0.000347055
RPL4	5	-0.793779	1.06897e-85
DLGAP1-AS1	5	-0.793226	0.000884091
CDKN2A	5	0.792234	1.48917e-05
CCT5	5	0.791965	1.0164e-14
BCL3	5	-0.790992	0.00195329
ATP6V1H	5	-0.790831	0.00222692
HNRNPH2	5	-0.790231	0.000409221
UBE2A	5	-0.789718	0.00152332
ADAM10	5	-0.789588	0.00427171
ID1	5	0.789311	1.08374e-15
MIF	5	-0.78793	1.00359e-12
CD84	5	-0.787595	0.0011441
METTL9	5	-0.787352	1.97947e-13
MTERF4	5	-0.787258	0.00078138
NDUFA6	5	-0.787143	1.21689e-08
ORAI2	5	-0.786817	0.000272961
GIMAP1	5	-0.786081	0.000190512
MRPS18A	5	0.785681	4.03817e-06
RORA	5	-0.785119	1.16347e-09
BRD7	5	-0.784714	0.0015148
SELENOF	5	-0.784563	1.60794e-16
CELF1	5	-0.784222	0.000983204
RNF115	5	-0.784181	0.00129478
SEM1	5	-0.783956	1.00304e-08
ARPC5L	5	0.781143	1.26916e-11
HOPX	5	-0.780458	0.00104009
NDUFA11	5	-0.779955	5.40436e-21
PBXIP1	5	-0.779738	1.66764e-07
CD164	5	-0.777759	1.75316e-15
PCF11	5	-0.777261	0.00148544
PHLDA1	5	-0.777257	1.11707e-12
PSMA3-AS1	5	-0.776812	0.000429009
TRIM56	5	-0.776599	0.00248422
NELFE	5	0.776109	1.71324e-19
PAIP2	5	-0.776021	1.53008e-06
ADPRHL2	5	0.775773	3.70828e-08
MT1F	5	-0.775018	0.000995223
ZAP70	5	-0.774851	0.00160421
ZNF281	5	-0.774589	0.00428102
ITGB2	5	-0.774253	1.19208e-11
OXNAD1	5	-0.772751	0.000182408
AQP3	5	-0.772383	0.00156231
DUSP11	5	-0.772273	0.00125537
RNPS1	5	-0.771615	2.60432e-06
SPG7	5	-0.770488	0.000748552
ODC1	5	-0.769847	0.000143621
KLRG1	5	-0.769365	0.00624153
MDM4	5	-0.769365	0.00293282
UBE2D3	5	-0.768999	2.50857e-15
DBF4	5	-0.768102	0.00500297
SERINC1	5	-0.767843	0.000615993
POLR2K	5	-0.767797	1.71175e-07
DDT	5	-0.767758	1.86291e-06
HGSNAT	5	-0.76754	0.00139765
AGPAT2	5	0.767489	1.39553e-12
AFF4	5	-0.76648	0.00269616
JPX	5	-0.76648	0.00252258
ZC3H12A	5	-0.766353	0.000406184
TRMT112	5	-0.766333	1.03952e-14
TOMM20	5	-0.765844	6.48213e-16
HLA-DRB5	5	0.765513	1.61788e-21
ARFGAP2	5	-0.765311	0.000132757
PRPS1	5	-0.764393	0.00338282
SINHCAF	5	-0.763931	0.00266482
BLVRA	5	0.763847	0.000142502
UQCRB	5	-0.763257	1.01943e-65
SETD2	5	-0.762215	0.00573233
TMEM183A	5	-0.762016	0.000400891
EBNA1BP2	5	0.761602	1.92554e-09
CD37	5	-0.760822	2.20686e-13
SCP2	5	-0.759618	0.000109563
PQLC3	5	-0.759413	0.00485468
ENO1	5	0.759286	1.71454e-69
SORL1	5	-0.758875	0.00198666
NFE2L2	5	-0.758856	2.17976e-07
KDSR	5	-0.758764	0.0016285
TMEM141	5	0.757541	1.62421e-07
EIF3F	5	-0.757516	1.36807e-29
PSMC1	5	0.757327	1.79061e-14
TMX4	5	-0.756703	0.000403022
RBM6	5	-0.7567	0.00275729
VMA21	5	-0.7567	0.00397465
POLR3GL	5	-0.755076	1.81859e-14
GNG5	5	-0.755039	1.037e-15
JADE1	5	-0.753591	0.000729797
DDRGK1	5	0.753577	1.49012e-11
NAGK	5	0.753336	6.29054e-06
ARL1	5	0.753137	2.01808e-07
PWP1	5	0.752292	2.13253e-05
EWSR1	5	-0.751936	0.000863042
LBR	5	-0.751029	0.00016721
NABP1	5	-0.750896	0.0010898
UBL5	5	-0.750688	1.30921e-44
BATF	5	-0.749232	2.58841e-11
C12orf57	5	-0.749131	1.28679e-21
NDUFAF8	5	-0.748943	4.0975e-12
PDE4D	5	-0.748527	0.0025348
MT-ATP8	5	0.748461	2.18771e-05
SMIM20	5	-0.748136	0.000179652
CCL5	5	-0.747856	1.71736e-13
TUBA1B	5	0.746889	1.11285e-90
ELP2	5	-0.746852	0.00456149
RPIA	5	-0.746254	0.00157689
TM9SF3	5	-0.745679	0.00214834
STK4	5	-0.744964	1.24848e-14
RPS11	5	-0.744881	1.33998e-72
2022-09-02	5	-0.744477	0.000223302
SELL	5	-0.743391	3.31564e-11
TMUB1	5	-0.743119	0.00114629
RRS1	5	-0.742895	0.000124615
NOC2L	5	-0.741662	0.00210146
SKIL	5	-0.74073	0.000331452
SRPK1	5	0.740464	1.66764e-07
RRBP1	5	0.740184	1.44892e-07
ETF1	5	-0.73979	0.000581624
TAPBP	5	-0.739665	1.02551e-14
ATP6V1D	5	0.739498	1.00987e-10
C1orf43	5	-0.739219	0.000260097
HNRNPF	5	-0.739067	1.24049e-08
CDV3	5	-0.737722	0.00122997
WAC	5	-0.737339	0.000118418
DENND2D	5	-0.736601	0.0012254
RSL24D1	5	-0.736429	1.32844e-24
CORO1B	5	-0.735106	1.3874e-06
C19orf66	5	-0.735101	0.000419552
LARP7	5	0.734125	1.49649e-09
CDC42	5	-0.733949	1.20185e-17
POLR2G	5	0.733388	1.37391e-15
MSRB2	5	0.732529	2.6941e-07
UBE2J1	5	-0.732115	0.00321813
UBB	5	0.731656	1.38155e-59
NMT1	5	0.730599	1.1813e-09
MMP24OS	5	-0.730424	0.00094126
RHOF	5	-0.730125	0.000725429
SNX2	5	0.729594	1.063e-05
ODF2L	5	-0.72947	0.000205211
CST7	5	-0.729444	2.60055e-07
LAPTM5	5	-0.72897	1.01191e-35
GNAI2	5	-0.728462	0.000274547
PNKP	5	-0.728358	0.00164602
SRSF1	5	-0.728131	0.00457637
ARHGAP9	5	-0.728	0.00162428
EIF6	5	0.727943	2.67944e-11
EXOC7	5	-0.726955	0.00184707
SS18L2	5	-0.726639	0.0004525
IFI16	5	-0.726249	3.20381e-10
CNIH1	5	-0.725747	0.000449085
EVL	5	-0.725175	1.33381e-15
WDR46	5	0.725143	0.000231262
AK3	5	-0.723532	0.000205816
HLA-E	5	-0.72352	2.54207e-44
CAPN1	5	-0.72307	0.00380053
AHI1	5	0.723056	0.000389475
BAZ1A	5	-0.722918	0.000374039
MRPL57	5	-0.722437	4.43725e-07
NUDCD2	5	-0.721076	0.00535847
ACTR1B	5	-0.720869	0.0034878
ATP6V0E2	5	-0.720704	0.00184707
MCUR1	5	0.720381	0.000411037
MRPL15	5	0.719864	2.78859e-07
PHLDA2	5	0.71876	0.000283195
COA1	5	-0.718481	0.00585313
HACD3	5	0.718056	0.00016936
RBM39	5	-0.717989	1.11507e-14
APH1A	5	-0.717666	0.00131348
GBP5	5	-0.716545	0.00608546
KMT2E	5	-0.714031	1.18454e-10
CMC2	5	-0.71369	0.00195013
UBE2B	5	-0.712701	1.5173e-16
NAPA	5	-0.711643	0.00162432
INSIG1	5	-0.71155	0.00415835
CCDC12	5	-0.711346	0.000323741
TACC3	5	-0.710406	0.000155987
RNF145	5	-0.709524	0.000858715
DUSP1	5	-0.709242	1.04595e-13
PIM3	5	-0.709237	0.00146457
RACK1	5	-0.70915	1.3689e-85
NUDT5	5	0.708875	2.64507e-09
S100A9	5	-0.707792	0.000270284
ANKRD37	5	-0.707608	0.00236619
OAZ2	5	0.706186	1.61967e-13
YIF1A	5	0.705692	2.06681e-11
FAM49B	5	-0.705427	3.7449e-07
ZFAND1	5	-0.70542	0.00683369
TTC1	5	0.704863	1.26703e-10
CDK12	5	0.704434	2.64474e-07
EMB	5	-0.704305	0.000738665
FXYD5	5	-0.704166	1.07266e-12
TRAM1	5	-0.703758	0.000454366
DAZAP2	5	-0.703359	5.70227e-18
NDUFA4	5	-0.702633	1.44101e-16
HEBP2	5	-0.701939	0.000495571
OXA1L	5	-0.7016	0.000798887
GID8	5	-0.700595	0.000117299
ZFAND5	5	-0.70044	1.06588e-12
BIN1	5	-0.700173	0.000280322
PDHA1	5	0.699622	1.49246e-05
ITGAE	5	-0.698487	0.000107525
XBP1	5	-0.698394	0.000412154
ID3	5	0.697806	1.2449e-08
MAP3K2	5	-0.697463	0.00611728
MAGED2	5	0.696144	1.17882e-14
SEC13	5	0.694975	1.03556e-09
ADSS	5	-0.694533	0.00510521
PLD3	5	0.694107	1.72515e-09
OAS1	5	0.694055	0.000489972
FOXP3	5	-0.693694	0.000793635
TSTD1	5	-0.692531	1.0952e-18
PAXX	5	-0.692444	0.0002858
MIDN	5	-0.691649	0.000751263
MLEC	5	0.69151	1.1575e-07
CIRBP	5	-0.69137	1.21175e-13
LAPTM4A	5	0.691352	3.03481e-40
SNHG7	5	-0.691181	0.00119729
SUB1	5	-0.690961	2.73855e-40
NDUFS3	5	0.690743	1.25484e-07
SRM	5	-0.690707	0.00116607
PUF60	5	0.690424	1.17208e-09
PERP	5	-0.690208	0.00242206
GLRX	5	-0.690166	0.000116186
RAB6A	5	-0.689678	0.00362391
WNK1	5	-0.68866	0.000445118
ZNF331	5	-0.687956	1.07319e-20
LCP1	5	-0.687297	0.00127679
BLOC1S2	5	-0.687219	0.00119277
POLR2C	5	-0.68713	0.000646275
NECTIN2	5	0.687062	0.000642365
DDIT4	5	-0.686731	1.14753e-15
TES	5	-0.686315	0.00112932
RNASET2	5	-0.685856	1.33675e-18
SRP19	5	-0.685656	0.000169237
WBP11	5	-0.684036	0.000516813
PRDX6	5	0.683775	1.11481e-36
SRP9	5	-0.68343	0.000374274
GLRX5	5	-0.682702	0.00652861
CUEDC2	5	0.682392	2.23619e-05
PRMT1	5	0.680033	1.07692e-08
AMD1	5	-0.679836	0.000178565
ATP5MF	5	-0.679712	1.28298e-22
RNASEH2B	5	-0.679344	0.00702954
GABARAPL1	5	-0.678121	0.000223929
CCT2	5	0.677209	1.24839e-16
PSMA2	5	-0.676833	0.000171827
HLA-DMA	5	0.676695	1.38321e-15
RWDD1	5	-0.675883	0.000291184
ARRB2	5	-0.675783	0.00482006
CDC5L	5	0.675261	0.000121852
MGP	5	0.674329	1.0013e-05
SRSF4	5	-0.674243	0.000874612
CPNE3	5	0.673441	0.000132525
SAFB2	5	-0.672691	0.000661059
TLE4	5	-0.671817	0.000875294
UBXN4	5	0.671786	1.72564e-26
CLK1	5	-0.67154	0.000280138
FBXO7	5	-0.670843	0.00340289
COX6A1	5	-0.669539	1.06966e-11
TNFRSF1B	5	-0.669245	0.000662136
CNPY3	5	0.669049	1.24701e-09
HNRNPA0	5	-0.669029	1.36855e-07
H2AFX	5	-0.668046	0.00369844
TNFAIP8	5	-0.667387	0.00223637
FDPS	5	0.667311	1.56192e-13
ACTR2	5	-0.666071	0.00313669
TPGS2	5	0.665346	6.45839e-05
BLOC1S1	5	-0.66496	0.000137247
UBC	5	0.663458	1.08229e-153
RABGAP1L	5	-0.662728	0.00456149
TRAPPC4	5	0.66238	1.47301e-12
COX7A2	5	-0.661227	1.20272e-14
BIN2	5	-0.661087	0.000282225
S100A6	5	-0.660798	1.58192e-46
DAP3	5	-0.660242	0.00197276
MZT2A	5	-0.659698	0.0001559
MAP1LC3B	5	-0.659242	0.000406204
ENSA	5	-0.658954	0.000277044
SOX4	5	0.658788	1.58954e-12
DGCR6L	5	-0.658271	0.00168536
LINC01943	5	-0.657902	0.000965061
CHMP4B	5	-0.655579	0.00149431
AC020916.1	5	-0.655304	0.00223461
DNMT1	5	0.655282	4.63215e-08
COQ10B	5	-0.654757	0.00207032
DUT	5	-0.653761	0.0020882
MIR4435-2HG	5	-0.653688	0.000158484
SH3BGRL3	5	-0.653244	2.46868e-28
KIAA1551	5	-0.652106	0.00181065
RAD23A	5	-0.649323	0.000420893
BIRC2	5	-0.647929	0.00266956
MAP3K13	5	0.64767	0.000117323
DYNC1H1	5	-0.647516	0.00112757
BEX3	5	0.646411	1.0427e-10
UBE2D2	5	-0.645863	1.09835e-08
BNIP3	5	0.64538	5.01471e-08
EIF3H	5	-0.644456	1.03024e-23
DNAJC19	5	-0.643643	0.00156305
KTN1	5	-0.642734	0.00137461
PCBP1	5	-0.641871	0.000235048
C19orf70	5	-0.641564	0.000595153
MTPN	5	0.641563	1.50333e-10
TANK	5	-0.641511	0.000270112
SEC61B	5	-0.641347	2.03167e-05
NDUFB6	5	-0.641227	0.0060593
ILK	5	0.640967	2.4273e-11
STAT1	5	-0.640635	0.000624711
SLC25A5	5	-0.639827	0.000325838
MRPL34	5	-0.639665	0.00656958
CFLAR	5	-0.638763	0.000857173
CFAP298	5	0.638271	0.00050129
PSMG2	5	-0.637804	0.00258853
YWHAZ	5	-0.637692	1.35294e-22
RNF187	5	-0.637406	0.00320441
RIPOR2	5	-0.636705	0.00453748
TMEM219	5	-0.635692	0.00338783
EMC3	5	0.635601	2.27277e-12
NFKB2	5	-0.634336	0.00587715
CSK	5	-0.634085	0.00679714
RGCC	5	-0.63385	1.12488e-05
ELF1	5	-0.633237	1.46914e-05
SELENOK	5	-0.632922	3.44431e-30
ERGIC2	5	-0.632716	0.00400703
RPL22L1	5	-0.631665	0.00118918
ANKRD11	5	-0.630929	0.000461255
NAXE	5	0.630873	1.77583e-12
AHSA1	5	0.630562	0.000547573
NAP1L4	5	-0.62969	0.000529824
TCEA1	5	-0.628984	0.000355541
RAC1	5	0.627391	2.59521e-52
DUSP23	5	0.626988	3.57379e-10
C6orf48	5	-0.62661	0.000145676
GON4L	5	0.624475	0.000146551
AP2M1	5	0.624134	1.78266e-15
HLA-F	5	-0.623309	0.00387522
LAMTOR2	5	-0.621547	0.00148335
GNG2	5	-0.621222	0.00125857
RPSA	5	-0.619337	2.48304e-18
RTN3	5	0.618481	6.21775e-10
IGLC3	5	0.617904	1.27779e-33
PPIA	5	-0.617652	1.27675e-39
MRPS18B	5	0.616742	1.40923e-11
MOB4	5	-0.616734	0.00260171
CARD19	5	0.61507	0.000325705
VPS28	5	0.614893	1.5878e-26
RNF213	5	-0.613981	0.0022207
BRD2	5	-0.612567	0.00150392
CCNL1	5	-0.612547	0.000116367
AP2S1	5	0.609308	2.20955e-12
GZMA	5	-0.609295	0.000634678
ATP6V1E1	5	0.609275	1.2366e-10
NPM1	5	-0.608736	2.12628e-17
HINT1	5	-0.608539	1.18845e-09
TXN	5	-0.606201	0.00129447
DNAJB9	5	-0.603937	0.000459457
COTL1	5	-0.603573	1.72321e-05
EIF3L	5	-0.602038	0.000994006
C9orf78	5	-0.60143	0.00013178
SLA	5	-0.600319	0.000854756
SVIP	5	-0.59989	0.000133455
DRAP1	5	-0.599532	0.00199579
SH3BGRL	5	-0.599396	0.00190191
SNHG19	5	0.598759	0.00491514
NUDC	5	0.598052	1.52568e-08
DDX27	5	-0.596905	0.00503364
RARRES3	5	-0.596743	0.000146631
VDAC3	5	0.596183	1.11515e-17
LSM4	5	-0.595513	0.000457887
LRRFIP1	5	-0.594805	0.000467223
CLPP	5	-0.591647	0.00346008
POLR1D	5	-0.59137	0.00650605
SUMO2	5	-0.591324	1.88798e-12
PRPF4B	5	0.589707	1.96319e-09
ATP5F1D	5	-0.588701	0.000264574
HNRNPU	5	-0.588195	0.00232936
NR4A2	5	-0.587972	0.000152351
PLP2	5	-0.587345	0.00109926
VAPA	5	-0.586783	0.000139553
DNAJB6	5	-0.586211	0.00102591
STMP1	5	-0.585553	0.00121637
GGCT	5	0.584972	0.000790471
KRT19	5	0.584483	6.92169e-09
LSM5	5	-0.584253	0.00137364
MRPL14	5	0.582883	1.61035e-07
CLDN4	5	0.582331	0.00323493
RPLP0	5	-0.581897	1.57905e-38
UQCR10	5	-0.581509	0.000443088
OCIAD2	5	-0.580536	0.00244638
SSB	5	0.579715	1.15845e-16
ARHGDIB	5	-0.578191	1.52216e-09
CHD1	5	-0.577057	0.00293906
GLIPR1	5	-0.576391	0.0016397
RNH1	5	0.575733	1.80734e-15
ZNF580	5	0.572145	0.00172565
RUVBL2	5	0.571749	0.00481578
CCNI	5	-0.570247	1.00492e-10
ABI3	5	0.569155	0.00529143
FIBP	5	0.568728	1.02456e-05
STAU2	5	0.5686	0.00108542
TNRC6B	5	-0.568543	0.00269584
POLD2	5	0.565209	0.00172565
NCL	5	0.56473	1.00374e-13
FKBP4	5	0.563511	0.00221652
PSMC3	5	0.563364	1.70348e-13
DDX18	5	-0.562936	0.00200429
CNBP	5	-0.562235	0.00100562
SUPT16H	5	0.55694	0.00351609
NDUFS5	5	-0.556238	3.20433e-30
IFITM2	5	-0.554382	0.000568131
DPP7	5	-0.551912	0.00188848
MTCH2	5	0.548925	0.00203276
NUCKS1	5	0.543882	1.67856e-17
AP2B1	5	0.538742	1.54321e-09
RAB2A	5	0.537559	2.56283e-13
VPS35	5	0.536671	0.00182979
GPX4	5	-0.534597	0.00444071
NEU1	5	0.534515	0.000155348
CTSD	5	0.530397	1.3504e-10
C6orf89	5	0.530087	0.00457003
PPP1R7	5	0.529352	1.65436e-09
EML4	5	-0.528288	0.00140282
CCPG1	5	0.527161	0.000103453
GRHPR	5	0.526804	0.000545193
GPR171	5	-0.524207	0.00207705
EXOSC7	5	0.522504	0.000152245
ICAM3	5	-0.521837	0.000766106
ASNA1	5	0.521783	0.000149386
DBI	5	-0.519478	0.000630463
IGFBP2	5	0.519324	3.55971e-06
DHX29	5	0.517699	0.000131221
GOPC	5	0.517699	0.000192554
SNRNP25	5	0.51704	0.000286627
MRPS10	5	0.515777	0.00157761
APOC1	5	0.514389	0.00067108
ANKRD12	5	-0.513966	0.000257554
PSMB7	5	0.513725	1.18257e-07
SERP1	5	-0.512855	0.00385501
CISD1	5	0.512742	0.00258308
CHMP2A	5	0.511354	3.00834e-21
ANXA1	5	-0.509968	0.0132331
TFPT	5	0.509611	0.00592488
VKORC1	5	0.50918	1.60567e-05
HOOK2	5	0.507457	0.000121566
MRPS6	5	0.506917	1.04105e-13
NME4	5	0.506318	0.000640689
PSMD3	5	0.506317	0.00371331
DCTN2	5	0.505722	0.000212109
SMC3	5	0.504204	0.00205521
IWS1	5	0.501433	0.000254408
PRDX2	5	0.499903	1.1381e-31
PARP1	5	0.499339	1.87883e-11
APBB1IP	5	0.499326	0.000117603
LY6E	5	0.497641	1.32874e-42
GPSM3	5	-0.497268	0.000187404
TRAPPC3	5	0.494407	2.89471e-09
BANF1	5	0.493425	2.68094e-14
SPOCK2	5	-0.492375	0.000126878
MAP4	5	0.492124	0.00576896
TRBC2	5	-0.491969	0.00847214
PTTG1	5	0.491611	0.000181639
SRSF3	5	-0.490925	0.0192397
DCTPP1	5	0.490247	0.000199569
PSMD7	5	0.489447	1.41711e-13
SNAPC5	5	0.488394	0.00014008
PARL	5	0.48721	0.0023525
CCS	5	0.485721	0.00442247
TAX1BP3	5	0.484943	0.00545752
HSPE1	5	-0.484723	0.000346256
COX4I1	5	-0.481824	0.00118479
PCMT1	5	0.481383	0.000114201
CD69	5	-0.481131	0.000953456
TCEA2	5	0.479396	0.000319192
LRPAP1	5	0.478841	1.1073e-16
NDUFA9	5	0.477819	0.000848424
CBX3	5	0.475284	1.00738e-08
SLC39A1	5	0.474797	0.00290365
GPI	5	0.473511	0.000478604
FAM207A	5	0.472912	0.00039681
SUCLG1	5	0.468706	0.000165329
SEC63	5	0.466318	0.000200482
NDUFS8	5	0.46584	1.85554e-18
GLOD4	5	0.462766	0.00179668
CEBPD	5	0.4626	3.0567e-10
TALDO1	5	0.460518	1.76353e-14
CXCR6	5	0.459539	0.00344162
AKR1B1	5	0.45938	0.00151002
CYB5R3	5	0.45938	0.00478554
NMT2	5	0.457467	0.0060285
DTYMK	5	0.456275	0.000297703
LAMP2	5	0.456274	0.000903445
CDC123	5	0.455931	0.00528626
TMEM60	5	0.455641	0.000825447
PDCD10	5	0.45369	0.000345028
DYNC1I2	5	0.4526	1.05435e-10
SNHG25	5	0.4499	1.16395e-21
BAD	5	0.44943	0.00408527
PLEKHO1	5	0.447153	0.00076482
SAT2	5	0.446893	0.00221965
COA5	5	0.445774	0.000562951
LSM2	5	0.445421	1.00787e-13
NDUFV1	5	0.44492	0.00141379
UBL7	5	0.443905	0.000168563
PCBD1	5	0.443664	0.00252316
PSMA7	5	0.442119	1.76132e-49
SNRNP35	5	0.441498	0.00775076
COMMD1	5	0.441459	0.00346205
ZNF22	5	0.441222	0.000276812
DDX1	5	0.440766	0.00370277
SLC25A11	5	0.439272	0.002055
CHD9	5	0.43766	0.000416956
CKS1B	5	0.437457	0.00570932
ITPA	5	0.437227	0.00203217
TMED3	5	0.435236	0.00471941
CBX1	5	0.43515	0.000275509
PCNA	5	0.433967	0.000241197
HSBP1	5	0.432708	0.000315971
POP7	5	0.430695	0.000461255
RHOC	5	0.42965	1.01179e-06
NASP	5	0.428698	0.00010196
TTF1	5	0.427078	0.000165702
CACYBP	5	0.427063	0.000364454
NAA15	5	0.426322	0.000151821
ATG101	5	0.42581	0.00643741
RARS	5	0.425644	0.000668405
PSMD13	5	0.425125	0.000653396
TMEM208	5	0.424964	0.00201233
CHID1	5	0.421927	0.014818
MRPL24	5	0.418725	0.000516689
DMKN	5	0.417459	0.00640915
THRAP3	5	0.409724	2.49336e-10
PTTG1IP	5	0.40891	0.000105083
EMG1	5	0.408487	0.000147287
PBDC1	5	0.407472	0.000655821
CXCR3	5	0.407208	0.000200765
CINP	5	0.406604	0.000162893
ATG3	5	0.404439	0.0137294
CCT3	5	0.402721	0.000295292
NDUFAF3	5	0.399641	2.98605e-12
TAF15	5	0.399134	0.000223195
PGAM1	5	0.397094	2.19441e-21
TYMP	5	0.397094	1.88276e-06
TPGS1	5	0.396907	0.000601807
MAD2L2	5	0.39672	0.000542182
CHD6	5	0.39653	0.000644435
OARD1	5	0.396237	0.0119603
AKR7A2	5	0.395552	0.0108583
DHRS4L2	5	0.394099	0.000112759
MRPS11	5	0.393647	0.000296818
GPAA1	5	0.393033	0.00869373
SMCO4	5	0.391182	0.000160054
SYNCRIP	5	0.390668	0.00814607
HSD17B10	5	0.390329	0.00120286
STOML2	5	0.388842	0.00151883
ANXA5	5	0.38787	0.00015365
MRPL40	5	0.38748	0.0105495
UQCRC1	5	0.387059	0.00517985
RHOB	5	0.385729	0.000247818
CD59	5	0.384124	0.00480052
PSMB1	5	0.383607	2.25434e-08
SLC3A2	5	0.38271	0.000707406
GTPBP4	5	0.382512	0.000490412
LGALS3	5	0.381577	0.000111072
SMC1A	5	0.381148	0.000653651
DKC1	5	0.380343	0.000193649
RUNX1	5	0.380042	0.000701495
PTP4A3	5	0.378857	0.000129945
CCDC25	5	0.378081	0.000565345
DYNLL1	5	0.377872	1.13046e-10
MZB1	5	0.375735	0.00067884
NAA10	5	0.373135	0.00369937
UBE2E3	5	0.373023	0.0050852
C14orf119	5	0.372909	0.000118817
MYL6B	5	0.371146	0.00016215
ITM2C	5	0.371042	0.00671449
LMAN1	5	0.370142	0.0157476
UBE2V2	5	0.369762	0.00407584
DCTN3	5	0.369269	0.0013742
GNL1	5	0.368816	0.000275283
PSMC5	5	0.364304	0.000147515
LUC7L3	5	0.360658	0.00569343
CTSB	5	0.359938	2.54248e-10
PFKL	5	0.359271	0.000256213
TAF12	5	0.359233	0.000161442
TSTA3	5	0.358764	0.0190284
PSMD8	5	0.358647	1.2546e-13
MT-ND6	5	0.357179	0.00204554
MRPL28	5	0.356942	0.000135016
BABAM2	5	0.356847	0.000102212
IMPDH2	5	0.356038	0.0143605
IK	5	0.354643	0.000984733
POP5	5	0.353807	0.0173727
PPP2R1A	5	0.352818	0.00362409
RALA	5	0.352719	0.0164837
TBL1XR1	5	0.350927	0.0185764
THYN1	5	0.350304	0.000111769
PDLIM2	5	0.350281	0.00991057
SUGT1	5	0.348403	0.000148116
PCSK1N	5	0.347211	0.000342961
GSTO1	5	0.346922	1.20634e-13
NUDT1	5	0.346485	0.000212198
BCAP31	5	0.34565	0.000539773
MRPL12	5	0.345648	0.0109519
IGHG3	5	0.34319	3.33995e-68
SAMD9L	5	0.342275	0.000558943
NEMF	5	0.342244	0.000220706
BST2	5	0.339375	2.87082e-15
SRP72	5	0.338338	0.0218623
CD83	5	0.337263	0.000161821
SLC16A3	5	0.335956	0.00515593
TNFSF13B	5	0.335731	0.000295903
FRG1	5	0.333825	0.00709308
MRPL27	5	0.332952	0.0213267
HMGXB4	5	0.332211	0.000342322
CDIPT	5	0.332139	0.000236869
MCTS1	5	0.331311	0.0148055
PLA2G16	5	0.329232	0.000689228
HNRNPM	5	0.328352	0.00018216
POP4	5	0.325748	0.000494088
RSRC1	5	0.325517	0.000290478
CCT8	5	0.323837	0.00169905
TUFM	5	0.322197	0.00129528
PLAUR	5	0.322062	0.000231646
SELENOM	5	0.320206	0.00435066
ATP5F1C	5	0.319863	0.00120281
USP34	5	0.317286	0.000688387
DNAJC1	5	0.317089	0.0178559
ETFB	5	0.315957	0.00478906
PDXK	5	0.315436	0.000522371
YWHAE	5	0.313312	0.000151219
HSPB1	5	0.309795	1.33327e-17
SQSTM1	5	0.309203	0.00118429
CD81	5	0.308954	0.0251555
COPS6	5	0.306815	0.00378056
CTSC	5	0.306792	0.00825976
PNN	5	0.30379	0.00353135
SNW1	5	0.303449	0.0207425
EPCAM	5	0.296028	0.000422887
PSMB3	5	0.295986	0.000283206
VIM	5	0.293698	1.30477e-52
ZC3H15	5	0.29256	0.00304103
EIF2S2	5	0.288961	0.000278663
HMGA1	5	0.287683	0.00321543
PSMB2	5	0.285808	0.00557983
KDELR2	5	0.278912	0.0111475
PPP1R12A	5	0.276608	0.0355039
RAB5C	5	0.275097	0.0102237
LDHA	5	0.272091	3.73617e-24
MESD	5	0.271954	0.0155319
ILF2	5	0.271945	0.0194266
SCAND1	5	0.271614	0.00227978
FKBP3	5	0.27138	0.0454075
RPS27L	5	0.267233	0.000111491
AURKAIP1	5	0.266979	0.00192635
NINJ1	5	0.258536	0.000119075
ZFP36L1	5	0.25471	0.00276809
XRN2	5	0.252748	0.0402014
HSP90B1	5	0.252436	0.00572197
RBM8A	5	0.252124	0.000400921
CD47	5	0.249494	0.00675577
PSMB6	5	0.247094	0.00453912
LAMTOR1	5	0.247022	0.0100164
DNAJC8	5	0.246594	0.0205669
PARK7	5	0.242776	0.000155348
PSMD4	5	0.239604	0.030398
ADRM1	5	0.237922	0.0324339
SPATS2L	5	0.237641	0.000476163
SEC11A	5	0.236737	0.00477534
ANXA6	5	0.2352	0.0382381
FIS1	5	0.23358	0.0155439
TMEM147	5	0.231457	0.0127341
DNAJA1	5	0.227142	0.00423965
HSPD1	5	0.223026	0.0459234
XRCC6	5	0.221817	0.0366383
JAK1	5	0.21995	0.0113745
UCP2	5	0.215275	0.0405797
TMED9	5	0.215055	0.0108525
GADD45B	5	0.200343	0.0377074
TBCB	5	0.198993	0.0435144
PHPT1	5	0.197722	0.0244105
TBC1D10C	5	0.197622	0.0391174
ITM2A	5	0.188928	0.00439902
PPP1CA	5	0.187423	0.0196877
PSME2	5	0.182188	0.0168486
EIF3I	5	0.181431	0.0382506
2022-09-07	5	0.176175	0.035499
CUTA	5	0.175989	0.0301003
ATP6V0E1	5	0.171692	0.00668722
JUN	5	0.168465	1.10264e-15
CD74	5	0.168388	1.11601e-09
EID1	5	0.1652	0.0217691
NACA	5	-0.162531	0.0288663
IER2	5	0.159672	0.0281748
MTDH	5	0.158148	0.040146
MALAT1	5	-0.152718	0.00952768
HMGN2	5	0.151622	0.00109871
PGK1	5	0.14739	0.0263951
LTB	5	-0.13941	0.00350636
CALM2	5	0.115988	0.0139008
CIB1	5	-0.100912	0.0283981
ARPC2	5	-0.0938948	0.0014005
ACTG1	5	0.0633415	0.00491514
ING3	4	-0.729217	0.000846338
AC133644.2	4	-0.721344	0.000543196
ASXL1	4	-0.719668	0.000399126
CDC42EP3	4	-0.712303	0.000354546
ZDHHC6	4	-0.711256	0.000160209
PREX1	4	-0.70565	0.000663541
COPA	4	-0.704131	0.000295292
RABIF	4	-0.702251	0.000254388
TMUB2	4	-0.701594	0.000528739
DNAJC3	4	-0.699148	0.000553519
GNA15	4	-0.689137	0.000434841
PASK	4	-0.687805	0.00108542
GADD45G	4	-0.686311	0.00279014
ZFAND2B	4	-0.686309	0.000652569
DNAJC21	4	-0.683238	0.000372256
TARSL2	4	-0.676209	0.000451678
AP002387.2	4	-0.675969	0.000207422
EPB41	4	-0.675062	0.000201473
RAD23B	4	-0.672431	0.000558071
DDA1	4	-0.671474	0.000117766
CTCF	4	-0.670675	0.000840266
NFATC2IP	4	-0.669987	0.00182494
IL4R	4	-0.668076	0.000272926
AMZ2	4	-0.665553	0.000296945
STX16	4	-0.664776	0.00120637
NMRK1	4	-0.662726	0.0123941
PTPRA	4	-0.660398	0.000710598
SNAP23	4	-0.659288	0.000295292
UHMK1	4	-0.653269	0.00142371
TUT4	4	-0.650103	0.0140637
ESF1	4	-0.648495	0.000103946
TSHZ2	4	-0.647582	0.000489566
VPS4B	4	-0.646823	0.00110091
ATF7IP	4	-0.643999	0.00094315
BNIP2	4	-0.643565	0.00800638
NCKAP1L	4	-0.642919	0.000518774
ATG5	4	-0.640414	0.000545193
ZNF791	4	-0.640414	0.000804921
TNRC6A	4	-0.64029	0.00144165
SPON2	4	-0.638975	0.00863846
ZBTB8OS	4	-0.638003	0.0131709
G3BP1	4	-0.635196	0.00882441
SEPHS2	4	-0.630549	0.000571883
SESN3	4	-0.629041	0.0029916
MX2	4	-0.628298	0.000338218
PPP1R14B	4	-0.628228	0.000869418
MRPL42	4	-0.625999	0.0158463
TP53TG1	4	-0.623675	0.000554245
EPB41L4A-AS1	4	-0.62358	0.00734356
ZNF688	4	-0.621264	0.00160254
CCDC66	4	-0.615346	0.000742851
SZRD1	4	-0.615043	0.000232716
PTPN2	4	-0.613578	0.000155291
TSPAN5	4	-0.612312	0.000463248
POLR2B	4	-0.608805	0.0203224
BTF3L4	4	-0.608535	0.00587
BRI3	4	-0.605577	0.0131418
IFI44	4	-0.603006	0.000167964
CISD2	4	-0.602606	0.00803591
AKIRIN2	4	-0.600455	0.000225112
SNRNP27	4	-0.599695	0.000132762
CDK5RAP3	4	-0.597626	0.000172894
SPTAN1	4	-0.597318	0.0108593
MGAT1	4	-0.596761	0.000770129
MAP4K1	4	-0.593119	0.000999088
RASAL3	4	-0.58847	0.00512454
CTNNB1	4	-0.58678	0.016479
FNIP1	4	-0.586779	0.000282418
DOCK8	4	-0.584835	0.010965
MPRIP	4	-0.581617	0.000820046
PTBP1	4	-0.578982	0.0125502
UPP1	4	-0.578063	0.000117504
CNN2	4	-0.577958	0.00518528
MOB1A	4	-0.57787	0.00880107
IQGAP2	4	-0.574708	0.0157335
LRP10	4	-0.573298	0.00743249
TDG	4	-0.572621	0.000807618
IGBP1	4	-0.572105	0.00483839
RAB14	4	-0.568856	0.00043574
TACC1	4	-0.568575	0.0270018
TMEM9B	4	-0.564858	0.00869533
HSPA9	4	-0.564585	0.0140637
ASH1L	4	-0.564059	0.000293371
LSM14A	4	-0.561156	0.010368
GPR65	4	-0.560597	0.000227054
HSD17B11	4	-0.558378	0.0113565
ALKBH7	4	-0.557697	0.00806706
TNIP2	4	-0.556472	0.000140861
ACTN4	4	-0.555072	0.000113191
KARS	4	-0.553991	0.000130626
SPN	4	-0.552672	0.000228092
QARS	4	-0.552347	0.000289312
GNB2	4	-0.550776	0.0165484
SNF8	4	-0.550002	0.0150937
OFD1	4	-0.549483	0.0154207
NBEAL1	4	-0.545202	0.0309155
VPS51	4	-0.543322	0.000237471
CNOT7	4	-0.54219	0.000184485
TNIP1	4	-0.540652	0.0228939
MAF1	4	-0.539851	0.00650023
DHRS7	4	-0.539476	0.0115344
MBP	4	-0.538282	0.000152456
SNHG9	4	-0.537028	0.000115358
PSMB8-AS1	4	-0.536155	0.000105959
MAPK1IP1L	4	-0.535818	0.00982797
TRABD	4	-0.530638	0.0292606
YME1L1	4	-0.524261	0.0250894
SPSB3	4	-0.523903	0.000205597
DGUOK	4	-0.523357	0.0120958
REX1BD	4	-0.519179	0.00182411
NKTR	4	-0.51756	0.0117875
ARID4B	4	-0.515797	0.00167976
BUB3	4	-0.515153	0.00932408
GZMM	4	-0.514366	0.0158162
DHX36	4	-0.513962	0.0166739
IRF2BP2	4	-0.513931	0.000227686
CHURC1	4	-0.512782	0.0105228
SKAP1	4	-0.511821	0.012329
FKBP8	4	-0.51019	0.0020439
NDUFV2	4	-0.509484	0.00116607
GCHFR	4	-0.50852	0.000707102
COX20	4	-0.507865	0.0258326
PPP4C	4	-0.507865	0.0227587
TMBIM4	4	-0.504966	0.00422521
RNMT	4	-0.503846	0.0227587
VSIR	4	-0.503174	0.0156928
WSB1	4	-0.500088	0.0114143
EIF1B	4	-0.499389	0.0121671
RHBDD2	4	-0.498189	0.0190525
C19orf24	4	-0.497849	0.0223246
CTSS	4	-0.496887	0.000103833
PPP1R15A	4	-0.494519	0.00417593
SP100	4	-0.493674	0.0144577
EIF3G	4	-0.492998	0.00070257
GNAS	4	-0.492056	0.00223799
GTF2B	4	-0.491894	0.000123888
SIGIRR	4	-0.487432	0.032042
EMC10	4	-0.485543	0.0262658
GIMAP4	4	-0.483819	0.000144508
NCOR1	4	-0.483396	0.010915
POLR2I	4	-0.482345	0.0438649
SYNE2	4	-0.480235	0.0337777
DDX21	4	-0.480116	0.0165246
VAMP2	4	-0.478557	0.000987791
ATRX	4	-0.477992	0.0414382
NAA38	4	-0.477992	0.0375796
CDKN1A	4	-0.476834	0.0481657
UBE2I	4	-0.475198	0.0138399
TOMM22	4	-0.472474	0.0339244
SH3KBP1	4	-0.470737	0.0323807
UBE2L3	4	-0.469744	0.00999778
IQGAP1	4	-0.468077	0.0296787
SNRPN	4	-0.467395	0.0147576
AKAP13	4	-0.455101	0.00701607
NDUFB11	4	-0.453292	0.00524662
RAC2	4	-0.451855	0.00330335
EZR	4	-0.449669	0.00289822
STK17A	4	-0.449654	0.0192799
SET	4	-0.449433	0.0202105
CD3G	4	-0.44816	0.0230505
H2AFV	4	-0.446526	0.0144821
MYL12A	4	-0.441639	1.39506e-16
FOS	4	-0.439881	0.00265772
EIF3D	4	-0.437336	0.0366882
DUSP4	4	-0.437296	0.00761953
CAPZB	4	-0.434781	0.0103175
ARHGDIA	4	-0.431747	0.0359328
SLC25A6	4	-0.425016	0.000109396
ARF1	4	-0.422419	0.0278038
RGS10	4	-0.419805	0.0319542
XIST	4	-0.414205	0.0387309
ITM2B	4	-0.413439	0.00047158
SSR2	4	-0.411872	0.00712149
CD3D	4	-0.406029	0.000263206
CSTB	4	-0.400988	0.0330187
VAMP8	4	-0.400442	0.0361281
APRT	4	-0.400175	0.0248945
ATP5ME	4	-0.39679	0.00682884
LIMD2	4	-0.392166	0.0383125
HSPA8	4	-0.391274	0.0125517
OAZ1	4	-0.390272	0.000273748
CYBA	4	-0.381307	0.00464282
ARPC3	4	-0.379278	0.0255581
S100A10	4	-0.371828	0.0132847
YBX1	4	-0.366836	0.0119926
IL32	4	-0.317752	0.0459956
CXCR4	4	-0.24769	0.0301575
CD2	4	-0.238149	0.000196331
EIF3K	4	-0.235486	0.000192582
SRSF7	4	-0.229164	0.039471
S100A11	4	-0.225824	0.00105377
EDF1	4	-0.224215	0.000171445
PSME1	4	-0.218273	0.000136311
JTB	4	-0.212546	0.00112631
PRR13	4	-0.21038	0.00423965
CFL1	4	-0.199711	0.000103113
ATP5PO	4	-0.198219	0.00943001
CHCHD2	4	-0.190268	0.000137247
PABPC1	4	-0.18657	3.05758e-19
SSU72	4	-0.179937	0.0261356
SON	4	-0.175947	0.00136828
ACAP1	4	-0.171747	0.0153377
DNAJB1	4	-0.170196	0.00152788
SRRM1	4	-0.15949	0.0182276
POMP	4	-0.155922	0.00186718
RBMX	4	-0.14818	0.000754034
BRK1	4	-0.134028	0.00101346
FYB1	4	-0.125822	0.000573146
LINC01986	3	15.9202	1.42505e-44
ECM1	3	6.03546	2.22675e-29
COL11A1	3	5.79292	1.90786e-40
UCHL1	3	4.70422	1.04797e-43
LY6K	3	4.45202	1.35539e-23
ISLR	3	4.3823	1.85636e-32
MTRNR2L1	3	4.36687	1.40429e-25
ZBTB16	3	-3.95911	2.71185e-40
PDLIM4	3	3.94884	2.64696e-29
PXDN	3	3.71536	7.64222e-23
CHI3L1	3	3.56946	1.51966e-26
NDUFA7	3	-3.52213	2.21935e-35
CPE	3	3.39956	1.13083e-28
MEG3	3	3.24942	1.47106e-18
ARHGAP29	3	3.23739	2.71628e-21
ACTG2	3	3.19445	3.74619e-29
MFAP2	3	3.14192	1.41978e-24
COL8A1	3	3.13682	1.39567e-29
IGHG2	3	3.09487	2.88979e-23
TCF4	3	3.09109	1.73415e-25
CGA	3	-3.07206	0.0483896
DPYSL3	3	2.96755	2.34384e-16
IGFBP6	3	2.96556	1.09135e-23
FHL2	3	2.88983	2.21565e-21
HSPA6	3	2.88123	2.77462e-11
IL1B	3	2.87975	1.27118e-24
VWF	3	2.86849	1.09521e-22
RAB31	3	2.85486	2.95263e-18
TUBB6	3	2.75883	2.95656e-20
AL136295.5	3	-2.71322	1.33941e-25
CTSK	3	2.64915	1.3767e-22
FKBP10	3	2.64336	1.82689e-19
COL4A1	3	2.63549	1.82393e-23
BCAT1	3	2.63545	1.51603e-18
ERAP2	3	-2.53186	1.04456e-21
TRIP6	3	2.52858	5.17058e-23
MMP14	3	2.52115	2.21826e-20
VWA1	3	2.51999	1.0316e-16
COL5A2	3	2.41309	1.80184e-17
LOXL1	3	2.38884	4.91212e-17
TACSTD2	3	2.37004	3.68341e-19
CLEC11A	3	2.34059	1.66855e-18
PHGDH	3	2.33713	1.91256e-14
TTPAL	3	-2.28716	1.38155e-19
HLA-DQA2	3	-2.26345	3.67176e-24
HSPA1B	3	2.24884	4.86738e-19
C16orf54	3	-2.24877	1.58147e-23
RGS3	3	2.20068	1.96968e-13
RASA3	3	-2.17168	1.81118e-17
TSPAN4	3	2.16799	1.53649e-14
MAFB	3	2.15965	2.834e-13
CAV1	3	2.15729	2.95157e-17
GPX3	3	2.15664	2.39473e-19
IFT22	3	2.13559	1.87094e-17
LINC00239	3	-2.1253	1.01769e-16
NELL2	3	-2.11028	1.89214e-13
PPP1R16A	3	2.09406	2.16756e-16
LINC02195	3	-2.09183	1.22674e-08
LRRC8C	3	-2.07858	1.96764e-17
HS3ST3B1	3	-2.06365	1.47527e-18
PPIC	3	2.03531	1.54978e-13
RAB20	3	2.03112	1.03791e-17
RAB32	3	2.02609	1.51293e-13
GAS6	3	2.01403	3.15497e-15
FANK1	3	-1.99332	1.91658e-06
GZMH	3	1.99044	1.1513e-12
F8A1	3	-1.96815	1.02431e-10
MYO1C	3	1.94588	1.41499e-16
TXK	3	-1.92884	1.08672e-12
LINC00685	3	-1.92535	1.07743e-15
PDE4A	3	-1.90286	2.25201e-08
CLDN5	3	1.8774	1.29179e-10
CD68	3	1.86527	1.46448e-14
FBXO33	3	-1.86505	1.02225e-16
PRSS23	3	1.84254	1.92786e-14
APBA2	3	-1.84006	1.4508e-09
CLECL1	3	-1.83065	3.16131e-08
FBLN1	3	1.79904	2.30355e-14
GIMAP2	3	-1.79732	1.12391e-16
P2RX5	3	-1.77937	1.29463e-09
CCNG2	3	-1.77886	2.63819e-11
CXCL12	3	1.76676	1.94135e-09
CSNK1G2	3	-1.76259	1.10285e-12
FAH	3	1.75417	1.42657e-10
LAIR2	3	-1.75171	1.27035e-10
TFDP1	3	-1.74774	1.60525e-15
MXI1	3	-1.74244	4.63292e-10
THOC3	3	-1.73999	1.08406e-12
DPCD	3	1.73925	1.14903e-11
MANBAL	3	1.73508	4.00064e-12
LDLRAP1	3	-1.73314	6.42598e-15
CETN3	3	1.72866	5.00693e-15
FCGR3A	3	1.72541	1.03563e-10
PLCG2	3	1.71695	2.24909e-11
OSTM1	3	-1.71341	1.00706e-11
RUBCN	3	-1.70552	1.60997e-09
CXCL10	3	1.69213	1.37069e-10
TIMP2	3	1.68949	7.03919e-15
FBXO2	3	1.68618	3.42511e-12
TM7SF3	3	-1.67421	2.93993e-11
CCDC146	3	1.67094	1.13325e-10
IRF4	3	-1.66408	1.67625e-06
ADIRF	3	1.6497	1.81795e-12
ZNF146	3	-1.64814	2.89237e-09
SH3YL1	3	-1.64049	1.72766e-13
GSN	3	1.63556	6.82434e-14
EGLN1	3	-1.63268	1.02084e-10
DHCR24	3	1.62519	3.06845e-08
ATXN2L	3	-1.62046	1.92991e-09
SLC39A8	3	-1.61123	4.97731e-09
AC013264.1	3	-1.60303	1.03392e-07
MAP3K1	3	-1.60004	2.13805e-09
CUL3	3	-1.58675	1.63367e-12
CERS2	3	-1.58674	1.18222e-08
CCDC88B	3	-1.58673	5.4748e-08
CXCL3	3	1.57755	2.95895e-11
A2M	3	1.57171	1.06013e-12
AC005224.3	3	-1.56504	5.8134e-07
PPP2R5A	3	-1.5634	1.34038e-12
EML3	3	-1.56329	3.07706e-10
FMC1	3	-1.55442	1.56691e-09
PRKCA	3	-1.55022	2.46431e-09
BCL2L11	3	-1.53784	2.04938e-09
AGPAT5	3	-1.53698	1.71149e-06
MATK	3	-1.5323	3.23276e-08
LGMN	3	1.52333	1.7321e-08
SLC39A7	3	1.51963	1.41518e-12
SLAMF6	3	-1.51274	1.16517e-08
SMIM22	3	-1.51274	2.17692e-07
AC018816.1	3	-1.50428	3.6481e-08
CHPT1	3	-1.50333	3.71815e-09
ID4	3	1.5016	1.10799e-09
TMEM176A	3	1.49117	1.13159e-10
[truncated: 1,964 more rows]

## Sheet: GSE154600’DEG_CD8T
Sheet 3. scCODE results (DE gene-lists) of non-responders and responders in GSE154600 datasets' cell-types.
Gene_name	Detected_times	logFC	P_adjust
IGHGP	5	7.08254	1.67659e-173
COMP	5	6.88881	1.35208e-201
MMP11	5	6.83206	1.41679e-160
COL11A1	5	6.49238	1.49314e-86
THBS2	5	5.86489	3.16025e-104
INHBA	5	5.48801	1.67049e-89
TIMP3	5	5.21058	0
AEBP1	5	5.1861	1.41899e-250
IGFBP5	5	5.12003	1.55518e-82
CXCL14	5	4.84259	1.08982e-105
RARRES2	5	4.67509	0
HSPG2	5	4.57591	2.17507e-109
PTGDS	5	4.34346	2.96697e-303
CALD1	5	4.20681	0
TM4SF1	5	4.13595	1.88065e-193
MYL9	5	4.08203	0
FN1	5	4.07076	0
TPM2	5	4.00892	0
TPPP3	5	4.00114	1.11832e-67
CPE	5	3.99492	1.25958e-71
RBP1	5	3.94228	1.14229e-179
COL6A1	5	3.88577	2.47686e-143
MT1X	5	-3.86898	2.89425e-251
HTRA1	5	3.76229	1.62208e-101
SLPI	5	3.72301	0
COL4A1	5	3.72217	2.95674e-68
CAVIN3	5	3.62657	1.88891e-109
CAVIN1	5	3.59555	1.0768e-87
THY1	5	3.58239	2.73913e-101
COL1A1	5	3.57489	0
MXRA8	5	3.56631	1.37264e-82
LUM	5	3.55387	1.22538e-281
MSLN	5	3.51968	1.93587e-62
COL4A2	5	3.50176	1.52618e-67
CLU	5	3.49445	1.04391e-223
NNMT	5	3.47712	1.92206e-263
WFDC2	5	3.46691	0
C1S	5	3.43544	1.17574e-83
SERPING1	5	3.43515	1.3798e-148
NDUFA4L2	5	3.42071	1.1065e-86
MMP2	5	3.34111	1.48283e-80
VCAN	5	3.33948	1.03308e-74
CTGF	5	3.31979	1.27739e-130
TAGLN	5	3.30337	0
MARCKS	5	3.28873	1.59525e-65
COL5A1	5	3.27442	1.57446e-72
EFEMP2	5	3.26355	1.0925e-49
CTSK	5	3.22043	1.52796e-51
PCOLCE	5	3.13732	1.74672e-65
ACTA2	5	3.13515	0
CD14	5	3.12701	1.30791e-68
OLFML3	5	3.12587	1.57446e-72
SERPINH1	5	3.09698	1.05186e-112
BGN	5	3.08749	2.35694e-192
RAB13	5	3.0868	1.02408e-191
LINC00513	5	-3.07616	1.61983e-113
RNASE1	5	3.06272	1.42892e-143
COL1A2	5	3.00712	0
CCDC80	5	2.99294	1.80351e-139
CCL2	5	2.98265	1.04718e-63
MDK	5	2.97327	3.07497e-289
CRYAB	5	2.96379	3.00996e-56
HES1	5	2.91613	1.66616e-192
NUPR1	5	2.86996	2.19238e-120
IGHA1	5	2.86089	2.42782e-150
SPARCL1	5	2.825	1.58743e-66
MT1E	5	-2.81928	1.02441e-57
C1R	5	2.80863	1.01036e-61
COL6A3	5	2.78912	1.02868e-55
RPL17	5	-2.78824	0
DUSP5	5	-2.76786	1.61576e-58
SPARC	5	2.76442	1.14736e-296
C1QB	5	2.74515	2.80856e-224
CYR61	5	2.73465	1.91801e-66
GNG11	5	2.72871	1.48843e-50
TCEAL9	5	2.72165	1.24257e-83
HSPA1A	5	2.71311	3.49177e-179
FOLR1	5	2.66883	2.013e-54
C16orf54	5	-2.65159	1.30768e-71
S100A1	5	2.64606	2.82732e-53
KRT17	5	2.63361	1.73306e-103
RARRES1	5	2.61587	1.00668e-41
SFRP2	5	2.61299	1.55926e-72
PRSS23	5	2.5926	1.68536e-40
CTHRC1	5	2.58652	1.55741e-67
SERPINF1	5	2.55363	1.20097e-61
ZFP36	5	-2.54529	0
KLF2	5	-2.53079	2.96384e-142
CKB	5	2.52866	1.17577e-53
TIMP2	5	2.51288	1.42798e-39
TPM1	5	2.48257	1.67276e-150
AC058791.1	5	-2.47667	1.00663e-105
RBM38	5	-2.47074	2.08572e-157
MMP7	5	2.44561	1.52922e-89
DCN	5	2.44133	1.92873e-113
A2M	5	2.43355	1.13496e-41
CRIP2	5	2.43277	2.6761e-85
IER3	5	2.43041	1.16337e-147
CRYBG1	5	-2.41979	1.13749e-79
IFITM3	5	2.41562	0
CST3	5	2.41213	1.62692e-297
AC016831.5	5	-2.39827	2.3578e-175
SPP1	5	2.39306	1.16362e-259
FKBP5	5	-2.38862	2.93072e-94
TGFBI	5	2.38469	1.11073e-47
CMC1	5	-2.36659	2.21127e-97
PLTP	5	2.34578	1.30002e-61
HSPA1B	5	2.33948	1.48073e-38
LCN2	5	2.27778	1.28481e-37
RAB34	5	2.27613	2.23665e-48
COL3A1	5	2.27456	1.61563e-170
AC114760.2	5	-2.27381	3.866e-143
SMAP2	5	-2.26829	4.27219e-148
IFI27	5	2.26299	1.60086e-224
C1QA	5	2.22851	1.10748e-156
RPL36A	5	-2.20949	0
TMEM176B	5	2.19972	5.77859e-46
PDE3B	5	-2.17193	1.3395e-50
TIMP1	5	2.16502	1.76786e-269
KRT7	5	2.15908	1.29784e-69
IGKC	5	2.13774	0
IGHG1	5	2.11693	1.66616e-192
PIM2	5	-2.11296	1.39125e-51
HLA-DQA2	5	-2.109	1.07417e-59
NCK2	5	-2.10255	2.69479e-41
PARP8	5	-2.0373	1.14068e-72
H1FX	5	-2.03361	1.57165e-85
CMPK1	5	-2.02714	2.03701e-95
ETS1	5	-2.02625	1.62507e-135
INTS6	5	-2.0221	1.30923e-44
TOB1	5	-2.02174	5.21715e-46
CD9	5	2.01261	1.18152e-95
LYST	5	-2.01189	2.52123e-67
PTGER2	5	-1.98157	1.14707e-34
SUPT3H	5	-1.97662	2.44203e-57
MT2A	5	-1.96934	1.09485e-300
HELZ2	5	-1.95538	1.65693e-34
PIP4K2A	5	-1.94763	1.1931e-56
ITK	5	-1.93333	1.55749e-45
ZFP36L2	5	-1.91744	0
IL7R	5	-1.90669	1.02372e-138
CEBPB	5	-1.89914	1.26778e-115
CD63	5	1.87913	0
CNOT6L	5	-1.87587	1.67167e-122
FCER1G	5	1.87447	1.17511e-66
PRDX4	5	1.87258	1.37647e-55
MAP2K2	5	-1.85666	1.19885e-48
IPCEF1	5	-1.8555	1.48298e-41
FAM102A	5	-1.84418	2.96103e-58
TOMM5	5	-1.84149	1.32785e-36
METRNL	5	-1.83452	1.98832e-41
MSRB2	5	1.83328	3.01883e-34
COL18A1	5	1.83259	1.06229e-25
COL6A2	5	1.8314	2.45832e-34
PDCD1	5	-1.82878	1.49092e-34
CBLB	5	-1.8202	3.00886e-53
PPP1R14B	5	-1.80987	1.44549e-51
ARHGEF1	5	-1.80094	1.0281e-74
PDLIM7	5	1.80025	1.6016e-43
SMIM37	5	-1.80013	1.98755e-26
TCF7	5	-1.79807	1.5314e-38
S100A16	5	1.79444	1.1691e-60
FCGRT	5	1.78956	1.14178e-61
PPP1CB	5	-1.7881	1.08097e-85
CALU	5	1.78581	1.42647e-36
YBX3	5	-1.77923	1.00709e-65
MAPK1	5	-1.77587	1.73834e-37
DAZAP1	5	-1.76944	1.01843e-35
MFGE8	5	1.75696	1.48681e-39
TMEM259	5	-1.75052	1.15381e-39
SOX4	5	1.74595	2.43285e-56
QPRT	5	1.74519	1.08062e-28
CCZ1	5	-1.74196	1.59326e-34
PPP2R5A	5	-1.73624	1.00079e-28
C3	5	1.73608	1.80171e-40
SIAH2	5	-1.73529	2.99939e-55
LAPTM4B	5	1.73267	1.12159e-36
USF2	5	-1.73117	1.08799e-39
IRF9	5	-1.72712	1.37105e-54
IL10RA	5	-1.7243	1.2253e-63
IFNGR1	5	-1.71842	1.22462e-32
CD151	5	1.71594	1.44271e-49
RDX	5	1.71594	1.05991e-36
DDAH2	5	1.71482	2.84932e-70
PTGER4	5	-1.71419	1.54026e-54
HNRNPL	5	-1.71298	1.3276e-45
RPS17	5	-1.71013	0
PPP2R5C	5	-1.70871	1.07468e-138
RNF138	5	-1.70701	1.46203e-27
UBALD2	5	-1.69394	1.18206e-36
PITPNC1	5	-1.6841	1.1383e-34
CRIP1	5	-1.68102	1.44654e-76
LINC01871	5	-1.67501	3.14396e-83
EFHD2	5	-1.67352	4.05991e-39
SMIM27	5	-1.66772	1.26689e-29
IKZF1	5	-1.66337	2.35245e-76
RASSF5	5	-1.6629	1.44338e-34
TFDP1	5	-1.66016	1.36292e-23
PRKCH	5	-1.65744	2.11012e-62
RCN1	5	1.65702	1.4536e-22
C1QC	5	1.65122	1.63776e-24
RPL23A	5	-1.6494	0
PFKFB3	5	-1.64573	1.19742e-38
CDC42SE1	5	-1.64517	1.05387e-51
FAM213A	5	1.63595	1.1594e-21
APOE	5	1.63248	1.65633e-114
ARHGAP45	5	-1.62529	1.05031e-36
BCL2	5	-1.62504	2.01136e-20
CTSL	5	1.62281	1.02013e-21
VPS37B	5	-1.61754	2.39858e-52
GIMAP2	5	-1.61743	1.14932e-22
AC026979.2	5	-1.61635	1.46795e-67
CTLA4	5	-1.61	1.66407e-23
PER1	5	-1.60808	1.32286e-28
MIAT	5	-1.60157	1.24905e-28
ERN1	5	-1.60096	1.33628e-22
HMGB2	5	-1.59737	1.30712e-89
CHST11	5	-1.5957	1.21641e-33
CTSZ	5	1.5909	1.26168e-51
IGFBP4	5	1.59041	1.33529e-34
RPS29	5	-1.58539	0
HNRNPA1P48	5	-1.58511	1.3372e-45
MT1G	5	-1.57255	1.44536e-16
CCDC69	5	-1.57167	4.13384e-21
FAM215B	5	-1.56781	1.05723e-23
KLRB1	5	-1.56156	1.80016e-25
PRKCB	5	-1.55019	1.26192e-29
ZBTB1	5	-1.54705	1.1056e-20
RPS21	5	-1.54413	0
PIK3IP1	5	-1.54227	1.1325e-88
KLF3	5	-1.53792	1.16419e-27
C1orf56	5	-1.53699	1.31074e-21
BCAM	5	1.53696	1.1255e-29
KRT18	5	1.53289	1.27485e-96
RPS28	5	-1.53203	0
KLF13	5	-1.53195	1.49586e-27
ABHD17A	5	-1.53127	1.94589e-30
TRGC2	5	-1.52929	1.32934e-47
S1PR4	5	-1.52612	2.60878e-60
RCSD1	5	-1.5259	1.53871e-25
MAGEF1	5	1.52328	1.514e-21
ADPGK	5	-1.52232	1.15796e-20
ST3GAL1	5	-1.51364	1.41313e-29
C16orf72	5	-1.51315	1.23852e-22
HSP90AB1	5	1.5099	0
IFRD1	5	-1.50497	1.75437e-60
SELENOP	5	1.50364	3.90717e-29
TGIF1	5	-1.49935	2.39285e-41
TRAT1	5	-1.4987	2.21119e-74
SRSF6	5	-1.49302	2.67279e-30
ZC3HAV1	5	-1.4897	1.1029e-57
CBFB	5	-1.48789	3.9545e-19
FMNL1	5	-1.48449	1.09869e-39
DGKZ	5	-1.47199	1.99934e-25
SERPINB6	5	1.46775	1.24779e-27
CTSH	5	1.46316	2.53968e-19
DCK	5	-1.45977	1.1056e-20
NDUFA13	5	-1.45844	2.53605e-121
KLRD1	5	-1.45776	1.37705e-40
RPL38	5	-1.45673	0
RPS25	5	-1.4565	0
RAB9A	5	-1.45347	1.08872e-24
RALGAPA1	5	-1.45278	1.38471e-33
UBE2S	5	-1.4527	2.58273e-59
RNPEPL1	5	-1.45076	1.147e-25
FAM129A	5	-1.44866	3.0247e-36
TMEM256	5	-1.44402	2.03785e-37
IGHG3	5	1.44072	1.39119e-145
TMC8	5	-1.43457	1.33062e-16
HERPUD2	5	-1.43283	1.34636e-35
RNF125	5	-1.43267	1.31293e-55
HECA	5	-1.43246	2.87969e-17
ALKBH5	5	-1.43234	1.99637e-25
HNRNPH1	5	-1.42799	1.38471e-47
KRTCAP2	5	-1.42243	1.27134e-31
BRAF	5	-1.42092	1.0212e-17
PTK2B	5	-1.42033	5.04944e-18
PPP4R3A	5	-1.41548	1.32318e-21
TSC22D1	5	1.41053	2.47307e-29
SIRT7	5	-1.40955	1.45285e-26
RNF166	5	-1.40916	3.45023e-24
MAP2K3	5	-1.40185	3.83734e-21
CD5	5	-1.40154	1.7427e-20
LYAR	5	-1.40128	1.85493e-55
SERPINB9	5	-1.4004	1.2146e-25
SOCS1	5	-1.39917	1.5294e-59
F2R	5	-1.39672	1.04826e-22
RPS10	5	-1.39539	0
TXNIP	5	-1.39378	1.00037e-97
STT3B	5	-1.39142	5.39713e-33
CLDN3	5	1.38322	1.07264e-46
AKNA	5	-1.38302	1.40363e-57
RBM23	5	-1.37936	1.05231e-38
ADGRE5	5	-1.37892	2.15462e-53
TYROBP	5	1.37861	1.1567e-64
CCDC88C	5	-1.37713	1.46274e-20
FYN	5	-1.37681	2.54414e-105
CYTOR	5	-1.37664	1.41255e-75
TSC22D3	5	-1.37639	1.29449e-292
DIP2A	5	-1.37502	1.73242e-15
NSMCE3	5	-1.3737	1.63239e-34
ARF6	5	-1.37239	1.32473e-105
DNAJC15	5	-1.36785	2.07059e-24
ISG20	5	-1.36617	2.6152e-146
RPL39	5	-1.36366	0
C6orf62	5	-1.3627	1.48726e-25
CAPG	5	1.36182	1.45478e-50
S100A13	5	1.36021	2.50613e-36
MCL1	5	-1.35893	1.19189e-154
C22orf39	5	-1.35384	2.55474e-17
NAA50	5	-1.35374	2.24987e-36
ALG13	5	-1.35329	1.44395e-31
GRN	5	1.35321	1.32223e-41
CD55	5	-1.35233	2.45925e-28
MARK3	5	-1.35069	1.57931e-19
RPL27	5	-1.35053	0
GRK6	5	-1.34863	2.7827e-27
IGFBP7	5	1.34727	1.01325e-73
KRT8	5	1.34695	1.65712e-81
TCEAL4	5	1.34558	1.0487e-30
RGS16	5	1.34458	1.43379e-33
CHIC2	5	-1.34439	1.10665e-15
ATG2A	5	-1.34313	2.12923e-17
PSMD9	5	-1.34232	1.51966e-21
GGA1	5	-1.3414	1.00767e-25
SEMA4D	5	-1.33649	1.55375e-25
CDK13	5	-1.33602	1.72252e-21
TNNT1	5	1.33451	1.47694e-27
MAP2K1	5	-1.33132	2.15785e-17
CELF2	5	-1.32442	1.36375e-46
PTP4A2	5	-1.32263	1.21767e-86
TMSB10	5	-1.32199	0
TMEM243	5	-1.32064	1.0157e-25
PRDM1	5	-1.31461	1.74299e-23
PMAIP1	5	-1.31444	3.01661e-28
RNF139	5	-1.31204	1.79834e-37
BEX3	5	1.3118	1.35868e-40
SYTL3	5	-1.30847	1.55916e-53
MED30	5	-1.30571	1.33546e-18
CXCL13	5	-1.30564	1.07279e-12
NDUFA3	5	-1.30406	1.9003e-87
RGS1	5	-1.30326	1.04391e-223
TSPYL1	5	-1.3024	4.52652e-19
ARID1B	5	-1.30051	1.3398e-23
RPLP2	5	-1.29969	0
C12orf75	5	-1.29945	1.10632e-54
OST4	5	-1.29867	1.81429e-216
SLC38A1	5	-1.29779	3.29019e-40
SLC7A5	5	-1.29713	1.26872e-28
CSRNP1	5	-1.29521	3.01426e-28
ZNF831	5	-1.29482	1.67665e-15
RBM7	5	-1.29377	1.11785e-17
SARAF	5	-1.29145	1.09954e-240
RPL36	5	-1.29087	0
RAB22A	5	-1.29074	4.82308e-13
PPP3CC	5	-1.29027	1.14843e-13
CETN3	5	1.28647	2.41335e-15
STAT4	5	-1.2862	1.44329e-35
HCST	5	-1.28617	3.00307e-197
CASP8	5	-1.28017	1.89684e-25
SIPA1	5	-1.27989	1.03496e-20
FKBP11	5	-1.27234	2.35775e-21
FAM177A1	5	-1.2713	1.20246e-102
TUBA1A	5	1.26916	1.49836e-119
SLA2	5	-1.26281	1.0382e-22
ORAI1	5	-1.26247	1.40945e-27
UBL3	5	-1.2616	1.02143e-21
PEA15	5	1.26116	1.15805e-21
RPL34	5	-1.25835	0
MTFP1	5	-1.25639	2.37696e-20
RPS15A	5	-1.25099	0
SRGN	5	-1.25085	0
PPM1B	5	-1.25072	1.75327e-16
PHF1	5	-1.25008	1.30622e-20
SMDT1	5	-1.24445	1.13756e-42
TSPAN14	5	-1.24305	2.29566e-13
ARL5A	5	-1.2422	4.95583e-13
NFKB1	5	-1.24189	3.69116e-14
TC2N	5	-1.24169	2.54537e-22
SSBP4	5	-1.23694	1.15589e-24
BCL11B	5	-1.23543	1.17788e-22
JOSD1	5	-1.2347	1.21682e-21
HERPUD1	5	-1.23258	2.2363e-110
AAMDC	5	1.23219	1.5047e-17
DUSP11	5	-1.23212	1.20124e-17
XCL2	5	-1.23129	3.8671e-16
BOLA3	5	-1.23103	1.25132e-15
AC004687.1	5	-1.2298	4.00846e-14
AES	5	-1.22901	2.40364e-46
CCND3	5	-1.22764	1.11754e-42
ARHGEF3	5	-1.22539	1.22797e-11
SNRPF	5	-1.22483	1.47815e-41
CD6	5	-1.22455	3.70541e-34
MAF	5	-1.22408	1.25789e-17
RNF115	5	-1.22192	1.09052e-18
FAM118A	5	-1.22118	2.3875e-29
MT-ATP8	5	1.21844	3.0346e-22
INPP5D	5	-1.21773	1.92188e-18
LGALS3BP	5	1.21345	2.14974e-34
TSPYL2	5	-1.21297	2.0834e-34
PLAUR	5	1.21284	2.78701e-18
ANKRD44	5	-1.2095	1.30767e-20
VASP	5	-1.2095	2.19898e-20
TAP2	5	-1.2084	1.68337e-11
UQCR11	5	-1.20517	1.00122e-116
CRTAM	5	-1.20127	2.24849e-32
BPGM	5	-1.20053	1.25029e-11
ARL3	5	1.20033	1.08897e-23
CCNG1	5	-1.20012	1.1315e-17
THEMIS	5	-1.19877	1.12299e-12
CEMIP2	5	-1.19719	2.21491e-24
PSMB5	5	1.19613	1.04144e-47
C19orf66	5	-1.19481	2.46776e-28
PDLIM1	5	1.19468	4.29189e-23
TGFB1	5	-1.19444	1.15756e-19
TSC22D4	5	-1.19395	1.04521e-19
URI1	5	-1.19223	1.35072e-16
NBL1	5	1.1909	3.97113e-47
NDUFB3	5	-1.18832	1.4382e-28
C19orf25	5	-1.18709	3.262e-15
ZC3H12A	5	-1.1859	1.16722e-14
RPL41	5	-1.18091	0
UFM1	5	-1.18065	2.14926e-20
POLR2J3.1	5	-1.17948	1.44129e-21
LSM6	5	-1.17812	1.11959e-21
MRPL33	5	-1.17775	2.9653e-53
BTN3A2	5	-1.17752	1.01978e-27
S100A4	5	-1.17721	3.32262e-90
EPS15	5	-1.17576	1.36122e-11
PSENEN	5	-1.17555	1.6852e-22
WDR74	5	-1.17429	1.40736e-17
RPS27	5	-1.17332	0
HEXIM1	5	-1.17155	1.03496e-20
RICTOR	5	-1.17139	1.88431e-13
GLUD1	5	-1.17036	1.1004e-11
PCSK7	5	-1.16818	1.7348e-31
MRPS36	5	-1.16765	1.13162e-18
SMG1	5	-1.1663	1.11346e-12
SF3A2	5	-1.1657	1.36122e-11
EGR1	5	1.16442	5.2429e-40
NCF1	5	-1.16324	4.2538e-19
AAK1	5	-1.16322	2.11276e-48
ATF3	5	1.16319	1.28305e-34
LGALS1	5	1.16313	1.4727e-212
RPL21	5	-1.16072	0
CYTH1	5	-1.16009	3.21534e-17
HNRNPA1	5	-1.15876	1.08195e-195
TSPAN3	5	1.15801	2.03835e-16
HIPK1	5	-1.15732	1.31749e-10
HLA-DRB1	5	1.15644	2.58864e-180
FLOT1	5	1.15423	1.32527e-43
AGO2	5	-1.15403	3.34715e-16
CAMK4	5	-1.15277	2.11231e-12
ISG20L2	5	-1.15259	4.13326e-18
HNRNPUL1	5	-1.15142	1.83823e-36
BCL7C	5	-1.15011	2.58077e-18
COX17	5	-1.1498	1.4682e-39
DUSP2	5	-1.14624	1.3451e-128
IRF1	5	-1.14598	2.89164e-63
TXNL4A	5	-1.14508	1.83262e-18
SUN2	5	-1.14391	1.13685e-24
STK17B	5	-1.14354	1.23169e-47
SDCBP	5	-1.1428	1.27296e-48
TMA7	5	-1.14264	1.94014e-222
ARL2	5	1.14222	1.09759e-32
MT1F	5	-1.14209	1.5648e-21
SWI5	5	1.13885	1.04544e-17
ELOVL5	5	-1.1386	1.01097e-21
GRINA	5	1.13577	1.04379e-18
CD24	5	1.13532	1.67073e-43
ATXN1	5	-1.13488	1.7387e-16
SLF1	5	1.13477	1.01017e-17
CAPZA1	5	-1.13307	1.23378e-29
CDC42SE2	5	-1.13247	1.07686e-52
SLC35E1	5	-1.13202	1.1725e-11
SNHG15	5	-1.13155	1.26325e-14
TGFBR2	5	-1.13134	4.96275e-10
NUTF2	5	-1.13007	1.28892e-09
GLCCI1	5	-1.12837	1.3357e-11
WIPF1	5	-1.12508	2.25927e-54
RNF11	5	-1.12482	1.11511e-13
ID1	5	1.12361	1.51008e-32
LITAF	5	-1.12197	3.97613e-72
EMB	5	-1.11731	2.46088e-30
E2F4	5	-1.11556	1.33856e-12
DCTN6	5	-1.11518	1.03942e-24
NME4	5	1.11267	1.26298e-16
BLOC1S2	5	-1.11024	1.0309e-21
MGAT4A	5	-1.10894	1.93366e-16
SH2D1A	5	-1.10651	1.05155e-31
SBDS	5	-1.10628	1.56369e-22
GOLGA2	5	1.10599	2.599e-14
LPIN1	5	-1.10494	2.79272e-20
OSTF1	5	-1.10325	1.6878e-21
HCFC1R1	5	1.10232	1.54747e-32
EVI2B	5	-1.10143	1.40925e-43
2022-03-07	5	-1.09959	1.06089e-08
CLEC2D	5	-1.09549	1.11766e-42
MTCH1	5	1.09509	1.39281e-62
KIAA1143	5	-1.09499	1.28432e-10
MAT2B	5	-1.09486	1.49146e-09
LINC00623	5	-1.09443	3.78569e-21
COMMD6	5	-1.09291	3.17941e-118
SMCHD1	5	-1.09139	1.15548e-26
HSP90AA1	5	1.09136	1.96044e-186
DSTN	5	1.08801	1.0887e-106
MAFF	5	-1.08775	2.10822e-17
EIF4G2	5	-1.08645	1.68616e-43
PCIF1	5	-1.08625	1.39324e-09
FCMR	5	-1.08324	2.64547e-09
CPNE7	5	-1.08264	1.34522e-09
ZNF655	5	-1.08061	1.34042e-16
SNHG12	5	-1.08049	1.23779e-16
FAU	5	-1.07429	0
LEPROTL1	5	-1.07116	1.06882e-82
ARL6IP6	5	-1.07115	1.03666e-11
ID3	5	1.0708	5.34758e-20
ZNF131	5	-1.07007	1.05244e-12
GRAMD1A	5	-1.06843	2.67669e-15
RPL37	5	-1.06825	0
SNCG	5	1.06668	1.14403e-15
BCL7B	5	-1.06163	1.32097e-19
PCGF5	5	-1.06163	1.00553e-14
NAPRT	5	1.06039	1.0987e-14
ADIPOR1	5	-1.05985	2.83362e-09
TNFSF10	5	1.05892	1.62216e-29
HACD4	5	-1.05846	1.45712e-08
IFNG	5	1.05727	1.09098e-21
PLK3	5	-1.05613	1.55968e-34
TMEM123	5	-1.0555	1.13294e-22
CTBP1	5	-1.05432	1.04566e-08
2022-09-11	5	1.05412	1.11662e-14
PIK3R1	5	-1.05308	1.7602e-31
STK10	5	-1.05201	1.7883e-12
KIAA1551	5	-1.05149	2.75764e-18
MCUB	5	-1.05105	1.12073e-22
SRSF8	5	-1.04999	1.88144e-12
PPP1R2	5	-1.04934	3.56796e-43
PRKAR1A	5	-1.04804	1.02509e-13
AHCYL1	5	1.04575	1.72978e-13
TNFRSF14	5	-1.04558	1.39686e-20
LSM8	5	-1.04506	1.65299e-31
AC245297.3	5	-1.0439	1.59948e-20
AP002387.2	5	-1.04355	1.97349e-10
RUNX3	5	-1.04338	1.36718e-40
PRDX1	5	1.0429	1.15235e-81
TMX1	5	-1.04265	1.03573e-13
SLC39A4	5	1.04171	1.78342e-13
APOL6	5	-1.04094	1.13371e-13
GSPT1	5	-1.04003	1.3279e-35
SELENOT	5	-1.03968	1.26323e-32
MDM4	5	-1.03911	1.31124e-09
CAPN2	5	-1.03687	1.64266e-18
AKIRIN2	5	-1.03656	4.47487e-16
ELMO1	5	-1.03609	1.54987e-08
JUNB	5	-1.0356	1.44647e-112
PET100	5	-1.03522	1.17642e-51
MTHFD2	5	-1.03335	2.61581e-16
SNHG7	5	-1.03141	1.14449e-29
HOOK2	5	1.03055	2.62163e-11
RRBP1	5	1.02961	1.67141e-18
TNFAIP3	5	-1.02946	1.54507e-73
SEC61G	5	-1.02859	2.44049e-52
OGA	5	-1.02843	1.11598e-17
RPL28	5	-1.02783	0
CYTIP	5	-1.0274	1.25706e-56
YIPF3	5	1.02574	2.84482e-28
MGAT1	5	-1.02341	1.14937e-10
RPL27A	5	-1.0229	0
MAP3K8	5	-1.02232	1.0049e-13
MGP	5	1.02228	1.20632e-15
CKLF	5	-1.02201	1.46977e-40
BRD9	5	-1.02201	1.22476e-09
COPS9	5	-1.02036	2.35173e-49
PRELID3B	5	-1.01788	1.49721e-08
DYNC1I2	5	1.01735	1.67969e-32
SLC25A26	5	-1.01705	1.06532e-11
CD7	5	-1.01553	1.27087e-46
CCNH	5	-1.01499	1.17049e-19
PTBP3	5	-1.01467	1.16692e-09
MRPL42	5	-1.0146	1.10361e-09
NDUFB1	5	-1.0137	1.61545e-37
PNRC1	5	-1.01209	1.19962e-88
KANSL1	5	-1.01146	1.2087e-12
SCP2	5	-1.01093	3.91972e-21
ARPC1B	5	-1.01005	1.54516e-41
RBM6	5	-1.00973	1.14223e-08
ADAR	5	-1.00938	1.79619e-25
CLDND1	5	-1.00756	1.9842e-13
WAS	5	-1.00733	2.64346e-16
PPDPF	5	-1.00715	1.74104e-136
DYNLT3	5	-1.00697	1.72641e-11
COX8A	5	-1.00461	3.73039e-44
TIGIT	5	-1.00459	3.58668e-20
ZNF791	5	-1.00426	3.54763e-08
CHCHD5	5	-1.00392	1.21872e-09
NOP10	5	-1.00345	1.17205e-27
MFNG	5	-1.00245	1.63254e-11
ID2	5	-1.00174	1.22397e-55
PSAP	5	1.00083	1.1921e-72
MATK	5	-1.00036	4.02367e-18
PFN1	5	-0.999776	1.04363e-113
FAM107B	5	-0.999577	1.11964e-24
RNF10	5	-0.999291	3.56231e-11
RNF126	5	-0.998621	4.03901e-09
M6PR	5	-0.997287	1.62035e-14
NMT1	5	0.995905	1.19336e-28
PCLAF	5	-0.995904	0.000101354
RAB21	5	-0.992065	1.50126e-07
ATP5MC2	5	-0.992006	1.47305e-91
NR1H2	5	-0.991009	1.1485e-12
C9orf16	5	-0.990684	1.05066e-39
MOB1A	5	-0.990298	2.49751e-16
PBXIP1	5	-0.98781	3.09211e-15
PABPN1	5	-0.986338	1.82885e-07
SC5D	5	-0.983403	1.14016e-17
CD44	5	-0.981937	1.2905e-62
APOC1	5	0.981776	1.28979e-17
TAGAP	5	-0.981613	1.41854e-19
IGLC2	5	0.981331	0
ZNF276	5	-0.980079	1.06687e-10
AZIN1	5	-0.978518	2.37845e-07
DEGS1	5	-0.97846	2.0412e-07
ABCF1	5	0.976222	1.00632e-34
MECP2	5	-0.975681	2.5309e-15
RBL2	5	-0.974336	2.79876e-07
UHMK1	5	-0.972932	1.34607e-06
CETN2	5	0.972531	2.68481e-15
TNFRSF1B	5	-0.971918	2.13486e-20
CYHR1	5	0.969969	1.20348e-10
PIM3	5	-0.96815	1.17668e-18
SMIM15	5	-0.968115	1.73234e-09
TMEM170A	5	-0.967391	1.62478e-12
TMEM248	5	-0.967354	1.10506e-10
CNOT1	5	-0.967349	1.93841e-07
SAMHD1	5	-0.967029	2.63789e-12
DDX5	5	-0.967006	1.82049e-120
ATP5MD	5	-0.964026	1.25822e-73
NXF1	5	-0.963587	1.21477e-06
FGFR1OP2	5	-0.963565	1.66311e-13
SLC20A1	5	-0.962092	1.20371e-06
LAPTM4A	5	0.961921	1.18008e-42
GID8	5	-0.960867	1.1199e-10
SRSF2	5	-0.960774	1.67557e-112
SAMD3	5	-0.96059	4.85613e-16
ARAP2	5	-0.959146	2.2384e-09
EIF2S3	5	-0.958216	1.2078e-14
GNAI2	5	-0.957037	6.01066e-25
MEA1	5	0.956518	6.0173e-35
CYLD	5	-0.955883	1.47717e-08
PSMA3-AS1	5	-0.955796	1.36718e-12
EIF2A	5	-0.955491	1.29223e-09
CSNK1D	5	-0.954013	1.46765e-21
GTPBP6	5	-0.951444	1.14438e-06
RPL35	5	-0.950536	1.07666e-240
SVBP	5	-0.947879	1.68916e-06
CDKN1B	5	-0.947453	1.07254e-12
DDX3X	5	-0.947266	1.05788e-29
STOM	5	-0.946993	3.61689e-12
CBX1	5	0.946799	4.79403e-10
TRIM22	5	-0.946652	1.82781e-10
POLR2L	5	-0.946003	2.6453e-55
FAM89B	5	-0.944774	1.03096e-11
CSDE1	5	-0.9431	1.13425e-29
PUF60	5	0.942508	1.1992e-23
BTG2	5	-0.941872	1.01e-29
SNAP47	5	-0.941338	1.05957e-09
HNRNPF	5	-0.941145	1.18637e-31
ARHGAP4	5	-0.940792	1.9724e-08
GABARAP	5	-0.939376	1.6598e-07
COTL1	5	-0.939348	1.82061e-54
DENND2D	5	-0.937038	2.4782e-09
GMFG	5	-0.93677	2.62896e-65
BHLHE40	5	-0.936502	1.20498e-07
PTTG1IP	5	0.936395	4.68549e-12
BRD7	5	-0.93533	1.0509e-08
VPS26A	5	-0.934756	1.76157e-10
SAMSN1	5	-0.934618	1.0767e-35
ARID5A	5	-0.933804	2.04893e-30
SERF2	5	-0.931706	2.04534e-135
MZT1	5	-0.930877	1.80293e-07
CDC42	5	-0.929279	1.31208e-32
TRA2A	5	-0.929269	4.72826e-12
CARD8	5	-0.928305	1.23331e-06
2022-09-09	5	-0.927677	1.84255e-24
ARIH1	5	-0.926319	2.37393e-07
IER5	5	-0.925313	1.27584e-13
AREG	5	-0.924691	1.30432e-10
SRSF9	5	-0.924469	1.87226e-25
RNF149	5	-0.923698	2.77924e-13
MRPL15	5	0.92339	1.80712e-13
SYAP1	5	-0.923383	3.12953e-24
ZFAS1	5	-0.922797	1.87292e-51
EVI2A	5	-0.922443	2.1119e-29
ATP5MG	5	-0.922418	2.85285e-104
CFLAR	5	-0.92185	1.0537e-29
STAU2	5	0.921719	4.00872e-15
CCSER2	5	-0.919483	1.77612e-21
ATP5PD	5	-0.919268	1.17864e-20
ABI1	5	-0.918567	1.43276e-06
ZNF683	5	0.91699	1.1348e-19
PREX1	5	-0.915444	2.90808e-06
IL2RB	5	-0.91448	1.90425e-08
EFCAB14	5	-0.914327	2.64525e-09
YPEL3	5	-0.913861	1.01476e-15
ZBTB7A	5	-0.913653	1.09859e-06
AC044849.1	5	-0.912057	1.1062e-10
SELENOF	5	-0.911452	1.20232e-28
NDUFA1	5	-0.911267	1.52351e-57
GCHFR	5	-0.910245	1.81507e-14
EEF2	5	-0.908422	1.4146e-73
NPC2	5	0.908098	1.3825e-56
ATP1A1	5	-0.907294	1.24745e-20
TOX	5	-0.906954	1.00464e-08
ITGB2	5	-0.906611	1.0075e-41
FOXN3	5	-0.906201	1.25076e-13
UXT	5	-0.905729	1.30182e-28
PDCD4	5	-0.904755	2.13543e-24
SMIM4	5	-0.904433	1.45517e-08
CELF1	5	-0.904277	1.02887e-07
ATG5	5	-0.903153	1.79697e-07
EIF4B	5	-0.90274	2.49729e-17
PGRMC2	5	-0.90246	2.40508e-06
LBR	5	-0.901081	1.18472e-09
PRPS1	5	-0.90094	1.06231e-08
BLVRB	5	0.900598	1.74578e-17
UBA52	5	-0.899952	1.10454e-160
MRPL10	5	-0.896756	1.07352e-13
FABP4	5	-0.896621	0.000306455
ZEB2	5	-0.896106	1.7558e-23
HLA-DMB	5	0.895654	1.72748e-09
RBBP6	5	-0.894701	1.44339e-13
ANXA2	5	0.894406	2.37563e-127
PRNP	5	-0.89408	1.12933e-07
DDX6	5	-0.893602	1.19255e-13
RPL26	5	-0.893416	1.65608e-207
TUBB	5	0.893322	2.89857e-77
LCP1	5	-0.893219	3.73578e-32
TUBB4B	5	0.892686	1.13729e-89
FERMT3	5	-0.891266	1.24943e-12
PKM	5	0.88958	1.17861e-63
UROD	5	0.8878	1.66132e-10
ABRACL	5	-0.886547	2.53552e-27
ANKRD13D	5	-0.886262	1.30985e-05
QDPR	5	0.88587	2.75048e-10
ATP6V0B	5	0.88382	1.13039e-57
LRCH4	5	-0.883146	1.38981e-07
SRSF5	5	-0.883076	3.21492e-68
BORCS7	5	-0.882243	1.01617e-06
COX11	5	-0.882125	1.18938e-05
CREM	5	-0.881332	1.4151e-64
CD3E	5	-0.880437	4.79034e-52
AKIRIN1	5	-0.87884	1.88242e-12
AKAP17A	5	-0.878767	1.16937e-06
ISOC2	5	0.877971	1.00383e-11
TAP1	5	-0.87708	1.81704e-26
CHRAC1	5	-0.87604	2.87957e-06
SRSF1	5	-0.875139	1.03383e-08
WTAP	5	-0.874206	1.75349e-16
SLC2A4RG	5	-0.873618	1.27587e-09
GNA13	5	-0.870945	1.34417e-05
SNHG8	5	-0.869647	2.14543e-23
ATP5MPL	5	-0.868832	1.07362e-45
VGLL4	5	0.867952	1.92331e-09
MAP4K1	5	-0.867569	1.00979e-09
SLC38A2	5	-0.867557	1.09155e-11
CD164	5	-0.866475	1.79015e-17
SPATA13	5	-0.865364	1.67848e-05
RBMS1	5	-0.865288	2.04207e-09
TMEM258	5	-0.864965	1.40925e-43
SELENOH	5	-0.86456	3.32884e-23
RPS13	5	-0.864519	3.86984e-174
RPL32	5	-0.862966	1.08201e-272
CD99	5	-0.862458	1.66818e-54
AP3S1	5	-0.862146	1.68562e-15
WNK1	5	-0.861798	1.59232e-11
AK3	5	-0.86168	1.67887e-08
FKBP4	5	0.861473	1.01872e-11
DR1	5	-0.861083	1.07643e-07
SFPQ	5	-0.860861	1.38678e-38
ATP5F1E	5	-0.860627	1.38458e-171
CCDC59	5	-0.860321	1.14348e-18
ZNF430	5	-0.860215	1.98966e-05
GLRX	5	-0.859859	1.45645e-14
RHOF	5	-0.859632	1.38551e-19
RBM3	5	-0.859161	2.82303e-25
FAM49B	5	-0.858401	1.01125e-18
CD37	5	-0.858262	1.36726e-58
HNRNPLL	5	-0.858017	1.98418e-06
ANXA2R	5	-0.857907	1.29577e-08
NDUFC1	5	-0.857642	3.76703e-13
IQGAP2	5	-0.857309	1.1629e-08
VMA21	5	-0.857207	1.19738e-06
NAGK	5	0.857126	1.2826e-12
TIAL1	5	-0.856345	1.07535e-07
PRPF8	5	-0.856029	2.42512e-05
TIMM22	5	0.855676	1.27931e-10
CHID1	5	0.855225	1.65149e-09
NFATC2IP	5	-0.855178	1.54659e-07
RIPOR2	5	-0.853924	1.12299e-09
MXD4	5	-0.853677	1.171e-11
NME1	5	0.852161	3.0441e-16
CD48	5	-0.85207	1.20597e-50
RSBN1	5	-0.851587	1.06886e-11
FOSL2	5	-0.851156	2.04003e-19
APLP2	5	0.850197	1.38801e-17
OGFR	5	-0.849621	2.19557e-09
PCF11	5	-0.848808	1.77696e-05
HSD17B11	5	-0.848549	2.47299e-12
NCK1	5	-0.848522	1.12145e-08
MKRN1	5	-0.847212	1.44237e-09
PSMA2	5	-0.846865	4.43057e-17
ARHGAP15	5	-0.846674	2.35328e-11
UBE2D1	5	-0.846539	1.09475e-10
P2RY10	5	-0.845507	1.6913e-09
RAD9A	5	-0.843056	1.6894e-05
USP8	5	-0.842975	1.82395e-10
HNRNPH2	5	-0.841851	1.33811e-06
MZT2B	5	-0.841163	1.13256e-41
RPL23	5	-0.840452	1.42015e-79
CMC2	5	-0.840222	2.32033e-09
CHCHD7	5	-0.839315	1.69843e-10
SS18L2	5	-0.838507	2.59575e-22
FAM53C	5	-0.838307	2.2415e-05
FAM133B	5	-0.837671	1.48197e-19
VOPP1	5	-0.837303	1.15824e-09
TPI1	5	0.835983	3.27157e-85
LSM7	5	-0.834989	1.06099e-16
TMEM205	5	0.834271	1.48955e-14
NKG7	5	-0.833971	1.84178e-76
PCNP	5	-0.833371	1.20684e-21
RPL31	5	-0.83319	2.64363e-280
TANK	5	-0.832975	1.15986e-10
RAD23B	5	-0.832852	1.41247e-05
ISCU	5	-0.832832	1.732e-17
RPS15	5	-0.832267	1.28667e-189
ZMYM2	5	-0.831764	1.44728e-05
RPL37A	5	-0.828697	1.52211e-246
IGFBP2	5	0.82814	1.23464e-32
FAM3C	5	-0.827537	0.000106602
RAP1A	5	-0.827437	1.2862e-15
ADA	5	-0.826818	1.09462e-07
RASA2	5	-0.825972	1.08952e-07
LYZ	5	0.825442	1.07736e-13
RPL30	5	-0.824757	1.41741e-146
SKIL	5	-0.823632	2.0115e-13
CORO1B	5	-0.823302	2.22992e-10
NUDT4	5	-0.822533	3.21178e-05
HBB	5	0.821661	0.0115553
NOC2L	5	-0.8215	1.01164e-06
SOCS3	5	-0.821432	3.57438e-12
PHF20	5	-0.820873	1.07047e-10
PAFAH1B2	5	-0.820455	1.13857e-07
ANAPC16	5	-0.820065	1.68728e-44
GIMAP1	5	-0.819673	1.00453e-06
ARL4C	5	-0.819448	1.25657e-27
MYO1G	5	-0.818541	1.6893e-06
MT-ND3	5	-0.818484	1.53159e-299
CNIH1	5	-0.81812	1.26534e-12
PTPN4	5	-0.817457	1.76304e-08
CHMP1B	5	-0.815372	2.03782e-13
APOBEC3C	5	-0.814118	1.65251e-14
MTERF4	5	-0.812952	1.99262e-05
U2AF1L4	5	-0.812842	0.000129723
TRABD	5	-0.812346	1.64655e-14
OXNAD1	5	-0.811008	1.22775e-07
USP3	5	-0.810954	1.77684e-07
SCML4	5	-0.809538	3.31098e-05
PAIP2	5	-0.808894	2.33714e-15
TRAM1	5	-0.807355	2.04489e-12
NMT2	5	0.806976	1.60694e-09
COA1	5	-0.80598	3.9421e-06
MLEC	5	0.804924	1.24513e-12
HLA-F	5	-0.804904	2.13543e-24
RNPS1	5	-0.80429	2.59375e-14
JPX	5	-0.803399	1.41262e-05
POLR2H	5	0.80295	3.46446e-17
IKZF3	5	-0.802903	1.08385e-12
BIN2	5	-0.802462	1.37385e-11
CFAP36	5	0.802411	1.45636e-06
MYH9	5	-0.801834	2.04332e-13
MRPL52	5	-0.801306	1.26542e-08
SPG7	5	-0.801301	1.21571e-05
PCBP2	5	-0.80061	1.02994e-21
ALG3	5	0.800267	3.1993e-12
HIGD2A	5	-0.800238	1.33001e-34
ATP6V1E1	5	0.800169	1.04505e-12
PPM1K	5	-0.797981	1.4035e-07
POLR2K	5	-0.797534	1.33333e-26
TOMM7	5	-0.797392	1.21875e-122
MIDN	5	-0.797014	2.58458e-10
SNHG25	5	0.796812	1.6502e-38
TNFRSF12A	5	0.796013	1.61249e-07
LMNB1	5	-0.795446	0.00017803
MAX	5	-0.794642	2.24739e-06
IRF7	5	-0.794515	1.42324e-08
RPS7	5	-0.793453	1.41741e-146
COX6B1	5	-0.792407	1.07539e-61
TNFAIP8	5	-0.79205	1.69348e-15
CISD2	5	-0.791588	1.04862e-11
TMEM141	5	0.790945	1.7583e-16
AKR1A1	5	0.790898	5.71729e-22
COQ10B	5	-0.790869	1.56615e-07
ITGA4	5	-0.790068	1.34037e-06
TSR3	5	-0.789973	1.23124e-08
PTMS	5	0.789632	1.49224e-34
YIPF4	5	-0.789259	0.000160425
LSM5	5	-0.788667	1.03016e-10
PSMB10	5	-0.788329	0.000128469
NOP53	5	-0.788116	1.81411e-41
ATF6B	5	-0.787828	1.16925e-06
RORA	5	-0.787606	4.18037e-10
INSIG1	5	-0.78724	1.01345e-05
TMUB1	5	-0.787122	2.70375e-06
EWSR1	5	-0.786091	1.32343e-12
HPCAL1	5	-0.785423	2.23905e-05
GYPC	5	-0.785203	1.41327e-30
AIF1	5	0.784765	1.47347e-15
PPP6C	5	-0.784752	1.04054e-05
PHF11	5	-0.784675	1.09787e-10
TM9SF3	5	-0.784013	1.06438e-05
ASXL1	5	-0.783869	0.000170186
SLC25A5	5	-0.783544	2.02275e-15
LYPLA1	5	-0.782896	1.14622e-05
IDS	5	-0.781243	2.17359e-18
KDM2A	5	-0.77879	3.2603e-05
BIN1	5	-0.777969	2.2441e-14
PSMC1	5	0.777475	1.51376e-21
ABT1	5	-0.777414	1.1288e-10
RAP2B	5	-0.777355	0.000178491
HSPB11	5	-0.777271	2.68481e-15
FNBP1	5	-0.777174	1.2749e-30
MAZ	5	-0.776028	1.95025e-06
SDHD	5	-0.775972	1.69197e-08
PDCL3	5	-0.775883	1.61631e-07
TRMT112	5	-0.775873	2.22829e-42
PTP4A1	5	-0.774408	3.10851e-06
ELP2	5	-0.77294	0.000158361
CPNE3	5	0.771958	1.41245e-08
ING3	5	-0.77165	0.000105296
PCBP1	5	-0.769735	1.3252e-16
ITGAL	5	-0.768814	1.34014e-07
ISCA1	5	-0.768799	1.56298e-13
SELL	5	-0.767175	0.000228487
UBE2D3	5	-0.767114	2.82363e-31
TMC6	5	-0.766836	1.85033e-12
SORL1	5	-0.766417	0.000209752
DUT	5	-0.766262	4.93106e-14
LAPTM5	5	-0.766141	1.05031e-36
CLDN4	5	0.766034	2.46242e-09
RPL36AL	5	-0.765741	1.31613e-80
COX6C	5	-0.765535	1.11666e-31
PAXX	5	-0.765274	1.03468e-15
ADD3	5	-0.765151	0.00013677
MTX1	5	0.764861	1.15857e-07
DBI	5	-0.764686	4.67012e-32
TTC39C	5	-0.764285	1.32409e-06
NDUFB4	5	-0.762944	1.10575e-17
SLIRP	5	-0.761791	1.68852e-11
MRPL14	5	0.761473	3.35766e-22
RSRP1	5	-0.761339	1.97798e-13
HLA-DRA	5	0.76113	1.27736e-113
MRPL54	5	-0.758712	1.88762e-14
PPP4C	5	-0.757284	1.20809e-13
C1orf43	5	-0.757101	1.1511e-13
PHF5A	5	-0.756676	2.20076e-05
NKTR	5	-0.756222	1.21481e-09
GABARAPL1	5	-0.755681	1.43961e-12
ZDHHC6	5	-0.755244	0.000168235
COX19	5	-0.755208	1.73974e-08
GLRX5	5	-0.754562	1.36428e-06
RGS2	5	-0.753864	1.21059e-22
CHST12	5	-0.753695	1.18801e-14
RPL18	5	-0.75333	1.07699e-167
MAPK1IP1L	5	-0.75308	1.21599e-08
RPL24	5	-0.752324	1.26077e-162
SYNE1	5	-0.752241	0.000320456
ATP6V1H	5	-0.751448	0.000100856
MMP24OS	5	-0.751422	1.11678e-06
NDUFA11	5	-0.750716	1.0412e-18
STK4	5	-0.750176	1.16086e-33
RPIA	5	-0.749535	0.000195033
ATP8A1	5	-0.749439	1.54962e-08
MX2	5	-0.745235	0.000152542
PRDX5	5	0.744744	1.20158e-58
C4orf3	5	-0.744354	1.67781e-18
FOXP1	5	-0.742441	1.168e-14
ZFAND2B	5	-0.742261	0.000238171
RABGAP1L	5	-0.742134	1.43374e-05
PKN1	5	-0.742131	0.000147655
BABAM1	5	-0.74188	1.16544e-10
DNAJC21	5	-0.741877	0.000247005
HDGF	5	-0.741378	1.64937e-06
BRWD1	5	-0.740581	0.000260146
ZAP70	5	-0.740555	3.68813e-06
IFI44	5	-0.740483	0.000250575
IFI16	5	-0.739925	1.04306e-24
GNG2	5	-0.739712	1.03736e-09
IER3IP1	5	-0.739599	1.27587e-09
TXN	5	-0.738303	1.30609e-16
SNRPG	5	-0.738042	1.79555e-19
EVL	5	-0.737484	1.39011e-52
CD52	5	-0.736473	1.70691e-82
SPON2	5	-0.736319	1.61997e-06
LIMD2	5	-0.736148	1.06698e-26
ROMO1	5	-0.735251	1.21429e-12
HLA-E	5	-0.735005	2.0809e-90
ARHGAP9	5	-0.734926	1.55938e-09
MAP7D1	5	-0.734798	0.000114453
UBL5	5	-0.734781	1.78114e-33
KLRG1	5	-0.734579	1.44623e-06
GNB2	5	-0.734411	1.13617e-07
CYCS	5	-0.73393	2.45241e-42
DAZAP2	5	-0.732586	1.16469e-13
MT-ND6	5	0.731727	1.33062e-16
AP2B1	5	0.730756	4.17013e-23
MED29	5	-0.72912	0.000327386
RSL24D1	5	-0.729088	1.38541e-28
SIRT2	5	-0.728611	1.29611e-08
DCAF11	5	-0.727943	0.000652611
PRDX2	5	0.727427	1.04498e-45
RNF19A	5	-0.72549	2.55866e-13
TCEA1	5	-0.725301	3.30868e-09
IGBP1	5	-0.725106	1.02273e-10
JMJD6	5	-0.723203	3.00569e-11
C4orf48	5	-0.722856	4.40484e-14
MAPRE1	5	-0.720873	1.57504e-06
DUSP1	5	-0.719821	1.63277e-41
CHD2	5	-0.719148	0.000156136
OXA1L	5	-0.718175	3.7836e-05
SH3BGRL3	5	-0.717604	1.45394e-58
DUSP4	5	-0.717565	2.41939e-24
FASTK	5	-0.71684	0.000214238
TAPBP	5	-0.716738	1.03307e-20
HAVCR2	5	-0.715517	0.000152736
TCIRG1	5	-0.715181	0.000744164
NSD1	5	-0.714172	0.00023034
H2AFV	5	-0.713695	2.07088e-12
EIF3F	5	-0.713625	1.14836e-21
CSK	5	-0.713538	1.16865e-08
KHDRBS1	5	-0.712777	1.09134e-14
GPATCH8	5	-0.712648	0.000226349
EIF4EBP2	5	-0.71261	0.000315187
BTN3A1	5	-0.711978	0.000655427
SNRPD2	5	-0.711762	1.08232e-53
NDUFA6	5	-0.710583	1.61685e-10
TRIM56	5	-0.710085	0.000291358
KDM6B	5	-0.708745	1.20112e-07
COX7C	5	-0.708739	1.02551e-107
MX1	5	-0.70853	1.05604e-06
LUC7L2	5	-0.708432	0.000336391
AOAH	5	0.707475	5.50553e-10
CTDSP1	5	-0.707309	0.00012906
ZBTB20	5	-0.707282	2.63617e-10
RPA3	5	-0.706144	4.5926e-10
TCEAL8	5	0.705903	2.60319e-14
EXOC7	5	-0.705434	0.000165967
ARHGDIB	5	-0.705063	1.32434e-45
UBA2	5	-0.704734	0.000225197
SLA	5	-0.704207	1.31323e-20
RARS	5	0.70374	1.32197e-07
PSMD14	5	0.702648	3.0706e-20
MLF1	5	0.702146	1.59133e-08
CHCHD3	5	-0.701557	0.000649836
PDHA1	5	0.700456	1.09986e-06
SP100	5	-0.699071	1.34925e-09
PSMB8-AS1	5	-0.699068	1.10441e-09
EBPL	5	-0.699063	0.000843851
PSMD7	5	0.698681	2.27834e-22
METTL9	5	-0.697441	1.42956e-09
CSNK2A1	5	-0.696378	0.00113338
IDI1	5	-0.694461	2.36102e-18
MAT2A	5	-0.694406	1.73987e-08
BNIP2	5	-0.693829	0.000167153
CST7	5	-0.693722	2.2528e-39
EPC1	5	-0.692821	2.19082e-17
TTC19	5	-0.692771	1.25072e-10
USP11	5	-0.692431	0.000359031
PRPF38A	5	-0.692113	0.000197388
BTG1	5	-0.691718	2.3051e-163
CCL5	5	-0.6917	1.05686e-64
YPEL5	5	-0.691447	1.1917e-43
VRK3	5	-0.6912	0.00150752
TMEM165	5	-0.689974	1.94337e-05
SYTL1	5	-0.689849	2.45406e-05
CARD16	5	-0.689615	2.92466e-14
WAC	5	-0.688708	1.64653e-05
EPB41	5	-0.68715	0.000720528
MOB4	5	-0.686727	1.10923e-05
ASF1A	5	-0.685839	0.00136313
KRT10	5	-0.685822	2.00867e-10
CCT5	5	0.685706	1.25354e-10
DNAJB9	5	-0.685498	1.08539e-07
GALM	5	-0.685212	1.01101e-06
CCNQ	5	-0.684904	0.00193889
APOBEC3H	5	-0.684782	0.000196836
HSPB1	5	0.684372	1.07333e-72
RNF213	5	-0.684327	1.49245e-10
SEPHS2	5	-0.683796	0.00134138
CD83	5	0.683776	1.01207e-08
RTN3	5	0.683774	1.17121e-11
MBNL1	5	-0.683097	2.53343e-13
FBXO7	5	-0.682882	1.40935e-08
NT5C3A	5	-0.682802	0.000137017
SPCS3	5	-0.681466	1.23616e-08
IGLC3	5	0.681428	2.05006e-25
ZFAND1	5	-0.680583	0.00163389
PARVG	5	-0.67949	0.000326713
ACTR2	5	-0.678917	3.13462e-13
DPM3	5	-0.678846	0.000126131
NUDC	5	0.678071	1.33062e-16
MRPS30	5	-0.67681	0.00109354
POLD2	5	0.676521	5.8136e-08
TSEN54	5	-0.675909	0.000121746
SRM	5	-0.675572	1.15423e-08
GADD45A	5	-0.67529	0.000161658
DOCK8	5	-0.675278	1.16018e-05
COX7B	5	-0.673706	2.7604e-28
RGS19	5	-0.673488	0.000805073
LYSMD2	5	-0.673161	0.00192831
ARL6IP1	5	-0.673001	1.48556e-12
UBE2J1	5	-0.67151	0.000357559
MCM3	5	0.669696	2.33112e-05
CD59	5	0.667516	1.32304e-08
EHD1	5	-0.667358	0.000204076
CAPZB	5	-0.666571	2.26812e-16
SYNE2	5	-0.665903	1.03624e-12
EIF2AK2	5	-0.665761	0.000104341
CD53	5	-0.665644	1.11623e-29
MGMT	5	0.664558	1.11515e-09
TINF2	5	-0.664225	0.000261371
SH3BP1	5	-0.664168	0.00341389
MRPS10	5	0.663487	1.14689e-09
URM1	5	-0.662228	0.000653132
ARID5B	5	-0.661839	1.12819e-10
BTF3	5	-0.661773	1.21851e-64
EIF6	5	0.661243	3.2137e-21
UGP2	5	-0.659689	2.22202e-06
SHKBP1	5	-0.659175	0.000202992
COPS2	5	-0.658954	0.00149284
ZNF394	5	-0.658425	0.00012581
MRPL40	5	0.65824	1.04658e-12
ARHGAP30	5	-0.658055	0.000146489
UQCRQ	5	-0.657493	1.34215e-25
DGCR6L	5	-0.65745	2.00707e-05
PRKDC	5	0.657058	1.78948e-07
MRPL57	5	-0.656002	1.38188e-08
YIF1A	5	0.655877	1.11409e-08
HDAC2	5	0.655533	1.46173e-10
CASP1	5	-0.655213	0.000116964
DYNLL2	5	-0.65467	0.00190479
NUDCD2	5	-0.65467	0.00312748
OAZ2	5	0.654557	1.16222e-15
STAT3	5	-0.65379	3.76833e-15
WDR82	5	-0.652591	0.000978647
SMARCB1	5	-0.652219	0.00157842
SUB1	5	-0.652175	3.18277e-27
NFKB2	5	-0.651979	0.00158565
CDC42EP3	5	-0.651234	0.00353053
MFAP1	5	0.651099	1.21467e-07
RAB6A	5	-0.649785	0.000365711
LASP1	5	-0.649738	0.00106008
ORMDL1	5	-0.649152	1.38664e-10
ARPC1A	5	-0.647991	0.00100033
TERF2IP	5	-0.647987	2.18506e-11
PMPCB	5	-0.647841	0.000423433
SRP9	5	-0.647611	1.45712e-08
THUMPD1	5	-0.647574	0.00125502
TRIM28	5	-0.647136	0.00277615
ZYX	5	-0.646966	0.000245296
RHOH	5	-0.646723	1.1275e-09
MFF	5	-0.646227	0.000285433
CITED2	5	-0.646001	1.09139e-08
MZB1	5	0.644869	2.38199e-07
EIF4H	5	-0.644583	1.2254e-05
ELOB	5	-0.644544	4.0596e-18
BUB3	5	-0.644422	1.14276e-08
PDE7A	5	-0.643383	0.000315875
ANKRD28	5	-0.643276	0.000211316
SNRK	5	-0.64126	0.00163389
IL21R	5	-0.64017	0.000105224
PHYKPL	5	-0.639922	0.000966375
TPGS2	5	0.639422	1.64161e-06
RASAL3	5	-0.639261	2.4367e-13
CD8A	5	-0.639159	1.16702e-17
UQCR10	5	-0.639033	1.04858e-27
SKA2	5	-0.638946	0.00128794
RAD23A	5	-0.638649	1.36813e-06
PLEKHA2	5	-0.638038	0.000140677
FDX1	5	-0.637757	2.76104e-05
MRPL1	5	-0.637669	1.05654e-05
SNHG19	5	0.636782	0.000112556
SUMO2	5	-0.635747	3.57593e-23
ST3GAL5	5	-0.635566	0.000275651
RPL39L	5	0.635087	3.22306e-06
CFAP97	5	0.634421	0.000116397
SMIM26	5	-0.633422	1.81491e-12
PSMA4	5	0.63268	4.24787e-40
SPOCK2	5	-0.632676	1.02853e-18
STK17A	5	-0.631958	1.11669e-09
MARCKSL1	5	0.63081	1.13938e-28
TBPL1	5	-0.630633	0.00291728
HECTD1	5	-0.630147	0.00280823
NR4A3	5	-0.630023	0.00488053
CNOT7	5	-0.629527	0.000120368
KRR1	5	-0.628976	0.000178323
OTUB1	5	-0.628498	0.000160286
ELF1	5	-0.628486	1.2864e-14
PTPN2	5	-0.627983	0.00140723
RPL14	5	-0.627834	2.5147e-136
TLE4	5	-0.626453	0.000234673
NCL	5	0.62611	1.66748e-27
ITGAE	5	-0.625866	0.000367597
ILK	5	0.625311	1.04795e-06
DDIT4	5	-0.624776	3.42527e-18
BECN1	5	-0.624769	0.000106331
PDIA4	5	-0.624615	0.00240821
BRIX1	5	-0.624571	0.00377682
TSEN34	5	0.624474	1.81286e-05
PSMD1	5	0.623876	0.000114146
TMEM9B	5	-0.623189	0.000261142
ADSS	5	-0.622653	0.00134138
2022-09-06	5	-0.622535	2.35164e-08
CTDSP2	5	-0.622441	0.000245735
BRI3	5	-0.621486	0.000354515
STARD7	5	-0.621345	0.000619042
CDK4	5	0.621213	1.2062e-08
BLOC1S1	5	-0.620925	1.44475e-09
CYBA	5	-0.62056	2.27767e-28
UBC	5	0.619764	1.09763e-69
RNF113A	5	-0.618965	0.00564695
NDUFA2	5	-0.618615	1.04344e-13
TNIP1	5	-0.618553	0.000351151
CD84	5	-0.618447	0.00244346
DDB1	5	-0.618145	0.00286843
ASNSD1	5	-0.618095	0.000122513
PIAS1	5	-0.617881	0.00015905
PLP2	5	-0.616249	1.17531e-11
IGHM	5	0.615429	1.86678e-05
2022-03-06	5	-0.614614	0.0050595
ETF1	5	-0.614455	0.000418176
NONO	5	-0.61418	0.000382569
DUSP23	5	0.613747	1.06895e-08
ARPC3	5	-0.613351	3.17677e-16
ATF7IP	5	-0.613335	0.0043432
FXYD5	5	-0.612028	1.15123e-27
CCT2	5	0.611207	1.66781e-10
BFAR	5	-0.610628	0.00188668
RAB8A	5	-0.61053	0.00173613
TWF2	5	-0.610016	0.00138155
TOMM20	5	-0.609724	1.00149e-14
RABL6	5	-0.609698	0.00767922
TPRKB	5	-0.608811	0.00156429
RARRES3	5	-0.608555	1.49922e-15
PTPN18	5	-0.607865	0.000109105
CBX3	5	0.605348	1.1689e-23
RAB5A	5	-0.605272	0.00102396
CALM3	5	-0.605253	1.13806e-08
NAMPT	5	-0.605133	0.000364106
SNRNP35	5	0.603099	0.000138706
TMF1	5	-0.602956	0.000522235
HGSNAT	5	-0.602203	0.000179348
PTPMT1	5	-0.602203	0.00587558
AP2M1	5	0.602199	1.32097e-19
TBRG1	5	-0.601766	0.000115328
CLK1	5	-0.601686	2.18868e-07
RSRC1	5	0.600965	2.38599e-12
C1D	5	-0.600505	0.000356347
SURF4	5	-0.600239	0.000267206
GYG1	5	-0.59977	0.000170507
ODC1	5	-0.599746	1.78494e-05
SMS	5	-0.599705	0.000319877
SELENOM	5	0.599447	1.16466e-13
RPS24	5	-0.598795	1.12727e-60
DKC1	5	0.598595	0.00041355
RAB27A	5	-0.598466	1.92406e-05
ETFA	5	-0.598289	0.00176871
ENSA	5	-0.597647	1.1084e-08
CD69	5	-0.597565	1.12294e-10
S100A9	5	-0.596381	0.000105378
CRELD2	5	-0.596273	0.000464348
POLR3GL	5	-0.596246	1.53323e-11
ERP44	5	-0.595975	0.000519605
TDG	5	-0.595772	0.0026639
CAPZA2	5	-0.594238	0.000214313
CHMP4B	5	-0.594123	0.000440234
TARS	5	0.593782	1.52441e-07
STK24	5	-0.593604	0.000240678
GGA2	5	-0.593407	0.000401352
ATP6V0E2	5	-0.593292	0.00300048
CSNK1A1	5	-0.593028	0.000150797
ATM	5	-0.59298	0.00277579
RWDD1	5	-0.591807	1.1947e-06
ZFAND5	5	-0.591542	2.14677e-11
BRD4	5	-0.591213	0.000166989
MRPS18B	5	0.591139	2.00283e-12
NFKBIZ	5	-0.59087	0.000768034
USP15	5	-0.590598	0.000453135
LBH	5	-0.590531	0.000234673
DEF6	5	-0.59031	0.00103682
MRPS18A	5	0.589467	1.03507e-09
SPN	5	-0.589135	0.000714773
ZCCHC10	5	-0.588745	0.0012181
POLR2B	5	-0.588423	0.00135626
NUTM2B-AS1	5	-0.58842	0.000170665
MINOS1	5	-0.588406	1.16097e-06
SDF2	5	-0.58834	0.00330214
PHPT1	5	0.587655	1.1056e-28
VDAC3	5	0.586641	1.08163e-10
RERE	5	0.586317	0.000272366
TOB2	5	-0.586055	0.000481
LRPAP1	5	0.58555	1.14957e-22
CREBRF	5	-0.584835	0.000288081
SINHCAF	5	-0.584835	0.000165017
SLC39A1	5	0.58471	1.68697e-07
C1orf52	5	-0.58413	0.00636455
RABIF	5	-0.584091	0.00557795
CLPP	5	-0.583011	0.000252001
TIPARP	5	-0.582994	0.000373895
RETREG2	5	-0.582467	0.000120158
PNRC2	5	-0.582399	0.000278754
VPS35	5	0.581846	2.11755e-08
C1orf162	5	0.580302	3.17069e-06
BNIP3	5	0.580141	4.9945e-05
NDUFV1	5	0.580036	4.34375e-13
CCR5	5	-0.57877	0.000292048
FYTTD1	5	-0.578551	0.000264114
IFI6	5	-0.577658	2.12986e-06
MAGED2	5	0.577639	3.76979e-19
STK16	5	-0.577472	0.000252492
HNRNPA0	5	-0.577371	3.49718e-27
PAIP1	5	-0.57681	0.000317038
RPL35A	5	-0.576598	1.39294e-52
TARDBP	5	-0.576381	0.000304491
UBE2I	5	-0.576255	1.00543e-05
RAC2	5	-0.576253	1.02456e-10
ARRDC1	5	-0.576208	0.000260803
UBE2B	5	-0.5759	2.4033e-07
RBM39	5	-0.575748	1.23105e-13
IMPDH2	5	0.575241	1.19869e-06
TPGS1	5	0.575093	1.10814e-08
RAB2A	5	0.575012	1.07232e-18
SFXN1	5	-0.574675	0.00809739
MRPL50	5	-0.574619	0.00577255
C19orf70	5	-0.574235	0.000310533
RGS10	5	-0.57417	1.61211e-12
SET	5	-0.57417	2.06546e-07
ENO1	5	0.573637	1.09041e-58
DCTPP1	5	0.573478	0.0001886
ZCCHC17	5	0.573291	1.16142e-05
MRPL34	5	-0.572967	0.00216102
KRT19	5	0.572492	4.3726e-16
PPIA	5	-0.571418	2.5198e-32
VAPA	5	-0.571076	4.97257e-07
PHLDA1	5	-0.570949	0.000727744
CCL3	5	0.57082	1.23538e-18
STMP1	5	-0.570728	0.000136521
SRRT	5	-0.570232	0.00117007
CCDC66	5	-0.569699	0.000753595
COX6A1	5	-0.569686	1.85387e-10
TACC1	5	-0.568761	0.00117549
RNF114	5	-0.567301	0.000551778
ZFAND2A	5	0.566474	0.000149774
ABHD14B	5	-0.566247	0.00104672
NELFCD	5	-0.565442	0.00591317
GTF2B	5	-0.565254	0.000143175
CDC37L1	5	-0.563864	0.000337972
B3GNT2	5	-0.562886	0.000732403
NINJ1	5	0.562626	3.04711e-11
TUBA1C	5	0.561822	1.24293e-11
ZNF688	5	-0.56156	0.000965794
UBE2D2	5	-0.560532	2.13297e-08
DRAP1	5	-0.560444	1.55997e-07
GLUL	5	-0.56008	0.000101086
CAMTA1	5	-0.559777	0.000976727
PDE4B	5	-0.559419	0.000132734
PQLC3	5	-0.559263	0.000110894
SNX3	5	-0.559142	1.12685e-06
RHOC	5	0.558574	1.01641e-18
MPHOSPH10	5	0.558413	0.00014866
CSRP1	5	0.558306	1.49172e-07
PPP1CC	5	-0.558018	0.000364015
GALNT1	5	-0.55799	0.000779894
GLIPR1	5	-0.557238	0.000144027
NRBP1	5	-0.556636	0.000843748
TSR2	5	-0.556488	0.000114127
MPG	5	-0.555863	0.00136294
NSMCE1	5	0.555494	2.88301e-12
RSF1	5	0.555411	1.73082e-15
WDR33	5	-0.555333	0.00164232
LARP7	5	0.554898	1.08574e-18
GLTP	5	-0.554442	0.000241565
CTSS	5	-0.554029	0.000194031
SUMF2	5	-0.554016	0.000104401
SPATS2L	5	0.553853	2.09429e-12
HPS1	5	-0.553634	0.000141162
NUCKS1	5	0.552903	1.05259e-23
NDUFB6	5	-0.552625	0.00286936
RUNX1	5	0.552455	0.000468765
UBB	5	0.552314	1.31328e-134
TRAPPC2L	5	-0.551924	0.00124327
DRG1	5	0.551916	0.000305903
RAC1	5	0.551409	1.61359e-43
ARIH2	5	-0.551133	0.0110883
ALOX5AP	5	-0.551021	1.56327e-10
STAT1	5	-0.550862	0.000142213
ZNF207	5	-0.55079	0.000567521
PPP2R5E	5	-0.550363	0.000732249
NUDT5	5	0.550094	1.36924e-07
SETD2	5	-0.548574	0.000251836
UBAC2	5	-0.54805	0.00320458
VBP1	5	-0.548012	0.00252915
SLC16A3	5	0.54792	1.52824e-11
2022-09-01	5	-0.547883	3.9322e-11
IRF2BP2	5	-0.547066	0.00203479
TMEM183A	5	-0.547064	0.000109593
SLBP	5	-0.546563	0.000383737
SH2D2A	5	-0.546496	0.000231513
AHI1	5	0.546394	1.09183e-06
TYMP	5	0.546335	1.24574e-10
OCIAD2	5	-0.54617	1.19874e-07
ATOX1	5	0.546168	1.15512e-18
SLC25A11	5	0.545785	4.54689e-11
XIST	5	-0.545771	1.38659e-13
ANKRD37	5	-0.544711	0.000110996
RBM4	5	-0.544589	0.00959979
SH3BGRL	5	-0.544434	1.02349e-13
ATP5MF	5	-0.543659	1.21588e-07
HBP1	5	-0.54355	0.00918233
PWP1	5	0.542171	1.30983e-05
PTPN7	5	-0.542038	1.23224e-05
UBE2A	5	-0.540423	0.000818338
FCF1	5	0.540381	0.000983701
IGHG4	5	0.540195	1.12387e-23
BAD	5	0.540065	1.11553e-08
NUDT21	5	-0.540044	0.0103439
MIF	5	-0.540004	0.000298206
KARS	5	-0.539802	0.00298862
CUTA	5	0.539756	2.34969e-47
IAH1	5	-0.539517	0.00367094
RPL22L1	5	-0.538869	1.0319e-05
IFI44L	5	-0.538846	0.00168566
CCS	5	0.538559	0.000133993
ANXA7	5	-0.537281	0.00109078
CCDC167	5	-0.536799	0.000303101
APH1A	5	-0.536639	0.00086074
NAPA	5	-0.536489	0.00476075
GPR174	5	0.536485	0.000399897
ARL2BP	5	-0.536284	0.0102187
COX14	5	-0.53625	0.000470809
SEM1	5	-0.535915	2.4208e-15
GBP5	5	-0.534923	0.000232382
NAP1L4	5	-0.534633	0.00059533
PSMD12	5	-0.533388	0.000480505
CTNNBL1	5	0.533227	6.46427e-05
HSPD1	5	0.532854	1.0616e-19
SRP19	5	-0.53196	0.00117462
HNRNPU	5	-0.531711	1.15176e-13
PRDX6	5	0.531392	2.22245e-36
ATP5F1D	5	-0.530271	1.30131e-08
BRD2	5	-0.529589	1.81728e-14
MZT2A	5	-0.529517	2.18899e-10
CTSB	5	0.529044	1.14056e-17
EIF3E	5	-0.528305	1.32631e-10
GIMAP4	5	-0.527305	0.000310395
CCNL1	5	-0.527204	2.20022e-17
FUBP1	5	-0.526601	0.0115796
CCDC12	5	-0.526394	0.000465384
WDR1	5	-0.526147	0.000990555
USE1	5	-0.525848	0.0122293
SCAF11	5	-0.52557	0.000139438
NR3C1	5	-0.525388	0.000658063
ZBTB38	5	-0.525038	0.0116865
RACK1	5	-0.524736	1.46771e-61
GZMA	5	-0.524643	4.83644e-14
TCF25	5	-0.524503	3.41001e-06
PLEKHJ1	5	-0.523592	0.00497959
COX7A2	5	-0.523184	1.28088e-10
COMT	5	-0.522884	0.000490117
XBP1	5	-0.522531	0.000361682
VKORC1	5	0.521741	1.08441e-14
MRPL2	5	0.521417	0.000791093
SQSTM1	5	0.520956	1.8909e-10
MAP4	5	0.520364	0.000120835
RPSA	5	-0.519937	1.44516e-25
RNH1	5	0.519292	1.21766e-19
FAM96A	5	-0.519215	0.000308442
HSP90B1	5	0.519024	1.04496e-15
STRAP	5	-0.51869	0.000886188
C12orf57	5	-0.518016	1.32632e-12
CCL4	5	-0.517159	1.24925e-07
MAP3K2	5	-0.516691	0.000214532
ARID4B	5	-0.515441	0.000196536
PRMT1	5	0.51498	1.22904e-06
PPP2CA	5	-0.514556	0.00113416
CD96	5	-0.514486	0.000332642
SUPT16H	5	0.514475	0.000991739
HEBP2	5	-0.514369	0.00433827
MAP1LC3B	5	-0.512853	0.000176662
CDK5RAP3	5	-0.512849	0.000193918
OAZ1	5	-0.512675	5.06899e-18
ADPRHL2	5	0.51261	0.00072608
TTC1	5	0.512102	1.16721e-09
AMD1	5	-0.511756	0.00019722
LSM4	5	-0.511089	0.000904838
OFD1	5	-0.51043	0.00145428
LSM14A	5	-0.510372	0.0014978
DAP3	5	-0.510099	0.0124235
TIMM17B	5	-0.507286	0.0120157
SSB	5	0.507025	1.19296e-18
MAP3K13	5	0.506909	0.000313766
NDUFAF8	5	-0.505078	0.000387947
ARFRP1	5	0.504452	0.000657423
RUVBL2	5	0.504451	0.00146247
RPS23	5	-0.504295	1.55293e-102
PYURF	5	-0.50416	0.00043158
GOLGA7	5	-0.503869	0.0057864
PFDN6	5	0.50346	0.000709771
PABPC4	5	0.503397	1.23546e-11
CIRBP	5	-0.502776	1.30335e-28
PUM1	5	0.50225	0.000341677
MSN	5	-0.501717	0.000544381
GPSM3	5	-0.500169	1.68541e-07
SH3KBP1	5	-0.500167	0.000437632
NDUFAF3	5	0.500133	1.05697e-19
GSTP1	5	0.500049	2.541e-50
CXCL8	5	0.497059	0.000121015
HLA-DPB1	5	0.496905	1.016e-63
DGUOK	5	-0.496285	0.00137669
NEAT1	5	-0.495907	1.17458e-12
RBBP4	5	-0.495536	0.00788358
SERINC1	5	-0.494087	0.0187371
PSMC3	5	0.493895	1.00234e-08
DDT	5	-0.49311	0.000341768
TMED2	5	-0.492872	0.000719591
ROCK1	5	-0.492484	0.0019045
RPS27L	5	0.492306	1.23608e-23
GPI	5	0.492221	2.84473e-07
UBE2L3	5	-0.491411	0.000238728
PSMD2	5	0.49057	1.64793e-11
NAA38	5	-0.490141	0.000916864
DNAJB6	5	-0.489402	1.80332e-07
CD27	5	-0.48852	0.000782963
NPM3	5	0.488233	0.00189412
SELPLG	5	-0.488143	0.00754378
SEC61B	5	-0.487369	1.34005e-14
PRKCSH	5	-0.486746	0.0199648
PDCD2	5	-0.486661	0.0162718
RPL22	5	-0.486605	3.87924e-51
CHMP4A	5	-0.48619	0.00013742
COX20	5	-0.485096	0.00452933
MYL12A	5	-0.484619	3.48774e-29
CNBP	5	-0.484194	3.73226e-07
USP36	5	-0.483901	0.000145413
DHRS7	5	-0.483162	0.00267709
GLIPR2	5	-0.48312	0.00298862
TOMM22	5	-0.483034	0.00161044
SSR2	5	-0.482969	1.21157e-06
TCEA2	5	0.482916	0.000973557
EI24	5	0.482899	2.99238e-09
NAXE	5	0.48276	1.57877e-10
PARP1	5	0.482314	3.08794e-07
PAPOLA	5	-0.482142	0.000126482
ZNF593	5	0.482134	0.000316865
SRSF3	5	-0.481996	1.6319e-22
MIEN1	5	-0.481923	0.00435796
CNN2	5	-0.481786	0.00239494
PLD3	5	0.481493	0.000372599
ARHGAP18	5	0.48149	0.00117556
ANAPC11	5	-0.481388	0.000320456
DYNLL1	5	0.481286	1.324e-21
CNPY3	5	0.481233	1.45164e-07
SIGIRR	5	-0.481037	0.00130466
BAZ1A	5	-0.480285	0.002026
ZNF580	5	0.480087	0.00104324
LRP10	5	-0.479911	0.0137966
IFT57	5	0.479887	0.00160281
CDC5L	5	0.479659	0.000894148
RUVBL1	5	0.479255	0.00328734
RSL1D1	5	-0.478721	0.000715319
SNRPN	5	-0.478098	0.000142085
POLR1D	5	-0.477572	0.000332333
TMBIM4	5	-0.477002	0.000546541
PTBP1	5	-0.476678	0.0103821
MTCH2	5	0.475627	0.000471401
SMIM7	5	-0.475444	0.0121371
EIF4A2	5	-0.475105	2.29003e-24
H2AFJ	5	-0.474764	0.000120373
NDUFS3	5	0.47469	1.00138e-05
EPCAM	5	0.474569	1.61517e-07
SGK1	5	0.472978	0.00278023
DYNC1H1	5	-0.472478	0.00638655
EIF3H	5	-0.472371	1.36315e-06
CCDC107	5	-0.471894	0.00228034
GSTO1	5	0.471709	1.76477e-19
WBP11	5	-0.471191	0.00012211
MEAF6	5	-0.471005	0.00113162
DDX1	5	0.470846	0.000248256
MYLIP	5	-0.47052	0.0173343
DOK2	5	0.470504	1.55877e-05
BUD23	5	-0.468969	0.0170292
BAZ1B	5	0.468864	0.000938626
SEC11C	5	-0.468204	0.0104969
THRAP3	5	0.467862	1.58015e-14
EIF3D	5	-0.467723	0.000292629
GNG5	5	-0.465782	0.00031518
SPSB3	5	-0.464752	0.0182772
EEF1B2	5	-0.464525	1.02121e-11
BZW1	5	-0.463111	0.000289654
SNRNP70	5	-0.459982	0.0103439
GPBP1	5	-0.459784	0.000969222
ERI3	5	0.45971	0.00485249
NFE2L2	5	-0.457396	0.00579194
GZMK	5	-0.456795	1.18569e-31
VAMP2	5	-0.456651	1.2583e-15
CWF19L2	5	0.455943	0.000189092
RPS26	5	-0.455839	0.0232818
PPP1R15A	5	-0.454541	0.000916375
DHRS4L2	5	0.450495	0.00301356
APMAP	5	-0.450494	0.0149906
NDUFA4	5	-0.449651	3.24497e-17
PFDN5	5	-0.44959	1.32094e-13
AKAP13	5	-0.449368	0.000917675
CYC1	5	0.449158	1.46176e-06
MTREX	5	0.44912	0.00336334
CCPG1	5	0.448793	0.00243818
PAFAH1B3	5	0.448519	0.00055946
ANKRD11	5	-0.447996	0.00829615
RBCK1	5	-0.447911	0.00239507
C9orf78	5	-0.447781	0.00144502
GPR65	5	-0.447645	0.00892276
ARL1	5	0.446164	0.00665138
MTPN	5	0.445727	2.96523e-10
AK2	5	0.445189	0.000598406
TMEM219	5	-0.444417	0.00583722
TATDN1	5	0.443878	0.00204759
EIF2B4	5	0.443876	0.00318672
CSTB	5	-0.443742	0.000736592
HLA-DRB5	5	0.443659	2.3149e-16
KTN1	5	-0.443459	0.00209858
CDIPT	5	0.44339	0.000410999
ACP1	5	-0.441934	0.0147089
GTF2I	5	0.441202	0.000333384
CFL1	5	-0.441119	1.10292e-09
HSD17B10	5	0.440781	1.14549e-11
DNMT1	5	0.440528	0.000694667
DMKN	5	0.439304	0.000447485
ZDHHC4	5	0.438778	0.00328761
EIF2S2	5	0.438114	1.28432e-10
GPR171	5	-0.437498	0.00433304
UQCRC1	5	0.43706	1.09077e-10
ODF2L	5	-0.436752	0.0153798
HNRNPH3	5	-0.436037	0.0108899
PIGT	5	0.435166	0.00055137
YWHAZ	5	-0.432558	0.000450636
PSMB8	5	-0.431571	0.000696353
MGST3	5	0.431518	1.24962e-16
CLTA	5	0.431354	1.81169e-21
RAP1B	5	-0.431052	0.000251156
JUND	5	-0.430604	0.000379175
CD3G	5	-0.42777	0.000549193
RPL4	5	-0.427259	2.00647e-12
LGALS3	5	0.426272	1.50125e-16
REX1BD	5	-0.425376	0.00212503
VPS28	5	0.424843	1.1386e-22
GOPC	5	0.424765	0.00428782
GABARAPL2	5	-0.423483	0.000755349
DPP7	5	-0.422981	0.00894381
PCBD1	5	0.422763	0.000816463
ACAP1	5	-0.422566	0.000301472
HACD3	5	0.421672	0.00373743
ITM2B	5	-0.421463	1.29207e-22
APPL1	5	0.420657	0.000196715
ADI1	5	0.419798	0.00215358
TRIR	5	-0.419507	0.000155193
MRPL24	5	0.419145	0.00666006
NDUFS7	5	-0.418471	0.015518
TRBC1	5	-0.418422	0.000125112
GZMM	5	-0.41799	0.000714773
AP2S1	5	0.41753	2.63454e-11
UBE2N	5	-0.415166	0.00986588
IDH2	5	-0.41491	0.00747816
PPP1R18	5	-0.414354	0.0118677
ACTR3	5	-0.413588	0.00754378
NELFE	5	0.413515	2.17144e-10
LUZP1	5	0.411849	0.0015626
HNRNPM	5	0.410564	1.40437e-10
RFC1	5	0.410125	0.000498897
PDCD10	5	0.408122	0.00023877
GNAS	5	-0.407877	0.00140737
ZNF331	5	-0.407164	0.000340776
MRPL48	5	0.40712	0.00360624
EIF1B	5	-0.405952	0.0128934
NDRG1	5	0.405452	0.00178213
PHB	5	0.404875	1.07051e-12
NDUFB11	5	-0.404733	0.00110524
ITPA	5	0.404015	0.000974652
CWC15	5	0.401916	1.14167e-11
ICAM3	5	-0.401358	0.00961847
GTF3A	5	-0.401225	0.00460448
COA5	5	0.400754	0.000273224
BID	5	0.400456	0.00577055
DHX29	5	0.399368	0.000105347
C1orf123	5	0.399101	0.00359
N4BP2L2	5	-0.399091	0.00165286
SARS	5	0.39897	0.000704867
MRPL12	5	0.398876	0.000494841
PDLIM2	5	0.397785	1.71795e-05
MED8	5	0.397427	0.000269351
TSTA3	5	0.397396	0.000360903
TMEM50A	5	-0.397246	0.0044691
CDK12	5	0.396586	0.00437193
HDLBP	5	0.396498	0.0040245
NR4A2	5	-0.392304	0.00638221
TRAPPC4	5	0.390461	0.00257321
TPP1	5	0.38973	0.00529899
KMT2E	5	-0.389408	0.00213027
RGCC	5	-0.389146	0.00139733
SF3B5	5	-0.388123	0.00527339
UQCRB	5	-0.387948	0.000127208
CACYBP	5	0.387465	0.000157834
CARD19	5	0.387336	0.00302337
PRAF2	5	0.387221	0.00758068
EMG1	5	0.386822	0.00281388
PSMD13	5	0.384495	1.96585e-09
CCNI	5	-0.38236	0.00014405
CTSD	5	0.382225	2.137e-24
APBB1IP	5	0.381328	0.000814162
S100A6	5	-0.379445	0.000204248
LSM2	5	0.379271	1.13608e-05
CCT3	5	0.379101	0.000113963
EIF3G	5	-0.377505	0.00466209
GADD45B	5	0.377037	1.25019e-08
SAMM50	5	0.37675	0.000136788
PSMA7	5	0.376394	1.1151e-50
TMBIM6	5	-0.374774	0.00151968
TMEM147	5	0.374394	1.26864e-15
HNRNPK	5	-0.374296	0.00120307
POP5	5	0.373237	0.00164433
HLA-DPA1	5	0.371495	1.15827e-17
NPM1	5	-0.370112	0.000486153
PRKRA	5	0.369092	0.000164946
MRPS26	5	0.365678	0.00710319
HINT1	5	-0.364579	0.000101379
JUN	5	0.363443	1.65086e-32
MYL6B	5	0.363078	0.00418041
ARL6IP5	5	-0.362501	0.00878926
AGPAT2	5	0.360816	0.00449832
NCBP2	5	0.360678	0.00166329
SRPK1	5	0.360333	0.000188695
SRPK2	5	0.358963	0.00146969
EMC3	5	0.358256	0.00167259
EIF5B	5	0.358023	1.00137e-16
FDPS	5	0.357449	0.000515202
NEDD9	5	0.357228	0.00015669
HSPA8	5	-0.356644	0.000657286
PSMB7	5	0.355936	1.34476e-15
ISG15	5	-0.354462	0.00474052
DDX17	5	0.35443	1.3284e-05
ATP6V1D	5	0.353389	0.000116964
TRBC2	5	-0.353263	0.000520218
CD3D	5	-0.35326	0.000851128
AGTRAP	5	0.352724	0.00585587
CWC27	5	0.350872	0.000350356
NFKBIA	5	-0.350517	0.00186284
CDC123	5	0.350419	0.00391945
BLVRA	5	0.349703	0.000116409
SEC13	5	0.349245	0.000142296
TAX1BP3	5	0.349177	0.011987
TFG	5	0.348782	0.00596635
HNRNPDL	5	-0.348391	0.00228034
SLU7	5	0.347018	0.00747185
SLC25A6	5	-0.346559	0.000258174
TMEM107	5	0.345659	0.00013393
NDUFA8	5	0.345316	0.0101064
BANF1	5	0.34496	1.39753e-06
CUEDC2	5	0.344918	0.00797358
NR4A1	5	0.344592	0.000175368
POP4	5	0.343446	0.0162317
HLA-DQA1	5	0.342295	5.7006e-06
SMC3	5	0.342239	0.00455507
IST1	5	0.342145	0.0102739
UBE2V2	5	0.341854	0.000542334
IFT20	5	0.341356	0.000287261
UBXN4	5	0.341016	1.18926e-11
STMN1	5	0.339713	1.21029e-15
PSMB6	5	0.339642	3.25153e-06
WDR54	5	0.339193	0.00565461
SUGT1	5	0.337251	0.0170352
PPP4R2	5	0.336228	0.000107454
GGCT	5	0.335355	0.000302406
C14orf119	5	0.332631	0.000131604
MRPL20	5	0.331068	1.28221e-05
IK	5	0.331004	1.02028e-12
AKR7A2	5	0.330176	0.0101319
CHD6	5	0.327393	0.000154792
SYNRG	5	0.327133	0.00617998
NASP	5	0.327065	0.000184762
WAPL	5	0.326683	0.000382569
FXR1	5	0.325922	0.00442363
TSG101	5	0.323642	0.000204652
PSMB1	5	0.323386	1.37242e-20
PEBP1	5	0.322649	2.46502e-20
MRPL27	5	0.32253	0.00604993
ARF4	5	0.322002	0.000102048
SURF2	5	0.321532	0.000296841
EPRS	5	0.321327	0.000342335
ZFP36L1	5	0.321307	2.39673e-15
MRPS6	5	0.320365	1.48131e-13
ERGIC3	5	0.319193	2.39109e-14
AKR1B1	5	0.317732	0.00293064
EIF3I	5	0.316562	0.000251508
UQCC3	5	0.315531	0.000149282
ATP6AP1	5	0.314694	0.000405638
TUFM	5	0.314432	0.000402362
NDUFS8	5	0.313939	0.000257974
MAP1LC3A	5	0.312994	0.00032439
GON4L	5	0.30919	0.0168953
FIBP	5	0.307753	0.00139447
ASNA1	5	0.30705	0.00766076
VIM	5	0.306753	1.39396e-84
GNL1	5	0.306377	0.000100924
COPZ1	5	0.305586	0.000817501
ARPC5L	5	0.304572	0.000237005
NPDC1	5	0.304062	0.000178362
GPAA1	5	0.303233	0.00921969
NSD3	5	0.302966	0.000173021
NDUFA12	5	0.302097	0.000704867
PSMD8	5	0.300925	2.54426e-05
DDRGK1	5	0.300924	0.00760629
SRP72	5	0.300924	0.0100345
NAA20	5	0.300923	0.000157844
MESD	5	0.299181	0.00357464
COMMD1	5	0.297987	0.000198845
CHMP2A	5	0.296861	0.000496758
SYNCRIP	5	0.296154	0.0139905
SLC2A3	5	0.294825	0.000770737
TLN1	5	0.293729	0.00141557
IER2	5	0.292889	1.10234e-10
SDF2L1	5	0.288121	0.000891191
CDKN2A	5	0.285816	0.000164451
FKBP3	5	0.284181	0.00837813
PPA1	5	0.284051	0.00815428
CAST	5	0.283901	0.00310543
MRPL51	5	0.28368	0.000369842
ERG28	5	0.283435	0.000253824
YWHAE	5	0.280748	0.000516706
TRAPPC3	5	0.280314	0.0131577
UPF2	5	0.280193	0.0210684
NEU1	5	0.278168	0.000167454
TMED3	5	0.277207	0.000189513
CSKMT	5	0.276764	0.0110515
IMP4	5	0.276261	0.000306032
ECHS1	5	0.276007	0.00929346
PPP1R7	5	0.275799	0.0101696
SAMD9L	5	0.274895	0.0215415
RHOB	5	0.274757	0.000177412
CHCHD10	5	0.273685	0.000941872
MTDH	5	0.272519	1.02649e-15
ZMAT2	5	0.269015	0.00742068
RBM8A	5	0.266104	1.04795e-06
PABPC1	5	0.263531	1.15137e-07
RBM25	5	0.263329	0.000380584
RAB11A	5	0.262839	0.00528434
SNW1	5	0.260282	0.0135795
S100A11	5	0.259402	1.55365e-37
DNAJC8	5	0.25806	0.00129789
DCTN2	5	0.257297	0.018612
FKBP2	5	0.254963	0.00276751
FOSB	5	0.252513	1.51266e-08
RFXANK	5	0.245038	0.000324561
SUCLG1	5	0.242508	0.0227217
LDHA	5	0.241747	1.65907e-36
MT-ND5	5	0.241441	1.11368e-43
LTB	5	0.233829	0.0438516
ATP6V0E1	5	0.232001	1.19092e-26
RNASEH2C	5	0.231148	0.0119376
CTSA	5	0.229912	0.0124795
MYL6	5	0.226422	2.4769e-75
POLR2G	5	0.224753	0.023788
JAK1	5	0.218932	0.00232673
NDUFB9	5	0.218804	0.000689626
BST2	5	0.218744	0.000499633
TUBA1B	5	0.21676	3.47279e-25
PPP2R1A	5	0.215131	0.0290775
HSBP1	5	0.215025	0.0219198
DDX24	5	0.213869	0.000322403
UFC1	5	0.209835	0.00586982
SCAND1	5	0.208197	0.00807517
SNX6	5	0.208131	0.0366064
LAMTOR5	5	0.205941	0.00666211
BIRC3	5	0.205754	0.0029823
COPS6	5	0.205348	0.0328089
NDUFC2	5	0.204229	0.0024368
EIF3J	5	0.200674	0.0414326
KIF5B	5	0.19743	0.0244453
LMNA	5	0.191847	1.28253e-13
XRCC5	5	0.190602	0.0173854
PSMC5	5	0.188314	0.03115
VDAC2	5	0.186649	0.0238041
HMGA1	5	0.181846	0.00333405
SELENOW	5	0.180804	0.0174927
RTF2	5	0.180745	0.0395511
CCDC85B	5	0.17991	0.0263338
COX5A	5	0.178442	0.0211319
HOPX	5	0.177276	0.00761672
DNAJA1	5	0.177068	0.00416167
ATP5F1C	5	0.175003	0.026676
PPIG	5	0.174996	0.0115725
TMED9	5	0.17443	0.0191946
ERP29	5	0.173251	0.00179146
CCT8	5	0.168611	0.0285539
GADD45GIP1	5	0.162177	0.0277016
SERBP1	5	0.161109	0.0140061
METAP2	5	0.157852	0.0437898
PSME2	5	0.152837	0.012874
LY6E	5	0.14949	1.38532e-21
HLA-DMA	5	0.146655	0.000192765
PGAM1	5	0.145431	0.0161417
EID1	5	0.117121	0.0416718
SRP14	5	0.115176	0.000965794
MALAT1	5	0.0739738	0.012874
SAT1	5	0.0721341	0.000538717
COX5B	5	-0.0714146	0.000615353
RPL29	5	-0.034351	4.38407e-09
ACTG1	5	-0.0200531	2.94804e-05
FOS	5	-0.0179046	0.000256132
HLA-C	5	0.0125684	0.0193906
TMPO	4	-0.559307	0.00058819
DPH3	4	-0.550741	0.000801675
SHISAL2A	4	-0.541627	0.00106265
UBE2G1	4	-0.535759	0.000770134
DBF4	4	-0.534389	0.000399167
TOPORS	4	-0.521826	0.000272194
PTPRA	4	-0.520789	0.000728512
MAPKAPK2	4	-0.519013	0.00110654
ACO2	4	-0.518984	0.000828425
RTCA	4	-0.517571	0.000779894
ANKZF1	4	-0.515353	0.00095202
CAPN1	4	-0.514641	0.00082355
YAF2	4	-0.50859	0.000521342
CYFIP2	4	-0.504296	0.000113212
TAF10	4	-0.501467	0.000544695
TMEM11	4	-0.501058	0.00197337
MED21	4	-0.496879	0.000144028
RHOT2	4	-0.496289	0.0005999
CTNNB1	4	-0.493393	0.000592318
PRDX3	4	-0.491973	0.000282066
TM2D1	4	-0.491262	0.000295711
MIR4435-2HG	4	-0.488391	0.0003069
CRIPT	4	-0.487564	0.000458825
TMEM50B	4	-0.486273	0.000179348
NMRK1	4	-0.4838	0.000207116
RASGRP1	4	-0.480854	0.000255874
RPA2	4	-0.474494	0.000155475
SNRNP27	4	-0.463899	0.000254161
ITSN2	4	-0.462586	0.000127445
ELAVL1	4	-0.461377	0.000131164
GNAI3	4	-0.451292	0.0229508
EPB41L4A-AS1	4	-0.444189	0.000235618
ACADVL	4	-0.443813	0.000219319
2022-09-02	4	-0.442505	0.000116464
BATF	4	-0.437799	0.00923806
SH3GLB1	4	-0.436036	0.0225351
GTF2A2	4	-0.435637	0.0235757
ARRB2	4	-0.433176	0.000208851
POLE4	4	-0.431375	0.0261497
RHBDD2	4	-0.430534	0.027368
RAB18	4	-0.427678	0.000126453
DNAJC7	4	-0.425138	0.0336772
EMC10	4	-0.423656	0.0178042
CHD1	4	-0.42205	0.0299107
TNRC6B	4	-0.41956	0.0238043
ATG12	4	-0.414232	0.00011483
MAF1	4	-0.413718	0.0177863
MED10	4	-0.410834	0.0164974
RALY	4	-0.404568	0.0178333
MAGOH	4	-0.401549	0.0156845
MED4	4	-0.394007	0.0494662
FAM96B	4	-0.388529	0.0154404
RBPJ	4	-0.381646	0.0200527
NDUFA5	4	-0.377521	0.049384
RPS19BP1	4	-0.374352	0.0438871
BUD31	4	-0.373672	0.0299573
REEP5	4	-0.372957	0.0235795
FKBP8	4	-0.370427	0.017887
ARPC4	4	-0.363888	0.0477027
TSTD1	4	-0.359935	0.0336345
RNF7	4	-0.356951	0.0438694
NDUFB8	4	-0.355703	0.0189255
LRRFIP1	4	-0.349783	0.0308661
GSTK1	4	-0.34424	0.0254078
ARF1	4	-0.343742	0.0327922
SELENOK	4	-0.343523	0.00633697
UBXN1	4	-0.340725	0.0265275
HMGN1	4	-0.338458	0.012507
NDUFB2	4	-0.328796	0.0485497
LCK	4	-0.326745	0.0395543
[truncated: 2,063 more rows]

## Sheet: GSE154600‘DEG_Fibroblast
Sheet 3. scCODE results (DE gene-lists) of non-responders and responders in GSE154600 datasets' cell-types.
Gene_name	Detected_times	logFC	P_adjust
IGHGP	5	18.8297	1.6664e-35
ACTG2	5	9.32225	0
MTRNR2L1	5	6.3788	1.29534e-20
CADM1	5	4.61309	1.37728e-16
KRT17	5	4.32728	1.69568e-36
SUGCT	5	4.07469	1.07789e-23
EPYC	5	3.93457	1.80695e-90
IGHA1	5	3.64782	2.07571e-66
CXCL2	5	-3.59456	1.21844e-76
NTM	5	3.54873	1.15916e-36
GPR183	5	3.53897	1.35645e-24
SPP1	5	3.43382	1.34845e-93
CCL3	5	3.41175	1.73189e-40
MT1X	5	-3.31789	1.20444e-73
CCL4	5	3.26253	1.2857e-78
WFDC2	5	3.24128	1.13172e-127
APOE	5	-3.22397	1.0202e-15
ITGBL1	5	3.22109	2.63026e-30
COMP	5	3.13937	2.76173e-45
C1QA	5	3.0935	1.82381e-30
HLA-DQA1	5	3.09048	1.24266e-09
CLDN3	5	3.06384	1.33601e-14
SOD2	5	-3.01836	1.46925e-31
CD3D	5	3.01319	1.63678e-07
CST7	5	2.99802	1.13854e-30
NINJ2	5	2.96686	1.47919e-05
FGF1	5	2.93586	1.00394e-15
C1QB	5	2.90648	2.58024e-45
C11orf96	5	-2.90132	3.14773e-26
MGP	5	-2.86545	1.08542e-42
MSLN	5	2.84808	2.68412e-08
MFAP5	5	2.84074	1.12164e-39
TUBA4A	5	2.83838	1.50201e-07
CEBPB	5	-2.81516	2.6183e-149
CXCR4	5	2.81063	1.38837e-57
EFEMP1	5	-2.80569	1.02721e-24
SDC1	5	2.76037	2.46926e-59
HLA-DRB5	5	2.75875	2.97613e-50
FCER1G	5	2.71174	2.47797e-54
TIMP3	5	2.6974	1.41769e-64
PLAU	5	2.61512	1.26245e-47
SERPINE1	5	-2.58459	1.40721e-46
COL11A1	5	2.56931	1.94053e-60
TNFAIP3	5	-2.56908	1.50567e-15
ZFP36	5	-2.5586	2.03045e-164
CD52	5	2.53685	1.64481e-50
INHBA	5	2.51133	2.05911e-79
C1QTNF3	5	2.47971	1.71098e-26
IGLC2	5	2.47285	1.07301e-166
RARRES1	5	-2.47015	4.32203e-14
SELENOP	5	-2.40304	1.1662e-21
MMP11	5	2.33947	1.28308e-71
CEBPD	5	-2.33807	3.9527e-23
HLA-DQB1	5	2.3378	2.74107e-21
MT2A	5	-2.30134	1.31611e-19
RPL17	5	-2.27004	3.22004e-60
MMP7	5	2.24344	1.36452e-19
C3	5	-2.229	1.45216e-22
MT1E	5	-2.2014	1.34824e-25
FBLN1	5	-2.20079	1.1852e-75
SERINC2	5	2.18833	3.66214e-28
ITGA11	5	2.17123	2.33403e-31
TYROBP	5	2.16801	1.05735e-27
KRT7	5	2.16504	1.22296e-22
CD14	5	2.16167	0.000630665
VWA1	5	2.16026	0.00150293
MAP1A	5	2.12662	0.000510474
CD24	5	2.11867	5.5446e-14
RPL36A	5	-2.11055	0
RNASE1	5	2.08344	1.46189e-27
STMN1	5	2.0538	2.93425e-42
TRAC	5	2.04659	0.000756564
PDGFRA	5	-2.0301	1.02069e-25
NDUFA4L2	5	2.01667	1.59079e-09
LAPTM5	5	2.01622	1.3547e-19
NFKBIZ	5	-1.99806	2.30804e-16
ECM1	5	1.99523	1.65182e-43
SMC4	5	1.988	2.35865e-28
CSRP2	5	1.97618	0.00022497
PNRC1	5	-1.93407	3.41826e-111
HLA-DRB1	5	1.9255	2.22446e-61
GAS1	5	-1.92216	1.30874e-09
RPS17	5	-1.90348	0
HLA-DPB1	5	1.88897	1.05118e-32
COL10A1	5	1.88675	1.83385e-29
IGF1	5	-1.84476	1.3741e-33
ZFAND5	5	-1.84027	1.10779e-60
RHOB	5	-1.83487	1.51815e-49
RGS16	5	1.80968	1.1489e-23
IGHG1	5	1.79593	1.38083e-27
IGFL2	5	1.79508	1.67948e-17
CMTM7	5	1.7875	0.00449918
ERRFI1	5	-1.78689	1.15168e-21
HLA-DPA1	5	1.78223	1.22487e-41
WTAP	5	-1.7789	1.40207e-13
POP5	5	1.7645	0.000437009
PLIN2	5	-1.76163	1.22737e-05
SVIP	5	1.75638	0.000225766
DDIT4	5	-1.7469	1.55973e-38
PHLDA1	5	-1.72391	1.58134e-34
CKB	5	1.70775	0.00560771
IQCA1	5	1.68997	1.57574e-22
MCL1	5	-1.67749	1.2818e-15
ACTA2	5	1.67139	1.01609e-53
FHL2	5	1.65373	1.07729e-25
TPM1	5	1.64944	1.06777e-80
OMD	5	1.6492	2.53445e-10
MYL9	5	1.64485	1.11647e-93
RPS28	5	-1.63907	1.87057e-30
ZFP36L2	5	-1.61692	1.50513e-44
TAGLN	5	1.61137	1.37065e-52
ARHGDIB	5	1.60718	2.71553e-25
HLA-DRA	5	1.59343	2.61033e-49
MFAP4	5	-1.59179	2.31272e-10
IRF1	5	-1.58037	1.50154e-07
LUZP1	5	1.57021	1.31622e-21
MYLK	5	1.5662	2.26864e-19
ID1	5	1.55613	1.34911e-12
SOCS3	5	-1.55545	1.88293e-19
CLEC2B	5	1.55232	1.44816e-22
NFKBIA	5	-1.54473	1.14894e-26
TSHZ2	5	-1.53667	1.89855e-14
CXCL12	5	-1.536	1.09809e-12
NUAK1	5	1.52387	1.38334e-14
CCDC80	5	-1.51912	3.05512e-72
MT-ATP8	5	1.51707	0.000599873
PALLD	5	1.50296	1.4116e-26
PCSK1N	5	1.49199	1.13967e-11
CXCL14	5	1.48482	4.03311e-09
YBX3	5	-1.47432	1.68337e-10
TSC22D1	5	-1.46585	4.24461e-09
CCL11	5	1.45808	0.000346777
CRISPLD2	5	-1.44541	1.16792e-27
TPM2	5	1.44362	1.24784e-78
MT-ND6	5	1.43749	1.53576e-12
PRSS23	5	1.42974	2.45225e-16
ICAM1	5	-1.42895	1.25831e-16
LMO7	5	1.42421	0.00216086
CD81	5	-1.41071	1.5555e-12
TSC22D3	5	-1.40894	1.0405e-13
PSMC1	5	1.40276	1.01163e-29
RPS21	5	-1.39091	1.44985e-38
UACA	5	1.38166	0.000146563
RPL38	5	-1.37839	1.82942e-31
IK	5	1.37015	1.11642e-13
CRIP2	5	1.36569	1.06852e-25
LHFPL6	5	-1.36568	0.00012988
CALD1	5	1.35868	1.91832e-95
CYP1B1	5	-1.35062	1.13535e-06
COL3A1	5	-1.3419	1.62576e-61
CRABP2	5	-1.34105	1.85228e-08
TUBA1A	5	1.33914	1.27886e-42
EGR1	5	-1.33655	1.80868e-35
MICU1	5	1.33582	0.0144985
RPL39	5	-1.33234	1.11633e-23
PIM1	5	-1.32451	0.000103232
IFRD1	5	-1.31991	1.63827e-12
CCPG1	5	1.31791	1.28544e-09
IGFBP6	5	-1.30471	3.02214e-20
PKM	5	1.29997	1.60753e-46
FN1	5	1.29389	1.32797e-39
PWP1	5	1.28399	0.018658
TTC1	5	1.28228	0.000592234
CAPG	5	1.27856	1.16013e-19
EMP1	5	-1.27733	1.37848e-21
TXNIP	5	-1.27619	2.43215e-09
TGIF1	5	-1.27614	1.60357e-06
S100A13	5	-1.27484	1.23506e-41
RDX	5	1.27277	1.25238e-18
ABCF1	5	1.26083	1.36527e-12
DDX3X	5	-1.25817	1.44002e-19
UCHL1	5	1.25445	1.3098e-12
CLIC3	5	1.24872	0.013724
COL6A2	5	-1.24347	1.27815e-19
SULF2	5	-1.2402	4.57975e-07
SPINT2	5	1.2399	0.0456436
RPS29	5	-1.23704	1.40831e-28
TOX4	5	1.23498	0.00887676
GABARAP	5	-1.2347	1.62989e-19
ZFAS1	5	-1.22934	2.66291e-44
MIR4435-2HG	5	1.22904	1.24112e-14
LEPROTL1	5	1.22464	0.00258628
OST4	5	-1.22377	1.99788e-60
RPL34	5	-1.22254	1.36867e-30
ZEB1	5	1.22108	0.0116418
RPL37	5	-1.22015	1.41025e-96
KIAA1217	5	1.21984	0.0184512
LXN	5	-1.20258	1.32082e-18
PPP1R15A	5	-1.20084	2.78093e-07
HNRNPH1	5	-1.2	2.51008e-09
FILIP1L	5	1.191	1.53207e-15
TGFB1I1	5	1.18857	1.4383e-21
SELENOF	5	-1.18802	1.24652e-12
COL16A1	5	-1.17354	1.57997e-08
NMT1	5	1.1728	1.06348e-15
RPL23A	5	-1.17205	1.02036e-16
ATF3	5	-1.17082	0.000261007
RPL27	5	-1.16997	1.15549e-18
2022-09-11	5	1.16723	2.13735e-29
BTG2	5	-1.16622	0.00139025
MINDY2	5	1.16428	1.00527e-11
RPS10	5	-1.1514	1.03079e-94
EMILIN1	5	-1.15137	1.69088e-20
SEZ6L2	5	-1.15081	2.33666e-07
NDUFA12	5	1.14443	1.05318e-24
GOPC	5	1.14341	1.94364e-14
LBH	5	1.14171	0.00570928
DDX1	5	1.13894	1.62627e-10
RBM25	5	1.13706	2.33535e-15
RBPJ	5	1.13571	2.25918e-11
ENO1	5	1.133	1.28226e-39
HSPG2	5	1.13248	1.2331e-13
ZC3H13	5	1.13235	3.00539e-08
RPL36	5	-1.12653	1.02814e-67
TMSB4X	5	-1.12591	1.09453e-10
MPHOSPH8	5	1.1256	1.47776e-09
PPFIBP1	5	1.1255	1.21146e-12
FDPS	5	1.1227	1.74262e-12
JUND	5	-1.12197	1.14586e-31
PUF60	5	1.12067	0.000211857
CHCHD10	5	1.11978	1.43886e-16
COL8A1	5	1.1162	1.65584e-29
THRAP3	5	1.11583	1.27434e-13
RPS25	5	-1.11477	1.18625e-17
SEC61G	5	-1.1105	2.34208e-33
COL4A2	5	1.10729	1.07764e-13
TMEM165	5	-1.10721	2.21957e-08
FSTL1	5	-1.10567	1.65186e-29
PLAUR	5	1.09209	1.12716e-14
TIMP1	5	-1.09104	1.19176e-06
SNRPF	5	-1.08507	2.21582e-14
KIF5B	5	1.08443	5.77023e-16
CD55	5	1.08151	1.16271e-11
SRPK2	5	1.07829	0.00972646
PSMD7	5	1.07643	1.10232e-14
FOS	5	-1.07488	0.00328135
PDZD11	5	1.07486	0.0122866
THBS1	5	-1.07221	0.00255728
GLUL	5	-1.0714	1.08273e-15
PTGIS	5	-1.06968	0.000147087
NR4A1	5	-1.06774	0.000485845
SNW1	5	1.06222	0.00344749
PSMD14	5	1.06207	0.000245095
CFAP97	5	1.0579	0.042449
REL	5	-1.0532	0.00249952
WDR1	5	1.05275	1.92671e-11
JUNB	5	-1.05245	0.00139576
NSMCE1	5	1.05229	1.58343e-11
TMSB10	5	-1.0515	2.413e-21
RPL22L1	5	-1.04602	1.49155e-07
SNHG25	5	1.04449	3.00079e-11
TSTA3	5	1.04423	0.00521837
PODNL1	5	1.03925	2.68595e-11
FBN1	5	1.03575	3.74265e-17
LOX	5	-1.03409	0.000236881
NDUFA3	5	-1.034	1.76494e-13
CCDC167	5	1.03373	0.0202016
MTPN	5	1.03358	1.17019e-11
CYBRD1	5	-1.03114	1.01755e-08
NCL	5	1.02977	1.2453e-14
SLC16A3	5	1.0294	1.09459e-11
DBNL	5	1.02934	0.000259735
FOSB	5	-1.02877	0.00949583
BRI3	5	-1.02746	1.3557e-09
ZFP36L1	5	-1.02235	1.01475e-05
DYNC1I2	5	1.02156	2.61029e-20
PSMB5	5	1.01768	1.065e-23
KLF2	5	-1.01254	0.00045324
NSRP1	5	1.01247	0.000943527
GNG5	5	-1.01094	1.47222e-25
IGFBP2	5	-1.01049	0.0023728
COL4A1	5	1.00445	1.7248e-05
RPS18	5	-0.999042	1.23449e-98
CALM2	5	0.990928	1.09666e-35
NAA10	5	0.990174	1.1186e-11
DKK3	5	0.989389	0.000738489
C12orf75	5	-0.988632	2.06208e-06
PGK1	5	0.988049	1.26532e-20
CAVIN3	5	0.984688	2.42762e-28
SLIRP	5	-0.981748	1.12263e-11
AP2B1	5	0.981226	1.80718e-10
DUSP1	5	-0.980295	0.0018334
VCAN	5	0.978716	1.115e-39
HSP90AA1	5	0.978314	1.22513e-51
CALM1	5	0.974813	1.23001e-22
HSP90AB1	5	0.974139	1.23788e-45
TMEM258	5	-0.973117	1.42421e-13
GJB2	5	0.972698	2.94385e-13
CHMP4B	5	-0.965519	1.31373e-07
C5orf15	5	-0.960162	2.48572e-07
ARPC5L	5	0.956481	0.00677502
CCT2	5	0.95613	1.3362e-05
IFI6	5	-0.955898	2.48572e-07
QSOX1	5	-0.954956	2.23988e-06
YPEL3	5	-0.953315	1.40411e-12
FGF7	5	-0.952199	0.000126513
TLN1	5	0.952149	2.85999e-09
MEA1	5	0.951825	1.00379e-11
SERF2	5	-0.951259	1.11505e-10
EMC3	5	0.950795	0.00887676
RBMS1	5	-0.950262	1.15825e-05
C4orf48	5	-0.949621	1.66368e-15
RPL41	5	-0.948661	1.09022e-23
ARL3	5	0.948379	1.94886e-08
MIF	5	-0.946806	1.10349e-07
SLC38A2	5	-0.944112	1.0199e-05
RPLP2	5	-0.940706	1.26879e-25
RPL23	5	-0.938621	2.83248e-48
PNRC2	5	-0.938145	0.000103232
CNN3	5	-0.934419	2.5055e-13
IGFBP4	5	-0.932512	1.07464e-17
CAST	5	0.928732	1.33309e-10
GPNMB	5	-0.926533	2.35243e-05
SDF2L1	5	0.924189	1.06614e-10
PLK3	5	-0.920532	1.60244e-09
DDX24	5	0.92051	1.5456e-11
ANKRD28	5	-0.916555	2.8063e-07
UQCR11	5	-0.915028	1.04264e-29
AEBP1	5	0.912823	1.09294e-29
TMEM160	5	0.91166	1.35381e-06
HES4	5	-0.908092	0.00144352
ISLR	5	0.907876	2.31605e-11
NDUFC1	5	-0.906892	1.10469e-10
PPP1CB	5	-0.905773	0.000125099
PPP1R14B	5	-0.903822	0.00180656
H1FX	5	-0.903723	0.000100441
PRNP	5	-0.90346	1.2258e-06
PSIP1	5	0.900268	0.000138234
RPL21	5	-0.900074	1.44167e-80
ATP6V0B	5	0.898917	1.21016e-16
RPL37A	5	-0.898521	3.39966e-16
NDUFB1	5	-0.895204	1.94253e-14
PPIG	5	0.894687	2.27826e-10
HNRNPM	5	0.892773	1.39924e-10
RPLP1	5	-0.892688	1.27453e-60
MXRA5	5	-0.891377	0.000219745
STX8	5	0.890091	0.00199142
FKBP11	5	-0.889734	2.80443e-07
RPS15A	5	-0.889307	1.20536e-08
UBE2V2	5	0.88855	0.000569325
SDCBP	5	-0.887914	1.03766e-13
JPT1	5	0.887881	2.02545e-05
TUBA1B	5	0.88696	1.66287e-33
RBP1	5	0.886313	1.67528e-09
PLA2G16	5	0.886149	0.0214033
RBM8A	5	0.886085	2.91874e-13
NDUFA13	5	-0.883907	1.26653e-24
VMP1	5	-0.883142	0.000232636
PSMC5	5	0.881027	2.22044e-11
UGP2	5	-0.880409	0.00428728
UNC5B	5	0.87681	0.00331119
TUBB6	5	0.87603	2.24474e-11
ATP5MD	5	-0.873807	1.49343e-15
RSF1	5	0.873297	0.000968921
CCNL1	5	-0.869244	1.7054e-05
IFT22	5	0.868061	0.00849921
MYL6	5	0.866907	2.19339e-28
TUBB4B	5	0.866213	1.15224e-15
NSD3	5	0.864474	0.00149583
SH3GLB1	5	-0.862023	1.11067e-08
PRDX3	5	-0.859987	0.000156166
CBX3	5	0.858171	1.51253e-15
VPS25	5	0.85668	0.00168144
LOXL2	5	0.855236	0.0017712
LARP7	5	0.85456	2.92244e-08
SPRY1	5	-0.850628	0.001926
C7orf50	5	0.850065	1.02402e-07
PRMT2	5	0.849168	2.004e-11
GPC1	5	0.847188	0.0357971
NDUFB3	5	-0.845283	1.82685e-07
NOP10	5	-0.844391	1.45928e-07
RPL31	5	-0.84428	1.24551e-19
MMP2	5	-0.843531	0.000749352
GOLGA2	5	0.839735	2.71998e-06
NOSIP	5	0.838783	0.00191741
NDUFA2	5	-0.837988	1.4339e-12
S100A10	5	-0.837774	0.0094154
ETHE1	5	0.834132	0.00570928
ATP1A1	5	-0.831854	0.000115368
ROMO1	5	-0.831551	2.6743e-10
WNK1	5	0.831485	0.000186927
C1S	5	-0.824296	1.07948e-05
RAB31	5	0.823425	1.13967e-11
EIF6	5	0.819966	1.16883e-07
MXRA7	5	0.819245	0.00890841
FAM20A	5	-0.819208	0.000125578
MTX1	5	0.819101	0.000351925
HERPUD1	5	0.818093	1.17743e-12
SF3B2	5	0.817795	1.4811e-08
DPCD	5	0.817667	0.00420878
S100A6	5	-0.817496	0.0200178
TNFSF10	5	0.817112	1.84183e-09
CD9	5	0.817082	2.14759e-17
MTCH1	5	0.816946	1.05597e-15
RPL35	5	-0.814955	1.57121e-44
SCP2	5	-0.814009	2.38659e-08
SMYD3	5	0.810548	0.00121805
PSMA4	5	0.810515	2.20594e-13
LSM7	5	-0.809937	3.17467e-07
MRPS18B	5	0.809347	0.000105924
RPL28	5	-0.80726	1.43696e-39
STAT2	5	-0.807189	0.000542258
PDLIM1	5	-0.803402	0.00345879
GOLM1	5	-0.802245	1.18146e-05
STAT1	5	-0.801388	0.00704331
FAM114A1	5	0.800209	1.63702e-09
PSMC3	5	0.797966	2.8834e-09
PMVK	5	0.797957	0.00819715
SWI5	5	0.797828	0.000898135
POLR2L	5	-0.79559	1.15873e-16
DDX46	5	0.794839	0.00158842
VDAC3	5	0.791557	0.00067822
SRRM1	5	0.790038	1.66152e-06
SCAND1	5	0.788996	1.00078e-09
PNN	5	0.788988	0.0031815
BLVRA	5	0.788618	0.000107152
NELFE	5	0.788087	0.00071283
SMIM30	5	-0.786079	0.000122417
RPS27	5	-0.785736	3.23867e-22
HLA-B	5	0.785071	1.19283e-23
TERF2IP	5	0.78335	3.90358e-06
VPS28	5	0.783142	1.38774e-11
HIGD2A	5	-0.78229	1.37038e-12
FABP5	5	0.780898	0.000900187
PIN1	5	0.779389	0.000245411
PSMA7	5	0.779293	3.08946e-19
GYPC	5	-0.778773	0.000178332
KRT18	5	0.777657	1.58207e-13
ADRM1	5	0.776848	0.000134727
PAIP2	5	-0.77635	1.29575e-06
CREM	5	0.776157	0.00428551
TMA7	5	-0.775246	2.98587e-12
NDUFS4	5	0.775018	1.95714e-08
C1R	5	-0.774585	1.03672e-22
BNC2	5	-0.774122	0.000125518
RPL32	5	-0.770652	2.54632e-15
PRDX2	5	0.770639	1.63499e-14
PRPF38B	5	0.770055	0.00813018
PET100	5	-0.769254	1.3641e-09
SARS	5	0.768569	0.00132281
GAPDH	5	0.76848	2.61935e-32
RPL27A	5	-0.767128	1.0043e-42
SNX6	5	0.76486	0.000889552
TPR	5	0.764021	0.00036145
PDCD5	5	-0.760334	1.52501e-05
TPI1	5	0.758631	1.80604e-31
MRPL12	5	0.758394	0.0260999
SELENOH	5	-0.757022	3.17749e-06
UBB	5	0.756469	1.5716e-25
FNDC1	5	0.756125	0.0408289
LRP1	5	-0.75532	2.62057e-13
IGKC	5	0.753192	2.98375e-77
PRDX1	5	0.751885	1.44009e-20
SDC2	5	0.751376	0.000198497
ZMAT2	5	0.751376	0.00465195
DCTN3	5	0.750106	1.96397e-08
ATOX1	5	-0.749791	1.17738e-07
PAXX	5	0.749753	0.0208183
MRPL33	5	-0.748496	2.93688e-06
EID1	5	0.746602	1.54942e-29
CCL5	5	0.744755	2.33717e-26
NDUFB4	5	-0.742984	1.36621e-09
RPS13	5	-0.740858	1.25758e-34
CETN2	5	0.740693	1.7943e-07
COMMD6	5	-0.740645	1.06548e-08
UQCRFS1	5	0.73943	1.74996e-06
NDUFAF3	5	0.739029	1.74834e-10
PLS3	5	-0.737231	0.000254398
SBDS	5	-0.73667	0.000126513
RPL26	5	-0.73553	1.13909e-29
MEG3	5	-0.734196	0.000558736
RARRES3	5	-0.734122	0.000258533
PDXK	5	0.73392	0.0033841
EIF1B	5	-0.732843	0.00699044
MT-ND1	5	0.729266	2.43438e-32
PPP1R12A	5	0.728063	0.0098657
TRMT112	5	-0.725042	1.54467e-10
H2AFZ	5	0.724502	1.21644e-11
GPX4	5	-0.72137	0.000163781
ARID5B	5	-0.720182	0.00054674
COL12A1	5	0.718446	1.58522e-06
UBXN4	5	0.717794	1.09492e-10
CTSD	5	0.716794	1.51812e-11
FAU	5	-0.716416	1.03652e-08
COX8A	5	-0.714682	1.65274e-07
SNHG7	5	-0.713274	0.00105191
PXDN	5	0.711772	1.15611e-06
ATP5PD	5	-0.707138	1.27865e-07
FAM3C	5	-0.70683	0.00138545
SSPN	5	0.706659	0.000653669
MT-CYB	5	0.706433	1.20386e-20
SMIM26	5	-0.706337	1.71092e-05
ALDH2	5	-0.701082	0.000136754
ARPC1A	5	-0.698963	0.000208157
SLC3A2	5	0.698759	0.00753685
RPL18A	5	-0.697912	2.21408e-47
SSB	5	0.697007	1.06152e-06
RAN	5	0.696705	1.75483e-12
COX5A	5	0.696158	2.09143e-07
MRPL52	5	-0.695895	2.86046e-05
NDUFA1	5	-0.695227	2.64373e-11
CYB5A	5	-0.69469	0.00860523
MLEC	5	0.693711	1.31772e-07
LSM8	5	-0.692357	0.00015341
SRGN	5	0.690835	0.000129906
PGAM1	5	0.690783	1.30078e-13
BNIP3L	5	-0.689389	0.00253259
SCARB2	5	-0.684484	0.000375518
VGLL4	5	0.683193	2.28193e-07
ATP5MPL	5	-0.681511	1.58625e-10
PSMB6	5	0.680541	1.47438e-08
TBCB	5	0.677804	4.83897e-07
PCMT1	5	0.676964	0.000378847
UXT	5	-0.675831	0.000122409
PPP4C	5	-0.675136	0.000269733
RAP1A	5	-0.674227	0.000144151
RGS2	5	0.672646	0.00226914
CNPY3	5	0.672128	0.000278304
DDRGK1	5	0.671373	0.000683985
CTTN	5	-0.670723	0.000445315
CTSZ	5	0.670552	1.55351e-09
RTF2	5	0.669994	0.000338064
CSRP1	5	0.669961	0.00409385
H2AFY	5	0.668923	0.00037961
ANXA2	5	0.667065	1.09413e-33
GRHPR	5	0.667057	0.00101036
RPL30	5	-0.66649	2.13672e-07
EMP2	5	0.666275	0.000383569
RNASET2	5	0.6647	0.000156644
MAFB	5	-0.664317	0.00191236
HIF1A	5	-0.663268	0.000209465
OCIAD2	5	0.663157	0.00280996
SNHG8	5	-0.662412	0.000125494
PSMD8	5	0.662308	1.02936e-10
C12orf57	5	-0.662203	1.01712e-11
MPZL1	5	-0.661948	0.000233057
PTOV1	5	-0.659844	0.000101995
DNAJC1	5	0.659788	0.00191236
TALDO1	5	0.658945	1.81764e-06
HNRNPF	5	-0.657823	0.000193718
ITPA	5	0.657811	0.000109989
MAGED2	5	0.654265	1.77721e-09
GNB2	5	-0.65396	0.000112061
GPI	5	0.653378	0.000329688
PHB	5	0.652139	1.23525e-07
FRG1	5	0.651107	0.000147153
NCOR1	5	0.650712	0.0214033
LIMA1	5	-0.650381	0.00416269
RSRC2	5	0.649805	2.15938e-07
SMCO4	5	0.646951	0.000806732
UBC	5	0.646348	1.01049e-32
BRD2	5	-0.644978	0.000651957
HLA-A	5	0.643846	1.26245e-26
XRCC5	5	0.64338	0.000126227
PSMD2	5	0.64308	0.00015144
HNRNPA1	5	-0.642526	0.000228883
NDRG1	5	-0.641832	0.000264568
ZNF580	5	0.640648	0.00018122
NME1	5	0.639973	1.18293e-06
HSPA1A	5	0.639969	3.16872e-12
RPL35A	5	-0.63994	2.63677e-11
RHOBTB3	5	0.639837	1.22751e-07
MT-ND5	5	0.638126	1.05218e-14
LTBP2	5	0.636709	0.000119056
ERP29	5	0.635947	2.16829e-09
DUT	5	-0.634784	1.41195e-05
RRBP1	5	0.632596	3.70055e-09
CNN2	5	0.631852	1.75816e-09
PTP4A2	5	-0.631437	0.00230584
PDLIM4	5	0.628779	0.00122315
AP2M1	5	0.628777	1.34326e-10
RPS12	5	-0.628729	0.00060894
NUDC	5	0.628249	1.0272e-05
MT-ND2	5	0.628117	1.11784e-19
GINM1	5	-0.62583	0.000842996
HTRA1	5	-0.623822	0.0102144
AKR1A1	5	0.623796	1.3859e-08
OAT	5	-0.623385	0.000789269
P4HA2	5	0.62177	0.0021654
NRP2	5	0.620471	0.000126849
EPHX1	5	-0.62027	0.00152621
IGHG4	5	-0.620028	0.000343083
HAX1	5	0.618361	0.00015164
NEU1	5	-0.617892	0.000800914
SH3PXD2A	5	0.617469	0.000671745
SPTSSA	5	-0.617436	0.000855595
ATP5MC2	5	-0.617048	1.11506e-16
ZC3H15	5	0.616631	1.69158e-05
SEM1	5	-0.615661	1.83313e-10
NDUFA11	5	-0.614556	2.09854e-05
LAMB1	5	-0.612973	0.000231129
MT-ATP6	5	0.612885	1.26811e-18
DPYSL3	5	0.612726	1.39133e-07
IFI35	5	-0.612574	0.00122097
LMO4	5	-0.612049	0.000539657
RSRP1	5	-0.610945	0.000139205
SNRPG	5	-0.610504	1.22381e-05
CTGF	5	0.610017	0.000287404
FLNA	5	0.609344	1.77171e-10
PRPF40A	5	0.608507	0.000226486
EIF2S2	5	0.607661	2.26208e-10
PSMB1	5	0.606713	4.20673e-11
TRAPPC3	5	0.604232	0.000236881
DSTN	5	0.604145	1.44224e-13
COX6C	5	-0.603787	1.17107e-08
FAM32A	5	0.603535	0.000193041
DCXR	5	0.603485	0.000288814
CCT8	5	0.602943	0.000212581
RPS19	5	-0.602254	0.000620581
EIF4EBP1	5	0.60148	0.000230194
ARGLU1	5	0.60039	1.09586e-06
SYNCRIP	5	0.600091	0.000113354
ANTXR1	5	0.600087	2.44019e-08
YIPF2	5	-0.598361	0.000208216
BCAP31	5	0.596884	1.12518e-06
ACADVL	5	-0.596842	0.000721927
IMPDH2	5	-0.595468	0.000541276
RPL24	5	-0.593288	1.16113e-05
LTBP3	5	-0.591915	0.000648516
NDUFA8	5	0.59159	0.000255595
MRPS34	5	0.590567	0.000105266
S100A4	5	0.590479	1.8976e-06
TXNL4A	5	-0.590297	0.000273773
CTSF	5	-0.58898	0.000104061
PSMA3	5	0.587471	0.000292452
RBMX	5	0.586868	1.32494e-11
MRFAP1	5	0.585119	1.12135e-08
TAX1BP1	5	0.584022	0.000155182
CAP1	5	0.58192	1.13354e-05
SRP72	5	0.581823	0.000213804
PLOD1	5	0.581678	0.00201987
PDLIM7	5	0.581537	2.48451e-08
MCUB	5	-0.579436	0.00247373
BORCS7	5	-0.578835	0.000832527
MT-ND3	5	-0.578416	1.79084e-16
RPS7	5	-0.578292	0.00214684
COPE	5	0.577377	1.31524e-09
HES1	5	0.576914	0.000520843
LAMTOR5	5	0.576698	1.42677e-06
LRPAP1	5	0.575982	1.11569e-08
WASF2	5	0.574517	1.13343e-06
TOMM7	5	-0.570301	1.56753e-07
TPGS2	5	0.57007	0.000303276
PLOD2	5	-0.56965	0.000456251
SUMO3	5	0.568639	1.132e-06
COX17	5	-0.568413	0.000629472
MTRNR2L12	5	-0.566479	0.000143934
FHL3	5	0.566056	0.000165468
ACTB	5	0.56599	1.38902e-33
TMBIM4	5	-0.565394	0.000153784
SRM	5	-0.564122	0.000572719
PLP2	5	0.564057	0.000360888
TRIR	5	0.563724	1.33496e-12
EIF5B	5	0.562328	2.21621e-06
TUBA1C	5	0.562106	1.51834e-07
FAM177A1	5	0.562046	0.000123221
PSMD13	5	0.560765	0.000281309
CCDC107	5	0.560507	0.000415119
SLC2A3	5	0.559627	0.000284227
SNX3	5	-0.558228	3.30115e-05
SRP14	5	0.558198	1.43779e-32
HLA-C	5	0.55747	3.75733e-25
PEBP1	5	0.557429	4.05856e-10
SEC24D	5	-0.557307	0.00496981
NDUFA10	5	0.554333	0.000510649
MRPL11	5	0.554296	0.000190392
MESD	5	0.554201	0.000510443
MALAT1	5	0.554157	1.17995e-15
TMEM123	5	-0.553819	0.000662627
CD164	5	-0.553203	0.000166365
CSTB	5	-0.551434	0.000110597
SNRPD2	5	-0.550928	1.7054e-05
CAVIN1	5	0.550667	2.37449e-10
CAPZA1	5	-0.548501	0.00467011
ISCU	5	-0.547527	0.000229854
NDUFS3	5	0.546591	0.000323688
TAF7	5	0.546177	0.000127697
GABARAPL2	5	0.545462	1.07434e-07
SDF4	5	-0.545046	0.000105169
NAA38	5	-0.543377	0.000103262
CD74	5	0.542963	1.75467e-14
HSPE1	5	-0.540871	0.00311046
RPS26	5	0.540128	0.000754985
CNIH1	5	-0.53996	0.00030339
RPS16	5	-0.537414	0.00359108
BMP1	5	-0.535299	0.0030232
MRPL40	5	0.534128	0.000306854
SRSF9	5	-0.533545	0.00134837
HSD17B10	5	0.533481	0.000123935
POLR2G	5	0.532817	0.000393973
P3H4	5	0.531018	0.000280225
LUC7L3	5	0.530343	0.000108122
TMED9	5	0.528976	3.50017e-10
SPON2	5	-0.528028	0.000628144
TAPBP	5	-0.526078	0.000161098
YPEL5	5	0.526029	0.00011913
TM4SF1	5	0.526027	1.2485e-08
EIF4B	5	-0.525514	0.000362348
RALY	5	0.52476	0.000144847
RAC1	5	0.524407	3.34875e-12
SOX4	5	0.523034	1.2119e-07
PTTG1IP	5	0.522926	1.17081e-06
TMEM248	5	-0.522707	0.00300497
DDX5	5	-0.521845	0.00441866
MRPL55	5	0.521576	0.00158842
PRRC2C	5	0.521192	3.28686e-05
RTF1	5	0.519385	0.000127618
PSMD4	5	0.517828	0.000316599
SLPI	5	0.516211	1.0236e-74
MZT2B	5	-0.516194	0.000100701
KMT2E	5	0.513828	0.000688842
NDUFS8	5	0.513501	1.0432e-05
MGST3	5	0.5131	1.00663e-10
TCF4	5	0.512898	3.17467e-07
CTSK	5	0.512858	0.000138987
GTF3A	5	0.511856	0.000125451
DCTN2	5	0.50939	0.000153315
CKAP4	5	-0.508667	0.000221737
UQCRC2	5	0.508484	0.000653266
COPZ1	5	0.507233	0.000102305
SNRPC	5	0.506942	0.000293192
XRN2	5	0.506759	0.000658134
SERBP1	5	0.506704	1.68387e-08
PHF14	5	0.506583	0.000550034
TCEAL4	5	0.506118	0.000154549
H2AFJ	5	-0.506087	0.000758437
HINT1	5	0.504891	1.62528e-18
FLOT1	5	0.504775	0.000180595
S100A16	5	0.504256	1.60381e-12
IGLC3	5	-0.503773	2.23504e-08
UBA52	5	-0.503622	0.000655513
NDUFC2	5	0.500637	2.08397e-10
PSMA1	5	0.500345	0.000294113
COPS9	5	-0.500267	0.000299692
DDAH2	5	0.499429	1.19989e-05
TMEM98	5	-0.499371	0.00453405
CSDE1	5	-0.497281	0.000108122
MAGED1	5	0.496551	0.000222924
PSMB2	5	0.496143	0.000293192
MARCKS	5	0.49576	3.71595e-09
RPS15	5	-0.494978	0.00442763
MT-ND4	5	0.492528	1.41997e-17
FAM50A	5	0.492279	0.000523352
SF3B1	5	0.491938	0.000680012
SUB1	5	-0.490447	0.000869136
C19orf70	5	-0.488918	0.000323688
RAB10	5	-0.486903	0.00758982
EIF4E2	5	0.486728	0.000208216
SNRPN	5	0.486607	0.000170154
RAB5C	5	0.486306	0.000104116
TMEM14C	5	-0.485756	0.00196843
MYL12B	5	0.485469	1.06227e-14
NUCKS1	5	0.484744	6.21444e-10
COPRS	5	-0.48339	0.0107042
RAMP1	5	0.482911	0.00024769
YWHAB	5	0.482522	1.19735e-08
EIF4A2	5	-0.482481	0.00416145
ANXA6	5	0.482225	0.00054017
NUCB2	5	0.482198	0.00040603
MRPL54	5	-0.481451	0.0123381
PRRX1	5	0.478374	0.000124758
IDH2	5	0.47806	0.000631832
EIF3A	5	0.477968	0.00058237
UBXN1	5	0.477674	0.000219101
DMAC1	5	0.476742	0.000255595
DEK	5	0.476038	0.000118728
TXN	5	-0.475207	0.00057864
PRMT1	5	0.473806	0.000420193
CDC42	5	-0.473504	0.000233436
MGAT1	5	-0.473503	0.00796296
GLRX5	5	-0.473503	0.00647977
CRTAP	5	-0.473202	0.00133931
GADD45GIP1	5	0.473098	1.57262e-06
ATRX	5	0.473051	0.000540522
PIGT	5	0.47296	0.000459339
CLK1	5	-0.471756	0.008307
SCAF11	5	0.469912	0.000899273
RAB34	5	0.469736	0.000101764
IFI16	5	-0.469017	0.000385455
RPL14	5	-0.468682	0.0235181
MTDH	5	0.468542	1.24946e-08
SNRPE	5	-0.467735	0.00231447
GSTO1	5	0.465584	2.3262e-06
TIMP2	5	-0.465404	0.0040467
PMP22	5	-0.464633	0.000268838
H2AFV	5	0.464129	0.000131127
LDHB	5	0.463018	1.86602e-09
RNH1	5	0.459738	1.17081e-06
UQCRQ	5	-0.457725	0.000857472
EIF2S3	5	-0.457658	0.0157676
RNF7	5	0.457444	1.45971e-05
CD63	5	0.456039	1.55416e-16
MAP4K4	5	-0.455791	0.00933855
COX7C	5	-0.454895	2.04481e-07
CFI	5	-0.453262	0.015026
SUCLG1	5	0.451979	0.000947211
FKBP2	5	-0.451377	0.00263684
RAD23A	5	-0.450498	0.00864254
MT1F	5	-0.449976	0.00777207
FKBP3	5	0.449774	0.0012916
COPS6	5	0.448978	0.00016281
POSTN	5	0.448223	0.00162605
COMT	5	-0.448089	0.00140978
CALU	5	0.446544	2.23341e-06
ARPC2	5	0.446487	1.00932e-07
NDUFB8	5	0.44548	1.09727e-05
FIBP	5	0.445288	0.000941462
BSG	5	-0.445186	0.0087422
ISOC2	5	0.444213	0.00012036
PSMG2	5	-0.44393	0.00854079
ILK	5	0.442827	0.000127643
ATP5PB	5	0.441897	0.000376986
PLIN3	5	0.440765	0.000944209
IFI27L2	5	-0.440758	0.000622789
CAMTA1	5	-0.440658	0.00613363
EI24	5	0.440539	0.000362999
CTDSP2	5	-0.440409	0.0152105
MANF	5	0.440199	0.00017397
XRCC6	5	0.438439	0.000761606
RPN2	5	0.437762	0.00015164
CFL1	5	0.437499	1.0483e-17
RWDD1	5	-0.436797	0.000420193
PPA1	5	-0.436358	0.000648511
UBL5	5	-0.435685	1.53767e-05
ACTN1	5	0.435147	3.22928e-06
APEX1	5	-0.434857	0.007918
DDOST	5	-0.434712	0.0084313
TMEM263	5	-0.434551	0.0240329
MRPL57	5	-0.433555	0.00271522
PPP1CA	5	0.432878	0.000456302
SRSF5	5	-0.431506	0.00467547
EIF3K	5	0.430243	1.18249e-06
CKLF	5	-0.428932	0.0159832
PSMB7	5	0.428484	1.0065e-05
CDC37	5	0.428462	0.00017005
SNRPB	5	0.426741	0.000333461
ARL6IP5	5	0.426615	1.61716e-06
CNIH4	5	-0.421752	0.0208649
CPE	5	0.421035	0.000282791
ARPC5	5	0.420303	0.0001373
HNRNPUL1	5	-0.417332	0.0335738
NBDY	5	0.416981	0.000326721
NENF	5	-0.416683	0.000189907
LDHA	5	0.416185	1.45855e-09
TPM3	5	0.413943	0.000311241
THBS2	5	0.413847	2.1496e-08
ANXA11	5	0.412488	0.00010493
PDLIM5	5	0.409791	0.000183775
COA3	5	0.409249	0.00271522
HSPA5	5	0.409128	2.36904e-05
RPL22	5	-0.409076	0.0001794
ID3	5	0.407257	0.00048544
LSM5	5	-0.405258	0.00529951
NONO	5	-0.404948	0.0058627
SRSF3	5	0.404904	1.08681e-05
EIF3J	5	0.403187	0.001609
YIPF3	5	0.402301	0.000242847
FOXP1	5	0.401928	0.000125474
OAZ2	5	0.40189	0.00257597
SNRPB2	5	0.401788	0.0002775
CRELD2	5	0.401541	0.00355853
TTC3	5	0.400114	1.08651e-05
ELOB	5	-0.398352	0.000288475
SUPT4H1	5	0.398272	0.000640387
HSP90B1	5	0.397863	1.42918e-08
MEAF6	5	-0.396808	0.00286384
SPARCL1	5	0.396029	0.000160792
MAP1LC3B	5	-0.395124	0.00957535
MT-ND4L	5	0.394155	0.000142976
STRAP	5	-0.391106	0.032106
ATP5F1B	5	0.390379	0.000119056
VAMP5	5	0.390154	0.000164501
RTRAF	5	0.389451	1.21286e-05
HMGB1	5	0.388423	1.4352e-11
ATP5MF	5	-0.387277	0.000533943
BTG1	5	0.386903	1.80487e-06
HNRNPA2B1	5	-0.386867	0.000183262
ADAR	5	-0.386265	0.0263072
AP2S1	5	0.3854	1.85079e-07
MYL12A	5	0.385079	2.97363e-08
SON	5	0.384458	0.000300692
YWHAZ	5	0.384252	1.18872e-05
DNAJC8	5	0.383497	0.00139589
TXNDC12	5	-0.383136	0.0321865
C1orf43	5	-0.382835	0.0360767
SSR3	5	0.38263	1.0232e-05
MRC2	5	-0.382129	0.00680228
IGHG3	5	0.381847	1.76902e-47
PRR13	5	0.381547	0.00125289
PFN2	5	0.381113	0.0010627
ARL2	5	0.380809	0.000213825
MYH9	5	0.380332	0.000287404
POLR2I	5	-0.379156	0.00849588
ECHS1	5	0.378838	0.00183602
SEC61B	5	-0.378467	0.0102748
SERP1	5	0.378397	4.15838e-06
NDUFB7	5	-0.37755	0.00181556
IQGAP1	5	0.37755	0.00229437
FKBP10	5	-0.377376	0.00107382
KTN1	5	-0.377217	0.00689216
TXNL1	5	0.375075	0.00209446
ANP32B	5	0.371112	0.00270499
IAH1	5	-0.370105	0.0237107
THY1	5	0.369897	1.99348e-08
SYF2	5	0.369113	0.00168686
MRPL20	5	0.368171	0.000365943
VAMP2	5	0.368076	0.00270499
ITGB5	5	0.365994	0.000586242
2022-09-07	5	0.364714	1.01743e-05
IER3IP1	5	-0.363861	0.0382675
PPP2R1A	5	0.362726	0.00247373
PCBP2	5	-0.362301	0.00231412
AUP1	5	0.361265	0.00460884
SSBP1	5	0.360799	0.000234803
ITGB1	5	0.357746	1.18576e-06
AKAP9	5	0.35771	0.00248817
JTB	5	0.357149	1.31862e-06
RPS24	5	-0.356202	0.00214564
NDUFA6	5	-0.355684	0.0163295
SELENOK	5	0.352229	0.000230587
MLF2	5	0.348734	0.00328157
CIB1	5	0.348667	0.000411563
DYNLL1	5	0.34854	1.93518e-10
ATP5F1A	5	0.34794	0.000967563
MINOS1	5	-0.345194	0.00365339
PDAP1	5	0.343846	0.00209335
SKP1	5	0.342338	2.89374e-07
ITGB1BP1	5	0.339883	0.0036228
TUBB	5	0.339853	1.02894e-06
TMEM147	5	0.338668	0.000330669
LAMP1	5	-0.337476	0.0110805
ARL6IP4	5	0.337364	0.00015341
ATP1B3	5	0.336197	0.0012962
PRELID1	5	0.334294	0.000112969
LMAN1	5	0.334095	0.000755279
ECH1	5	0.333454	0.00266037
COX6A1	5	-0.332894	0.00135699
HMGN2	5	0.332101	1.6223e-07
UBE2E3	5	0.331487	0.003161
CHCHD2	5	0.329898	1.3851e-12
ARF4	5	0.328958	2.26921e-07
ACTG1	5	0.328383	1.78865e-08
RNASEH2C	5	0.327369	0.0033045
SOD1	5	0.326459	2.92672e-06
BAX	5	0.323556	0.00145647
RAB2A	5	0.323375	0.000780931
CMTM3	5	0.320966	0.00143478
CHMP3	5	0.320197	0.00909633
COX7B	5	-0.319263	0.0138816
SH3BGRL3	5	0.317551	1.08516e-08
ARHGDIA	5	0.315561	0.00364063
PARK7	5	0.314737	1.21717e-05
SSU72	5	0.31451	0.00279126
PSMB3	5	0.313811	0.000371832
LEPROT	5	0.313062	0.00480671
PA2G4	5	0.31276	0.00947504
MT-CO3	5	0.312193	1.11558e-19
COX6B1	5	-0.311782	0.000337688
NNMT	5	0.311533	1.72207e-06
ATP5IF1	5	0.30529	0.00186866
CHMP2A	5	0.30367	0.000498268
ATP5F1E	5	-0.303388	0.000324213
MDH2	5	0.301561	0.0083555
SRSF11	5	0.300021	0.00153672
METAP2	5	0.299794	0.00403394
PSME1	5	0.299268	0.000158797
GSTP1	5	0.297839	2.07206e-05
AKAP13	5	0.297194	0.00742419
RAB13	5	0.294989	0.000306854
GNG11	5	0.294851	0.000409885
SEC11A	5	0.293012	0.000108122
NEDD8	5	0.292903	0.000488568
ATP5MC3	5	0.290219	0.00128618
CLTA	5	0.287698	0.000111155
MORF4L1	5	0.282601	0.000100441
GADD45B	5	0.282371	0.00079122
CD59	5	0.277303	0.00306136
UQCRB	5	-0.276441	0.0057401
TMED3	5	0.268292	0.00525893
NACA	5	0.267678	2.94344e-13
SNRPD1	5	0.267434	0.0133445
ATP5PO	5	0.266326	0.000665212
SIVA1	5	0.265442	0.00406322
NAP1L1	5	0.263924	1.27574e-08
MRPL51	5	0.251177	0.000478301
NDUFB9	5	0.250836	0.00192079
HCFC1R1	5	0.250362	0.000427987
RAP1B	5	0.244425	0.0092035
DYNLRB1	5	0.242953	0.00434851
SELENOW	5	0.240835	0.000895524
CNBP	5	0.235838	0.00713328
ATP6V1F	5	0.230066	0.00369091
EIF3I	5	0.229836	0.0135359
RPL10	5	0.226797	1.14784e-05
H3F3B	5	0.218579	1.17928e-12
EIF5	5	0.217337	0.00199758
TCF25	5	0.214511	0.0293371
SSR2	5	0.209761	0.000115007
SPCS2	5	0.2093	0.00130687
ATP6AP2	5	0.208578	0.029258
YWHAE	5	0.207685	0.000943925
BRK1	5	0.201981	0.000158776
CUTA	5	0.200226	0.00107422
GUK1	5	0.194742	0.000104282
YIF1A	5	0.193783	0.00751257
EEF1D	5	0.193746	0.000130057
PRDX4	5	0.188292	0.000768753
FIS1	5	0.187781	0.000645942
CCDC85B	5	0.185744	0.012343
NDUFB10	5	0.171068	0.0193579
SPCS1	5	0.168131	0.0141082
RPL5	5	0.168009	0.000102157
VIM	5	0.166397	0.000334874
ATP6V1G1	5	0.163001	0.00205479
RPS27L	5	0.156895	0.000659492
PRDX5	5	0.156881	0.000490441
LAPTM4A	5	0.156702	1.47403e-05
EDF1	5	0.155404	0.00108544
ATP6V0E1	5	0.151357	0.000343526
RARRES2	5	0.147168	0.000102139
C19orf53	5	0.146838	0.00223934
MYDGF	5	0.144953	0.00950558
H3F3A	5	0.137948	0.000249408
CLIC1	5	0.13466	0.00366387
COX4I1	5	0.130703	0.0010876
POMP	5	0.115696	0.00259858
SLC25A3	5	0.110257	0.000585326
PTMA	5	0.103798	0.00146118
RPS4X	5	0.0814878	0.0139403
RPS3A	5	0.0686927	0.000154793
RPL7	5	0.064792	0.00453067
RPL15	5	0.0510711	0.000478761
EIF1	5	0.0461322	0.0012768
RPL8	5	0.0310682	0.000293192
RPL3	5	0.014275	0.000156519
DUSP2	4	-1.42134	0.0150814
HBB	4	1.26671	0.00344459
GSN	4	-1.17486	0.0197688
CITED2	4	-1.14533	0.00926189
KNOP1	4	1.00347	3.12208e-05
IER3	4	-1.00271	0.0476176
COX7A1	4	0.994775	1.30738e-06
CNOT2	4	0.982388	0.00015046
ZCCHC17	4	0.975799	0.000174442
CD2BP2	4	0.961212	2.5599e-06
TRAPPC4	4	0.949795	0.000144346
PSMG3	4	0.932967	0.000196973
CILP2	4	0.91601	3.13182e-06
RPL7L1	4	0.898953	2.49648e-05
SMC3	4	0.896442	0.000407502
WDR61	4	0.883503	1.05024e-05
ARMCX6	4	0.881599	0.000411744
SERPINB1	4	0.879785	3.23099e-05
APCDD1	4	0.876138	1.79876e-05
PDGFC	4	0.856508	0.000148449
FAM173A	4	0.854327	0.00055662
WASL	4	0.809168	0.00333483
LAMP5	4	0.807661	0.000555196
C9orf78	4	0.806317	0.00181541
EML4	4	0.804826	0.000100736
MRPL22	4	0.789528	0.000754985
MAGEF1	4	0.766497	0.000122645
ETV1	4	0.760647	0.000163722
DHRSX	4	0.760548	0.000260859
UFD1	4	0.760227	0.000643253
CCT5	4	0.757607	0.000195379
RSRC1	4	0.7473	0.000107356
PMEPA1	4	0.74014	0.000312176
CHTOP	4	0.734305	0.000110982
CAV1	4	-0.732438	0.000353003
DERL2	4	0.730113	0.000208657
IMP4	4	0.720643	0.000109265
SMAP1	4	0.715871	0.000223733
EPB41L2	4	0.713005	0.000332877
MTCH2	4	0.710134	0.000221057
B3GAT3	4	0.708303	0.000521573
CCDC25	4	0.707854	0.000115083
RUVBL2	4	0.700348	0.000429534
ATG12	4	0.699375	0.00033886
LUM	4	0.698492	1.37284e-19
IMP3	4	0.697173	0.000279466
IDH3B	4	0.695048	0.000244234
AP1S2	4	0.693456	0.000569018
ZNF292	4	0.685416	0.000133452
RGS1	4	0.683335	0.00130329
ARFRP1	4	0.680922	0.000595473
MYO1C	4	0.674842	0.000120761
PSMD1	4	0.674357	0.000488568
PSMC4	4	0.674051	0.000334459
TMA16	4	0.668027	0.00104734
TERF1	4	0.655963	0.000690821
TMED4	4	0.653091	0.00059624
2022-09-09	4	0.648484	0.000819868
BUB3	4	0.643037	0.00186311
SLC25A4	4	0.641437	0.00163915
COMMD7	4	0.638633	0.000215309
LITAF	4	0.633832	0.000374598
NASP	4	0.632673	0.000261012
RAD21	4	0.630185	0.000809059
C14orf119	4	0.629851	0.000439504
ZRANB2	4	0.621769	0.000385985
STK17A	4	0.621179	0.000844617
CREB3	4	0.618261	0.0014659
NANS	4	0.617952	0.000394156
HSPA1B	4	0.616922	0.00169901
MMP23B	4	-0.616502	0.00222322
CHN1	4	0.615236	0.00104048
NKD2	4	0.612904	0.00034425
CETN3	4	0.610523	0.00114358
THOC2	4	0.606424	0.00138616
PLEC	4	0.602549	0.000299099
RNMT	4	0.600841	0.000758437
RBBP6	4	-0.599127	0.00183735
PPP1R7	4	0.595323	0.000961589
ATP6AP1	4	0.590926	0.000724686
NOP56	4	0.588714	0.000155574
ARPP19	4	0.586911	0.000455548
IDH3G	4	0.584581	0.000556128
EPC1	4	0.5823	0.00152105
CMTM6	4	0.582071	0.000622789
DHX36	4	0.580942	0.000393847
ST5	4	0.576563	0.00216935
FEZ2	4	0.575123	0.000727305
PDIA4	4	-0.570577	0.000182061
ILF3	4	0.570514	0.00201994
USP16	4	0.567522	0.000756141
ANP32A	4	0.565112	0.00304607
ARF3	4	0.559635	0.000586511
PPCS	4	0.556583	0.000656906
HDAC2	4	0.554983	0.000391023
ZNF503	4	0.554983	0.000210541
RAI14	4	0.548293	0.00108023
TIMM17A	4	0.544873	0.00463263
NEMF	4	0.536548	0.00418663
ARID4B	4	0.536067	0.00112037
VEGFB	4	-0.53554	0.00732393
AIG1	4	0.534794	0.00328939
LAMB2	4	0.534719	0.00174569
UROS	4	0.533324	0.000624329
STX5	4	0.53292	0.00446179
TRA2B	4	-0.532685	0.000417124
U2SURP	4	0.532453	0.000843124
TFDP2	4	0.530756	0.00634209
SLTM	4	0.525173	0.00144681
ACTR1A	4	0.524861	0.00729389
RFC1	4	0.519854	0.00304941
PAK2	4	0.518311	0.00837462
CBX1	4	0.518026	0.00275587
DHRS4L2	4	0.516878	0.0067136
DHX29	4	0.515886	0.00397657
PEPD	4	0.515354	0.00686975
FAM210B	4	0.513828	0.00561104
POLR3GL	4	0.51168	0.0032548
GCC2	4	0.509941	0.00645609
PRPF4B	4	0.509941	0.00585773
MRPL47	4	0.508887	0.00399114
PCBD1	4	0.505736	0.00238203
PHF20L1	4	0.50487	0.00533809
RFXANK	4	0.503693	0.00356227
NUDT5	4	0.49971	0.00517549
RALA	4	0.49848	0.00130956
COX20	4	0.49848	0.00556285
PARP1	4	0.49848	0.00526876
LMCD1	4	-0.498344	0.00526041
PHIP	4	0.495906	0.0049614
CWC15	4	0.492333	0.00144124
IGFBP5	4	0.488451	0.00644421
CPNE3	4	0.487307	0.00684858
PLPP4	4	0.486305	0.00487769
PCDH7	4	0.485159	0.00144453
UROD	4	0.484266	0.00329722
MDH1	4	0.483374	0.00151839
MORN2	4	0.479975	0.00857929
MRPS11	4	0.479136	0.0115376
PBX1	4	-0.479103	0.0105586
YWHAG	4	0.474633	0.00711891
COPZ2	4	-0.472722	0.00287797
VAMP8	4	0.469912	0.00169901
SPAG7	4	0.469587	0.00130127
GOLGB1	4	0.468084	0.00510375
ATG101	4	0.467505	0.00504975
REEP3	4	0.466462	0.00615814
VCL	4	0.465829	0.00215507
SRP9	4	-0.462532	0.00140323
ATP6V1E1	4	0.462243	0.00258813
BCAS2	4	0.462065	0.012263
SURF1	4	0.459154	0.00520514
MYH10	4	0.457159	0.00655262
CIR1	4	0.456852	0.00212595
AGPAT2	4	0.455412	0.00688383
ZFAND6	4	0.454345	0.00394697
LIMD2	4	0.453109	0.0235402
NAGK	4	0.44844	0.00291348
GOLGA4	4	0.4482	0.00715863
PRKAR1A	4	-0.44815	0.00852043
PSMC2	4	0.448107	0.0173784
MSRB3	4	0.447489	0.00496981
SLC39A7	4	0.442423	0.00403527
TROVE2	4	0.440765	0.010271
RAB5IF	4	0.439379	0.00380855
TCEAL3	4	0.439052	0.00525893
CHMP4A	4	0.436255	0.004901
DARS	4	0.436255	0.00253583
ANXA7	4	0.43469	0.011138
MRPS7	4	0.432816	0.00656177
TUBB2A	4	0.430917	0.00148292
COMMD3	4	0.427407	0.00316348
SNRPD3	4	0.423984	0.00385133
GPX7	4	0.422119	0.00495429
COMMD4	4	0.421859	0.0163455
BAG1	4	0.417937	0.0144145
PCSK7	4	0.415238	0.0109006
PSMB4	4	0.413043	0.00533508
MAP1LC3A	4	0.410134	0.00262221
P3H3	4	0.408967	0.00681292
TSTD1	4	0.408363	0.0210908
GOLIM4	4	0.407905	0.00824738
ARF6	4	-0.407651	0.0173662
MGMT	4	0.406109	0.00479366
MSN	4	0.404817	0.00331109
SREK1	4	0.4033	0.00933855
CDK2AP2	4	0.401495	0.0332121
ATP6V1D	4	0.39926	0.0121412
PPM1G	4	0.398282	0.0230239
WAC	4	-0.39773	0.0371162
CCDC90B	4	0.396321	0.0141419
TADA3	4	0.395566	0.00784325
VAPA	4	-0.395014	0.00309852
HIST1H4C	4	0.393573	0.0245674
TM2D2	4	0.393147	0.0210908
TMEM9	4	0.39084	0.0165434
MRPS26	4	0.381978	0.0234009
BBX	4	0.378938	0.00460884
TECR	4	0.378783	0.00351242
SSNA1	4	0.375914	0.0111473
CUEDC2	4	0.373737	0.00670918
PDCD10	4	0.371206	0.0282655
NDUFV1	4	0.36981	0.0112577
FAM200B	4	-0.369219	0.0242991
SKIL	4	0.368582	0.0181823
DHRS7	4	0.366506	0.0260238
TMEM141	4	0.360034	0.00681086
C9orf3	4	0.359663	0.00443208
ERCC1	4	0.35657	0.00656429
AKR1B1	4	0.355876	0.0234009
IDS	4	0.355383	0.0289802
COL1A1	4	-0.355051	0.00239942
NDUFB5	4	-0.353764	0.0223662
PRDX6	4	-0.352579	0.000947211
C1QTNF6	4	0.352228	0.0242002
CCDC124	4	0.351779	0.0170968
PMF1	4	0.351461	0.0349964
HMOX2	4	0.345692	0.0335048
NPDC1	4	0.345274	0.0163295
SLC25A11	4	0.343519	0.0404313
SVIL	4	0.341149	0.0267512
RUNX2	4	0.340295	0.0109165
HNRNPR	4	0.340082	0.0148629
RBM42	4	0.339935	0.0207018
SEC13	4	0.338824	0.0152228
LPP	4	0.338796	0.00696697
TAX1BP3	4	-0.336215	0.0134489
MRPL43	4	0.331724	0.0169449
CCT3	4	0.330509	0.0121331
MED4	4	0.328688	0.0325968
KDELR1	4	-0.323452	0.00696697
ANAPC11	4	-0.312785	0.00555828
COMMD1	4	0.309871	0.0252796
LIMS1	4	0.306846	0.0307938
GSDMD	4	0.306811	0.0382784
KRT10	4	-0.304601	0.0129771
HNRNPD	4	0.30289	0.021596
AIMP1	4	0.302642	0.0288559
NOL7	4	0.293936	0.00335937
UQCR10	4	-0.2912	0.00530467
PARVA	4	0.287535	0.01961
CDKN1A	4	0.285714	0.0152498
COX5B	4	-0.285233	0.00935736
RAB11A	4	0.267824	0.0287964
PRAF2	4	0.264667	0.0142038
EMC10	4	0.252546	0.00443208
RGCC	4	0.251228	0.0291113
SULF1	4	0.246208	0.0099216
NHP2	4	0.24513	0.0260146
PDGFRL	4	0.224911	0.0265027
PLAT	4	0.224833	0.000393859
GAS6	4	0.199704	0.00403527
TMEM167A	4	0.191026	0.0248154
LAMTOR1	4	0.151616	0.0182227
PABPC1	4	0.124618	0.000216045
HSPA8	4	0.0978125	0.0047119
CD99	4	0.0961166	0.00803104
TGFBI	4	0.0947355	0.0263923
FUS	4	0.086743	0.0340268
SERPINF1	4	0.0865924	0.0113219
HSPB1	4	0.0859707	0.011535
CTHRC1	4	0.0763705	0.00443997
PCOLCE	4	0.0526302	0.00104728
B2M	4	-0.0370323	0.000164299
SFRP4	3	-0.890236	1.54546e-13
FTH1	3	-0.741589	0.0105842
NEAT1	3	-0.631477	0.00202218
CST3	3	-0.621465	0.0109006
DCN	3	-0.580281	0.0073279
SFRP2	3	-0.569107	0.000120898
NR4A2	3	-0.536611	0.00288785
SUGT1	3	0.534603	0.00380855
NDUFA9	3	0.528586	0.00712557
RPL13	3	-0.51487	1.59161e-23
RPL12	3	-0.463963	0.000408485
RPLP0	3	-0.449549	0.0112237
MTRNR2L8	3	0.436158	0.0197815
EAPP	3	0.42867	0.011755
DNAJB11	3	0.424047	0.0215234
PFDN1	3	0.42038	0.00370294
BEX4	3	-0.415053	0.0387269
WIPI2	3	0.393196	0.0341309
ITM2B	3	-0.386865	0.00264431
NAA20	3	0.378914	0.0226856
MRPL28	3	0.372042	0.0266985
SYPL1	3	-0.367088	0.0265789
VCP	3	0.366624	0.00988738
RPL18	3	-0.365008	0.000449805
ANAPC5	3	0.362266	0.0225212
PRELP	3	0.356978	4.69029e-05
FAM229B	3	0.35653	0.0194809
SIL1	3	0.351383	0.0351759
DYNC1LI2	3	0.347032	0.0222598
A2M	3	0.346607	0.0045276
ARPC1B	3	-0.34585	0.0124621
RBCK1	3	0.342219	0.0136097
CCT7	3	0.337426	0.0222464
IFITM3	3	-0.327804	0.0379395
SELENOT	3	-0.325428	0.0260163
S100A11	3	-0.325069	0.0263792
VOPP1	3	0.319302	0.0193513
RPS27A	3	-0.310481	0.000985492
ARPC4	3	0.305343	0.0139478
RPS14	3	-0.301633	0.00105773
PSAP	3	-0.298361	0.000407015
RPL29	3	-0.265832	0.000581169
RPL11	3	-0.26413	0.000424749
ADIRF	3	0.262018	0.000570634
MT-CO1	3	-0.250253	0.0125435
FIBIN	3	0.24775	0.00157659
ACTN4	3	0.23634	0.0136373
ATP5ME	3	-0.213518	0.00460791
SPARC	3	-0.206243	0.000812655
HOXB2	3	0.186478	0.0038973
UFC1	3	0.18106	0.011628
KRT19	3	0.173174	0.0040678
N4BP2L2	3	0.161979	0.0140175
AHNAK	3	0.143767	0.0108469
CLU	3	-0.133308	0.00264799
RPS8	3	-0.132632	0.00700882
LMNA	3	-0.127799	0.0164572
RPL7A	3	-0.126016	0.0037867
RPL6	3	-0.102628	0.00161953
PDLIM3	3	-0.102496	0.000367235
PSME2	3	0.0696061	0.00108544
BST2	3	0.0655288	0.00435161
HOPX	3	0.0455925	0.00114218
IL32	3	0.0125404	0.000284659
APOD	2	-1.12006	2.60042e-10
ISG15	2	-0.841518	1.19424e-07
TMEM158	2	-0.834092	0.000112102
KLF6	2	-0.819776	2.05421e-14
CCL2	2	-0.686989	0.0022641
PDGFRB	2	-0.673782	0.000384227
PTGDS	2	-0.634201	0.000225385
SAT1	2	-0.621445	1.80305e-07
EIF4A3	2	-0.616243	0.000843124
IGFBP3	2	-0.578795	0.00517186
LAP3	2	-0.574812	0.00395773
IGFBP7	2	-0.551989	1.11684e-22
BTG3	2	-0.52303	0.00256122
VCAM1	2	-0.5056	0.0039421
JUN	2	-0.480414	0.000119763
TMEM176A	2	-0.480076	0.00170014
IFI27	2	-0.477403	1.34024e-05
DMKN	2	-0.472213	0.00784899
HSD17B11	2	-0.471285	0.0124476
COL18A1	2	-0.462738	0.000429593
FGFR1	2	-0.460875	0.00409385
ITGA5	2	-0.456898	0.0197433
DNAJC15	2	-0.452084	0.0274447
EVL	2	-0.451476	0.0152999
DDR2	2	-0.446022	0.00832181
COL1A2	2	-0.436402	1.38608e-06
PLTP	2	-0.432417	0.00684858
DRAP1	2	-0.429502	0.00122752
CRYAB	2	-0.429109	0.0252565
TMEM14A	2	-0.428657	0.014695
HEXB	2	-0.420226	0.0177228
RNF213	2	-0.419055	0.00669468
UQCC2	2	-0.418118	0.00925344
CYR61	2	-0.416283	0.00190614
PPIC	2	-0.41572	0.000193586
BEX3	2	-0.392064	0.0253803
GNAI2	2	-0.391558	0.00945262
DAB2	2	-0.387822	0.0137437
WSB1	2	-0.387507	0.00125588
FUNDC2	2	-0.387503	0.00769555
EEF2	2	-0.387209	0.00224286
COL6A1	2	-0.38692	0.000855595
LAMP2	2	-0.386227	0.0260282
FMOD	2	-0.385993	0.0267419
P3H1	2	-0.381822	0.0260915
SELENOM	2	-0.371733	0.000998608
TPT1	2	-0.369492	0.00012019
MMP14	2	-0.358519	0.00285591
COX14	2	-0.354969	0.0307013
CTSB	2	-0.35473	0.000294349
EEF1A1	2	-0.354542	0.00043354
CTNNB1	2	-0.351527	0.0231788
SRSF10	2	-0.336	0.042902
COL5A1	2	-0.319211	0.00627003
RHOG	2	0.311022	0.0399297
NPM1	2	-0.290887	0.00193761
SUMO2	2	-0.279317	0.00317857
NBL1	2	-0.270421	0.0258537
UBE2E2	2	0.25985	0.0414174
STUB1	2	0.233718	0.0263813
OS9	2	0.22654	0.0386971
NDUFS6	2	0.219364	0.0212766
SEC62	2	0.204568	0.0128493
SNU13	2	0.196062	0.00446263
TUFM	2	0.17979	0.0382064
HDLBP	2	0.165262	0.0244842
SAP18	2	0.141873	0.00319256
EFEMP2	2	0.140586	0.006792
TRAPPC1	2	0.136134	0.0283953
HMGN1	2	0.122143	0.0021706
TMED10	2	0.121698	0.0261651
TSPO	2	0.0919504	0.00681662
MDK	2	-0.0377525	0.0238376
LGALS1	2	-0.0360295	0.00836162
MT-CO2	2	-0.0217764	0.00689132
NR2F1	1	-0.504131	0.0392748
GBP1	1	-0.433171	0.0295665
GNAI3	1	-0.401829	0.045885
HEXA	1	-0.397932	0.0458149
UPF3A	1	0.397842	0.0355823
MIDN	1	-0.392383	0.034385
GJA1	1	-0.39188	0.0210908
NINJ1	1	-0.389625	0.0445606
HNRNPU	1	-0.380159	0.00598043
LY6E	1	-0.380042	6.19369e-05
SHC1	1	-0.379872	0.0428073
NPC2	1	-0.379304	0.000481578
ZBTB20	1	-0.377833	0.022295
TPBG	1	-0.376581	0.0394626
GIPC1	1	0.370191	0.0463094
DECR1	1	-0.369889	0.0445602
ALKBH7	1	-0.365158	0.0137437
ITGAV	1	-0.361912	0.0487922
INAFM1	1	-0.359113	0.0340893
RSU1	1	0.357437	0.0319827
OLA1	1	0.352842	0.0384512
RAB18	1	0.348802	0.0278042
SLC38A10	1	-0.345231	0.0345495
EIF4G2	1	-0.336412	0.00764837
SMARCB1	1	0.33583	0.0333765
SPAG9	1	0.33385	0.0409432
RUNX1	1	-0.330334	0.0325225
HSPH1	1	-0.326092	0.0153053
FAM133B	1	-0.320685	0.0488432
RPS6	1	-0.320643	3.54337e-05
NDFIP1	1	-0.317816	0.033945
ANXA4	1	-0.317238	0.0498183
BPTF	1	0.31173	0.0488432
C12orf10	1	0.309871	0.0449411
ZNF706	1	-0.304366	0.0455935
PPIB	1	-0.304315	0.00175647
NOP53	1	-0.302423	0.0034954
TMEM219	1	-0.302076	0.0316582
RTN4	1	-0.30185	0.00484411
C1orf122	1	-0.299243	0.0486202
NAXE	1	0.297075	0.0396175
HSBP1	1	-0.294413	0.00923733
FBXO32	1	-0.290417	0.0445272
RPS2	1	-0.287988	0.000358281
PDCD6	1	0.282833	0.0154839
EIF3E	1	-0.281994	0.0288154
KPNB1	1	0.281876	0.040709
LGALS3BP	1	-0.281806	0.00988738
NECTIN2	1	0.280796	0.0369448
FBL	1	0.280012	0.0330384
WDR83OS	1	-0.278313	0.0157054
VPS29	1	0.273515	0.0301323
GPAA1	1	0.273425	0.0437407
THOC7	1	0.272042	0.0476066
REX1BD	1	0.268999	0.0242058
ENY2	1	-0.264963	0.0436736
GNAS	1	-0.256944	0.036336
PSMF1	1	0.249649	0.0296858
STOML2	1	0.248646	0.0390889
RRAGA	1	0.248368	0.0430637
TMBIM6	1	-0.245257	0.0499988
MCTS1	1	0.243908	0.0486202
BTF3	1	-0.242422	0.00533523
REEP5	1	0.235861	0.0321478
ERLEC1	1	0.230852	0.0368139
SRPX2	1	0.221922	0.0195367
RPS9	1	-0.221607	0.00302087
RPL9	1	-0.221604	0.00759856
FAP	1	0.219797	0.0263713
RPL10A	1	-0.219627	0.0311461
DNAJB1	1	-0.208124	0.0445053
CANX	1	0.203069	0.0415475
RACK1	1	-0.201414	0.0499982
TPP1	1	0.193113	0.0401666
CD44	1	0.176294	0.0215105
COL6A3	1	-0.163646	0.00193764
BGN	1	-0.162265	0.00204315
ERGIC3	1	0.147164	0.0113065
APRT	1	0.146874	0.0227506
SUMO1	1	0.145011	0.0252002
RHEB	1	0.134635	0.0265459
MFAP2	1	0.125065	0.0380954
NDUFAB1	1	0.12002	0.0274228
BLVRB	1	0.116318	0.0320426
ATF4	1	0.114098	0.0409454
EZR	1	0.105606	0.0164764
P4HA1	1	0.0982312	0.0163823
PSMB9	1	0.0907415	0.0204298
TNFRSF12A	1	0.0888704	0.011617
LOXL1	1	-0.0829417	0.0285658
SRSF7	1	-0.0812476	0.0422875
OAZ1	1	-0.0806006	0.0445606
CLTB	1	0.0729843	0.0404313
PDLIM2	1	0.0728501	0.0392748
KRT8	1	-0.0722398	0.0484938
HNRNPC	1	0.0699299	0.0418812
RPSA	1	-0.0561663	0.00103655
PTN	1	0.0536466	0.015956
RPS11	1	-0.0531025	0.00798424
LGALS3	1	0.0496473	0.0205078
PDIA3	1	0.04445	0.0333128
TYMP	1	-0.0416105	0.0348223
CHPF	1	0.0365776	0.0411455
SLC25A6	1	-0.034509	0.0056905
MXRA8	1	0.0213781	0.0367007
RABAC1	1	-0.0117484	0.0371197
CIRBP	1	0.0109756	0.0136896
PPIA	1	0.00614479	0.0128246
SSR4	1	0.00545629	0.0439289

## Sheet: GSE154600’DEG_Macrophages
Sheet 4. scCODE results (DE gene-lists) of non-responders and responders in GSE154600 datasets' cell-types.
Gene_name	Detected_times	logFC	P_adjust
MMP11	5	8.05348	1.54977e-182
MT1G	5	-6.03815	0
MT1X	5	-5.44409	0
MT1F	5	-5.08968	0
KRT17	5	5.08696	2.76157449270754e-316
MT2A	5	-4.85543	0
LCN2	5	4.84156	1.10074e-106
TIMP3	5	4.66852	1.44139e-178
S100A8	5	-4.55836	1.00589497891794e-311
AEBP1	5	4.41603	1.03108e-141
MT1E	5	-4.32904	0
RARRES2	5	4.16317	0
MMP7	5	4.10854	0
MYL9	5	4.10579	0
HLA-DQA2	5	-4.08046	0
CALD1	5	4.00528	1.50483e-302
HAMP	5	-3.89875	1.79208e-173
ACTA2	5	3.74895	1.67982319586024e-319
TM4SF1	5	3.72706	2.07746e-237
KRT8	5	3.57451	0
NNMT	5	3.51984	1.56368e-282
LUM	5	3.48912	1.46704e-150
CRIP2	5	3.47795	1.15573e-115
KRT18	5	3.39086	0
RBP1	5	3.377	2.21186e-125
CLU	5	3.35717	1.29986e-142
PDK4	5	-3.34741	1.56355e-91
TPM2	5	3.33497	1.08734e-227
COL1A1	5	3.33471	2.15267e-275
TAGLN	5	3.29451	1.14092e-301
SLPI	5	3.19694	2.60208e-305
MDK	5	3.16953	0
S100A9	5	-3.15755	1.70998e-111
KRT7	5	3.15669	1.46763e-114
BGN	5	3.05198	1.20194e-89
MARCO	5	-3.01133	1.46053e-82
S100A16	5	2.8732	1.81263e-88
CTGF	5	2.84661	1.74073e-74
RPL36A	5	-2.8166	0
CKB	5	2.75967	1.25621e-98
BRI3	5	-2.7355	0
RPL17	5	-2.72576	0
CLDN3	5	2.70792	1.37052e-99
LAPTM4B	5	2.70358	1.19439e-84
SLC39A8	5	-2.64043	1.29078e-44
CCL20	5	-2.63101	1.41032e-36
COL1A2	5	2.6015	1.01737e-137
MIF	5	-2.56846	3.29155e-94
CEBPB	5	-2.51504	0
FKBP5	5	-2.50211	2.2109e-132
KRT19	5	2.47996	1.09591e-130
BASP1	5	-2.45026	1.82652e-110
RPS28	5	-2.42206	0
LY96	5	-2.41686	1.6025e-148
RPL38	5	-2.41521	0
WFDC2	5	2.41431	1.38717e-245
CCL2	5	2.37346	3.07644e-101
DMKN	5	2.3589	1.41383e-57
AVPI1	5	-2.3272	1.16998e-74
RPS29	5	-2.31552	0
RPS21	5	-2.31549	0
PFKFB3	5	-2.27159	1.65908e-79
APOC1	5	-2.26933	2.239e-171
H1FX	5	-2.25904	2.90312e-49
SEC61G	5	-2.25737	2.07995e-114
LTA4H	5	-2.22742	1.58791e-56
CSTA	5	-2.22096	1.23772e-71
RPL39	5	-2.21256	0
TMEM256	5	-2.21228	1.37485e-61
NDUFA3	5	-2.20902	1.09631e-118
LTB	5	2.20076	3.82969e-51
NDUFB1	5	-2.18976	1.91287e-145
RPS17	5	-2.18719	0
UQCR11	5	-2.1816	0
CCDC80	5	2.17719	1.24267e-52
FN1	5	-2.17218	2.1852e-60
ZFP36	5	-2.16857	2.57497e-241
MMP9	5	-2.15326	4.37685e-25
HCST	5	-2.14527	1.45521e-158
CFD	5	-2.11876	1.4685e-64
PET100	5	-2.11527	1.1892e-108
KLF4	5	-2.10996	1.19572e-152
ABHD5	5	-2.10992	2.37239e-36
NCF1	5	-2.10978	2.11165e-45
GLUL	5	-2.10965	0
OST4	5	-2.09594	1.63068e-227
YBX3	5	-2.07991	1.078e-95
SMAP2	5	-2.07309	1.67176e-64
LST1	5	-2.07241	1.30793e-142
COL3A1	5	2.06509	1.68342e-100
KCNMA1	5	-2.0593	1.43179e-43
S100A6	5	-2.05005	3.17061e-101
RNF144B	5	-2.04403	1.02307e-50
MMP24OS	5	-2.04228	1.16317e-57
VMO1	5	-2.03945	1.38036e-41
RPL36	5	-2.03223	0
ZFAS1	5	-2.02291	3.48689e-193
RPL37A	5	-2.01688	0
SPARC	5	2.0082	1.09087e-113
PILRA	5	-2.00387	1.93076e-62
RGS2	5	-1.99925	3.05235e-118
SLC11A1	5	-1.99899	1.40848e-71
RPL34	5	-1.98542	0
SMIM3	5	-1.97724	1.4441e-51
COX17	5	-1.96747	1.33711e-82
ZFAND5	5	-1.96638	1.00664e-105
CALHM6	5	-1.96106	2.90837e-77
SLC25A37	5	-1.96077	3.24596e-31
RPS25	5	-1.95476	0
EFHD2	5	-1.95218	1.44562e-77
CEBPD	5	-1.95128	1.74903e-106
TSC22D1	5	-1.94493	1.3501e-51
DCN	5	1.94038	3.82651e-49
CSTB	5	-1.93992	2.16178e-114
NDUFB3	5	-1.93872	1.59225e-67
RPL23A	5	-1.92896	0
CXCL2	5	-1.9278	1.85175e-50
NUPR1	5	-1.92407	4.50789e-72
PLTP	5	-1.92243	2.14193e-84
S100A4	5	-1.92168	1.31624e-87
RPL27	5	-1.91617	0
ATP5MD	5	-1.91613	1.82287e-159
CD24	5	1.91531	1.67143e-65
TREM1	5	-1.91488	3.02261e-49
RPL28	5	-1.91288	0
C4orf48	5	-1.90529	3.79512e-73
ERO1A	5	-1.89999	3.16974e-39
SERF2	5	-1.89875	0
HNMT	5	-1.88957	1.55869e-84
NBL1	5	1.88536	1.09714e-44
ID1	5	1.88529	1.44951e-47
EPCAM	5	1.88521	2.37126e-45
TUBA4A	5	1.88054	1.31212e-38
ZNF385A	5	-1.88053	1.11249e-44
RPLP2	5	-1.87971	0
ATP5F1E	5	-1.87304	1.34596e-288
SLIRP	5	-1.86885	1.12856e-82
CXCL3	5	-1.85749	5.03783e-31
CITED2	5	-1.85562	1.44146e-48
TPM1	5	1.84904	1.58905e-98
LYZ	5	-1.84805	1.82754e-122
FAU	5	-1.84731	0
UNC93B1	5	-1.84678	2.6086e-42
ACSL1	5	-1.84262	1.96974e-60
SERPINH1	5	1.83742	1.12198e-55
NLRP3	5	-1.83699	1.79436e-40
ATOX1	5	-1.82989	1.16732e-124
PDLIM1	5	1.81289	1.26551e-41
COX8A	5	-1.8127	3.29878e-126
BNIP3L	5	-1.81215	1.67377e-82
B4GALT1	5	-1.80866	1.37437e-36
CD52	5	-1.8056	1.41009e-28
TMEM258	5	-1.80242	1.1329e-146
RPL37	5	-1.79426	4.1056e-238
TYROBP	5	-1.79217	0
LRP1	5	-1.78561	1.38955e-59
ARRDC3	5	-1.78552	1.03324e-38
EPB41L3	5	-1.78006	1.21127e-42
METRNL	5	-1.77351	1.58266e-52
NDUFA1	5	-1.77317	1.38308e-111
C1QC	5	-1.773	2.80414e-96
CD55	5	-1.76917	1.19219e-48
SELENOP	5	-1.76821	1.43884e-21
CYTIP	5	-1.76607	1.89958e-47
NDUFC1	5	-1.76524	1.55344e-48
RPL21	5	-1.76083	0
NDUFA13	5	-1.76068	1.0125e-94
CMPK1	5	-1.75038	3.05273e-44
CARD16	5	-1.74487	1.2234e-61
C5AR1	5	-1.73388	1.26927e-80
S100A10	5	-1.73334	1.31586e-171
PPP1R14B	5	-1.7163	1.27205e-35
GABARAP	5	-1.71188	3.90685e-71
STK17B	5	-1.71162	2.56659e-42
TFRC	5	-1.71029	2.26914e-62
VAMP5	5	-1.70882	1.38534e-71
RPS15A	5	-1.7056	0
RPS10	5	-1.70025	1.62132e-162
MXD1	5	-1.69699	1.04292e-40
ADA2	5	-1.69698	1.05644e-42
SH3BP5	5	-1.69611	1.08477e-34
COMMD6	5	-1.69594	1.25602e-117
GRINA	5	-1.69589	1.57631e-85
ADM	5	-1.69382	3.984e-31
RHOB	5	-1.6936	1.51178e-78
JAML	5	-1.69083	1.54714e-30
GABARAPL1	5	-1.69021	1.80065e-45
NDUFB4	5	-1.69007	1.90215e-88
RPL35	5	-1.68239	3.32338e-202
MRPL52	5	-1.67757	1.68702e-48
APOE	5	-1.6758	1.98926e-88
SLC31A2	5	-1.67344	1.58197e-37
ELOB	5	-1.67259	1.02023e-146
RPS27	5	-1.66738	1.47744e-285
VEGFA	5	-1.66618	1.40938e-49
ATP5MC2	5	-1.65915	1.11442e-146
SNRPF	5	-1.65516	2.23797e-50
TNFSF12	5	-1.65209	2.11703e-38
TXN	5	-1.64867	2.10247e-75
C2	5	-1.64856	2.10185e-40
FPR3	5	-1.6448	1.50736e-43
ROMO1	5	-1.64412	3.21897e-60
USF2	5	-1.64246	1.77445e-51
EVI2B	5	-1.64071	3.07914e-69
GRASP	5	-1.64014	1.39708e-31
UFM1	5	-1.63949	1.43115e-41
SNHG8	5	-1.63261	1.55068e-56
ACSL3	5	-1.6314	2.86996e-30
TOMM7	5	-1.63101	3.04098e-166
NOP10	5	-1.63093	1.55308e-101
KLF2	5	-1.62697	1.3524e-36
NUP214	5	-1.62687	1.51589e-34
CD163	5	-1.62577	2.10385e-70
SOCS3	5	-1.6253	1.472e-52
SNX10	5	-1.62062	1.84417e-56
SAMSN1	5	-1.62009	2.1443e-80
C4orf3	5	-1.61826	1.22323e-114
ATP5PD	5	-1.61662	1.11861e-77
NDUFA2	5	-1.61425	1.77505e-86
PNRC1	5	-1.61089	1.40162e-97
CLEC7A	5	-1.61068	3.51336e-63
TXNIP	5	-1.60406	2.93116e-63
TSC22D3	5	-1.60239	1.88432e-92
FOS	5	-1.6011	2.30216e-63
SLC7A7	5	-1.59152	1.38099e-46
ITGAM	5	-1.58968	1.65161e-32
UQCRQ	5	-1.58607	1.10401e-96
MAP3K8	5	-1.58606	1.41896e-60
GPR137B	5	-1.58557	2.0428e-35
THEMIS2	5	-1.5851	1.59993e-47
PER1	5	-1.58367	3.30845e-39
FPR1	5	-1.57728	3.87717e-36
GTF2H5	5	-1.57575	1.37177e-36
LSM6	5	-1.57565	1.30981e-34
TIMP1	5	-1.57465	1.56058e-30
RPL23	5	-1.57178	1.06041e-153
UBE2S	5	-1.56533	2.20946e-30
YPEL3	5	-1.56244	1.58385e-30
SEM1	5	-1.5524	2.12463e-76
COPS9	5	-1.55154	2.98448e-66
UBL5	5	-1.54868	1.0307e-124
C1orf54	5	-1.5448	3.40537e-33
GNAI2	5	-1.54318	1.18901e-86
AIF1	5	-1.53814	2.27501e-138
RILPL2	5	-1.53602	1.45159e-61
SDCBP	5	-1.5332	1.02948e-138
SRGN	5	-1.53222	1.07621e-105
CD68	5	-1.53207	4.06638e-107
ATF5	5	-1.52757	2.10859e-43
IGHG4	5	-1.52194	3.37585e-38
C15orf48	5	-1.52087	1.37338e-33
TXNL4A	5	-1.52008	1.19437e-34
COX7B	5	-1.51357	2.31999e-88
TGIF1	5	-1.51047	2.91899e-39
THAP2	5	-1.51047	1.26373e-20
CYB5A	5	-1.51025	1.80765e-38
EVI2A	5	-1.5064	1.70291e-36
MRPL33	5	-1.50582	2.21079e-40
ATP5MPL	5	-1.5049	1.22333e-103
SOD2	5	-1.50461	2.19238e-69
CDC42SE1	5	-1.50246	1.57632e-33
IFNGR1	5	-1.49936	1.40677e-40
NAA38	5	-1.49792	1.60295e-58
RNF130	5	-1.49555	1.78603e-71
PFDN5	5	-1.49307	1.05789e-134
STX11	5	-1.49294	3.11555e-34
TMA7	5	-1.49239	1.49705e-104
C19orf70	5	-1.49224	1.10349e-44
IRS2	5	-1.4917	1.8331e-36
FBP1	5	-1.48996	1.40573e-23
MGAT1	5	-1.48325	1.44318e-66
CXCL16	5	-1.4828	2.10385e-70
SLC16A10	5	-1.47961	1.73399e-36
RIPK2	5	-1.47347	1.13153e-30
FOSL2	5	-1.47248	2.81571e-57
DUSP1	5	-1.4716	2.14906e-87
CTSS	5	-1.47151	1.3411e-108
VMA21	5	-1.46966	4.48234e-37
COMT	5	-1.46878	1.43395e-48
ETS2	5	-1.46754	1.83885e-45
AREG	5	-1.46733	1.01732e-24
NDUFA11	5	-1.46538	1.10349e-79
CTSB	5	-1.46531	1.97839e-124
GNG5	5	-1.46481	1.0927e-84
NAMPT	5	-1.46429	2.29263e-108
COX7C	5	-1.46361	1.38271e-126
WTAP	5	-1.46163	1.6634e-41
H2AFJ	5	-1.46102	1.71411e-47
UXT	5	-1.45819	1.44057e-49
CD302	5	-1.4574	3.11226e-23
ZFP36L2	5	-1.45615	1.38878e-50
MMP19	5	-1.44964	5.07961e-22
CSF1R	5	-1.44557	1.9043e-66
CPM	5	-1.44498	4.3609e-25
HERPUD1	5	-1.44335	1.00853e-67
IFI27L2	5	-1.4408	2.85635e-52
STOM	5	-1.43941	1.24657e-32
SLC1A3	5	-1.43546	1.78927e-33
CD81	5	-1.43506	1.95476e-67
POLR2L	5	-1.43228	1.96411e-78
OSTF1	5	-1.43226	1.59234e-38
ADIPOR1	5	-1.42736	1.09072e-27
LAPTM5	5	-1.42707	3.07415e-182
PLIN2	5	-1.42557	1.4071e-50
NCF2	5	-1.42442	1.95599e-30
RPL36AL	5	-1.4239	2.3719e-124
CKLF	5	-1.42321	2.51758e-43
ODF3B	5	-1.42252	1.28122e-26
STXBP2	5	-1.41711	1.12329e-27
C1orf122	5	-1.41709	1.18666e-30
CHMP4B	5	-1.40942	2.76598e-47
MZT2B	5	-1.40775	1.08723e-65
LSM7	5	-1.4045	1.05349e-34
COX6C	5	-1.40355	1.86051e-90
PSENEN	5	-1.40321	2.64501e-27
CREG1	5	-1.39818	1.3354e-64
COX6B1	5	-1.39575	2.24247e-117
ADAM8	5	-1.39376	1.85219e-23
VAPA	5	-1.39307	1.48689e-73
CD4	5	-1.38659	2.43556e-51
MMP14	5	-1.37831	1.03253e-23
ATP5MF	5	-1.37787	2.48109e-78
RNF181	5	-1.37782	2.54418e-60
CSRNP1	5	-1.37748	1.06017e-34
NDUFB7	5	-1.37366	1.17879e-59
RNF187	5	-1.37293	2.74527e-26
RPL22L1	5	-1.37267	1.43807e-32
SH3BGRL3	5	-1.3723	1.23347e-140
PTGDS	5	1.36939	1.33916e-83
CLK1	5	-1.36922	3.56658e-43
GNB2	5	-1.36674	1.5263e-52
CD99	5	-1.36246	1.51178e-59
CHCHD7	5	-1.36203	1.34831e-27
DBI	5	-1.36126	2.23281e-80
SLC38A2	5	-1.35837	3.19226e-29
SMIM26	5	-1.3577	2.07117e-27
RPL22	5	-1.35515	1.35657e-140
ATP5MG	5	-1.35508	2.3252e-102
RPS13	5	-1.35212	1.04949e-131
NUDT16	5	-1.35143	1.22762e-19
LAMP1	5	-1.34918	1.25629e-58
RGS16	5	1.34856	1.17389e-19
S100A11	5	-1.34197	1.72089e-148
GPNMB	5	-1.34135	1.37754e-64
CNIH4	5	-1.33521	1.69048e-23
NDRG1	5	-1.33211	1.39338e-16
FOXO3	5	-1.32785	1.21658e-25
RPL30	5	-1.32596	1.22775e-164
SERPINA1	5	-1.32495	2.39165e-45
UBE2D1	5	-1.32447	2.59694e-28
RPL31	5	-1.32326	3.0062e-105
IL18	5	-1.32037	1.08214e-29
LSM8	5	-1.31769	1.72795e-25
BLOC1S1	5	-1.31747	1.04053e-65
DNAJC15	5	-1.31418	1.39688e-24
PPP1CB	5	-1.3139	1.34664e-47
GPX4	5	-1.312	1.25059e-105
CAVIN3	5	1.3111	1.08351e-28
ENG	5	-1.30812	1.99606e-23
ADPGK	5	-1.30608	1.49447e-18
EIF2S3	5	-1.306	1.7384e-20
CXCL8	5	-1.30528	3.24138e-21
ELL2	5	-1.30224	1.64082e-42
PLXND1	5	-1.30164	1.71326e-24
RHOQ	5	-1.30002	1.02529e-26
APMAP	5	-1.29433	1.49415e-26
RNF145	5	-1.29386	1.04693e-32
CD44	5	-1.29275	1.51724e-66
ACP2	5	-1.29069	1.81442e-27
INSIG1	5	-1.28705	1.4384e-28
SLA	5	-1.28541	1.07106e-31
CD300A	5	-1.28539	2.6518e-27
ATP5ME	5	-1.2848	1.04783e-55
LGALS1	5	-1.28005	1.17648e-24
MINOS1	5	-1.27144	1.16619e-52
IDH1	5	-1.27133	2.84511e-22
TNFAIP2	5	-1.27103	1.50142e-19
COX14	5	-1.27043	1.47876e-41
LAMTOR2	5	-1.26979	1.40283e-43
NUCB1	5	-1.26963	2.13135e-34
CST3	5	-1.26863	2.15899e-73
CYBA	5	-1.26852	2.89115e-87
SNRPD2	5	-1.26416	1.57514e-68
DDT	5	-1.26201	1.25757e-50
PRNP	5	-1.26079	1.60744e-28
VSIG4	5	-1.25985	1.52021e-35
COX5B	5	-1.25762	1.30042e-63
UQCR10	5	-1.25699	1.27404e-64
MRPL54	5	-1.25466	1.22998e-21
GAA	5	-1.2539	1.02554e-22
POLR2F	5	-1.25259	1.28567e-22
GLIPR2	5	-1.25182	2.85398e-20
HNRNPH1	5	-1.24788	2.19309e-26
ALDH2	5	-1.24575	1.3002e-36
SNRPG	5	-1.24516	1.43279e-44
ARRB2	5	-1.24509	2.114e-50
STMN1	5	1.24021	1.26774e-60
FCER1G	5	-1.23481	1.08045e-87
SARAF	5	-1.2328	1.29556e-74
HIGD2A	5	-1.23235	4.03421e-55
LGALS9	5	-1.23224	1.89349e-36
ASAH1	5	-1.23061	1.1324e-54
UGP2	5	-1.22603	3.44438e-25
STX12	5	-1.21778	2.15556e-15
TUBA1A	5	1.21724	2.77323e-64
VIM	5	-1.21666	3.47119e-95
KDELR1	5	-1.21335	1.35727e-33
FDX1	5	-1.21293	2.85398e-20
GNS	5	-1.21291	1.28952e-29
ZSCAN16-AS1	5	-1.21216	2.20141e-26
PTP4A2	5	-1.21181	1.42981e-39
HCK	5	-1.21022	5.49601e-21
FCGR2B	5	-1.20889	1.03654e-37
ALOX5	5	-1.20844	2.21695e-23
SPI1	5	-1.20665	1.60967e-68
WAS	5	-1.20648	4.77141e-21
AGTRAP	5	-1.20378	2.65151e-19
PLD3	5	-1.20311	3.17234e-38
CREBL2	5	-1.20246	1.90393e-16
IFITM2	5	-1.20222	1.50715e-55
NDUFB2	5	-1.20197	3.33689e-61
HLA-C	5	-1.20013	1.60997e-66
P4HA1	5	-1.1983	1.87208e-17
TNFAIP3	5	-1.19785	2.76026e-36
ZYX	5	-1.1974	1.0827e-29
DDX3X	5	-1.19705	1.02659e-49
PIK3AP1	5	-1.1959	1.30016e-22
C1QA	5	-1.19476	1.20673e-61
SLC25A19	5	-1.19248	2.32848e-12
TKT	5	-1.19124	1.47803e-38
IRF7	5	-1.18938	1.41141e-22
FAM162A	5	-1.18898	2.3693e-21
AZIN1	5	-1.18866	1.25671e-22
NDUFA6	5	-1.18715	1.20816e-30
IQGAP1	5	-1.18577	1.81426e-45
RAD23B	5	-1.18266	5.75601e-18
SNX9	5	-1.18248	1.57029e-19
LILRB4	5	-1.17962	1.92036e-43
VAMP8	5	-1.17795	1.8307e-88
FKBP8	5	-1.17722	1.0732e-41
TIMM8B	5	-1.17706	4.15959e-36
NR1H2	5	-1.17652	2.15349e-19
CTSZ	5	-1.17608	1.02738e-63
SCPEP1	5	-1.17552	1.2195e-21
LAIR1	5	-1.17444	1.33983e-25
STAT1	5	-1.17023	1.16592e-25
GCA	5	-1.1686	2.25492e-19
MRPL57	5	-1.166	3.86244e-23
PPP1R15A	5	-1.16456	1.79857e-37
EMP3	5	-1.16321	2.44659e-43
UQCRB	5	-1.16271	1.03922e-53
RAP1A	5	-1.16095	2.70064e-45
TIMM10	5	-1.16027	1.58076e-20
CISD2	5	-1.15453	2.16478e-26
SMIM20	5	-1.15253	1.38956e-16
LAMTOR4	5	-1.15084	1.41468e-68
TRMT112	5	-1.1505	1.7141e-35
RWDD1	5	-1.15008	4.49104e-30
NIPSNAP2	5	-1.14788	1.15425e-12
ITGB2	5	-1.14697	1.55595e-58
C9orf16	5	-1.1463	2.0269e-32
MT-ND3	5	-1.14421	1.05444e-61
MCL1	5	-1.13881	1.45471e-65
PSAP	5	-1.13839	1.05232e-63
COX7A2	5	-1.13516	1.32255e-47
RBX1	5	-1.13432	1.12246e-48
CYBB	5	-1.13392	2.57855e-41
IL10RA	5	-1.13082	3.40831e-11
RGS1	5	-1.12694	2.05298e-35
MAFF	5	-1.1268	2.45769e-13
CAMTA1	5	-1.12646	3.08718e-25
CHURC1	5	-1.12646	1.1438e-25
GMFG	5	-1.12556	1.82366e-55
PLAUR	5	-1.12349	2.10414e-43
JUNB	5	-1.12193	1.28945e-51
VCAN	5	-1.1203	1.54242e-12
SMDT1	5	-1.11994	1.84835e-29
LACTB	5	-1.11769	1.36819e-14
FERMT3	5	-1.11768	1.69282e-21
TNFRSF14	5	-1.11655	1.06065e-14
SYAP1	5	-1.11631	1.70368e-22
UBE2R2	5	-1.11398	1.36045e-12
GNA13	5	-1.11358	3.06414e-21
SRSF9	5	-1.11255	2.86719e-29
SRM	5	-1.11254	1.85685e-13
ATP6V1B2	5	-1.11204	2.83943e-36
RBM47	5	-1.10955	1.0516e-14
CELF2	5	-1.10897	1.38068e-33
CAT	5	-1.10862	3.31909e-19
APLP2	5	-1.10768	1.05321e-39
PPIA	5	-1.10755	1.72672e-75
RNF149	5	-1.10447	2.06122e-36
RPL35A	5	-1.10396	2.79791e-140
ALKBH7	5	-1.09806	1.40359e-18
BTG1	5	-1.09671	1.93099e-53
STMP1	5	-1.09613	2.95298e-30
PCBP1	5	-1.09596	1.43154e-54
FNBP1	5	-1.09544	1.18467e-16
FOLR2	5	-1.09497	1.04029e-12
CD48	5	-1.09485	3.55629e-17
MFF	5	-1.09419	1.26862e-18
JUND	5	-1.094	1.29281e-34
CYTH1	5	-1.09229	1.73806e-17
LGMN	5	-1.09158	1.76857e-25
PLSCR1	5	-1.0904	2.84236e-37
SEC61B	5	-1.08803	1.00066e-50
NPL	5	-1.08782	1.75612e-21
PDE4B	5	-1.08692	1.62833e-22
TAGLN2	5	-1.08553	1.7329e-38
SELENOH	5	-1.08307	1.27661e-42
LCP1	5	-1.08278	1.16541e-42
FMNL2	5	-1.08272	3.43229e-15
DRAM1	5	-1.08254	3.49945e-17
HEXA	5	-1.08237	1.73059e-27
IER5	5	-1.08154	1.25221e-18
ATP2A2	5	-1.08144	3.48139e-12
CCND1	5	1.07749	2.03921e-18
TMEM70	5	-1.07632	1.11458e-19
TMBIM4	5	-1.07608	2.73565e-39
SMS	5	-1.07536	1.71303e-32
MAP1LC3B	5	-1.07508	1.64791e-25
PLBD1	5	-1.07506	1.29453e-15
SFT2D1	5	-1.07484	1.41099e-19
STX7	5	-1.0742	2.49446e-21
RPS23	5	-1.07391	1.09791e-101
MTHFD2	5	-1.0728	1.43543e-23
G0S2	5	-1.0728	1.54984e-08
SCD	5	-1.06775	1.24045e-18
NDUFB11	5	-1.06686	1.60618e-46
SOAT1	5	-1.06675	1.20961e-15
CDC42SE2	5	-1.0662	2.25643e-18
MYO9B	5	-1.06577	1.07973e-19
ANAPC11	5	-1.06452	3.13592e-43
FAM49B	5	-1.0645	1.00103e-53
CD53	5	-1.06196	1.13348e-51
PFN1	5	-1.06163	1.42799e-59
MOB1A	5	-1.06125	1.017e-35
PAIP2	5	-1.06013	1.43796e-25
POLR1D	5	-1.05926	2.55834e-28
LSM5	5	-1.05871	1.26644e-16
CISD3	5	-1.05868	1.90132e-11
CD37	5	-1.0574	2.36434e-26
ZC3HAV1	5	-1.05487	1.7048e-13
FABP5	5	-1.05475	3.62765e-35
AKIRIN2	5	-1.05457	1.40433e-16
FGFR1OP2	5	-1.05421	1.24494e-09
PCGF5	5	-1.0533	3.20668e-14
SCP2	5	-1.05285	1.5819e-32
RASSF4	5	-1.04991	4.89996e-16
MARCKSL1	5	1.04977	1.59314e-32
ARF6	5	-1.04838	1.79444e-29
HMGB2	5	-1.04713	4.25803e-14
HSD17B11	5	-1.04713	1.5868e-29
HLA-F	5	-1.04614	1.27875e-11
PGD	5	-1.04536	1.58446e-17
TMEM176A	5	-1.04379	1.47669e-22
COX6A1	5	-1.04376	1.58192e-53
SELENOF	5	-1.0435	1.32693e-30
POP5	5	1.04213	3.41416e-24
TMEM248	5	-1.04139	1.02522e-09
SELENOM	5	1.04048	1.0657e-18
OTUD1	5	-1.04012	2.8453e-13
FAM107B	5	-1.03985	2.15349e-19
TNFRSF1B	5	-1.03878	3.22669e-29
GLUD1	5	-1.03768	1.04208e-14
DAZAP2	5	-1.03666	1.4026e-43
HPCAL1	5	-1.03604	1.17596e-13
ME2	5	-1.03604	3.51599e-15
AHNAK	5	-1.03543	1.43569e-16
SYNGR2	5	-1.03378	1.61192e-32
ARPC1B	5	-1.03365	1.29998e-55
CTSD	5	-1.03274	1.39326e-52
AES	5	-1.03243	1.49453e-13
ANAPC16	5	-1.03238	1.09842e-37
IFNAR1	5	-1.03168	1.51794e-10
VASP	5	-1.03132	2.75851e-18
SDHD	5	-1.02841	1.90992e-09
ST14	5	-1.02837	1.30994e-10
S100A13	5	1.02634	1.19358e-26
GPSM3	5	-1.02618	1.28655e-26
CAPZA1	5	-1.02381	1.43519e-19
UBE2B	5	-1.02019	1.28897e-28
SERINC1	5	-1.01979	2.39791e-20
PUF60	5	1.01831	1.88003e-34
SLC2A3	5	-1.01804	1.47571e-23
SNX3	5	-1.01742	2.00307e-56
ATP6AP2	5	-1.01538	2.95041e-36
CDV3	5	-1.01068	1.12147e-10
ATP5F1D	5	-1.01039	1.21667e-42
PTGER4	5	-1.00771	1.40343e-10
ARPC3	5	-1.0056	2.06679e-67
CAPZA2	5	-1.00507	2.59372e-36
CDC42	5	-1.00423	1.58983e-31
NDUFS5	5	-1.00399	1.23602e-58
IL13RA1	5	-1.00295	1.11302e-17
NDUFA4	5	-1.00146	1.22183e-55
TGFBR2	5	-0.999835	3.50849e-08
VSIR	5	-0.999229	4.87507e-24
PRKAR1A	5	-0.997778	1.47276e-20
PCBP2	5	-0.996733	2.52926e-23
GLRX	5	-0.996056	1.33729e-25
ACP5	5	-0.99599	1.66875e-17
KTN1	5	-0.995073	1.12164e-15
POLR2I	5	-0.99483	1.0043e-19
FCGR3A	5	-0.994682	1.72476e-27
NPC2	5	-0.994502	3.50384e-88
SH3BGRL	5	-0.992862	2.56408e-46
MFSD1	5	-0.992557	1.68803e-18
IGHG3	5	-0.992377	0.00614147
CLEC5A	5	-0.99138	5.58541e-07
MPP1	5	-0.990436	1.19719e-11
IER3IP1	5	-0.989892	2.5727e-18
CMTM3	5	-0.989876	1.50639e-18
CAPNS1	5	-0.989317	4.76142e-21
PPDPF	5	-0.98887	1.15479e-54
WBP2	5	-0.987874	1.82715e-16
PPP4C	5	-0.98681	1.40952e-13
TAPBP	5	-0.98457	2.84628e-18
TSPO	5	-0.984296	1.65646e-51
LINC01094	5	-0.983914	1.115e-07
C1orf162	5	-0.983634	1.28512e-48
CD74	5	-0.983518	1.45733e-45
QKI	5	-0.983157	1.28885e-30
RHOA	5	-0.982591	1.29891e-63
GRB2	5	-0.982126	1.11428e-29
MAX	5	-0.981552	1.04373e-15
FCGRT	5	-0.979672	1.91593e-43
ANXA5	5	-0.975545	1.37589e-40
NCOA4	5	-0.974554	1.81521e-19
RNASET2	5	-0.97438	1.21791e-52
DRAM2	5	-0.973872	1.19677e-13
GPR34	5	-0.972573	1.61495e-12
SLCO2B1	5	-0.971562	1.09992e-10
MCUB	5	-0.970241	1.11824e-10
LYN	5	-0.968368	2.12126e-13
SLC25A5	5	-0.968307	1.0639e-37
MRPS18A	5	0.968044	2.85105e-12
ADAM10	5	-0.967876	1.77144e-07
IFI6	5	-0.967653	4.59088e-28
NINJ1	5	-0.966946	2.23003e-29
PPP2R5C	5	-0.96582	2.53756e-07
TBCA	5	-0.965687	1.08794e-22
HSBP1	5	-0.965618	2.01457e-20
PRCP	5	-0.96471	1.02295e-09
NENF	5	-0.962756	1.25706e-38
VAMP3	5	-0.961437	1.47765e-08
CRTAP	5	-0.960556	4.26985e-19
RAB20	5	-0.957191	1.44966e-20
GK	5	-0.956421	1.49004e-15
IFRD1	5	-0.955128	3.34343e-09
GLIPR1	5	-0.953374	1.68525e-23
CREM	5	-0.952605	1.80722e-26
DUSP2	5	-0.951707	2.07671e-13
VOPP1	5	-0.951072	1.0672e-21
YWHAH	5	-0.950396	1.30906e-18
SERPINB1	5	-0.950293	1.26705e-14
PTTG1	5	0.948489	2.05491e-16
SERPINF1	5	-0.948117	1.97224e-12
SIRPA	5	-0.945633	5.19627e-17
FOSB	5	-0.945554	1.86334e-33
RPL7L1	5	0.945544	1.38081e-12
GDI2	5	-0.945131	1.78753e-30
IFNGR2	5	-0.944593	1.02621e-26
IFI44L	5	-0.94452	1.27464e-15
PTPN2	5	-0.944343	1.204e-13
NR4A2	5	-0.944051	4.00494e-22
NAPA	5	-0.943067	1.57735e-14
PYCARD	5	-0.942848	1.35024e-41
EMG1	5	0.942216	1.88846e-20
PDIA4	5	-0.941016	1.09844e-14
IGFBP7	5	0.937694	2.59458e-34
IFITM3	5	-0.937068	1.04578e-35
TAF10	5	-0.935613	1.04168e-12
CTNNB1	5	-0.934615	1.3283e-21
IGBP1	5	-0.934013	3.03457e-14
CCL3L1	5	0.933819	2.48035e-30
DRAP1	5	-0.9332	1.76744e-33
ARPC5L	5	0.932148	1.60806e-31
C1QB	5	-0.931768	2.58259e-25
PRDX3	5	-0.931358	2.81017e-12
SPTSSA	5	-0.93067	1.17066e-06
CSK	5	-0.929356	1.27345e-11
REX1BD	5	-0.925333	1.62151e-18
UQCRH	5	-0.924464	2.49457e-51
SELENOS	5	-0.923767	3.22906e-10
HLA-E	5	-0.922237	2.26084e-58
SAT1	5	-0.922053	1.76774e-50
CTSL	5	-0.922	1.18087e-22
AP3S1	5	-0.921993	2.49086e-22
CYTOR	5	-0.92118	2.08207e-08
BCL2A1	5	-0.920689	2.48164e-16
EPN1	5	-0.919055	2.49592e-06
NTAN1	5	-0.918885	1.07397e-14
NUDT5	5	0.917575	2.15339e-27
MAFB	5	-0.917306	1.42956e-23
CD69	5	0.915314	1.68904e-10
RPS26	5	-0.915075	1.32743e-66
MRPL41	5	-0.910861	3.31135e-20
DGCR6L	5	-0.910221	3.62969e-07
NECAP2	5	-0.907758	2.09119e-06
DNAJC4	5	-0.907598	1.37651e-11
TGFBI	5	-0.907507	1.08485e-12
CXCL10	5	-0.906982	0.00181323
MSR1	5	-0.906675	1.46172e-25
P4HB	5	-0.906243	3.61434e-19
MAGED2	5	0.905736	2.05772e-14
UPP1	5	-0.903763	1.5437e-10
PCBD1	5	-0.903424	1.30777e-19
GSPT1	5	-0.902848	3.23005e-07
ABHD12	5	-0.90127	1.02874e-08
MTIF3	5	-0.900236	4.10042e-07
H2AFY	5	-0.897595	1.71371e-20
LAP3	5	-0.89717	2.38944e-23
DNASE2	5	-0.896832	1.11223e-13
GLRX5	5	-0.896656	1.2203e-05
THBD	5	-0.896035	2.36513e-11
MSRB2	5	-0.894692	1.19585e-17
TPP1	5	-0.894518	1.2235e-38
PLEK	5	-0.893051	1.63613e-23
TXNDC17	5	-0.892571	1.68894e-20
SPPL2A	5	-0.892301	1.17669e-15
CORO1B	5	-0.892083	1.48314e-09
PTRHD1	5	-0.891931	1.14025e-05
EPSTI1	5	-0.89168	1.32607e-20
PTPN12	5	-0.891624	1.12843e-05
SLC15A3	5	-0.889685	1.56434e-06
SDHB	5	-0.888499	1.06283e-15
PABPC4	5	-0.887665	3.314e-47
ITM2B	5	-0.887267	1.09617e-43
AP1S2	5	-0.887252	1.25451e-17
HADHB	5	-0.886112	3.13105e-07
TSPAN4	5	-0.886056	1.31793e-08
WDR83OS	5	-0.883796	2.58202e-34
SMCO4	5	-0.883217	1.28634e-21
PLEKHO1	5	-0.882415	1.45743e-15
PSMB5	5	0.882307	3.99795e-23
IRF2BP2	5	-0.881558	1.48015e-17
BLOC1S6	5	-0.880103	1.73716e-05
UQCC2	5	-0.878276	1.35921e-15
EIF3E	5	-0.878116	1.4104e-21
CCDC107	5	-0.877947	3.0671e-17
RALBP1	5	-0.877544	1.31305e-10
FAM96B	5	-0.877335	1.19814e-25
CASP4	5	-0.876469	2.1436e-16
NDUFV3	5	-0.876091	1.41936e-13
HNRNPUL1	5	-0.875971	3.31238e-06
CNDP2	5	-0.874949	1.00748e-19
BCAT1	5	-0.874887	5.06652e-08
LCP2	5	-0.874505	4.42652e-18
HEXB	5	-0.872591	3.00932e-22
TOMM20	5	-0.871525	1.17648e-24
COTL1	5	-0.871319	1.50722e-37
ERP44	5	-0.871169	1.72416e-15
UBE2D3	5	-0.871088	1.18806e-25
FMNL1	5	-0.869482	1.63036e-05
RASGEF1B	5	-0.86895	1.1144e-11
EI24	5	0.868394	2.05793e-27
C1orf43	5	-0.867538	1.44638e-09
CAPZB	5	-0.866062	1.42506e-35
CTDNEP1	5	-0.865482	1.35921e-15
PDLIM7	5	0.863653	1.22386e-29
TMX1	5	-0.862975	1.56496e-13
HIF1A	5	-0.862673	1.47067e-12
PDXK	5	-0.86265	2.24934e-18
CHMP1B	5	-0.861906	4.80799e-18
KCTD12	5	-0.861449	4.61247e-27
MCRIP2	5	-0.860889	1.96048e-12
PRR13	5	-0.860722	2.73523e-43
TIMP2	5	-0.85912	1.77639e-10
PAK1	5	-0.858811	1.16153e-10
PARVG	5	-0.857777	2.29414e-11
TMBIM1	5	-0.856289	4.65073e-10
SMIM30	5	-0.854303	1.564e-16
EIF4B	5	-0.853949	1.23951e-08
APH1A	5	-0.853723	1.02949e-08
CSDE1	5	-0.85255	3.7456e-28
SGK1	5	-0.850591	1.70357e-29
NFKB1	5	-0.85054	1.06909e-16
ID3	5	-0.850446	0.000243708
BNIP3	5	-0.850413	1.88624e-08
HTATIP2	5	-0.850172	1.40003e-10
BRD2	5	-0.84939	1.42652e-18
C8orf59	5	-0.849305	5.50451e-16
BTF3L4	5	-0.848612	1.59584e-17
ABCA1	5	-0.848567	2.36459e-07
GRN	5	-0.847265	1.11595e-38
NCBP2-AS2	5	0.843819	1.36597e-10
PRDX2	5	0.843674	1.234e-21
DNAJB6	5	-0.843382	1.04607e-10
TOP1	5	-0.842746	1.07786e-14
GPR183	5	-0.842616	1.04299e-29
CSNK2B	5	-0.84213	1.71199e-24
M6PR	5	-0.841203	1.24663e-17
ANXA4	5	-0.839266	1.66576e-10
CHMP5	5	-0.837671	1.06938e-08
PICALM	5	-0.837443	2.44229e-06
IL4I1	5	-0.836383	1.38788e-15
LAMP2	5	-0.83635	1.33854e-17
CH25H	5	-0.836307	0.000591314
TXNDC12	5	-0.836144	4.1011e-07
RNF13	5	-0.833939	1.72879e-08
LPXN	5	-0.833834	5.80146e-10
CYSTM1	5	-0.832266	4.41316e-13
OLR1	5	-0.830469	1.39504e-10
BLVRB	5	-0.829782	1.60261e-11
TNFSF13B	5	-0.829454	2.17308e-20
C6orf62	5	-0.828048	1.03222e-07
TNIP1	5	-0.827275	1.37427e-10
RTF1	5	-0.826473	5.83046e-12
COX20	5	-0.823702	3.04871e-15
TLR2	5	-0.823088	1.09254e-11
PCNP	5	-0.822889	1.28586e-06
RTN3	5	-0.821645	1.19735e-08
SERPINB9	5	-0.821644	0.000134817
PECAM1	5	-0.821644	0.000106159
SPG21	5	-0.820975	1.41429e-24
EIF1B	5	-0.820651	1.09285e-15
CHD1	5	-0.819466	1.26777e-11
PPP1R18	5	-0.818941	1.83547e-07
CNIH1	5	-0.818938	2.89579e-15
FAM213A	5	-0.818033	2.26255e-05
PRKCSH	5	-0.817852	1.06596e-10
DDX18	5	-0.814038	1.14452e-13
FAAP20	5	-0.813832	2.44316e-13
HLA-DMA	5	-0.812542	1.06799e-16
LEPROT	5	-0.810709	1.09744e-11
RSL1D1	5	-0.810612	1.07571e-14
NAGA	5	-0.810392	0.000267939
ABRACL	5	-0.810113	1.38514e-17
CHCHD1	5	-0.806026	0.00026129
RBMS1	5	-0.805172	1.73318e-05
YBX1	5	-0.804235	1.47525e-48
PGK1	5	-0.801288	3.13155e-14
FUOM	5	-0.800864	2.42251e-11
NDUFS7	5	-0.800232	5.47708e-19
TCEA1	5	-0.800044	1.57038e-05
OLFML3	5	0.799446	1.29503e-13
HEBP2	5	-0.798844	0.000104145
MRPS18C	5	-0.79878	0.000253114
TM9SF3	5	-0.798634	0.000131686
LGALS3BP	5	-0.798178	2.18753e-17
GNAQ	5	-0.798101	1.53745e-16
ACADVL	5	-0.797799	2.5248e-19
CDC26	5	-0.797537	0.000510538
NEAT1	5	-0.797525	2.29426e-23
TMEM14C	5	-0.797078	2.03521e-18
PIN4	5	-0.794564	0.00039041
PKIB	5	-0.793811	0.000430535
RPS27L	5	-0.793292	3.55593e-14
UBE2A	5	-0.793003	1.35583e-13
TAF1D	5	-0.792708	4.0853e-12
PHACTR1	5	-0.792697	2.66906e-08
IVNS1ABP	5	-0.792057	1.25857e-05
ABI1	5	-0.791915	0.000226089
IRAK1	5	-0.791347	0.000239
DPP7	5	-0.78953	1.19988e-22
LAGE3	5	-0.788932	0.000113036
RSL24D1	5	-0.78882	4.38312e-21
MFSD12	5	-0.788432	0.000547631
HLA-DRA	5	-0.788006	1.52758e-18
SAT2	5	-0.787682	1.11197e-12
WIPF1	5	-0.787674	1.19431e-17
FKBP2	5	-0.787613	1.48181e-21
MGST3	5	-0.787599	1.1641e-09
SERINC3	5	-0.786674	0.000753163
SNF8	5	-0.786486	1.01295e-05
STAB1	5	-0.785911	1.36149e-13
HSPB11	5	-0.785787	0.000315898
NDUFB6	5	-0.783951	0.000857917
ITGAX	5	-0.783369	0.00121116
ATP13A3	5	-0.781735	0.00047653
ISG15	5	-0.781635	1.35789e-10
VKORC1	5	-0.781359	1.10998e-22
GNB1	5	-0.781328	5.39821e-06
SEC62	5	-0.780718	1.47072e-24
SDF4	5	-0.779844	1.41487e-14
AP2A2	5	-0.779254	0.00104868
PFDN4	5	-0.778889	0.000110856
CSF2RA	5	-0.778784	0.000847887
IRF1	5	-0.777485	1.64405e-05
TWF2	5	-0.777321	2.95119e-05
MPG	5	-0.776975	0.000297771
JPT1	5	-0.776896	1.02197e-21
LSM3	5	-0.775326	1.57245e-07
HLA-DPB1	5	-0.775212	1.8444e-43
C19orf24	5	-0.774753	1.90149e-06
SUMO2	5	-0.774748	4.5431e-41
RBPJ	5	-0.77322	1.09745e-24
LY86	5	-0.773121	1.10737e-17
STX4	5	-0.772955	2.01923e-12
CYCS	5	-0.772623	1.80191e-18
TMEM123	5	-0.772245	4.07449e-18
MRPS21	5	-0.771173	1.15061e-24
CDKN1A	5	-0.770748	1.55665e-06
AFF4	5	-0.770529	0.000512119
VDAC1	5	-0.768622	1.24279e-20
CLN8	5	-0.76714	0.000566708
RPA3	5	-0.765679	0.000732943
RAD23A	5	-0.765625	1.86152e-15
PSMG2	5	-0.764352	1.51929e-13
ENY2	5	-0.764242	1.58851e-24
CPVL	5	-0.76419	1.0221e-09
YPEL5	5	-0.763212	1.57701e-06
COLGALT1	5	-0.763006	0.00136
RGS10	5	-0.762531	1.28465e-21
EIF3H	5	-0.762526	1.12859e-27
GATM	5	-0.762298	0.00192034
TMEM165	5	-0.761852	1.09114e-11
GIMAP4	5	-0.761816	0.000254219
HNRNPA1	5	-0.760554	1.75524e-32
LIMS1	5	-0.759904	1.35512e-18
GLMP	5	-0.759749	0.0012131
ANXA1	5	-0.759486	4.16765e-23
HCFC1R1	5	-0.758972	1.88438e-14
IGHG1	5	0.757765	5.72642e-08
SLC43A2	5	-0.757653	0.00209823
SSR4	5	-0.757162	1.15603e-11
ISCU	5	-0.753537	1.31263e-14
ATP6V1F	5	-0.752807	1.38068e-33
FCGR2A	5	-0.75272	1.72361e-36
ATP1B3	5	-0.752675	1.40131e-24
CCNI	5	-0.751966	1.04181e-26
NDUFS6	5	-0.751491	2.33138e-19
ATP6V1C1	5	-0.751254	0.00126002
SELENOK	5	-0.750861	1.07368e-07
LEPROTL1	5	-0.749081	0.000121693
HSPE1	5	-0.749015	1.26537e-20
DOK2	5	-0.748343	0.0012901
PDCD5	5	-0.748272	0.000130906
TANK	5	-0.747736	0.0018017
TBXAS1	5	-0.747262	0.000691909
NDUFB8	5	-0.744505	1.67059e-20
IGSF6	5	0.743479	3.60668e-22
DHRS3	5	-0.742901	0.000820739
EIF4G2	5	-0.742894	1.01769e-25
OXA1L	5	-0.74221	0.000514301
DDIT4	5	-0.742036	0.000124679
TMEM50A	5	-0.741101	1.69634e-18
HSPA9	5	-0.739789	0.000442924
HNRNPU	5	-0.737608	3.65027e-20
SNX6	5	-0.736399	1.78387e-14
OAS1	5	-0.735266	0.00135645
GUSB	5	-0.733588	0.00419121
ARL4C	5	-0.732826	0.000101845
LDHA	5	-0.732612	1.43058e-20
HLA-DPA1	5	-0.731583	1.42576e-35
TRAPPC2L	5	-0.731533	0.00200307
EEF2	5	-0.730159	4.58941e-26
MT-ND6	5	0.729299	1.28864e-09
ACTR2	5	-0.728704	1.3154e-07
BTF3	5	-0.728259	1.25421e-15
ATF4	5	-0.72565	2.23964e-07
DCTPP1	5	0.725591	1.75899e-15
RSRP1	5	-0.725116	0.000259363
SLC16A3	5	-0.724695	1.44307e-07
ATP5MC1	5	-0.723695	6.27034e-13
CCR1	5	-0.723409	0.00457507
RAB10	5	-0.722537	2.87327e-14
TMEM167A	5	-0.722529	2.30693e-05
NR4A1	5	-0.722462	4.56159e-11
ATP5PF	5	-0.722392	4.42599e-08
IRF8	5	-0.721639	0.00480892
ARPC4	5	-0.721364	1.69605e-24
SDS	5	-0.721341	0.00965749
TMEM30A	5	-0.719614	0.00476014
LASP1	5	-0.719573	0.00147497
TRAPPC1	5	-0.719417	1.22329e-23
PTPRE	5	-0.719222	0.0027639
PGLS	5	-0.719076	1.24009e-17
GNAS	5	-0.718478	1.67194e-28
MAP3K2	5	-0.71834	0.000738066
CCNL1	5	-0.717197	2.10294e-08
HLA-DMB	5	-0.716864	3.16933e-19
CALM3	5	-0.716727	2.09832e-09
ETF1	5	-0.716066	0.000501775
TRAM1	5	-0.715647	1.28233e-12
RGCC	5	-0.715036	0.00111569
ACTN4	5	-0.714154	0.00507624
SERPINB6	5	-0.713565	1.44251e-16
TRA2B	5	-0.713455	1.52511e-17
SNX5	5	-0.712881	0.000810538
TMEM59	5	-0.711491	1.19367e-08
HCLS1	5	-0.710907	1.04982e-05
BCKDK	5	-0.710614	0.000676898
CTSH	5	-0.710206	1.89146e-24
AIMP1	5	-0.709791	0.00349911
SCARB2	5	-0.708779	0.000216248
FBXW5	5	-0.706709	0.00241657
G3BP1	5	-0.706296	0.00328589
ARHGAP18	5	-0.705795	4.98165e-14
FAM173A	5	-0.705671	0.00331303
NSA2	5	-0.705193	1.4107e-17
GM2A	5	-0.705064	0.00122916
HBEGF	5	-0.704463	0.000231648
SORL1	5	-0.703808	0.00256236
ZNHIT1	5	-0.703297	1.96911e-19
CORO1C	5	-0.7032	0.00279652
MS4A6A	5	-0.703112	1.67894e-07
HADHA	5	-0.702527	0.000310534
PFKL	5	-0.701736	0.00119603
GNAI3	5	-0.701417	0.00021211
PMP22	5	-0.700844	0.00310567
FLNA	5	-0.699931	0.00029967
OPTN	5	0.699786	4.1859e-14
MSN	5	-0.699283	1.36662e-05
NONO	5	-0.698788	0.00151954
ATP1A1	5	-0.697694	0.000885188
GLA	5	-0.697057	0.0105009
CFDP1	5	-0.696446	0.0091546
FRMD4B	5	-0.695051	0.00263028
SHARPIN	5	-0.694493	0.00787807
PNPLA8	5	-0.69106	0.0149909
PTBP3	5	-0.690041	0.0122615
NBEAL1	5	-0.689468	0.00637494
RARRES3	5	-0.689074	0.001399
SHKBP1	5	-0.686974	0.00897427
UBE2E1	5	-0.68614	0.00233526
SF3B5	5	-0.685417	1.65076e-21
DDX5	5	-0.684962	1.07382e-10
PSMD2	5	0.684437	2.48247e-22
MEA1	5	0.684053	1.35096e-13
CCNH	5	-0.682634	0.00697097
ZNF331	5	-0.682317	2.68238e-05
EGR1	5	-0.68181	0.000173385
MRPL15	5	0.681799	1.07048e-06
TCF25	5	-0.681752	0.000409296
RBM3	5	-0.681682	0.0001157
EIF4EBP1	5	-0.681573	3.27016e-05
CLIC1	5	-0.680968	1.86687e-33
RBM39	5	-0.679148	1.67803e-05
CD164	5	-0.67822	1.4668e-18
FAM96A	5	-0.677232	0.000494139
SQOR	5	-0.67663	0.00215771
GBP2	5	-0.676173	0.00097619
SNHG7	5	-0.676087	0.0065626
APOPT1	5	-0.675996	0.0115627
EIF4A3	5	-0.675509	0.00154489
ST13	5	-0.673771	1.27941e-19
NPM1	5	-0.673407	1.82952e-25
WDR1	5	-0.672944	0.000508432
CKS2	5	-0.671533	0.00250374
OGFRL1	5	-0.671505	0.00741604
EEF1B2	5	-0.671173	1.96448e-27
XBP1	5	-0.66914	0.00052006
NR3C1	5	-0.667732	0.0111095
LAPTM4A	5	-0.666889	2.70179e-07
SLC25A6	5	-0.66636	1.19388e-27
HES1	5	0.666247	0.000103826
MAGOH	5	-0.664771	0.00983671
MYO1F	5	-0.664205	0.007386
ARL5A	5	-0.663804	0.00809071
NOP53	5	-0.662966	1.40288e-06
APEX1	5	-0.662115	0.00984621
FNIP2	5	-0.660683	0.00611043
PPIF	5	-0.660438	0.00960036
NDUFB5	5	-0.658731	0.000260507
IGHA1	5	0.657684	1.38282e-18
KXD1	5	-0.657552	0.00863067
PTPMT1	5	-0.657463	0.0166317
CANX	5	-0.657235	1.32926e-16
LSP1	5	-0.656704	0.000373573
TSTD1	5	-0.656159	0.0161448
TUBB4B	5	0.655659	1.16199e-17
RNMT	5	-0.655634	0.0220602
RAB31	5	-0.65427	0.000115608
VDAC2	5	-0.653888	2.63681e-18
MBNL1	5	-0.653298	0.00234736
ATP5IF1	5	-0.652827	0.000174524
SYPL1	5	-0.652748	0.0113847
DAP3	5	-0.651719	0.0310682
HNRNPD	5	-0.651103	0.00359166
ARHGDIB	5	-0.650571	1.51833e-08
MT-ND4L	5	-0.650563	1.21192e-36
MGST2	5	-0.650187	0.00954091
GOLGA7	5	-0.647372	0.0143988
TFDP2	5	-0.647326	0.0226847
VPS26A	5	-0.647146	0.0305147
HNRNPF	5	-0.646673	0.00138033
ARPC1A	5	-0.642483	0.0200583
RAB5A	5	-0.642321	0.0342556
EIF3L	5	-0.64227	0.000484326
FNDC3B	5	-0.641281	0.0158011
ARL6IP1	5	-0.641208	4.38567e-23
PLEKHB2	5	-0.639971	0.00487606
PTPN6	5	-0.639472	0.0237975
AP1B1	5	-0.63941	0.00741343
DPYSL2	5	-0.636975	0.00476721
SRSF5	5	-0.636164	1.34044e-17
PTP4A1	5	-0.635867	0.0174911
LIPA	5	-0.633403	4.52409e-19
NCF4	5	-0.632812	0.015423
SERPING1	5	-0.632784	0.00093187
RHOG	5	-0.631946	1.28767e-19
ICAM1	5	-0.631898	0.0017533
TNFRSF1A	5	-0.631674	0.0164642
RNF213	5	-0.631512	0.00480892
SUMO3	5	-0.630749	0.000186404
ETHE1	5	-0.628092	0.0164996
CAST	5	-0.626923	0.00471304
MAT2A	5	-0.625984	0.00450169
SPCS3	5	-0.624806	0.00839633
SELENOT	5	-0.623121	0.00163517
2022-03-01	5	-0.622884	0.0146567
TMBIM6	5	-0.622554	1.42259e-31
PPP2CA	5	-0.622336	0.029696
HDGF	5	-0.622269	0.0488015
ARPC5	5	-0.621745	1.37605e-25
CLEC2B	5	-0.62117	0.000931825
ANXA7	5	-0.621099	0.0248031
EIF3F	5	-0.620128	0.00017244
STX10	5	-0.620011	0.0335933
CALR	5	-0.618744	2.36062e-15
ENSA	5	-0.618162	0.00399208
FYB1	5	-0.616839	0.00045184
SRRM1	5	-0.616582	0.00375008
GPX3	5	-0.616268	0.0116689
RNF114	5	-0.615384	0.0195409
MRPL47	5	0.615033	1.05095e-07
CD86	5	-0.614046	0.0062954
DOCK8	5	-0.613752	0.0413423
MAPRE1	5	-0.613464	0.018461
VDAC3	5	0.611311	1.35993e-24
NFKBIZ	5	-0.61085	0.0031159
CAMLG	5	-0.610669	0.0331134
WNK1	5	-0.609699	0.0471633
DGUOK	5	-0.609192	0.0239003
C3AR1	5	-0.607945	0.00586524
PSME1	5	-0.607171	2.38585e-21
VTI1B	5	-0.60682	0.0118537
ZEB2	5	-0.606745	0.00200673
FAM133B	5	-0.606722	0.0159472
BID	5	-0.601952	0.0340846
CCL3	5	0.601906	1.20865e-28
NDUFA12	5	-0.601712	0.0290803
HAVCR2	5	-0.601653	0.0270264
EIF4A2	5	-0.601438	0.000218185
RCN2	5	0.601096	2.70294e-15
HLA-A	5	-0.600587	1.08214e-29
DDX21	5	-0.599397	0.0177871
EIF4H	5	-0.599371	0.0420055
WDR45B	5	-0.598723	0.0445784
MIDN	5	-0.597685	0.0359732
IDS	5	-0.597605	0.0269191
SNX2	5	-0.596017	0.0152395
GADD45B	5	-0.594807	0.00207889
MCRIP1	5	-0.592742	0.0159723
SAMHD1	5	-0.592726	0.00539478
OSTC	5	-0.590637	0.00944318
LMNA	5	-0.589101	0.00763803
PFDN2	5	-0.588848	0.0357276
CD151	5	-0.588323	0.0194859
GSTK1	5	-0.587215	0.00689201
SYF2	5	-0.586741	0.012623
ABL2	5	-0.586518	0.03948
ELF1	5	-0.584104	0.0230842
MGAT4A	5	-0.583939	0.030933
CD14	5	-0.583924	0.00624978
TPM3	5	-0.583825	0.000485416
CTSC	5	-0.58286	0.00125236
ATP2B1	5	-0.581781	0.0340854
GPI	5	-0.581421	0.0240371
CFLAR	5	-0.581217	0.0127693
CCL4	5	0.580233	2.6178e-20
METAP2	5	-0.579875	0.0301406
HSP90AA1	5	0.579643	1.1907e-62
WSB1	5	-0.5775	0.00327993
CD84	5	-0.576368	0.0403371
NFKBIA	5	-0.576098	1.1029e-12
UBE2L3	5	-0.575783	0.00895954
AKAP13	5	-0.574409	0.0217894
PSMA2	5	-0.572861	0.0234597
NDUFB10	5	-0.571373	0.0175759
OS9	5	-0.570259	0.0441074
BAX	5	-0.569338	0.0241056
SNRPE	5	-0.569323	0.0239003
PLAU	5	0.567781	1.35152e-10
PTTG1IP	5	-0.566403	0.0443246
SERP1	5	-0.565395	0.000226713
NFE2L2	5	-0.561683	0.0294115
ALG3	5	0.559704	2.91723e-14
MS4A4A	5	-0.558612	0.0210839
ATF3	5	-0.553501	0.0336382
ATP6AP1	5	-0.553431	0.0460532
SNRPB2	5	-0.553286	0.0290761
PDIA3	5	-0.551102	0.0245927
DTYMK	5	0.550161	0.000667881
ARHGDIA	5	-0.549872	0.0270488
PTPRC	5	-0.543679	0.0385289
TYMP	5	-0.54212	0.0142445
PPT1	5	-0.538658	0.0203138
GSTO1	5	-0.537843	0.0129181
SAP18	5	-0.537163	0.0108177
PARP1	5	0.533372	1.43102e-06
ABCF1	5	0.533308	1.23327e-05
SELENOW	5	-0.532835	0.0301622
CCDC167	5	0.531896	1.89093e-05
HLA-DQB1	5	-0.531007	0.0240144
ARF1	5	-0.523423	0.0386422
RAP1B	5	-0.523014	0.0416864
RARRES1	5	0.518271	3.33172e-08
SF3B2	5	0.516286	1.19744e-06
ID2	5	-0.514346	0.0493201
CIRBP	5	-0.51058	0.049404
RAB13	5	-0.50395	0.0416179
HNRNPA2B1	5	-0.50394	0.0234327
ATP6V0E1	5	-0.497375	0.0148862
DNTTIP2	5	0.496788	0.000119545
NOSIP	5	0.494378	2.49451e-05
MRPS26	5	0.486134	1.06844e-12
THRAP3	5	0.486092	1.9792e-05
RAD21	5	0.484669	0.000207882
CALU	5	0.484454	2.02393e-14
LUC7L3	5	0.475819	1.05479e-05
CUTA	5	0.475794	1.54984e-08
NAXE	5	0.472921	0.000262015
HNRNPM	5	0.470533	5.31114e-25
HLA-B	5	-0.467327	0.0152323
QDPR	5	0.464698	0.00152255
POLR2H	5	0.45375	0.00010392
IK	5	0.44607	0.000278867
UBE2V2	5	0.442343	0.00026148
NDUFA9	5	0.441385	0.000500223
CKS1B	5	0.434522	0.000466961
PCLAF	5	0.429278	2.78126e-09
ANAPC15	5	0.427065	0.00270305
TPR	5	0.397852	0.0017877
PSMC3	5	0.397187	3.77532e-05
SNRPB	5	0.396293	1.26784e-05
PSMC1	5	0.389275	2.76708e-06
SRSF11	5	0.387231	1.38824e-20
SDF2L1	5	0.386361	2.96804e-15
TUBB6	5	0.384111	0.00107055
PSMA4	5	0.382956	1.33219e-07
YIPF3	5	0.382215	0.000314328
TUBA1B	5	0.381305	1.04502e-13
CD9	5	0.376131	1.73147e-19
RAN	5	0.374801	1.21118e-05
AC020916.1	5	0.372438	0.000132959
CCT5	5	0.372065	0.00203715
TGFBR1	5	0.36615	0.00529514
NASP	5	0.365164	0.000156088
TUBA1C	5	0.362283	1.38181e-19
DSTN	5	0.358658	5.24089e-06
UBE2E3	5	0.357344	0.00166178
NUDC	5	0.349212	0.000579078
SNRNP25	5	0.347212	0.0229326
ZC3H13	5	0.343869	0.0145515
PLA2G16	5	0.34155	0.0122965
PRDX4	5	0.332157	0.00022757
2022-09-11	5	0.329777	0.0135418
GPAA1	5	0.329564	0.00347766
HMGA1	5	0.328084	1.14729e-05
MAP3K13	5	0.325658	0.0107828
MLEC	5	0.323402	0.00406545
TSTA3	5	0.321608	0.0128405
CHTOP	5	0.320645	0.0296136
NME1	5	0.320261	3.94983e-13
RCN1	5	0.316759	0.00831167
TUBB	5	0.314823	0.0251118
SARS	5	0.314274	0.0214085
PSMC5	5	0.310365	0.00332201
MRPS18B	5	0.310322	0.0249614
ILF2	5	0.310142	0.00941974
NAPRT	5	0.307835	0.0239946
CCT2	5	0.306844	0.00679715
PNN	5	0.306676	0.0125293
DNMT1	5	0.306016	0.00655185
ITPA	5	0.304349	0.00632002
COMMD4	5	0.299658	0.0264247
RBM42	5	0.297239	0.0153778
NUCKS1	5	0.296004	0.000623209
RSRC1	5	0.293561	0.0438213
PRPF31	5	0.290909	0.0257655
NCL	5	0.289029	0.000140263
RBMX	5	0.285881	0.022528
U2SURP	5	0.285515	0.0342383
PNISR	5	0.283076	0.000196182
ITGB1BP1	5	0.279089	0.0231669
PRMT1	5	0.275843	0.00941974
NCBP2	5	0.273627	0.0196984
RFXANK	5	0.272474	0.0175321
NTMT1	5	0.272054	0.0436597
ATP6V0B	5	-0.271934	0.0187995
YWHAE	5	0.269542	0.000453808
SRSF7	5	0.268908	0.00499193
BIRC3	5	0.264742	0.00866343
CETN2	5	0.263599	0.0372173
HLA-DQA1	5	-0.261537	0.0056635
KLF6	5	-0.255826	0.00175604
AKR1A1	5	-0.252532	0.00311631
LDHB	5	0.252371	0.000112101
XIST	5	-0.251791	0.00210082
KIF5B	5	0.250369	0.00321269
HSPB1	5	0.250285	0.0350049
BST2	5	-0.247709	0.00452869
CORO1A	5	0.246764	0.0299075
YTHDF2	5	0.246273	0.0262386
AP2M1	5	0.246178	0.00311376
MRPS7	5	0.241801	0.040058
PCMT1	5	0.241088	0.0382189
HSD17B10	5	0.236754	0.0426023
ARPC2	5	-0.236249	0.00448655
TMED9	5	-0.233076	0.00145049
VCP	5	0.232898	0.0299083
HMGN2	5	0.231781	0.00270986
ARL2	5	0.231508	0.0143888
PSMB7	5	0.229591	0.015179
ERH	5	-0.229472	0.00111684
PHB	5	0.228143	0.0170776
PKM	5	-0.227339	0.00206492
GADD45GIP1	5	-0.2272	0.0057264
HSPA5	5	0.226504	0.00368662
CCL4L2	5	0.224638	1.08077e-08
CCL5	5	0.223041	2.20949e-08
SRI	5	-0.220144	0.0219147
PRMT2	5	-0.217707	0.00449629
MTPN	5	-0.217094	0.0172238
NDUFV2	5	-0.216842	0.000785191
RAB11A	5	-0.216461	0.00738423
RNH1	5	-0.215592	0.00191558
FCGR1A	5	-0.215493	0.00924643
AUP1	5	-0.215013	0.00357347
HMGB1	5	0.214814	0.000129128
PRPF38B	5	-0.202064	0.0356506
COPE	5	-0.201093	0.00209424
ARPP19	5	-0.192033	0.0235759
RAB5IF	5	-0.189379	0.022542
SF1	5	0.188242	0.0313614
CLTA	5	-0.18591	0.000805781
SPAG7	5	-0.185885	0.0448396
PSMB6	5	0.184522	0.0261534
ERGIC3	5	-0.183798	0.00472263
UQCRFS1	5	0.179903	0.0361362
MMADHC	5	-0.168403	0.0283125
MORF4L2	5	-0.166917	0.0133107
IL1B	5	0.166765	1.99582e-06
PABPC1	5	-0.16576	1.24145e-06
MRFAP1	5	-0.163371	0.00495315
NDUFAF3	5	-0.161694	0.00403014
PRELID1	5	-0.136727	0.000164298
TRIR	5	-0.120792	0.0141224
IL32	5	0.118448	4.28001e-08
SRSF3	5	-0.107148	0.00983003
C3	5	0.0879078	0.00374437
MALAT1	5	-0.0332141	0.000683892
RNASE1	5	0.0216296	0.00233498
APP	4	-0.638008	1.05448e-06
CNN2	4	-0.625268	1.12646e-05
PHLDA1	4	-0.619905	0.000414921
ACAP2	4	-0.616574	7.31511e-07
MPC1	4	-0.616437	1.40784e-05
PLEC	4	-0.611721	6.22742e-05
F13A1	4	-0.604415	0.00293379
POLR3GL	4	-0.60257	1.12867e-07
CNOT7	4	-0.602166	3.16539e-07
CD58	4	-0.598233	1.4693e-05
FOXP1	4	-0.598222	1.70974e-07
PNRC2	4	-0.596863	1.9324e-07
NME3	4	-0.59399	5.3345e-07
PTBP1	4	-0.592594	1.30485e-07
GRSF1	4	-0.592309	1.549e-05
NDUFS4	4	-0.58623	2.05312e-07
ABI3	4	-0.583764	1.12195e-06
PNKD	4	-0.583076	5.02239e-08
DSE	4	-0.578736	5.96771e-07
BMP2K	4	-0.576297	4.59931e-08
FUCA1	4	-0.57503	1.31151e-05
TRABD	4	-0.574019	0.000222418
CASP1	4	-0.572461	4.23494e-06
GBP1	4	-0.571492	0.00028655
BAG1	4	-0.570654	1.45048e-07
MRPS33	4	-0.569763	3.21298e-06
BLOC1S2	4	-0.569582	1.18431e-06
NCKAP1L	4	-0.567788	3.14071e-07
2022-09-02	4	-0.566785	5.33468e-08
SYK	4	-0.565648	4.4812e-06
TMEM9B	4	-0.564213	2.78979e-07
FOXN3	4	-0.560178	1.12448e-06
HMOX1	4	-0.55965	2.00014e-09
PPP1R2	4	-0.557249	1.45051e-07
LYPLA1	4	-0.557209	1.63112e-06
CCT4	4	-0.556617	1.09438e-08
POLR2A	4	-0.554737	4.61274e-05
GANAB	4	-0.554416	1.9463e-05
VMP1	4	-0.553732	4.4812e-06
CYB5R3	4	-0.552317	4.11318e-07
JOSD2	4	-0.55223	2.52407e-07
SSR1	4	-0.549457	2.74382e-09
WIPI2	4	-0.548451	1.23447e-05
ANKRD10	4	-0.548148	5.38857e-05
RAB14	4	-0.54747	2.04597e-05
ADAR	4	-0.547266	1.91842e-08
SURF1	4	-0.541835	3.77597e-08
JMJD1C	4	-0.541679	1.116e-07
ROCK1	4	-0.541156	1.10779e-06
DECR1	4	-0.538711	4.08679e-06
RALA	4	-0.538504	1.40465e-05
RGS19	4	-0.538205	4.21494e-07
BLVRA	4	-0.53711	1.24745e-07
IL1RN	4	-0.5362	0.0016577
ESD	4	-0.535762	1.35024e-08
TMEM14B	4	-0.533966	4.03811e-10
RAP2B	4	-0.533665	4.23833e-07
SRP9	4	-0.53193	2.67091e-09
CPEB4	4	-0.530812	2.84682e-05
SPATS2L	4	-0.530013	3.0988e-07
METTL26	4	-0.528807	6.4468e-09
MFSD10	4	-0.527623	4.87128e-05
MX1	4	-0.526977	0.000223164
ATP6V0D1	4	-0.526551	1.24419e-10
POLR2E	4	-0.526423	6.17361e-08
NDFIP1	4	-0.524857	1.59489e-08
TCEAL9	4	-0.523677	2.66003e-05
C6orf48	4	-0.523245	2.44741e-07
SH2B3	4	-0.522335	2.30818e-06
UQCRC2	4	-0.521791	3.10389e-08
MRPL34	4	-0.521407	1.19504e-05
DYNLT1	4	-0.520429	1.43699e-09
REL	4	-0.520003	1.27521e-10
MNDA	4	-0.519913	1.53053e-05
NEU1	4	-0.519285	3.79014e-05
IAH1	4	-0.518453	2.6571e-05
PPP1CC	4	-0.516758	1.5356e-07
CYBC1	4	-0.515966	3.74912e-05
DYNLRB1	4	-0.515205	3.61552e-11
ATG12	4	-0.515009	3.77599e-05
UBE2F	4	-0.514931	1.16987e-06
FGL2	4	-0.514113	4.58735e-09
SRRM2	4	-0.513456	2.00016e-10
EPB41L2	4	-0.513438	0.000332377
MAF1	4	-0.511946	1.10923e-08
RAB4A	4	-0.511003	4.85521e-06
ZCRB1	4	-0.510567	5.47374e-05
PIM3	4	-0.508858	5.03555e-05
ELOC	4	-0.508824	4.04183e-09
TMEM230	4	-0.508756	1.06596e-10
TMEM176B	4	-0.508628	3.0988e-07
NDUFAF8	4	-0.508245	4.21603e-05
CLNS1A	4	-0.508238	3.86207e-06
SNU13	4	-0.508005	4.04772e-12
LTC4S	4	-0.507586	0.000679677
TRIB1	4	-0.506849	0.000665976
PLIN3	4	-0.504291	0.000179068
SLC8A1	4	-0.504099	4.72505e-05
CHCHD10	4	-0.502913	3.62222e-11
COPA	4	-0.502757	0.000270566
ANXA11	4	-0.501396	1.04463e-08
LITAF	4	-0.500227	1.1144e-11
ACTR3	4	-0.4996	1.06809e-11
WBP11	4	-0.498446	3.38631e-05
ARL6IP5	4	-0.497688	2.11439e-09
DNAJC19	4	-0.497294	4.54258e-06
AAK1	4	-0.496382	3.28267e-05
CACUL1	4	-0.496245	2.94964e-05
KHDRBS1	4	-0.495546	2.04659e-06
TLN1	4	-0.495458	4.04059e-07
FEZ2	4	-0.49376	3.03376e-06
RAB7A	4	-0.493013	1.23754e-12
HNRNPDL	4	-0.492371	1.00756e-11
C11orf58	4	-0.492155	2.77347e-10
RSU1	4	-0.491219	0.000265537
HPRT1	4	-0.490893	2.17062e-05
BEX4	4	-0.490821	0.000624909
DARS	4	-0.490694	4.6757e-07
SEC11A	4	-0.490208	2.81404e-13
HINT1	4	-0.489634	1.21227e-13
TAP1	4	-0.488292	3.69567e-05
TGOLN2	4	-0.487313	1.33387e-08
URM1	4	-0.487226	4.87128e-05
MYH9	4	-0.486132	4.07649e-06
NBDY	4	-0.485979	1.94435e-07
TMEM179B	4	-0.485966	1.00646e-05
SRP19	4	-0.485915	5.38857e-05
RAB11B	4	-0.485584	1.03376e-05
TMEM205	4	-0.48531	0.0001062
KARS	4	-0.485081	0.000128511
CYFIP1	4	-0.48461	1.19002e-05
RNF5	4	-0.484409	7.59616e-05
SH3KBP1	4	-0.484348	1.34509e-05
SSNA1	4	-0.483459	1.79238e-07
RPS19BP1	4	-0.482298	1.36408e-09
SKAP2	4	-0.482261	1.30396e-07
TMED2	4	-0.482219	1.14784e-10
TPM4	4	-0.48148	2.00016e-10
CNBP	4	-0.481302	3.36585e-10
MAF	4	-0.48105	1.04588e-05
BSG	4	-0.479294	3.9299e-10
SNX17	4	-0.479068	1.69894e-06
YWHAQ	4	-0.47864	1.53954e-08
UBE2J1	4	-0.478541	3.79778e-05
BCAP31	4	-0.478285	1.13985e-09
TXNL1	4	-0.477589	2.09152e-06
TIMM13	4	-0.476482	1.06786e-06
SIL1	4	-0.476266	0.000669209
DPY30	4	-0.474988	6.46379e-07
AIP	4	-0.473874	2.71095e-05
BNIP2	4	-0.473853	1.05479e-05
OSER1	4	-0.472687	6.976e-05
PPP2R1A	4	-0.471489	1.24696e-05
UGCG	4	-0.470713	0.00126241
POLR2J	4	-0.47053	2.6194e-07
DUT	4	-0.469935	1.11585e-05
ARL4A	4	-0.468852	1.23442e-06
IDH3G	4	-0.468214	1.04584e-05
FIS1	4	-0.467993	1.22513e-09
SP100	4	-0.467703	6.9335e-05
BZW1	4	-0.467617	4.21773e-08
NFIC	4	-0.467428	1.23724e-05
EMC10	4	-0.466819	7.49663e-06
SET	4	-0.466149	1.45545e-09
VAT1	4	-0.465847	0.000209072
LMAN2	4	-0.465773	2.55992e-09
SLC39A1	4	-0.464711	3.10867e-05
MARCKS	4	-0.464569	1.06809e-07
MRPS16	4	-0.46244	1.22629e-05
ELAVL1	4	-0.461749	0.000125622
ZNF706	4	-0.460846	1.00194e-06
NT5C	4	-0.460273	0.000476179
RALY	4	-0.460198	3.86396e-08
GAL3ST4	4	-0.459075	0.0119285
ZNHIT3	4	-0.45794	0.00112584
PIK3R1	4	-0.456163	0.000265126
TNRC6B	4	-0.455308	0.00329738
PLP2	4	-0.454833	0.000500944
CLPP	4	-0.450983	0.000314328
ATRAID	4	-0.450976	6.79306e-09
FAM120A	4	-0.450773	1.22696e-05
CTNNA1	4	-0.45073	0.000194643
CIB1	4	-0.449984	5.52025e-09
ZNF207	4	-0.449751	5.64691e-05
STUB1	4	-0.449569	3.96146e-08
EIF3G	4	-0.448004	2.77923e-09
LMO4	4	-0.447929	0.000982791
GLS	4	-0.44766	0.00118567
EMC7	4	-0.447278	0.000313353
2022-09-09	4	-0.446606	0.000446933
PHPT1	4	-0.444568	3.28978e-08
ANXA2	4	-0.444295	1.92626e-05
NECTIN2	4	-0.443513	0.000768514
LAMTOR5	4	-0.443271	1.40933e-09
PPP2R3C	4	-0.443133	0.000147255
PARP14	4	-0.442758	0.00177211
NR4A3	4	-0.442631	2.30301e-06
SMIM7	4	-0.442418	0.000109645
RPL26L1	4	-0.442246	0.000373408
HLA-DOA	4	-0.44211	6.56227e-05
ORMDL2	4	-0.441966	0.000393498
ANKRD28	4	-0.441438	0.00111386
POLE4	4	-0.441159	1.08057e-05
PPP1R11	4	-0.440993	0.00011475
ATP6V1A	4	-0.439914	0.000381897
ANKRD11	4	-0.438651	0.000154364
ARL8B	4	-0.437757	0.000314328
NAP1L1	4	-0.437318	6.96213e-09
YWHAG	4	-0.437035	0.000901162
SUB1	4	-0.435974	1.83387e-12
GLO1	4	-0.435114	0.000173671
BABAM1	4	-0.434853	3.09387e-05
SFPQ	4	-0.43468	1.01448e-06
ETFA	4	-0.433259	0.000473044
CSNK1D	4	-0.432486	0.000719102
NANS	4	-0.432127	0.000117516
CBR1	4	-0.430587	0.000826037
RBBP4	4	-0.430162	0.000888841
PPCS	4	-0.42965	1.22849e-05
MAPK1IP1L	4	-0.429377	0.000357722
DAD1	4	-0.42924	4.49436e-09
UBE2L6	4	-0.427532	2.28257e-06
PSMB8	4	-0.423335	4.47128e-05
SERTAD1	4	-0.423274	0.000176984
MZT2A	4	-0.422761	6.13125e-05
UBAC2	4	-0.42048	0.00110386
GGA1	4	-0.419723	0.000698386
HINT2	4	-0.419675	0.000526483
ORMDL1	4	-0.419651	0.000229094
CNPY2	4	-0.418774	0.000586803
MS4A7	4	-0.417569	2.24589e-06
GPR65	4	-0.417568	0.000304166
MRPL28	4	-0.417278	3.65187e-05
ZDHHC12	4	-0.416554	7.20892e-06
TPD52L2	4	-0.415946	0.000722851
BAZ1A	4	-0.415735	2.88933e-05
PPIB	4	-0.415433	1.01415e-06
DHRS4L2	4	-0.415119	0.00088556
EZR	4	-0.414178	2.1039e-05
BRD4	4	-0.413988	0.000203201
HNRNPC	4	-0.413167	4.15502e-13
ARL6IP4	4	-0.412974	3.97819e-14
CSNK1A1	4	-0.412945	1.10981e-06
BTG2	4	-0.412731	0.0193876
PAK2	4	-0.412524	0.000163963
AKR7A2	4	-0.410858	0.000112614
STX8	4	-0.410001	0.000189398
ZFP36L1	4	-0.409968	1.00161e-06
NORAD	4	-0.409485	0.00192814
HM13	4	-0.409051	7.2888e-05
RAB5C	4	-0.408732	5.49804e-08
HNRNPK	4	-0.40825	3.51033e-12
UBXN1	4	-0.407791	1.06268e-09
UBE2D2	4	-0.40729	5.00835e-07
AP2S1	4	-0.407283	3.156e-13
FBXO7	4	-0.407246	0.000532132
SSR2	4	-0.406609	6.90073e-09
OTUB1	4	-0.40604	0.00132914
RB1	4	-0.405942	0.00156805
ZFHX3	4	-0.40464	0.00019153
ERCC1	4	-0.40437	0.000788751
PTPN1	4	-0.403963	0.000174116
SNRPD3	4	-0.40383	0.000113958
RNASE6	4	-0.403742	5.00923e-10
A2M	4	-0.401396	0.000820126
GABARAPL2	4	-0.400534	4.79661e-07
GHITM	4	-0.399546	7.41273e-06
IFI35	4	-0.39781	0.000314328
SMIM19	4	-0.397485	0.00155802
RAB18	4	-0.395856	0.00105883
ACP1	4	-0.39433	7.52153e-05
TMEM160	4	-0.393889	4.92052e-05
MRPL21	4	-0.393711	0.00615929
CELF1	4	-0.392029	0.00238613
PHF20	4	-0.392	0.00265508
ACAA1	4	-0.389592	0.000290387
NOL7	4	-0.389346	0.00120074
EIF3D	4	-0.389341	1.33358e-05
RANBP2	4	-0.388445	0.000304208
SLC25A39	4	-0.386223	2.16517e-05
FAM50A	4	-0.384988	0.000114486
TNFAIP8	4	-0.384451	0.00338929
NRBP1	4	-0.382873	0.0037621
TMED10	4	-0.382735	7.46396e-07
NDUFAB1	4	-0.382615	4.67576e-05
SF3B6	4	-0.382074	2.65614e-07
CCDC88A	4	-0.381113	0.000176707
CIR1	4	-0.380407	0.0026777
SZRD1	4	-0.38018	0.000605154
TCEAL8	4	-0.379403	0.000201341
C19orf53	4	-0.379015	2.6537e-09
DEK	4	-0.378893	4.38714e-06
ATP5F1C	4	-0.378804	1.05828e-07
SLC25A11	4	-0.378294	0.00219159
IFI16	4	-0.377598	4.27573e-06
CHMP3	4	-0.375182	0.000109381
EIF3J	4	-0.37318	0.00132306
LSM14A	4	-0.373158	0.00237202
FKBP1A	4	-0.373149	1.09808e-09
UBE2E2	4	-0.373056	0.00171609
ARMCX3	4	-0.372693	0.0087582
PHB2	4	-0.371065	0.000217618
VPS29	4	-0.369658	2.45359e-06
REEP5	4	-0.369322	4.36438e-07
DNAJC7	4	-0.369134	0.000244134
MPC2	4	-0.367683	4.61999e-05
SLC25A3	4	-0.367279	5.60896e-09
FAM177A1	4	-0.366869	0.000884783
FRG1	4	-0.365748	0.000499309
PSMB3	4	-0.365256	7.70059e-06
YME1L1	4	-0.36466	0.000515127
PSMF1	4	-0.363875	0.000705683
PSME2	4	-0.363307	0.00319512
PDIA6	4	-0.362644	6.10553e-06
GCHFR	4	-0.362641	0.00632002
STAU1	4	-0.362515	0.000949441
HNRNPH3	4	-0.362294	0.00119182
AMD1	4	-0.362214	0.000314328
PTGES3	4	-0.360437	2.85189e-09
ATG3	4	-0.359968	5.2861e-05
ENO1	4	-0.358377	3.92183e-05
ECH1	4	-0.357872	1.86465e-05
KLF10	4	-0.357611	0.00140679
ETFB	4	-0.357472	3.06932e-06
PEA15	4	-0.356478	0.000451226
SMIM29	4	-0.354619	0.00306594
UBE2I	4	-0.354437	7.55232e-06
TALDO1	4	-0.35346	3.67649e-05
ATP5PO	4	-0.352952	1.54984e-08
WAC	4	-0.352898	0.000696416
EIF5B	4	-0.352634	0.000624982
OLA1	4	-0.352161	0.00106239
CAPG	4	-0.351069	0.0371375
TCEAL4	4	-0.350586	0.00245781
FXYD5	4	-0.350421	1.01983e-06
ATP6V1G1	4	-0.350134	3.3908e-10
PGAM1	4	-0.34917	3.21043e-05
HAGH	4	-0.349043	0.00902095
ARMC10	4	-0.348852	0.00253119
C9orf78	4	-0.348742	0.00263499
DDOST	4	-0.347956	0.00170745
DPM1	4	-0.347932	0.0116291
DNPH1	4	-0.347521	0.000734775
CHMP2A	4	-0.346576	4.10968e-06
RAB1A	4	-0.345889	3.60395e-06
LHFPL2	4	-0.345408	0.00598468
GNPDA1	4	-0.344713	0.00587991
SUMO1	4	-0.34395	2.97308e-06
ANP32A	4	-0.343909	0.000566681
TAX1BP3	4	-0.343873	0.00728044
COX7A2L	4	-0.343344	1.52469e-05
GOLIM4	4	-0.34175	0.0303673
PIH1D1	4	-0.341605	0.00197734
NUDT1	4	-0.341085	0.0167382
SAR1A	4	-0.340163	0.00408492
CMTM6	4	-0.339964	7.09433e-07
EIF1AX	4	-0.339077	1.95558e-05
THOC7	4	-0.338632	0.00126866
MIEN1	4	-0.336219	0.000476086
ALCAM	4	-0.336219	0.0173565
QARS	4	-0.335378	0.00224539
COX5A	4	-0.335027	2.96529e-07
EVL	4	-0.334772	0.00176257
GOLGA4	4	-0.33438	0.0224551
LRP10	4	-0.334363	0.0120031
EMC6	4	-0.333922	0.0090865
LIMD2	4	-0.333635	0.00280843
SNAPIN	4	-0.333235	0.012882
PAG1	4	-0.332407	0.0219147
MDH2	4	-0.332168	0.000311798
IST1	4	-0.331249	0.00405978
RHEB	4	-0.330786	2.99745e-06
ITGAV	4	-0.330397	0.00888178
SIVA1	4	-0.329888	1.25631e-05
RNASEH2C	4	-0.329558	7.2031e-05
DERL1	4	-0.329129	0.00566188
HIKESHI	4	-0.328811	0.0252071
TMEM126A	4	-0.328675	0.00408492
ATP5MC3	4	-0.328384	2.81286e-05
KRT10	4	-0.327897	0.000277836
HNRNPAB	4	-0.326919	0.0114225
EIF2AK2	4	-0.324918	0.0170431
FBXL15	4	-0.324036	0.00902902
GALM	4	-0.323906	0.00856729
KMT2E	4	-0.323871	0.00348941
BTG3	4	-0.321259	0.0134256
SPP1	4	-0.320213	1.3272e-16
MRPS6	4	-0.319037	0.00340358
MED4	4	-0.318987	0.0129005
GLRX3	4	-0.318941	0.00252092
DNAJA1	4	-0.3187	0.00119652
TACC1	4	-0.316812	0.00996238
HNRNPA3	4	-0.315687	4.96221e-06
DHRS7	4	-0.315315	0.0109067
APRT	4	-0.315279	1.03707e-05
EIF3K	4	-0.314949	3.03058e-07
CCDC124	4	-0.313019	0.00121272
TAOK3	4	-0.312776	0.00205078
PLEKHJ1	4	-0.31276	0.00674469
OSBPL8	4	-0.310925	0.0016434
FAM192A	4	-0.310925	0.0141148
APPL1	4	-0.310684	0.0327294
TSEN34	4	-0.310352	0.0117948
PSMA5	4	-0.310035	0.00332431
TAX1BP1	4	-0.309492	0.000624669
SLC43A3	4	-0.308633	0.0219273
TAF12	4	-0.308167	0.0162055
PAXX	4	-0.307624	0.00636372
MYL6B	4	-0.306512	0.0395092
GTF2I	4	-0.306486	0.00433223
CCDC50	4	-0.306407	0.00910268
POLR2K	4	-0.306266	0.00196686
ANP32B	4	-0.304962	4.22471e-05
SS18L2	4	-0.301939	0.0107779
MYDGF	4	-0.300331	0.000101631
EIF4E	4	-0.299851	0.00118567
RNASEH2B	4	-0.299066	0.0161412
CARHSP1	4	-0.298983	0.0299075
MT-ND5	4	-0.298883	1.48878e-16
CNPY3	4	-0.298685	0.000103921
DNAJB1	4	-0.298425	0.000465023
CHMP2B	4	-0.297607	0.00566203
TXN2	4	-0.296856	0.00200458
CDC37	4	-0.296619	0.000497934
CCT8	4	-0.294684	0.0012523
DUSP23	4	-0.29379	0.00210792
RAC2	4	-0.292385	0.0112028
OCIAD1	4	-0.291825	0.00287107
VAMP2	4	-0.291281	0.0014908
AURKAIP1	4	-0.289101	4.0217e-05
TECR	4	-0.289033	0.00113485
EIF2S2	4	-0.288848	1.60446e-05
TFPT	4	-0.288801	0.0213569
SRSF2	4	-0.288114	0.000109645
KDM6B	4	-0.287846	0.000217618
SPINT2	4	-0.287537	0.000178806
LAMTOR1	4	-0.284707	4.2178e-06
GTF2A2	4	-0.284463	0.00460316
CSRP1	4	-0.283959	0.0246986
SEC61A1	4	-0.283895	0.0106102
CAP1	4	-0.283266	1.16714e-05
C20orf27	4	-0.282581	0.0120324
LRPAP1	4	-0.282202	0.000973933
LGALS3	4	-0.281777	0.00600757
PARL	4	-0.281196	0.00598468
MRPL43	4	-0.280948	0.018288
RAB32	4	-0.280751	0.0046016
STRAP	4	-0.279162	0.015064
PLEKHA2	4	-0.278379	0.0163504
XRN2	4	-0.277822	0.00412354
PPP1R7	4	-0.276592	0.0361608
BRK1	4	-0.276174	1.49693e-07
ITGB1	4	-0.275417	0.000473185
CTSA	4	-0.275072	0.0101267
HNRNPA0	4	-0.273448	0.000324473
ZNF511	4	-0.273209	0.033795
SEC11C	4	-0.272387	0.0379828
NDUFS2	4	-0.272231	0.0247495
SPCS1	4	-0.271866	0.000232976
DBNL	4	-0.270821	0.00102728
GTF3A	4	-0.267401	0.000328524
HDLBP	4	-0.267328	0.0141148
NDUFC2	4	-0.265552	0.000176984
DAB2	4	-0.264502	2.18467e-05
CSKMT	4	-0.264164	0.0177249
MRPL20	4	-0.26372	0.00025714
ARF3	4	-0.263399	0.00998445
SQSTM1	4	-0.263011	1.45431e-05
C7orf50	4	-0.262655	0.00599304
H2AFV	4	-0.26155	0.00192487
N4BP2L2	4	-0.261253	0.00673457
CBX3	4	-0.260399	4.19141e-05
LMAN1	4	-0.259688	0.022542
UFD1	4	-0.258934	0.0216482
RABAC1	4	-0.256916	0.000296011
PAPOLA	4	-0.255477	0.000115197
ASNA1	4	-0.253422	0.0116469
WASF2	4	-0.25335	0.00360866
SKIL	4	-0.252657	0.0261534
GNB4	4	-0.25049	0.0211142
MEAF6	4	-0.248406	0.00367912
CPNE1	4	-0.248346	0.0128342
HSPA8	4	-0.248183	0.0119064
HP1BP3	4	-0.24741	0.0128342
AK2	4	-0.246976	0.0353603
PSMA1	4	-0.243143	0.000252275
MEF2C	4	-0.243001	0.00707895
STARD7	4	-0.240192	0.028226
TOMM22	4	-0.238347	0.0078758
RER1	4	-0.234375	0.014211
COMMD9	4	-0.233036	0.0436476
EIF3I	4	-0.231474	0.00330448
EIF3M	4	-0.229051	0.0270111
TMCO1	4	-0.226558	0.00986181
SDHC	4	-0.226222	0.0156112
HSP90B1	4	-0.220349	0.00489915
MRPL18	4	-0.215955	0.0302884
ATP6V1E1	4	-0.214821	0.0236824
C1QBP	4	-0.213695	0.0320787
SRP72	4	-0.207437	0.0396465
MRPL55	4	-0.202886	0.0279135
ZFAND6	4	-0.201625	0.0269212
LARP7	4	-0.200597	0.0358039
CLTC	4	-0.19287	0.0249614
IGKC	4	-0.0763607	3.3044e-11
LINC01986	3	17.2628	2.45477e-119
CLLU1OS	3	-16.4527	4.48494e-08
IGHGP	3	7.80337	1.72527e-77
MT1H	3	-6.90538	0
COMP	3	6.74295	2.11515e-69
MTRNR2L1	3	6.73156	2.77175e-42
FHL2	3	6.45867	3.58902e-74
MT1A	3	-6.39911	1.92946e-15
ISLR	3	6.3668	2.6541e-67
PCP4	3	5.97399	2.48405e-23
MT1M	3	-5.92325	1.16402e-287
COL11A1	3	5.3793	2.00796e-33
ACTG2	3	5.22207	2.71226e-31
PDZK1IP1	3	5.18987	1.56737e-80
AC092484.1	3	-4.97343	1.62442e-11
DNAAF1	3	-4.93937	4.14365e-170
UCHL1	3	4.63752	2.9847e-50
C6orf132	3	4.61974	1.12462e-50
RNF212	3	4.57935	1.12778e-50
LGALS2	3	-4.56102	4.58897e-59
MDFI	3	4.52368	1.76368e-48
PXDN	3	4.36378	3.04024e-41
ARHGAP29	3	4.30242	2.37594e-40
FOXQ1	3	-4.24011	1.8898e-09
CXCL14	3	4.20493	1.36239e-57
FCN1	3	-4.06956	1.92609e-71
AC015912.3	3	-4.06521	1.45351e-33
ACKR3	3	-4.02117	3.67997e-46
SLAMF9	3	-3.95084	1.30209e-20
LYVE1	3	-3.9471	1.53274e-40
PDLIM3	3	3.93825	2.69035e-23
PGF	3	3.92756	8.80834e-22
MMP2-AS1	3	-3.92631	1.12763e-40
THY1	3	3.90979	1.29376e-94
SAP30	3	-3.85894	3.30089e-157
IGFBP5	3	3.81473	5.32687e-78
NDUFA4L2	3	3.80627	6.2782e-71
BX284668.5	3	-3.77709	1.79823e-48
FRZB	3	3.76288	3.30574e-13
HLA-DQB2	3	3.70566	1.93123e-11
COL4A1	3	3.70179	2.69309e-73
LY6K	3	3.67379	1.60297e-26
FOLR1	3	3.66185	1.47074e-84
THSD4	3	3.63319	2.98885e-41
COL8A1	3	3.59963	3.62046e-42
CX3CR1	3	3.59776	3.7826e-56
MXRA8	3	3.5865	2.02124e-73
AKAP12	3	3.54547	1.34532e-31
MEG3	3	3.52056	1.09012e-40
SIK1	3	-3.5179	4.65987e-32
ALOX15B	3	-3.50383	1.49143e-13
PSAT1	3	3.47582	1.66519e-29
FBXO2	3	3.47095	1.42393e-31
AL355075.4	3	-3.45318	1.55487e-18
NDUFA7	3	-3.43139	3.24037e-46
CPE	3	3.34494	1.73228e-41
MT3	3	-3.31709	2.43066e-07
FRAT1	3	-3.31059	1.64488e-19
PTPRF	3	3.2909	2.59001e-39
CFP	3	-3.25758	4.01454e-32
AL035446.1	3	-3.25313	6.84547e-45
MSLN	3	3.23853	1.57748e-54
PDLIM4	3	3.23711	1.44793e-29
TGFB1I1	3	3.2288	1.78975e-32
CTHRC1	3	3.1384	1.08142e-58
SMIM37	3	-3.07187	6.76173e-97
DEFB1	3	-2.98819	1.9059e-16
CRIP1	3	-2.97288	6.72632e-35
DNALI1	3	2.96776	1.04351e-23
C1R	3	2.96762	4.68934e-53
PTGER2	3	-2.9622	2.6179e-26
AC020656.1	3	-2.94001	8.42495e-57
TSPAN13	3	-2.93905	1.69039e-60
ID4	3	2.92239	1.0559e-26
COL6A1	3	2.88033	1.8333e-69
PBX1	3	2.87423	2.58926e-22
EFEMP2	3	2.86634	2.41018e-40
PART1	3	2.85622	3.54083e-12
SFRP2	3	2.84127	2.10768e-51
APOBEC3A	3	2.84092	2.59315e-07
AC027031.2	3	2.8335	1.06219e-12
IGHM	3	2.81831	2.6211e-43
MYLK	3	2.81708	3.91862e-20
FKBP10	3	2.80116	6.44084e-22
HSPG2	3	2.78947	2.99242e-37
S100A1	3	2.77693	1.45313e-26
RBP4	3	-2.77311	1.51417e-14
CD300E	3	-2.75054	1.4282e-26
SIAH2	3	-2.74622	4.50496e-50
EMX2	3	2.74595	1.52525e-34
CLEC10A	3	-2.73051	2.65933e-50
RAC3	3	2.72664	2.99152e-16
UBD	3	-2.71769	1.04588e-05
AC097534.2	3	-2.70695	4.57021e-26
LOXL1	3	2.67766	2.35007e-27
SNCG	3	2.67281	1.27185e-64
THBS1	3	-2.65361	2.30066e-59
EREG	3	-2.65053	1.13655e-34
COL4A2	3	2.64557	1.94269e-34
NFE2L3	3	-2.63506	1.20865e-28
LINC01857	3	-2.63357	3.17907e-14
CXCL5	3	-2.62564	0.000296388
CLEC4E	3	-2.61332	2.24098e-84
COL6A3	3	2.60178	1.15231e-25
CYR61	3	2.5999	1.32632e-52
PRSS23	3	2.59691	5.53859e-26
COL6A2	3	2.59109	1.19152e-36
PHGDH	3	2.59052	3.88821e-23
KLK6	3	2.56979	1.26504e-29
PRSS21	3	2.56599	2.73918e-20
AQP9	3	-2.54026	1.26039e-59
C1S	3	2.52715	1.50348e-53
HK3	3	-2.52623	1.49488e-19
AC245128.3	3	-2.52429	1.65076e-21
SPARCL1	3	2.51459	2.2921e-31
COL5A1	3	2.51272	2.19192e-33
VWF	3	2.50977	3.38195e-22
IGLC7	3	2.49291	2.32085e-12
TIGIT	3	2.49185	1.50793e-09
GFOD1	3	-2.4629	1.02573e-16
SECTM1	3	-2.45191	1.11555e-33
CCL7	3	-2.43459	0.000242039
SLC19A2	3	-2.43304	6.06443e-17
AFMID	3	-2.42783	2.34759e-22
CLIP4	3	-2.4183	2.21103e-29
TPSB2	3	2.41691	0.0011068
KLF9	3	-2.41161	1.30739e-39
HRH2	3	-2.40245	3.42329e-23
NCAPG	3	2.39021	2.83462e-08
IGFBP3	3	2.37599	1.08881e-26
TBC1D9	3	-2.37385	1.31597e-41
CCDC146	3	2.35557	5.54357e-17
TIMD4	3	-2.35194	2.51751e-17
CHKA	3	-2.3422	1.29582e-40
SSH2	3	-2.32942	1.56038e-45
PCOLCE	3	2.32671	2.63122e-36
BCAM	3	2.32177	1.52739e-41
VWA1	3	2.29692	2.38084e-17
S100B	3	-2.29688	0.000167197
CD27	3	2.28853	3.52628e-18
THBS2	3	2.28523	1.69378e-34
CCR7	3	2.27272	1.66875e-17
GZMM	3	2.27134	5.40266e-11
CYP1B1	3	-2.25237	1.07199e-19
SESN1	3	-2.25107	1.04229e-22
ANPEP	3	-2.24352	3.95965e-38
ASS1	3	2.23929	2.43165e-27
[truncated: 2,545 more rows]

## Sheet: GSE154600‘DEG_Monocytes
Sheet 5. scCODE results (DE gene-lists) of non-responders and responders in GSE154600 datasets' cell-types.
Gene_name	Detected_times	logFC	P_adjust
MT1G	5	-6.23205	1.60228e-41
MMP11	5	6.16117	2.4637e-80
MT1X	5	-5.27326	0
TIMP3	5	5.20561	1.01015e-147
CALD1	5	4.50395	2.39403e-250
KRT17	5	4.47417	1.19318e-220
MT2A	5	-4.41801	0
RARRES2	5	4.37316	2.03747e-274
RBP1	5	4.3141	2.33556e-114
ACTA2	5	4.31281	1.42165e-209
MYL9	5	4.31066	2.53681e-292
MT1F	5	-4.30878	1.04225e-186
MMP7	5	4.23729	1.1901e-178
TM4SF1	5	4.21136	1.07513e-83
HLA-DQA2	5	-4.16717	0
AEBP1	5	4.05725	2.13006e-29
LCN2	5	3.94042	1.19701e-24
TAGLN	5	3.84347	3.95697e-279
LUM	5	3.83544	1.55846e-144
MDK	5	3.8324	0
CRIP2	5	3.69692	2.57821e-37
NNMT	5	3.68177	1.78892e-173
MT1E	5	-3.64165	1.17505e-46
COL1A1	5	3.46881	1.26346e-249
BGN	5	3.35968	1.11058e-77
LGALS2	5	-3.30577	1.81615e-111
COL6A1	5	3.29059	1.4129e-65
CTGF	5	3.2382	1.0924e-20
KRT18	5	3.2186	1.15276e-248
KRT8	5	3.2159	2.35298e-167
KRT7	5	3.19367	1.3678e-117
NBL1	5	3.17171	2.01644e-71
CYR61	5	3.16829	2.30457e-66
C1S	5	3.15596	2.80539e-51
SLPI	5	3.14849	1.35879e-225
S100A8	5	-3.08944	1.44587e-51
THBS1	5	-3.06358	3.1452e-43
RPL36A	5	-3.05735	0
S100A16	5	3.0044	1.14991e-65
WFDC2	5	2.95203	1.04328e-242
COL1A2	5	2.91162	1.11899e-155
LAPTM4B	5	2.81303	1.96995e-69
RPL17	5	-2.79638	0
SPARC	5	2.73179	1.08815e-141
DCN	5	2.71778	1.6176e-67
TPM2	5	2.67754	1.30447e-134
SLC39A8	5	-2.66118	2.62074e-10
CTHRC1	5	2.60702	1.68921e-08
RPS17	5	-2.60577	0
TMSB10	5	-2.60508	0
CLU	5	2.59863	1.18265e-77
CCL2	5	2.59243	1.22168e-45
H1FX	5	-2.5887	1.46856e-47
IGHA1	5	2.56572	1.64639e-97
BRI3	5	-2.55249	1.26187e-238
FKBP5	5	-2.53383	1.28426e-85
RPS21	5	-2.533	0
CLDN3	5	2.52619	1.01546e-67
RPS28	5	-2.49204	0
DUSP5	5	-2.49058	1.47348e-55
PPP1R14B	5	-2.47867	1.2085e-17
RPS29	5	-2.4621	0
RPL38	5	-2.45199	0
CCDC80	5	2.43299	1.26189e-58
TMEM256	5	-2.42187	3.62388e-60
RGS16	5	2.39178	1.97595e-47
NDUFA3	5	-2.33711	1.00612e-117
CEBPB	5	-2.33611	2.24014e-117
TRAC	5	2.31327	1.04028e-38
SMAP2	5	-2.28031	1.22439e-79
GRASP	5	-2.27097	2.36329e-18
SERPINH1	5	2.26297	1.35034e-47
UQCR11	5	-2.25752	0
RPL39	5	-2.24759	0
NDUFB1	5	-2.2468	1.00038e-140
ANKRD22	5	-2.23121	1.03779e-31
COL3A1	5	2.21828	1.70915e-100
2022-03-02	5	-2.1883	1.12838e-41
CD3D	5	2.18589	1.18805e-37
CLEC4E	5	-2.15933	2.8573e-40
OST4	5	-2.15075	1.08877e-183
LTA4H	5	-2.15029	1.26591e-73
METRNL	5	-2.14889	1.83387e-53
RPL37A	5	-2.14876	0
EFHD2	5	-2.14244	1.10588e-84
CKB	5	2.13946	3.29555e-54
RPL27	5	-2.13661	0
SEC61G	5	-2.13187	2.81438e-130
RPL36	5	-2.13076	0
COX17	5	-2.12645	1.37661e-54
S100A9	5	-2.10644	2.09427e-48
CLEC10A	5	-2.10614	3.86824e-24
HCST	5	-2.1049	1.10606e-142
DMKN	5	2.07876	1.23121e-38
RPL37	5	-2.07564	0
PDLIM1	5	2.07117	1.78757e-42
TXN	5	-2.0536	1.26486e-65
EPCAM	5	2.0471	1.42728e-36
COX8A	5	-2.04328	2.26085e-177
RPL23A	5	-2.03928	0
YBX3	5	-2.0389	2.25062e-76
KRT19	5	2.03829	1.20874e-67
RPL34	5	-2.03193	0
CCL20	5	-2.03046	1.36889e-20
RPS25	5	-2.016	0
BASP1	5	-2.00931	1.45066e-67
MIF	5	-2.00534	1.02093e-51
RPL28	5	-2.00342	0
SNRPF	5	-1.9975	1.32105e-60
ATP5F1E	5	-1.996	0
LST1	5	-1.99201	2.36823e-231
C4orf48	5	-1.98913	1.17143e-97
CEBPD	5	-1.98476	1.04101e-96
ATP5MD	5	-1.98404	1.41535e-173
SLIRP	5	-1.97616	1.69536e-62
PET100	5	-1.96645	1.33143e-101
CALHM6	5	-1.96551	2.43868e-92
TPM1	5	1.96072	1.20953e-70
S100A6	5	-1.95199	1.43291e-231
NDUFB3	5	-1.9459	2.0344e-20
RPS10	5	-1.92938	0
CAVIN3	5	1.92938	2.12537e-33
NDUFA1	5	-1.92885	3.65682e-132
SLC11A1	5	-1.92549	2.58567e-48
SLC25A37	5	-1.92482	1.73502e-43
ZFP36	5	-1.91103	1.53207e-85
SERF2	5	-1.90612	0
CMPK1	5	-1.90512	1.2733e-41
NDUFA13	5	-1.90182	1.58116e-102
CSTA	5	-1.88897	4.08807e-62
CST6	5	-1.88891	1.233e-18
RNF144B	5	-1.88596	3.24311e-37
CD24	5	1.88541	1.25024e-50
COMMD6	5	-1.87803	1.33357e-145
RARRES1	5	1.87566	1.83507e-38
TIMM22	5	1.87163	2.41467e-08
FCN1	5	-1.85043	1.07396e-50
RPL35	5	-1.84361	0
UNC93B1	5	-1.84152	1.6871e-40
CD81	5	-1.84075	3.6542e-49
ROMO1	5	-1.83642	1.85118e-57
RPS15A	5	-1.82908	0
ZFAS1	5	-1.82186	1.06331e-94
S100A4	5	-1.82145	1.00414e-159
RPS27	5	-1.81492	0
LY96	5	-1.80375	1.07612e-63
HMGB2	5	-1.79272	2.01688e-52
MARCO	5	-1.78934	1.3097e-21
MRPL52	5	-1.78783	1.01139e-51
ELF3	5	1.78009	1.00392e-25
ANPEP	5	-1.77996	0.00011614
STK17B	5	-1.77901	1.43607e-48
USF2	5	-1.77856	1.00026e-37
TMEM258	5	-1.77075	1.80809e-107
ACSL1	5	-1.76788	1.04375e-39
SNHG8	5	-1.76193	1.21312e-65
ATOX1	5	-1.75191	1.00934e-75
MAP2K1	5	-1.75139	1.05217e-06
FAU	5	-1.75089	0
RPL23	5	-1.74875	2.63071e-207
SMIM3	5	-1.74385	1.1096e-34
TXNL4A	5	-1.74155	1.48101e-46
UQCRQ	5	-1.74087	1.74181e-107
MMP24OS	5	-1.7396	1.1965e-36
PRMT9	5	-1.73933	0.00015869
LSM7	5	-1.73732	2.98468e-56
ATP5MF	5	-1.73302	2.22403e-97
CKLF	5	-1.72489	1.46897e-76
B4GALT1	5	-1.72143	0.0155188
COPS9	5	-1.72023	1.61848e-63
AZI2	5	-1.71914	0.0077048
TMA7	5	-1.71709	1.61503e-132
KLF4	5	-1.71333	1.43779e-62
NDUFC1	5	-1.70926	1.57358e-37
PTEN	5	-1.69401	0.00734763
MRPL33	5	-1.68995	1.86925e-22
FGR	5	-1.68949	1.71385e-38
VAMP5	5	-1.68245	1.04977e-58
ADAM8	5	-1.67827	1.02145e-25
FAM89B	5	-1.67324	0.00444332
ABHD5	5	-1.67277	0.0199778
COX7B	5	-1.67108	1.78952e-96
SRM	5	-1.67073	0.000154421
CDC42SE1	5	-1.66371	2.01525e-08
S100A10	5	-1.66118	1.33953e-144
PRKCB	5	-1.65324	5.02819e-33
GLUL	5	-1.65177	3.27068e-85
OPTN	5	1.64593	2.01803e-23
COX7C	5	-1.64354	1.76151e-178
SLAMF8	5	-1.64045	0.0412419
NDUFA2	5	-1.6404	3.73277e-68
SLC1A3	5	-1.63988	0.0474335
ELOB	5	-1.6388	1.3778e-129
SNRPG	5	-1.63465	1.66378e-73
ATP5MG	5	-1.63377	1.49529e-160
SEM1	5	-1.63372	1.08049e-71
GNAI2	5	-1.63109	1.3651e-97
ATP5MPL	5	-1.62958	3.25743e-125
CARD16	5	-1.62637	1.095e-57
AVPI1	5	-1.62486	1.53118e-34
STMN1	5	1.62044	1.03558e-75
UBL5	5	-1.61619	1.2659e-102
GTF2H5	5	-1.61598	1.51883e-05
SH3BP5	5	-1.61386	0.00369976
TYROBP	5	-1.61232	1.5863e-163
MAGED2	5	1.61183	1.13908e-12
LSM6	5	-1.61182	1.06771e-06
UFM1	5	-1.60822	1.31519e-29
POLR2L	5	-1.59625	2.72219e-91
EREG	5	-1.5917	1.44319e-22
GABARAP	5	-1.59157	1.84539e-61
NDUFB4	5	-1.59063	1.05546e-62
NUDT16	5	-1.58906	0.00024386
NAA38	5	-1.58885	1.83567e-48
RPL31	5	-1.58545	1.24811e-201
ATP5MC2	5	-1.58097	1.09415e-162
C19orf70	5	-1.56531	1.24325e-19
PFKFB3	5	-1.56416	1.1304e-34
RPL30	5	-1.5609	1.06123e-154
APOC1	5	-1.55977	1.52235e-29
SNX10	5	-1.55726	2.5247e-44
C1orf54	5	-1.54833	0.0129867
PILRA	5	-1.54316	1.46878e-07
C15orf48	5	-1.53802	1.43721e-55
GNG5	5	-1.53545	1.53897e-95
CHMP4B	5	-1.53415	1.51149e-44
LYZ	5	-1.53322	1.47188e-87
ATP5PD	5	-1.53305	2.78766e-42
C1orf122	5	-1.53031	1.8983e-24
COX6C	5	-1.52095	1.21697e-89
ATP5ME	5	-1.51926	1.56762e-133
VMA21	5	-1.51691	1.77207e-07
GRINA	5	-1.51333	1.05158e-33
NOP10	5	-1.50778	1.15793e-64
MINOS1	5	-1.5023	1.75573e-64
TSC22D1	5	-1.49611	1.64147e-11
RPS24	5	-1.49186	1.0109e-208
TOMM7	5	-1.49086	1.11712e-109
AC103591.3	5	-1.49084	0.00916107
PTPN18	5	-1.48916	0.0336393
SLC16A10	5	-1.48887	3.40051e-19
CD52	5	-1.48662	1.39829e-31
CD163	5	-1.48623	1.74591e-23
SELENOM	5	1.47724	1.76525e-25
PSENEN	5	-1.47692	1.11424e-29
TNFSF12	5	-1.47371	0.00363053
HIGD2A	5	-1.47084	2.3837e-63
STAT1	5	-1.46871	2.61439e-43
MMP19	5	-1.4595	0.00458341
SMIM26	5	-1.45751	1.67273e-34
MZT2B	5	-1.45675	1.4129e-65
NDUFA11	5	-1.45178	1.14275e-62
C4orf3	5	-1.44757	1.65833e-77
RPL24	5	-1.44704	1.7738e-163
CD302	5	-1.44561	0.0039028
CLEC7A	5	-1.44204	3.20767e-45
PRDX2	5	1.43638	3.1759e-61
RHOQ	5	-1.43543	0.00313516
RPL35A	5	-1.43346	1.49611e-125
DNAJC15	5	-1.42706	1.23484e-31
THEMIS2	5	-1.42705	1.01593e-43
YWHAH	5	-1.42026	1.39182e-33
COX6B1	5	-1.4186	1.07594e-128
CXCL9	5	-1.41658	1.32602e-14
MXD1	5	-1.4114	1.25778e-37
HNMT	5	-1.408	1.19141e-27
UQCR10	5	-1.40775	1.40212e-83
COX7A2	5	-1.4033	1.00137e-72
UBE2S	5	-1.40251	0.0192026
STXBP2	5	-1.40235	4.16789e-27
VEGFA	5	-1.4014	1.11989e-31
SLC7A7	5	-1.40084	1.82428e-09
TUBA4A	5	1.39574	1.26171e-20
CTSZ	5	-1.39013	1.51858e-46
ID1	5	1.38953	1.56e-23
ACSL3	5	-1.38869	0.000123799
ADIPOR1	5	-1.38476	0.0187087
RGS2	5	-1.38239	1.10093e-52
NDUFB7	5	-1.37519	1.37409e-46
DDT	5	-1.37397	2.18505e-52
NDUFA6	5	-1.37313	3.12215e-15
UXT	5	-1.37016	1.01452e-44
SMDT1	5	-1.36538	1.09618e-44
TNFRSF14	5	-1.36151	1.31258e-22
SH3BGRL3	5	-1.35684	1.81431e-108
SRSF9	5	-1.35508	1.24724e-53
COX5B	5	-1.3514	1.18057e-56
ADGRE5	5	-1.35076	0.00630581
SELENOH	5	-1.34972	1.23808e-48
LAMTOR2	5	-1.34798	1.06296e-49
COX14	5	-1.34411	1.15615e-18
BLOC1S1	5	-1.34243	1.46725e-59
RPL22	5	-1.34196	1.19447e-137
SLC31A2	5	-1.34192	5.23908e-24
SEC61B	5	-1.34023	1.03776e-52
LSM8	5	-1.33378	0.00502908
SAMSN1	5	-1.32816	1.36565e-41
FPR3	5	-1.32721	1.60611e-19
CD55	5	-1.32687	1.23359e-29
RBX1	5	-1.32341	1.19523e-56
CSTB	5	-1.31898	1.55426e-56
SOD2	5	-1.31064	1.26013e-41
SOCS3	5	-1.30455	3.54088e-32
CAMTA1	5	-1.30294	1.17787e-25
RIPK2	5	-1.3015	1.76203e-13
CST7	5	-1.30126	0.00653228
RNF130	5	-1.29784	2.35593e-42
TGFBI	5	-1.29759	2.10164e-27
ARF6	5	-1.29425	1.96295e-38
PTP4A2	5	-1.29415	1.40604e-41
TIMM8B	5	-1.29314	1.12198e-29
PFN1	5	-1.29036	1.24755e-99
NDUFB2	5	-1.29017	1.09509e-70
NCF1	5	-1.28498	3.45391e-07
EIF2S3	5	-1.28373	0.00786297
CD4	5	-1.27681	2.78968e-12
KYNU	5	-1.27526	0.0047871
SNRPD2	5	-1.27346	1.15867e-58
IL13RA1	5	-1.27344	2.09215e-09
WTAP	5	-1.27324	1.08795e-12
COX6A1	5	-1.27008	1.69473e-70
CXCL10	5	-1.26708	0.000116813
IRF7	5	-1.26472	4.04272e-22
C5AR1	5	-1.26146	1.26419e-19
TFRC	5	-1.26036	1.09522e-24
RPL36AL	5	-1.26035	3.18651e-109
CD68	5	-1.26035	1.01613e-39
GLIPR2	5	-1.26022	1.97144e-20
LILRB2	5	-1.25906	0.00473791
RPL22L1	5	-1.25901	2.28805e-26
ODF3B	5	-1.25648	0.0102227
LAIR1	5	-1.25298	1.23872e-21
H2AFJ	5	-1.25112	1.0705e-24
GNB2	5	-1.24949	1.05406e-29
LAPTM5	5	-1.24783	1.205e-80
ZFP36L2	5	-1.24365	1.23475e-28
RILPL2	5	-1.23888	2.07408e-42
DBI	5	-1.23852	1.50474e-58
ZFAND5	5	-1.23829	1.28404e-34
SLC38A2	5	-1.23578	0.000853493
TGIF1	5	-1.23534	1.01473e-28
FAM49A	5	-1.23424	0.00879707
S100A11	5	-1.23181	1.46934e-73
CCL4	5	1.22995	1.73472e-36
FERMT3	5	-1.22846	0.000283697
IFNGR1	5	-1.22582	1.08328e-34
PPIA	5	-1.2238	1.8494e-84
VOPP1	5	-1.21877	1.26371e-24
CITED2	5	-1.21802	1.48777e-11
PDXK	5	-1.21623	1.48294e-22
FOS	5	-1.21403	1.30186e-32
SERPINB9	5	-1.21222	1.24261e-19
IFNGR2	5	-1.2101	1.74108e-36
IRF8	5	-1.20987	0.00086533
THBD	5	-1.20444	1.53636e-21
HNRNPUL1	5	-1.20293	0.00020982
ZC3HAV1	5	-1.20034	1.27763e-15
MRPL57	5	-1.19989	1.34021e-21
ADA2	5	-1.19677	0.0212594
CYBB	5	-1.18969	2.11629e-39
OSTF1	5	-1.1874	0.00025718
GPX4	5	-1.18593	1.00702e-59
MAP3K8	5	-1.18517	2.25232e-39
PNRC1	5	-1.18506	1.72697e-54
WAS	5	-1.18362	1.09731e-17
UQCRH	5	-1.18103	1.81456e-38
MRPL54	5	-1.17583	0.00418728
BNIP3L	5	-1.17305	1.1951e-18
TRMT112	5	-1.17243	1.57313e-31
ZNF385A	5	-1.17232	0.0169646
UQCRB	5	-1.16814	3.49513e-90
HES1	5	1.16614	1.63895e-10
PER1	5	-1.16509	0.0291129
FN1	5	-1.16312	1.00488e-05
TXNDC17	5	-1.1612	3.13359e-06
AREG	5	-1.15795	1.29163e-22
G0S2	5	-1.15763	1.47641e-07
INHBA	5	1.15737	1.08317e-14
CTSB	5	-1.15662	1.17621e-46
MTHFD2	5	-1.15394	1.19682e-21
TSC22D3	5	-1.15344	1.03924e-34
CXCL16	5	-1.15151	2.96894e-25
CHCHD7	5	-1.15107	0.041207
COMT	5	-1.14753	1.35863e-09
UQCC2	5	-1.14113	0.00518039
MGAT1	5	-1.14032	1.15005e-33
FPR1	5	-1.13662	1.32481e-19
POLR2F	5	-1.12962	0.0207538
ATP5MC1	5	-1.12665	1.69932e-20
ANAPC11	5	-1.12392	2.73541e-39
RWDD1	5	-1.12259	1.03698e-07
RHOB	5	-1.12112	2.08325e-19
APOE	5	-1.11943	0.00147472
AIF1	5	-1.11847	1.14027e-58
MT-ND3	5	-1.11731	1.82032e-224
TOP1	5	-1.1142	1.27447e-15
HERPUD1	5	-1.11347	1.02964e-21
TNFAIP3	5	-1.11305	1.00887e-31
HNRNPH1	5	-1.11224	2.09655e-19
UPP1	5	-1.10926	1.63932e-24
CSRNP1	5	-1.10903	1.15033e-05
SLC25A5	5	-1.10798	1.79819e-26
FBP1	5	-1.10713	0.00346137
CTSS	5	-1.10687	1.11787e-57
CSF2RA	5	-1.1048	1.10047e-07
PDCD5	5	-1.10459	0.00280535
PPP1CB	5	-1.10274	1.31997e-27
STMP1	5	-1.10205	1.08374e-20
ATP6V1B2	5	-1.10159	1.09382e-17
IFI27L2	5	-1.10094	1.38945e-06
NCF2	5	-1.10094	0.00192221
RNF181	5	-1.10016	2.67808e-23
COTL1	5	-1.0976	1.90459e-35
ZYX	5	-1.09594	1.62903e-06
HNRNPA1	5	-1.09133	1.2341e-55
DRAP1	5	-1.09096	1.23865e-41
FMNL1	5	-1.08863	0.00497558
FOSL2	5	-1.08626	1.6781e-32
NAMPT	5	-1.08598	1.05937e-43
CLEC5A	5	-1.08395	0.00711078
CXorf21	5	1.08323	3.2769e-11
SDCBP	5	-1.08298	3.24811e-20
MRPS10	5	1.08135	1.40622e-10
CCL3L1	5	1.08094	1.25239e-24
SERPINA1	5	-1.07682	1.27421e-30
RAP1A	5	-1.07318	3.52294e-17
CTNNB1	5	-1.07166	1.39057e-08
FAM49B	5	-1.06833	1.19391e-22
NDUFA4	5	-1.0662	1.04387e-46
TBCA	5	-1.06524	2.45495e-50
CCL3	5	1.06342	2.39476e-31
CD44	5	-1.06212	1.23623e-34
HSP90AB1	5	1.0603	1.83824e-59
C9orf16	5	-1.0597	2.39846e-33
ATF5	5	-1.05776	1.14967e-13
ETS2	5	-1.05582	1.76578e-18
PRKAR1A	5	-1.05481	0.00646848
RAD23A	5	-1.05351	2.13384e-07
FCER1G	5	-1.04923	1.34628e-46
HCK	5	-1.0472	0.000360877
CDC42SE2	5	-1.04664	0.0127479
ID3	5	-1.04166	0.00602889
NDUFB11	5	-1.04016	1.20547e-33
CXCL2	5	-1.03921	1.17659e-05
ARPC1B	5	-1.03566	1.89481e-61
SNRPE	5	-1.03508	1.19596e-29
EPSTI1	5	-1.03447	1.63244e-12
DDX18	5	-1.03323	0.00324536
RNF145	5	-1.03261	0.00101082
JUN	5	1.02966	2.24883e-47
IFITM3	5	-1.02769	1.08627e-29
LSM5	5	-1.02116	1.40801e-15
NLRP3	5	-1.01625	0.000252214
GMFG	5	-1.0159	1.87424e-41
CAPNS1	5	-1.01468	0.000374929
APEX1	5	-1.01456	0.000183047
PAIP2	5	-1.01271	1.81143e-23
LAP3	5	-1.00965	1.77196e-27
SERPINF1	5	-1.00936	1.18235e-11
GDI2	5	-1.00919	1.66303e-22
HSPE1	5	-1.00826	1.50486e-27
PCBP1	5	-1.00706	1.05809e-28
VAMP8	5	-1.00578	1.14088e-50
PPP4C	5	-1.00543	2.21151e-06
GNA13	5	-1.00302	1.39338e-15
NAPA	5	-1.00301	0.0298144
IL18	5	-1.00077	1.00747e-14
SMIM30	5	-0.998178	0.0169278
LCP1	5	-0.997241	1.24671e-27
ATP5F1D	5	-0.99701	2.07893e-37
ARPC5L	5	0.9951	1.23279e-15
CYTOR	5	-0.994157	1.86632e-17
GABARAPL1	5	-0.993478	1.4204e-17
S100A13	5	0.993448	1.29963e-17
HSBP1	5	-0.992428	2.63811e-30
RASSF4	5	-0.990935	2.83945e-11
SYNGR2	5	-0.990237	1.03951e-25
GCA	5	-0.989442	0.00204872
FAM96B	5	-0.989359	1.05235e-11
ISG15	5	-0.98838	1.31081e-15
UBE2D1	5	-0.987928	0.00187262
SELENOS	5	-0.984839	2.91905e-18
MCUB	5	-0.984821	0.0025525
AGTRAP	5	-0.98456	0.0241085
ELL2	5	-0.982846	1.80218e-11
VAPA	5	-0.982217	3.75749e-28
LYN	5	-0.981516	1.16351e-20
IRS2	5	-0.979357	0.00086533
NCOA4	5	-0.979094	0.0478427
IQGAP1	5	-0.978679	1.66919e-26
ARPC3	5	-0.975164	1.1706e-33
RARRES3	5	-0.975154	1.57949e-07
SQOR	5	-0.972681	0.000241866
KTN1	5	-0.972526	1.14932e-06
C1QC	5	-0.972211	0.000328471
SELENOF	5	-0.970031	1.27392e-24
SNX3	5	-0.968534	1.71629e-28
C8orf59	5	-0.96629	0.00243559
CREG1	5	-0.965475	0.00470494
VSIR	5	-0.964188	1.54409e-22
WARS	5	-0.963111	0.0176444
ALDH2	5	-0.961926	2.26132e-16
PAXX	5	-0.961518	0.000771698
MRPS18A	5	0.961434	1.01844e-09
VDAC1	5	-0.960247	1.20031e-24
FAAP20	5	-0.960099	0.0148969
POLR1D	5	-0.959984	1.67624e-20
SPI1	5	-0.959247	1.60835e-35
VASP	5	-0.959014	1.05721e-17
STX11	5	-0.956393	1.16733e-16
ABRACL	5	-0.955864	1.84063e-06
ZNF706	5	-0.954804	1.08639e-22
CD69	5	0.954117	1.65572e-16
TUBA1A	5	0.953633	1.24231e-37
TAPBP	5	-0.952973	3.25788e-17
MRPS21	5	-0.952885	2.85996e-26
LGALS1	5	-0.951728	1.17917e-17
EVI2B	5	-0.951034	1.07428e-18
DUSP1	5	-0.950435	1.483e-34
MOB1A	5	-0.949155	1.17727e-25
OLFML3	5	0.94873	1.10661e-11
CYTIP	5	-0.947365	0.000270853
NDUFS6	5	-0.946615	1.58457e-15
LAMTOR4	5	-0.945824	1.09227e-43
TAGLN2	5	-0.945367	1.96796e-31
PDE4B	5	-0.944244	0.00312246
KCTD12	5	-0.94409	2.38358e-19
TNFRSF12A	5	0.943448	1.29676e-09
ANAPC16	5	-0.943306	1.1326e-17
CSF1R	5	-0.942969	2.71904e-18
TMBIM4	5	-0.942365	2.61353e-19
SFT2D1	5	-0.941988	2.06629e-13
CLK1	5	-0.937423	0.00740722
SMCO4	5	-0.934432	2.37517e-13
CDC42	5	-0.933266	1.12493e-29
M6PR	5	-0.930947	0.000801251
LGALS9	5	-0.930251	1.65414e-28
SYAP1	5	-0.929948	1.37408e-15
DDX21	5	-0.929936	1.7381e-10
QKI	5	-0.927709	0.00181643
SARAF	5	-0.924504	1.56886e-33
ARRB2	5	-0.921496	1.53716e-23
TOMM20	5	-0.921319	1.69912e-22
APH1A	5	-0.92048	0.000418514
ACTR2	5	-0.919526	1.364e-31
RNASE1	5	0.918659	1.15122e-26
EEF2	5	-0.917326	1.14723e-32
NDUFS7	5	-0.914256	1.9698e-12
CCDC107	5	-0.914104	1.78834e-14
ATP5PF	5	-0.913054	1.31912e-27
GLRX	5	-0.912795	1.86844e-12
VIM	5	-0.908267	3.3003e-39
SH3BGRL	5	-0.906851	1.60527e-15
ALOX5	5	-0.905228	0.0256496
SCP2	5	-0.905034	0.000504788
CD300A	5	-0.902732	0.00109476
SPCS3	5	-0.899784	0.00123736
ITGB2	5	-0.898809	1.23595e-28
PKIB	5	-0.896804	0.000119208
RGS1	5	-0.896116	2.12921e-07
HNRNPF	5	-0.895444	1.0584e-11
PPIF	5	-0.895355	2.59487e-12
RPS26	5	-0.893168	1.76996e-11
PLEKHO1	5	-0.890607	0.000158469
2022-09-11	5	0.889756	1.6072e-09
IFITM2	5	-0.889024	1.33093e-25
NDUFS5	5	-0.887298	1.15914e-36
CAPZA1	5	-0.88723	1.78067e-17
SNF8	5	-0.887147	0.00999349
MRPL41	5	-0.884119	0.00369126
HLA-C	5	-0.881586	2.95768e-28
KDELR1	5	-0.880958	0.0302131
CELF2	5	-0.880244	1.88671e-11
ISG20	5	-0.880164	0.00628252
POMP	5	-0.879608	1.48934e-29
PLAC8	5	-0.878233	0.0023224
PFDN2	5	-0.877108	0.0205852
C1orf162	5	-0.874628	2.37366e-32
TAP1	5	-0.873887	0.00162726
CD99	5	-0.871544	1.71389e-17
SERPINB1	5	-0.867218	2.1329e-19
JUND	5	-0.866314	2.09851e-39
LAMP1	5	-0.865718	0.0236466
MFSD1	5	-0.863099	0.000235413
DUSP4	5	-0.861587	0.00542257
MTCH1	5	0.861471	2.5263e-24
TUBB4B	5	0.861368	1.00702e-59
REX1BD	5	-0.860456	1.68764e-20
EIF4B	5	-0.86018	0.000269914
TSPO	5	-0.857601	1.16342e-25
ARL4C	5	-0.856903	0.00312246
YBX1	5	-0.855012	1.44044e-46
SSR4	5	-0.854742	1.16788e-19
IGHG3	5	-0.85453	2.90886e-24
TMEM165	5	-0.85415	0.0281524
IFI6	5	-0.853348	0.000239343
BTF3L4	5	-0.852697	0.0191132
AP1S2	5	-0.851063	1.50415e-29
PDLIM2	5	0.84896	2.47658e-08
PSMA2	5	-0.847048	2.6668e-20
DDX3X	5	-0.845044	1.26137e-08
NFKB1	5	-0.844863	1.08053e-15
RGS10	5	-0.842226	1.73959e-31
SUMO2	5	-0.841488	1.26435e-16
SUB1	5	-0.840913	1.84625e-15
PSMB5	5	0.838826	1.97304e-31
LIMS1	5	-0.836481	1.51221e-12
MAF1	5	-0.836399	0.0109369
LCP2	5	-0.833406	0.0288404
TMEM176A	5	-0.833322	0.000232684
NUCB1	5	-0.830972	0.0248756
PCBP2	5	-0.829793	1.49796e-25
BTG1	5	-0.82831	1.23901e-09
CISD2	5	-0.827263	0.00971788
PPDPF	5	-0.827251	1.34912e-34
NSA2	5	-0.826181	1.42163e-22
GNAQ	5	-0.824085	0.00191174
PYCARD	5	-0.82327	1.38009e-15
CD37	5	-0.822463	1.92139e-27
TKT	5	-0.822028	1.00586e-06
TMEM123	5	-0.820602	0.00111516
ALKBH7	5	-0.8198	0.00354545
MIDN	5	-0.818922	0.00312246
CAPZB	5	-0.818613	1.09794e-14
CHCHD10	5	-0.815785	1.53716e-23
POLR2E	5	-0.814677	0.0243841
RNF213	5	-0.813931	0.00831382
EIF3L	5	-0.811454	1.30726e-12
DUT	5	-0.809272	0.0276662
NENF	5	-0.808076	0.0039028
PLSCR1	5	-0.807879	2.35001e-19
RPL4	5	-0.807149	1.98941e-18
EEF1B2	5	-0.804836	2.56954e-33
C1orf43	5	-0.800319	0.00458341
RBM3	5	-0.799454	1.04239e-20
BEX3	5	0.796968	1.26915e-11
CD74	5	-0.795328	3.22801e-10
EIF3E	5	-0.793545	2.64709e-09
RHOA	5	-0.792795	1.38933e-40
EMG1	5	0.792662	0.000303211
RGCC	5	-0.791037	0.000654824
HSPA1A	5	0.790555	2.8313e-10
SAMHD1	5	-0.789737	1.30817e-18
CASP4	5	-0.787366	2.34888e-08
CD48	5	-0.787153	1.05307e-08
TMEM14C	5	-0.786466	0.00117041
C19orf24	5	-0.785446	0.00967746
GBP1	5	-0.783449	0.0121544
SRP9	5	-0.782566	0.00140591
FAM96A	5	-0.781347	0.0122609
PPP1R15A	5	-0.779717	1.17923e-17
ASAH1	5	-0.779704	1.18659e-08
CSDE1	5	-0.778567	0.000348834
TMEM167A	5	-0.778283	1.04733e-08
RSL1D1	5	-0.775043	0.0222134
BAX	5	-0.774942	0.000148791
ATP6AP2	5	-0.774176	1.42145e-13
PTPRE	5	-0.772986	0.00575248
RBM39	5	-0.77225	1.04419e-19
SELENOT	5	-0.770173	1.37775e-19
CD9	5	0.769395	1.79858e-30
WDR83OS	5	-0.766248	3.29294e-06
DAZAP2	5	-0.764637	1.47843e-22
NDUFB5	5	-0.760012	0.000433479
TREM1	5	-0.75985	0.000548277
PLP2	5	-0.758587	0.00195609
NPC2	5	-0.754039	1.85668e-08
TXNIP	5	-0.753961	0.00894276
RNF149	5	-0.753245	0.000169531
LSM3	5	-0.750722	0.00323083
JAML	5	-0.748113	0.0160839
EIF3H	5	-0.747069	1.07294e-23
SAT1	5	-0.741205	1.16306e-09
VSIG4	5	-0.73982	0.000168075
ARPC4	5	-0.73859	1.97926e-08
FKBP8	5	-0.738349	0.00070888
PPA1	5	-0.738109	0.00268015
SLC25A6	5	-0.73641	2.13713e-21
ENY2	5	-0.735477	0.000100468
ARF1	5	-0.733908	1.22421e-21
SET	5	-0.7259	0.000150917
ANXA5	5	-0.725396	1.11002e-09
SPG21	5	-0.724891	0.00186274
C6orf48	5	-0.724052	0.00123102
NR4A3	5	-0.723886	0.00101082
MAFB	5	-0.723558	0.00475127
PLAUR	5	-0.723117	1.46663e-12
IGHG1	5	0.720991	1.33497e-11
PHPT1	5	-0.715691	0.000225658
ATP6V1F	5	-0.713158	1.08228e-11
PSME1	5	-0.710645	2.04923e-06
FKBP2	5	-0.710346	0.00262271
ARID5B	5	0.709209	1.01631e-12
YPEL5	5	-0.707812	0.00394231
PPT1	5	-0.70654	0.000192113
IL32	5	0.705627	1.02086e-14
PABPC4	5	-0.705319	1.84082e-21
AKAP13	5	-0.704212	0.000557656
NUPR1	5	0.702969	1.59758e-14
P4HB	5	-0.702785	0.000918177
SRRM1	5	-0.702406	0.00137014
TNFRSF1B	5	-0.701943	0.00916608
UBE2L6	5	-0.701546	0.00211562
OARD1	5	0.70055	1.0351e-05
ATP5IF1	5	-0.699589	0.00345286
ARHGDIB	5	-0.696913	1.52008e-23
CD53	5	-0.696662	1.54436e-19
TRAPPC1	5	-0.695222	1.34965e-19
RALY	5	-0.695214	0.0326752
TPM3	5	-0.693942	1.60695e-05
HLA-DPB1	5	-0.693694	0.000827807
EI24	5	0.693267	1.88469e-08
JPT1	5	-0.691214	0.00180523
FCGR3A	5	-0.690535	0.005185
GNAS	5	-0.689177	0.000393015
PDHA1	5	0.687166	0.000324626
HINT1	5	-0.68679	1.22311e-22
PRR13	5	-0.685152	2.40771e-22
NPM1	5	-0.682403	3.45807e-18
CYCS	5	-0.679377	0.00385966
RSL24D1	5	-0.677693	0.00508925
SNU13	5	-0.675002	0.00142302
JUNB	5	-0.674948	0.000209181
SGK1	5	-0.674889	0.000104753
TIMM13	5	-0.674748	0.0144933
CAPZA2	5	-0.674576	0.0175737
PSME2	5	-0.674573	0.000892641
CTSH	5	-0.673779	0.00087377
EDF1	5	-0.673504	2.37782e-29
NHP2	5	-0.672383	0.0115069
UBE2D3	5	-0.672045	0.0001076
PSAP	5	-0.671711	1.55888e-07
HTRA1	5	0.671429	1.24969e-10
TMEM219	5	-0.670468	0.00111274
LSM4	5	-0.669127	0.03207
NDUFB10	5	-0.66784	0.0101883
GABPB1-AS1	5	0.665741	1.16158e-05
NINJ1	5	-0.664387	0.0110755
EIF4G2	5	-0.664193	0.0033333
ITM2B	5	-0.66249	0.000240432
DNAJB1	5	0.661969	1.08402e-13
H2AFY	5	-0.660746	0.000804011
CALU	5	0.659695	3.88485e-06
LILRB4	5	-0.659346	0.0131463
PGLS	5	-0.658144	0.00540904
FKBP1A	5	-0.653213	0.000269914
ARL3	5	0.652426	0.000151223
PSMD2	5	0.651083	1.0138e-07
SF3B5	5	-0.651073	0.00464787
ZC3H13	5	0.645159	2.5592e-06
MEA1	5	0.643834	1.2834e-23
ATP1B3	5	-0.64327	0.00124986
EMP3	5	-0.640983	0.00300042
COX5A	5	-0.640615	0.00243373
QDPR	5	0.639371	1.44123e-05
UBE2L3	5	-0.638484	0.0164543
SFPQ	5	-0.638455	0.000101827
POLR2H	5	0.636114	1.10748e-06
ARPC5	5	-0.633831	0.00300042
CREM	5	-0.63223	0.0151967
NOP53	5	-0.631061	0.00181958
GLOD4	5	0.629106	1.00364e-06
HLA-E	5	-0.623546	0.000274158
GSTK1	5	-0.621628	0.0158118
PSMB9	5	-0.621354	0.0257099
VDAC2	5	-0.610913	0.000199331
CETN2	5	0.606586	1.05163e-09
CALM3	5	-0.604752	0.000133694
CD59	5	0.600779	1.16753e-09
GPSM3	5	-0.600596	0.0114025
CDKN1A	5	-0.598009	0.000397833
PUF60	5	0.596276	1.05733e-12
PGK1	5	-0.595151	0.0289431
GRN	5	-0.593754	0.00830215
MMP2	5	0.589499	1.09171e-09
IER3	5	0.584248	1.75117e-15
RPS27L	5	-0.578995	0.000385809
CCNI	5	-0.576838	0.0133126
CUTA	5	0.576631	2.92512e-36
ATP5MC3	5	-0.576075	0.000114209
PARP1	5	0.560985	1.02265e-12
VDAC3	5	0.560398	1.30514e-15
ITPA	5	0.557424	4.96491e-12
POP5	5	0.555428	0.000126684
HSPH1	5	0.541328	0.000201739
IL1B	5	0.537379	1.0038e-11
ALG3	5	0.526171	0.000117801
THUMPD3-AS1	5	0.522857	0.000190462
NUDT5	5	0.510965	0.000121281
IGFBP7	5	0.509535	1.91382e-15
MT-ND6	5	0.506402	0.00035297
MRPS26	5	0.502948	0.000128219
UROD	5	0.500852	0.00202705
MTX1	5	0.500772	0.000172399
NASP	5	0.480312	1.49248e-11
AC020916.1	5	0.47703	0.00011668
HSP90AA1	5	0.476256	1.65251e-12
CCL5	5	0.475279	1.47291e-09
DSTN	5	0.475014	1.70712e-10
NUDC	5	0.472184	1.4561e-14
THRAP3	5	0.467155	1.03808e-12
YIPF3	5	0.461213	1.17316e-12
PIGT	5	0.460631	0.000445622
CHID1	5	0.442267	0.00514791
IER2	5	0.428246	1.37328e-24
RAD21	5	0.426289	0.00535653
HSPA5	5	0.423915	1.68032e-15
NSD3	5	0.423064	0.00362082
PSMD13	5	0.415162	0.000316303
IGFBP2	5	0.415153	0.000293926
ABCF1	5	0.413634	0.0028023
RAB2A	5	0.411105	1.84721e-14
LTB	5	0.401724	0.000149116
ARF4	5	0.39802	2.00351e-05
IK	5	0.395568	0.00119464
SQSTM1	5	0.390264	0.000422735
RBM42	5	0.383821	0.000405089
PSIP1	5	0.383068	0.00349849
NDUFA9	5	0.377155	0.00423404
MS4A7	5	0.374561	1.80217e-09
RRAGA	5	0.36472	0.000339749
AP2M1	5	0.364229	2.07966e-06
GPAA1	5	0.36283	0.00514866
MGMT	5	0.359537	0.00734338
NELFE	5	0.358093	0.00999767
PRDX4	5	0.357487	0.000221336
SLBP	5	0.354829	0.00949177
MRPL15	5	0.353116	0.000476648
DNMT1	5	0.352451	0.0268143
RPL7L1	5	0.350713	0.00020485
TREM2	5	0.346019	1.33218e-05
DCTPP1	5	0.344141	0.000292041
CCL4L2	5	0.338884	0.000598967
TOX4	5	0.336334	0.000143192
PNISR	5	0.334088	0.000102818
REXO2	5	0.333469	0.00351407
TROVE2	5	0.331823	0.000298312
IFI27	5	0.327088	1.97197e-09
EMC3	5	0.321567	0.0200806
PSMC1	5	0.317356	0.000365893
LUC7L3	5	0.317217	0.0235862
CCND1	5	0.312494	0.000157459
SHISA5	5	0.310017	0.0351171
TCEAL9	5	0.308893	0.000249845
CKS1B	5	0.293965	0.000310023
CD83	5	0.29349	4.27749e-22
PDCD10	5	0.292193	0.0325492
ATP6V1E1	5	0.292127	0.0200275
ZDHHC4	5	0.285888	0.000104386
POU2F2	5	0.272711	0.0320807
BBX	5	0.266837	0.0148959
UBE2V2	5	0.263251	0.0150649
PRDX5	5	0.259954	0.000615079
GPX3	5	0.25852	0.00883748
RSRC2	5	0.253159	0.0235672
NDUFS3	5	0.251634	0.042328
DDAH2	5	0.250578	0.0125186
HLA-DRB1	5	0.247378	2.5662e-13
TNFSF10	5	0.241878	0.0377821
MLEC	5	0.238725	0.0167971
EIF6	5	0.236339	0.0127337
HMGN2	5	0.23631	0.000767552
RDX	5	0.235638	0.0350762
PSMC3	5	0.23474	0.018909
SRSF7	5	0.234214	0.000320588
NUCKS1	5	0.231917	0.0196532
CD63	5	0.22748	1.40874e-47
PDLIM7	5	0.225492	0.0131665
FDPS	5	0.223718	0.0409795
CD14	5	0.221928	1.21311e-05
ARL2	5	0.220152	0.00920415
OAZ2	5	0.218432	0.0413035
A2M	5	0.210078	0.00323288
RHOC	5	0.207831	0.0016523
MYADM	5	0.202999	0.0404047
CD47	5	0.195565	0.00683359
BST2	5	-0.194971	0.000172048
YWHAE	5	0.19445	0.0123996
BTG2	5	0.187614	0.00429796
NAGK	5	0.186562	0.0315139
PSMD8	5	0.186328	0.0362714
ATP6V0B	5	-0.185049	0.00683359
UBC	5	0.176177	0.00080066
CLEC2B	5	0.17391	0.029586
PEBP1	5	0.168012	0.0138239
SERBP1	5	-0.161955	0.000330342
PTGDS	5	0.152822	0.0050858
COPE	5	-0.14548	0.00508783
KLF6	5	0.134997	0.00317309
PRDX1	5	0.132145	1.72349e-07
ATF3	5	0.124816	0.0149163
H2AFZ	5	0.121425	0.00169397
EGR1	5	0.118829	0.000195499
SPP1	5	0.118674	0.000440196
ZFP36L1	5	0.108338	0.00537279
PSMA7	5	-0.104005	0.000104187
HLA-DRB5	5	-0.0881295	0.00920415
C3	5	0.0578555	0.00440471
ALOX5AP	5	-0.006027	0.0163393
LINC01986	4	17.3151	0.000196846
IGHGP	4	7.77598	2.12401e-74
COMP	4	7.686	1.04066e-64
MT1H	4	-6.42351	2.73515e-29
COL11A1	4	6.327	0.0438796
MT1M	4	-5.6963	1.39806e-125
PDZK1IP1	4	5.38585	0.0137355
ISLR	4	5.30907	0.0312337
DNAAF1	4	-4.59385	1.26349e-07
COL8A1	4	4.45061	0.0161257
COL5A1	4	4.42777	0.00141286
FOLR1	4	4.21516	0.000881044
IGFBP5	4	4.05419	0.000479913
MTRNR2L1	4	3.9828	0.0445859
CXCL14	4	3.84565	0.00210894
COL4A2	4	3.84245	0.000137609
UCHL1	4	3.84027	0.0159537
COL6A3	4	3.77589	0.0176835
SAP30	4	-3.77077	1.47092e-06
CPE	4	3.74486	0.0258436
SFRP2	4	3.71287	1.13765e-06
CAVIN1	4	3.5756	1.0981e-06
MXRA8	4	3.55573	0.00161664
NDUFA4L2	4	3.51789	1.73268e-05
COL5A2	4	3.43076	0.0484715
ARHGAP29	4	3.42587	0.0412419
COL4A1	4	3.40374	0.00178683
THBS2	4	3.38333	0.000479913
NDUFA7	4	-3.35667	0.0423882
SMIM37	4	-3.35228	0.00308586
C1R	4	3.28171	1.1313e-59
CTSK	4	3.28083	0.0173331
THY1	4	3.27666	3.16195e-07
TPPP3	4	3.24204	0.0227739
AC020656.1	4	-3.14027	3.45956e-43
PRSS23	4	3.08615	0.0182872
EFEMP2	4	2.94299	0.00192203
HSPG2	4	2.88672	0.000182045
PCOLCE	4	2.83306	0.000224482
SPARCL1	4	2.78696	0.00268856
MSLN	4	2.76095	1.34509e-46
SPOCK2	4	2.64344	0.00391009
CRIP1	4	-2.62327	0.00921545
FBLN1	4	2.59206	0.0183821
SNCG	4	2.51793	2.17192e-05
RPL39L	4	2.39904	0.000243993
MAP2K2	4	-2.38194	0.0013347
CLDN4	4	2.36953	0.00277949
COL6A2	4	2.36789	0.000181311
BCAM	4	2.3449	1.35874e-36
SMIM25	4	-2.27901	2.61715e-06
DAZAP1	4	-2.21974	0.0258436
MUC1	4	2.20629	0.00365754
UBALD2	4	-2.20054	0.000458413
GNG11	4	2.19867	0.0239887
CHPT1	4	-2.11444	0.00313621
SPTLC2	4	-2.10291	0.0294102
GZMA	4	2.06325	0.000760764
TRBC2	4	1.98405	1.15785e-27
TRBC1	4	1.96054	1.94767e-22
MAGEF1	4	1.89613	1.37068e-27
MLF1	4	1.8849	0.00381467
EMP2	4	1.8544	0.00325708
MRPS36	4	-1.84648	0.0390728
CDKN2A	4	1.74026	0.00599309
CHP1	4	-1.71907	2.07761e-22
MFGE8	4	1.6485	0.000166784
CRABP2	4	1.62968	1.00158e-05
DCK	4	-1.57406	1.17431e-23
MCM3	4	1.55233	0.0275038
CHCHD5	4	-1.5496	1.35792e-22
EPB41L3	4	-1.52702	3.2918e-21
APOBEC3A	4	1.52063	0.00608302
VGLL4	4	1.51741	0.000811462
MPHOSPH6	4	-1.49204	2.8073e-19
IGHM	4	1.48484	0.020353
JOSD1	4	-1.47059	1.18983e-20
GPR137B	4	-1.46462	1.61645e-17
CD300E	4	-1.44721	4.27048e-16
RNF187	4	-1.43777	1.18575e-17
CX3CR1	4	1.42732	0.00102986
IGFBP4	4	1.41705	0.000240432
MYO1C	4	1.39801	1.10323e-16
IGHG4	4	-1.36948	2.58546e-27
GNLY	4	1.36928	0.00814575
QPRT	4	1.36862	0.0115442
CPM	4	-1.35938	2.39642e-13
ADPGK	4	-1.35921	1.25519e-17
NUTF2	4	-1.34593	2.47097e-16
LILRB3	4	-1.33075	2.49044e-14
ASRGL1	4	1.31986	0.000143192
USP1	4	1.30441	0.0125672
EIF2A	4	-1.29049	2.07479e-15
ERO1A	4	-1.29044	1.57039e-11
GPCPD1	4	-1.28739	1.09005e-15
POLD4	4	-1.26231	4.89938e-18
SWI5	4	1.26209	0.000980728
RNF139	4	-1.25619	1.5677e-14
ST14	4	-1.24795	2.33376e-15
HACD4	4	-1.24731	1.54403e-14
RHBDF2	4	-1.2451	4.01017e-15
HDGF	4	-1.23836	1.5033e-16
CSF3R	4	-1.23541	1.06541e-14
CD2	4	1.23523	0.000119761
CISD3	4	-1.23073	2.75196e-15
TRIM22	4	-1.21	1.09961e-17
TAF10	4	-1.2051	1.15672e-17
STOM	4	-1.20409	1.39297e-15
CREBL2	4	-1.19685	1.11178e-14
TACSTD2	4	1.19654	1.56097e-12
PGD	4	-1.19559	1.08049e-17
RASSF5	4	-1.19521	1.58789e-15
PLAU	4	1.19214	0.00531569
MAP2K3	4	-1.17218	3.56937e-13
PTRHD1	4	-1.1677	4.82796e-13
SLC7A5	4	-1.15245	2.52599e-13
PTTG1	4	1.14703	0.000316463
SCPEP1	4	-1.13786	1.12264e-14
ALG13	4	-1.13424	1.52032e-11
CD72	4	-1.11457	1.06748e-10
NDUFV3	4	-1.10986	2.50645e-13
LRP1	4	-1.10955	1.17186e-08
CUX1	4	-1.09796	1.51925e-13
SDHD	4	-1.09407	1.6022e-12
PDIA4	4	-1.09242	1.4061e-12
MYO9B	4	-1.08802	2.24905e-13
TIMM10	4	-1.08562	1.15815e-13
ATP13A3	4	-1.07917	1.70139e-10
FOXO3	4	-1.07591	2.02036e-08
OCIAD2	4	1.06798	0.000825472
SNX9	4	-1.06794	1.14073e-11
GLRX5	4	-1.06317	2.11491e-09
CIITA	4	-1.06149	1.47568e-12
MPEG1	4	-1.06124	1.5199e-10
SEC14L1	4	-1.05694	4.2642e-09
CCDC59	4	-1.04795	1.08758e-11
TNIP1	4	-1.04598	2.02686e-09
PLBD1	4	-1.04497	1.19421e-13
RBM47	4	-1.04441	1.26774e-08
LACTB	4	-1.03733	1.64542e-14
AAED1	4	-1.03672	1.16855e-10
SVBP	4	-1.03311	2.44258e-08
MGP	4	1.03245	0.0195786
MRPL34	4	-1.02822	1.50847e-14
NR1H2	4	-1.02758	1.26953e-13
MANBAL	4	1.02426	0.0468374
MAX	4	-1.02404	1.82222e-13
BHLHE40	4	-1.02328	1.33983e-12
TM9SF2	4	-1.02125	1.52766e-10
MX2	4	-1.01669	1.08213e-11
ODF2L	4	1.01519	0.0484195
GNS	4	-1.01471	1.09854e-13
IL10RA	4	-1.01247	1.16244e-12
CNIH4	4	-1.00484	2.09548e-06
BORCS7	4	-1.00065	2.60114e-10
MFF	4	-0.996398	1.38996e-12
TFDP2	4	-0.993673	1.97519e-07
CRYBG1	4	-0.990838	1.17092e-08
CLEC4A	4	-0.990319	1.65251e-12
ATF6	4	-0.984883	1.72709e-08
ACTN4	4	-0.982393	1.70333e-07
PTPN12	4	-0.981856	2.35537e-06
RAB21	4	-0.981357	1.14597e-10
ITGAX	4	-0.979574	1.41076e-14
PCGF5	4	-0.979277	1.13082e-11
IFI44	4	-0.974157	1.4106e-06
CSK	4	-0.971209	2.63177e-11
PQLC3	4	-0.96828	4.26707e-07
AKIRIN2	4	-0.965358	1.67025e-13
TMEM248	4	-0.965235	3.38237e-07
OTUD1	4	-0.964291	1.34481e-07
FNDC3B	4	-0.963157	1.19311e-09
MRPL21	4	-0.959805	3.22131e-07
MPP1	4	-0.949038	2.04976e-09
SPON2	4	0.946723	0.0158352
IL7R	4	-0.946418	0.000193086
AES	4	-0.946407	1.21238e-14
RBBP6	4	-0.938655	4.91553e-10
LAGE3	4	-0.938327	1.75497e-13
PRNP	4	-0.936883	2.87709e-08
AXL	4	-0.934817	1.23056e-05
RBMS1	4	-0.933455	1.59339e-06
TCEA1	4	-0.93285	1.57852e-12
ELOVL5	4	-0.932038	1.11407e-09
HPCAL1	4	-0.930757	1.01707e-05
VMO1	4	-0.928811	0.00095095
IER3IP1	4	-0.928367	1.46408e-07
CDC26	4	-0.927882	1.48015e-06
OTULINL	4	-0.927322	2.96609e-09
SLC39A7	4	0.926896	0.0390527
SLC43A2	4	-0.926816	1.19876e-10
PCLAF	4	0.926332	0.00594448
HEBP2	4	-0.924246	1.05202e-06
TES	4	-0.921252	3.85572e-10
ALDOA	4	-0.921085	1.91447e-08
THAP2	4	-0.919965	1.31428e-10
SIRPA	4	-0.915927	6.02996e-10
BCL7B	4	-0.915175	1.17897e-09
MAP7D1	4	-0.915065	1.11236e-08
B3GNT5	4	-0.915014	1.49299e-08
GSPT1	4	-0.912996	1.0126e-07
LILRB1	4	-0.912086	2.63885e-09
SMARCB1	4	-0.911454	2.10983e-05
CRYAB	4	0.906695	0.0113094
SRSF6	4	-0.905692	5.53393e-10
FUOM	4	-0.904596	2.67239e-07
TBCC	4	0.904418	0.00471478
RAB8A	4	-0.903872	5.96178e-12
AZIN1	4	-0.902851	1.37319e-08
CDV3	4	-0.901248	1.47569e-06
TLR2	4	-0.900821	2.18434e-11
POLR2I	4	-0.899952	1.07909e-11
NMI	4	-0.89926	1.57252e-10
AC004687.1	4	-0.896499	4.13445e-05
MFSD12	4	-0.891328	1.07634e-08
PHF11	4	-0.891039	1.18131e-08
LYPLA1	4	-0.88945	1.19829e-07
SNHG15	4	-0.889042	3.02306e-05
GLUD1	4	-0.886859	0.000101112
PPP2R5C	4	-0.886413	3.62051e-05
SATB1	4	-0.885186	2.18586e-08
USP15	4	-0.884405	1.47079e-11
ETFA	4	-0.883747	1.06742e-10
PHF20	4	-0.882481	3.69689e-11
TRIP6	4	0.882389	0.010677
CYB5A	4	-0.880921	0.000108158
SH2B3	4	-0.880921	1.82823e-10
TM9SF3	4	-0.880755	1.23007e-10
SNAP23	4	-0.880512	1.0977e-09
SFT2D2	4	-0.877052	1.17082e-07
RAD23B	4	-0.876515	2.90821e-08
TRABD	4	-0.876314	1.26903e-11
RPA3	4	-0.873312	3.84904e-09
ACO2	4	-0.870682	0.000212163
LYSMD2	4	-0.868919	1.45982e-09
LINC01503	4	0.868105	0.0212663
LPXN	4	-0.864799	3.62013e-06
P2RY13	4	0.860655	0.0466499
ROCK1	4	-0.86062	1.02143e-11
IFRD1	4	-0.860317	1.38092e-10
TIAL1	4	-0.859892	0.000193505
CYSTM1	4	-0.859789	3.96728e-10
NAGA	4	-0.859042	1.11498e-08
GYG1	4	-0.859	0.000131965
COX20	4	-0.856902	2.7971e-10
STX12	4	-0.855732	0.000195271
RAB10	4	-0.849333	1.93326e-12
TPRKB	4	-0.846318	0.000209217
TRAF3IP3	4	0.844698	0.000599609
DSE	4	-0.842249	1.83767e-14
PICALM	4	-0.83876	2.78693e-11
DAP3	4	-0.83876	1.04916e-09
STT3B	4	-0.83806	0.00032423
IMPDH1	4	-0.836484	0.000492356
CHURC1	4	-0.835211	2.05063e-06
CD93	4	-0.830795	0.000242814
SMIM20	4	-0.829946	0.000174816
GNB1	4	-0.826636	1.49761e-06
HOOK2	4	0.824848	0.0152363
KLF2	4	-0.824532	0.00252817
NDUFB6	4	-0.8237	0.000161058
OGFRL1	4	-0.821863	2.51593e-10
RPA1	4	0.821598	0.0163131
ABHD12	4	-0.821463	5.20438e-09
MRPS18C	4	-0.818506	0.000431364
RALBP1	4	-0.81813	0.000408009
LDLRAD4	4	-0.816739	0.000950611
TCIRG1	4	-0.815693	0.000108063
VAMP3	4	-0.814271	1.02879e-08
WDR54	4	0.810139	0.0163131
OSM	4	-0.809382	0.000424851
ENG	4	-0.807816	0.000411963
IFNAR1	4	-0.802973	0.00079561
PABPN1	4	-0.802938	0.00086819
PCBD1	4	-0.801286	2.58748e-06
FYTTD1	4	-0.801284	0.00120596
TNIP2	4	-0.799982	0.000178493
AIMP1	4	-0.798496	5.44159e-05
CNDP2	4	-0.796617	1.1426e-05
PARVG	4	-0.796039	0.000188456
TNFAIP2	4	-0.794647	0.000837306
KARS	4	-0.794528	5.60304e-09
FCGR1B	4	-0.794463	0.00132961
ANKRD44	4	-0.792538	0.00140376
CRTAP	4	-0.792436	5.43887e-10
PCNP	4	-0.792241	1.78635e-13
ADM	4	-0.791454	0.000334457
FNIP2	4	-0.791425	3.15123e-08
C6orf62	4	-0.791358	1.30292e-13
CCDC88A	4	-0.790398	1.12373e-09
DNAJC4	4	-0.786786	3.88972e-09
HACD3	4	0.785508	0.0148408
GK	4	-0.785488	1.11565e-09
EIF4H	4	-0.783478	1.54498e-10
CNIH1	4	-0.781973	4.04803e-11
FAM107B	4	-0.781213	2.71528e-09
PAK1	4	-0.780927	3.95177e-05
PTPMT1	4	-0.780224	0.00012068
CASP1	4	-0.780013	5.98319e-09
NECAP2	4	-0.77668	0.000495211
MAPRE1	4	-0.77489	1.38501e-11
RNASEH2B	4	-0.774318	0.00127756
ERP44	4	-0.774214	1.2617e-05
PLTP	4	-0.774073	0.000691613
LPCAT2	4	-0.773638	0.00141278
SDF4	4	-0.773148	1.13071e-09
IDI1	4	-0.772964	0.00107286
FNBP1	4	-0.770224	3.06117e-05
ARL8B	4	-0.765692	0.000333612
UBL3	4	-0.764094	0.00107805
ACADVL	4	-0.763151	1.18466e-10
TWF2	4	-0.760604	1.36182e-12
CD33	4	-0.760551	0.0022886
FOXN3	4	-0.759707	0.000119834
SPPL2A	4	-0.7596	0.00024666
RTF1	4	-0.758501	0.00021453
ARID1B	4	-0.753232	0.00346669
SLA	4	-0.752022	2.87889e-11
RELB	4	-0.751943	0.00229195
ENTPD1	4	-0.751365	0.000755222
UBE2A	4	-0.750612	1.47197e-09
CHCHD1	4	-0.749823	0.00270774
DPCD	4	0.748468	0.00968855
NAAA	4	-0.747898	0.00465461
CMTM3	4	-0.747749	0.000128941
QSOX1	4	-0.747646	0.0040626
KHDRBS1	4	-0.745027	1.01801e-10
PARP14	4	-0.743852	0.000589091
TAX1BP3	4	-0.743801	2.58544e-10
LEPROTL1	4	-0.74349	2.25184e-09
PPA2	4	-0.743404	0.0017073
DPYSL2	4	-0.743025	1.02071e-10
SLC15A3	4	-0.742289	0.00338494
CORO1B	4	-0.741631	4.22777e-05
MSRB2	4	-0.741135	0.000271044
PIN4	4	-0.73899	0.00231658
PNRC2	4	-0.73892	0.000724357
ANKRD37	4	-0.732923	0.00828173
AAMP	4	-0.732423	0.00686459
SNX5	4	-0.730838	0.00140358
ISCU	4	-0.729966	2.36412e-05
ADAM28	4	-0.729413	0.00909552
AFF4	4	-0.727994	0.00247761
NR3C1	4	-0.727699	0.00135361
C19orf33	4	0.725953	0.0102892
EPN1	4	-0.723282	0.00652937
IFI44L	4	-0.723042	0.000345362
FBXO7	4	-0.722531	0.00427671
PTGER4	4	-0.722277	0.00106963
MPLKIP	4	-0.721759	0.00169415
TWISTNB	4	-0.719104	0.00530208
PRDX3	4	-0.718588	1.03263e-10
CDC5L	4	0.71854	0.00162804
IER5	4	-0.717657	0.0101838
IFNAR2	4	-0.716254	0.00472685
TMX1	4	-0.716021	0.000786091
HSPB11	4	-0.713651	0.00432733
MKRN1	4	-0.712785	0.00481411
YIF1B	4	-0.709316	0.00627808
RPL26L1	4	-0.708703	0.00372273
UBE2F	4	-0.708177	0.000670172
RASGEF1B	4	-0.707468	0.00154083
KXD1	4	-0.707283	0.00143756
ABI2	4	0.706074	0.000115331
MSR1	4	-0.705477	0.000574893
ARHGAP4	4	-0.703609	0.0104564
RAB5A	4	-0.702722	0.00226451
2022-09-02	4	-0.702644	0.000495824
SDHB	4	-0.701011	0.00104314
MBOAT7	4	-0.6997	0.0087422
PFKL	4	-0.699556	0.00152115
PQBP1	4	-0.697335	0.003261
TMEM183A	4	-0.695731	0.00644968
GTF2A2	4	-0.695666	0.000393095
SDS	4	-0.695644	0.000833414
AAMDC	4	0.693914	0.000482905
C6orf89	4	0.693914	0.000167561
PSMG2	4	-0.69381	0.000392356
SMS	4	-0.690084	0.000251179
CLNS1A	4	-0.689892	1.83252e-11
PTBP3	4	-0.688622	0.0151853
PTPN1	4	-0.68814	0.000341546
CTDNEP1	4	-0.687904	0.00301926
GRSF1	4	-0.687048	0.0119876
NUDT14	4	-0.686142	0.0102679
SORL1	4	-0.686021	0.0010604
GAA	4	-0.68601	0.000333788
NDUFAF8	4	-0.685329	0.00140274
PPP1R18	4	-0.684387	0.000341711
SNHG7	4	-0.683635	0.00306626
DRAM2	4	-0.682568	0.000266782
TRA2A	4	-0.682038	0.0117803
TNFRSF1A	4	-0.681705	0.00215906
FDX1	4	-0.681446	0.00531532
MRPL3	4	-0.681403	0.00935593
NIPSNAP2	4	-0.680991	0.0154452
RAB20	4	-0.680835	0.000303792
BCKDK	4	-0.679445	0.00276036
GLS	4	-0.677176	0.0181581
PLD4	4	-0.676468	0.0272037
NBEAL1	4	-0.674546	0.00463484
DGCR6L	4	-0.673856	0.00998655
GBP2	4	-0.673167	0.00102354
RGS19	4	-0.672043	0.00199304
MPC1	4	-0.671087	0.00624611
FCGR2B	4	-0.670907	0.00174016
POLE4	4	-0.665823	0.000829757
MCRIP2	4	-0.665402	0.0152004
IRF2BP2	4	-0.664699	0.000586498
MAD2L2	4	-0.664198	0.021424
PTP4A1	4	-0.664114	0.00182618
LYRM4	4	-0.663458	0.0134351
TMEM70	4	-0.662988	0.000116045
EWSR1	4	-0.662979	0.00529146
UBE2R2	4	-0.662624	0.00847971
GBP4	4	-0.661883	0.0290148
GLRX3	4	-0.661157	0.0101031
MAGOH	4	-0.659479	0.00407855
PTGES2	4	-0.659366	0.0196939
TMEM14A	4	0.658831	0.000241031
ELAVL1	4	-0.65862	0.0128699
ANKRD11	4	-0.658303	0.00318139
EIF4EBP2	4	-0.658052	0.0279007
DGUOK	4	-0.657411	0.00149257
MAP3K2	4	-0.656937	0.0028633
SCNM1	4	-0.656478	0.0167917
UGP2	4	-0.655856	0.00251646
AGO2	4	-0.655854	0.0327918
PRKCSH	4	-0.653391	0.0164989
HSD17B11	4	-0.652863	0.000346329
FABP5	4	-0.652536	0.00169677
ETF1	4	-0.652129	0.000965906
AP3S1	4	-0.651576	0.000161864
IGBP1	4	-0.651122	0.00413961
LASP1	4	-0.650951	0.0279269
ZNF148	4	0.650833	0.000259956
MTIF3	4	-0.650424	0.0107172
SH3KBP1	4	-0.650022	0.00162541
GNA15	4	-0.649283	0.00676896
MYO1F	4	-0.648396	0.00347152
OLA1	4	-0.648292	0.00603189
MRPS33	4	-0.648195	0.0078867
SMIM14	4	-0.647889	0.0220779
NONO	4	-0.647115	0.00907287
BID	4	-0.646744	0.00114232
HLA-F	4	-0.645913	0.0060977
CSNK1D	4	-0.645865	0.0081607
TPMT	4	-0.64456	0.000127587
TMED5	4	-0.644229	0.0335247
HEXB	4	-0.643813	0.00068894
GPR65	4	-0.642589	0.00756294
PYURF	4	-0.642457	0.000399897
MAPKAPK3	4	-0.641709	0.0205934
VPS26A	4	-0.641245	0.0341449
ELOF1	4	-0.638961	0.0274613
WDR1	4	-0.638829	0.00158126
XBP1	4	-0.638715	0.000335628
TMEM14B	4	-0.638689	0.00114092
SLC25A19	4	-0.637473	0.000123688
DYNLRB1	4	-0.637024	0.00031183
BRD4	4	-0.636986	0.0111058
HNRNPD	4	-0.636051	0.00289262
ECHDC1	4	-0.636026	0.000138475
PFDN1	4	-0.635863	0.006731
TCF25	4	-0.635345	0.000674753
OXA1L	4	-0.635191	0.00494069
PTPN2	4	-0.633589	0.0161126
ATP2A2	4	-0.633162	0.0411534
MPG	4	-0.632652	0.0102143
ENSA	4	-0.632106	0.000519934
UBE2B	4	-0.631436	0.000716829
MPDU1	4	-0.630173	0.0383311
FBXW5	4	-0.628895	0.0117565
ACP5	4	-0.62843	0.037748
FAM162A	4	-0.628096	0.00586718
FAM173A	4	-0.627087	0.013516
GAPT	4	-0.626932	0.000260694
ASAP1	4	-0.626221	0.000106361
EIF5B	4	-0.625588	0.00253959
IRF1	4	-0.624193	0.00360267
C3AR1	4	-0.622875	0.00461656
EIF3J	4	-0.621627	0.0067029
ZC3H12A	4	-0.621078	0.00015787
POLR2J	4	-0.620843	0.00136197
HPRT1	4	-0.620438	0.0163583
ABI1	4	-0.618195	0.0329706
PTBP1	4	-0.61678	0.021689
WIPF1	4	-0.616082	0.00573512
YPEL3	4	-0.615067	0.0308748
EIF3M	4	-0.614859	0.000307125
LIMD2	4	-0.614394	0.000492356
MAP1LC3B	4	-0.614142	0.000544853
HEXA	4	-0.613299	0.0191527
ATP1A1	4	-0.612644	0.00783339
HAVCR2	4	-0.611577	0.00537205
TIMP2	4	-0.611036	0.0136763
DNAJB6	4	-0.60852	0.000598032
ZCRB1	4	-0.608301	0.0365515
CNN2	4	-0.608089	0.0260021
NDUFAB1	4	-0.60683	0.00391117
TSTD1	4	-0.605291	0.0337012
ZEB2	4	-0.605162	0.00100938
PHACTR1	4	-0.602984	0.0123272
EVI2A	4	-0.601872	0.00936484
SEC62	4	-0.600608	0.00195622
EIF4EBP1	4	-0.59968	0.00491582
ST13	4	-0.598773	0.000526788
HLA-DRA	4	-0.597461	1.22182e-07
HMGXB4	4	0.597181	0.000505042
BRD2	4	-0.594471	0.00699112
PRCP	4	-0.593706	0.0162904
HIF1A	4	-0.591475	0.00543743
2022-09-06	4	-0.591028	0.0188329
ANXA7	4	-0.587968	0.0284224
MBNL1	4	-0.587749	0.00998655
TYMP	4	-0.58668	1.46032e-05
BCL2L1	4	0.585884	0.0044062
OLR1	4	-0.585593	0.000549762
CHD1	4	-0.585153	0.0136066
GRB2	4	-0.584919	0.001657
TBXAS1	4	-0.584188	0.0383702
CCT4	4	-0.58373	0.0152195
RAB5IF	4	-0.581909	0.00603665
ZNF207	4	-0.58175	0.0235283
REEP5	4	-0.580724	0.00377488
DDIT4	4	-0.580232	0.00443483
PLEKHB2	4	-0.580191	0.0195216
ZNHIT1	4	-0.579244	0.00206501
ELOC	4	-0.577569	0.00519849
ACP1	4	-0.576828	0.0299946
SRA1	4	-0.576409	0.0230127
METAP2	4	-0.576352	0.0115143
SF3B6	4	-0.575786	0.00215181
JOSD2	4	-0.575095	0.0232337
METTL26	4	-0.574553	0.0131335
SYF2	4	-0.574183	0.00530654
PSMA5	4	-0.574109	0.0373059
DEK	4	-0.573725	0.00279023
TPM4	4	-0.571485	0.00083956
MNDA	4	-0.570977	0.00721834
SLC16A3	4	-0.570718	0.00389829
SH3GLB1	4	-0.569113	0.0278486
CSNK2B	4	-0.568841	0.0043882
C20orf27	4	-0.567807	0.0431142
LY86	4	-0.565669	0.00467923
ATP5F1A	4	-0.562748	0.00472815
CAMLG	4	-0.561488	0.0371004
TRAM1	4	-0.560516	0.0219494
ATP5F1C	4	-0.559387	0.00219735
PEA15	4	-0.558981	0.013479
TMEM230	4	-0.557038	0.00527357
TOMM22	4	-0.556556	0.0161473
PAK2	4	-0.556174	0.0293848
ETHE1	4	-0.553337	0.0321692
NDUFB8	4	-0.552048	0.003261
OSTC	4	-0.550239	0.00638006
HNRNPA2B1	4	-0.547405	0.000194222
EIF3F	4	-0.547132	0.00122435
PPP1R2	4	-0.545042	0.0434527
MARCKSL1	4	-0.544398	0.0118756
TRA2B	4	-0.54403	0.00936243
ANXA2	4	-0.543395	0.00109678
EGR2	4	0.543357	0.00907421
CSNK1A1	4	-0.542204	0.012411
EIF3G	4	-0.542129	0.00156114
ANP32A	4	-0.539697	0.0371458
H2AFV	4	-0.538907	0.00828657
EMC10	4	-0.538396	0.0371458
PDIA3	4	-0.5367	0.0174508
TNFSF13B	4	-0.536259	0.00524624
ATF4	4	-0.532542	0.00885788
GPR183	4	-0.530416	0.00472815
VCAN	4	-0.530399	0.000303028
ARHGDIA	4	-0.529912	0.0123711
NAP1L1	4	-0.528991	0.00026883
FIS1	4	-0.528515	0.0115898
RPS19BP1	4	-0.528234	0.0268563
MSN	4	-0.527433	0.012558
MT-ND4L	4	-0.527285	0.00612526
PSMB8	4	-0.525953	0.0157856
SON	4	-0.525442	0.0221867
RNF7	4	-0.524192	0.00861338
CIB1	4	-0.523906	0.00732206
EGR3	4	0.521551	0.00805695
RHOG	4	-0.520996	0.00441847
TMEM50A	4	-0.520499	0.0235576
RAB31	4	-0.519955	0.0128697
CANX	4	-0.519874	0.0339674
AP2S1	4	-0.51824	0.000891123
CFLAR	4	-0.516775	0.0145145
C19orf53	4	-0.515296	0.00788527
SUMO3	4	-0.514722	0.01174
HNRNPU	4	-0.514453	0.0119561
NEDD8	4	-0.513793	0.00219735
FCGR2A	4	-0.513595	0.0235576
FOSB	4	-0.513527	0.0055442
APRT	4	-0.512739	0.00407177
HLA-DPA1	4	-0.511002	0.0231579
GHITM	4	-0.509792	0.0465183
GABARAPL2	4	-0.50894	0.0162897
LSP1	4	-0.508151	0.0148807
UBE2I	4	-0.50723	0.0431954
SLC25A3	4	-0.506718	0.00261595
FGL2	4	-0.502858	0.00864512
SMC3	4	0.500404	0.00302355
HMGA1	4	-0.500278	0.0394771
LUZP1	4	0.496141	0.00565681
PLEK	4	-0.495536	0.0377882
HNRNPA3	4	-0.493786	0.0248991
LITAF	4	-0.490728	0.00288168
PSMB3	4	-0.490349	0.0248152
KDM6B	4	-0.489755	0.0396571
DDX5	4	-0.488977	0.00066861
CALR	4	-0.488507	0.0390094
MYL12A	4	-0.486526	0.00646003
TXNDC9	4	0.486255	0.0138977
CNBP	4	-0.485927	0.0386148
PIM1	4	0.485162	0.00325253
PRELID1	4	-0.483876	0.00848274
ZNF292	4	0.483096	0.00534213
LDHA	4	-0.48264	0.00169397
CADM1	4	0.481956	0.00361507
HLA-DMA	4	-0.47699	0.0242282
GSTO1	4	-0.474873	0.0442107
HNRNPDL	4	-0.460737	0.0420737
RTN4	4	-0.460187	0.0371004
ERG28	4	0.455954	0.0142227
AIG1	4	0.448892	0.0143216
MGST1	4	0.445146	0.000139012
SNAPC1	4	0.43296	0.000247606
POP7	4	0.431472	0.0173451
MRPL48	4	0.426376	0.0111817
ANXA6	4	0.424871	0.00738419
DTYMK	4	0.413091	0.0138966
NUCB2	4	0.411466	0.00757045
PSMD1	4	0.409874	0.00971788
IFIT1	4	0.40142	0.00344063
SF3B4	4	0.398673	0.000169497
TMEM60	4	0.39738	0.000166798
TRAPPC4	4	0.391799	0.00709235
GTPBP4	4	0.39084	0.000126826
TM2D2	4	0.384806	0.00731773
NAP1L4	4	0.383215	0.000108063
ZNF22	4	0.373484	0.00964441
ADPRHL2	4	0.369013	0.0050858
IGKC	4	-0.322872	1.40905e-31
MALAT1	4	-0.304801	0.0300566
BRK1	4	-0.297491	0.0403506
CMTM6	4	-0.285769	0.0430169
FXYD5	4	-0.280898	0.00140202
CCDC124	4	-0.277997	0.0398654
CIRBP	4	-0.275481	0.000115635
PPP2R1A	4	-0.270773	0.0350937
PSMF1	4	-0.263853	0.0243821
HLA-A	4	-0.257797	0.00187262
MIEN1	4	-0.256159	0.0086616
MEAF6	4	-0.254506	0.0303793
COMMD7	4	-0.251229	0.0325673
MRPS15	4	-0.245388	0.0180651
HM13	4	-0.24483	0.0214619
HNRNPC	4	-0.241232	0.00104318
DMAC1	4	-0.237194	0.0309618
ATP5F1B	4	-0.236056	0.0136553
RBCK1	4	-0.233413	0.0151515
SSR3	4	-0.231037	0.00534761
PSMA1	4	-0.228617	0.00705685
YWHAQ	4	-0.227947	0.0171383
AMD1	4	-0.227393	0.030744
FBL	4	-0.22024	0.0259486
TRIR	4	-0.219799	0.000107157
FLOT1	4	-0.219748	0.0203605
ATP5PB	4	-0.21262	0.0190067
RBMX	4	-0.212475	0.000650177
JTB	4	-0.212459	0.00237063
SSR2	4	-0.210883	0.00123137
PPP1CA	4	-0.205556	0.00393503
TUFM	4	-0.203074	0.0227885
RTRAF	4	-0.202826	0.00464941
SSU72	4	-0.202342	0.00990956
BSG	4	-0.198886	0.0099306
MT-ND5	4	-0.196575	0.000541924
CYC1	4	-0.18641	0.0165907
SNHG25	4	-0.0559601	0.0108533
IGLC2	4	0.013771	1.70573e-85
PCP4	3	15.7073	4.66663e-15
PXDN	3	5.89816	2.85658e-25
ACTG2	3	5.03392	1.09455e-40
FHL2	3	3.75652	2.82018e-24
VWA1	3	3.72899	1.31912e-27
AIF1L	3	3.69536	1.17215e-35
MMP2-AS1	3	-3.56749	2.15821e-37
AC015912.3	3	-3.46994	1.12311e-35
AL355075.4	3	-3.44322	1.23773e-39
TGFB1I1	3	3.39787	2.63947e-29
FRAT1	3	-3.34512	1.63777e-16
FPR2	3	-3.17046	1.60911e-12
LOXL1	3	3.14017	1.70199e-19
UBD	3	-3.05687	1.61864e-09
BX284668.5	3	-3.05209	2.21125e-42
NFE2L3	3	-2.89232	1.92918e-39
CAV1	3	2.85652	1.39357e-27
ASS1	3	2.8153	1.86166e-21
AC114760.2	3	-2.69857	6.48469e-50
AKAP12	3	2.62032	2.21375e-13
HRH2	3	-2.51021	2.93759e-20
PPFIBP1	3	2.50445	2.15822e-22
TMEM45A	3	2.50321	1.49798e-18
ITM2A	3	2.49821	1.31654e-21
CLDN1	3	2.48815	1.12872e-16
CHKA	3	-2.45093	1.49205e-18
HIC1	3	-2.40823	3.33427e-07
PDK4	3	-2.3946	2.17396e-13
IGFBP6	3	2.39437	1.04239e-20
HOPX	3	2.38039	1.14796e-18
PHC2	3	-2.35865	4.83599e-30
CD8B	3	2.33451	1.52073e-09
SMIM4	3	-2.25523	2.41798e-30
CD27	3	2.23817	2.07707e-14
AC245128.3	3	-2.23294	2.73589e-27
JDP2	3	-2.23278	1.5875e-29
PERP	3	2.2048	1.71044e-16
PTGER2	3	-2.20336	1.15065e-13
S100B	3	-2.18914	1.3578e-07
LRRK2	3	-2.17764	2.17698e-24
IRF4	3	-2.16537	1.99069e-17
IFT22	3	2.16316	1.46961e-17
SSH2	3	-2.15919	1.16471e-25
PSTPIP2	3	-2.15075	1.3817e-27
SECTM1	3	-2.14807	1.10219e-27
TOMM5	3	-2.12914	1.41817e-21
KRT5	3	-2.12054	0.000466637
MBD2	3	-2.10933	8.15606e-25
S100A1	3	2.10725	1.51378e-15
GNA12	3	-2.10685	1.26538e-22
PPIC	3	2.1002	1.82783e-15
IL1R2	3	-2.09874	1.07847e-07
FGD2	3	-2.09764	5.78846e-13
GZMH	3	2.09174	4.40569e-10
TFDP1	3	-2.0897	2.14338e-36
RBM38	3	-2.08667	1.99097e-13
BIRC5	3	2.06976	2.38145e-13
CCL8	3	2.04371	0.000199579
DHCR24	3	2.04156	4.41523e-14
GZMK	3	2.03285	3.10304e-15
MAFG	3	-2.02431	1.67499e-22
ECM1	3	2.02119	2.72744e-11
CD8A	3	2.0205	1.77151e-09
AQP9	3	-2.00079	2.32529e-20
TSPAN33	3	-1.99558	2.33254e-20
COL18A1	3	1.95158	1.10936e-15
PFN2	3	1.95158	8.39022e-16
KRTCAP2	3	-1.94083	2.44174e-30
PTK2B	3	-1.93963	1.53409e-23
SLC2A6	3	-1.93435	1.11178e-11
RASSF3	3	-1.93056	1.83659e-18
ANKRD9	3	-1.92977	1.45258e-11
PKP2	3	-1.92586	6.28835e-09
LILRA4	3	-1.91715	1.06319e-05
ID4	3	1.90914	2.26244e-07
TCOF1	3	-1.9088	2.42538e-18
S100A12	3	-1.90527	1.59521e-10
C22orf39	3	-1.90443	3.33428e-19
SH3TC1	3	-1.90329	5.75092e-21
MEG3	3	1.90158	1.80551e-12
IGHG2	3	1.89456	2.3386e-09
CEBPA	3	-1.89027	2.81411e-09
SIAH2	3	-1.88811	1.95013e-20
CCZ1	3	-1.87469	3.28664e-18
DPYSL3	3	1.87423	3.04451e-12
CCDC57	3	-1.8666	3.1957e-16
ERN1	3	-1.85394	3.10957e-25
RGS18	3	-1.83514	1.23414e-21
ADAMDEC1	3	-1.8337	3.69685e-08
AL445524.1	3	-1.83221	1.02294e-07
DPM3	3	-1.82372	2.13649e-30
MTSS1	3	-1.81647	6.63553e-09
INSR	3	-1.81507	1.15933e-11
IGFLR1	3	-1.81269	4.56723e-16
OPN3	3	-1.81251	1.13334e-20
KCNMA1	3	-1.79592	1.82419e-11
RIN3	3	-1.79498	1.46849e-23
BOLA3	3	-1.77347	6.06557e-18
IGF1	3	1.76752	4.16362e-13
A1BG	3	-1.76617	2.30358e-19
CTSF	3	1.76382	4.64347e-13
EMX2	3	1.76146	1.09967e-10
CFP	3	-1.76071	7.43587e-14
SUSD6	3	-1.7563	2.96459e-17
EEF1G	3	-1.73466	1.16234e-17
UBE2C	3	1.73401	7.11114e-14
IGFBP3	3	1.71907	1.18089e-14
PQLC1	3	-1.71201	1.16487e-18
TOB1	3	-1.71114	1.69707e-19
LRRC25	3	-1.69969	2.33675e-16
PTP4A3	3	1.69969	8.57691e-12
LILRA5	3	-1.69727	3.62474e-10
SRGAP2	3	-1.69684	1.93539e-15
CHI3L1	3	1.69344	2.22996e-12
QPCT	3	-1.69213	3.10203e-13
KLHL6	3	-1.69109	1.38054e-09
SIGLEC10	3	-1.69073	1.78323e-17
LCK	3	1.679	1.46063e-09
IL27RA	3	-1.66827	1.23224e-08
ASGR1	3	-1.66531	1.55297e-17
CTSW	3	1.66507	5.69468e-12
GBP3	3	1.65972	3.81837e-10
HOXA5	3	-1.6584	4.08625e-05
HNRNPL	3	-1.65657	2.68716e-22
PARVB	3	-1.65192	2.20218e-17
RNPEP	3	-1.64801	3.32603e-18
TTYH3	3	-1.64296	2.5821e-12
PRKAG2-AS1	3	-1.64	1.43319e-18
RCSD1	3	-1.63979	6.21897e-16
GIMAP2	3	-1.6337	3.67169e-11
EBI3	3	-1.63016	1.43921e-08
MKNK2	3	-1.62941	4.42871e-17
CD1D	3	-1.62092	1.22011e-10
PPM1N	3	-1.6192	3.07466e-05
IRAK3	3	-1.61405	3.84339e-22
VWF	3	1.61372	1.12777e-09
HSPA1B	3	1.60926	4.84405e-10
MAN1A1	3	-1.60487	1.40087e-11
RORA	3	1.59099	1.10182e-07
ATXN2L	3	-1.58347	1.42059e-10
FLT1	3	-1.57887	3.37676e-08
SMPDL3A	3	-1.57887	2.60094e-07
AC026979.2	3	-1.57566	2.99027e-11
UBE2M	3	-1.5637	1.31026e-12
BRD7	3	-1.55816	3.7624e-15
CD36	3	-1.55617	1.56705e-14
EDEM1	3	-1.55616	1.76021e-14
HAUS4	3	-1.55259	3.37553e-09
ARID3A	3	-1.55236	1.42597e-07
CHST11	3	-1.54999	1.233e-18
DENND5A	3	-1.54834	1.52711e-12
FADS3	3	-1.54527	1.42369e-07
NFIL3	3	-1.54334	1.5293e-19
ME2	3	-1.5334	1.76209e-16
ARRDC2	3	-1.53001	1.5776e-10
DESI1	3	-1.52856	1.31562e-16
CNN3	3	1.52595	2.68652e-11
ERRFI1	3	-1.52053	1.31566e-05
KLF13	3	-1.51056	1.66781e-08
C18orf32	3	-1.51023	2.7924e-14
TNFRSF21	3	-1.50252	1.041e-07
IMPA2	3	-1.50221	1.76047e-12
BCL2L11	3	-1.49688	2.13879e-09
ADIRF	3	1.49507	1.24765e-09
TMEM41A	3	1.49323	2.50576e-12
IL15	3	-1.49057	1.23722e-10
PIK3R5	3	-1.48384	1.14503e-09
C16orf72	3	-1.4831	2.25935e-18
INAFM2	3	-1.48161	2.39147e-08
CSGALNACT2	3	-1.48087	3.55832e-10
RPS6KA4	3	-1.47868	1.00682e-11
TMEM259	3	-1.4771	4.56559e-16
MIR3945HG	3	-1.47644	1.55849e-07
LSR	3	1.47622	1.09145e-09
KLK6	3	1.47237	1.81889e-10
IRF2	3	-1.46809	1.67551e-11
C1orf56	3	-1.46641	2.3653e-11
ZDHHC20	3	-1.46514	7.56893e-11
RASD1	3	-1.4634	0.00065861
PDE4A	3	-1.45982	1.14561e-13
ZNF467	3	-1.45802	1.26163e-08
PTPRJ	3	-1.45794	2.02319e-08
MID1IP1	3	-1.4557	2.91559e-10
KLF9	3	-1.45233	1.24006e-10
PLAGL1	3	-1.45217	1.62311e-08
SLC15A4	3	-1.45209	2.67101e-08
SPATA13	3	-1.44418	1.45131e-09
IDO1	3	-1.44296	1.5438e-09
VDR	3	-1.44069	2.13852e-12
C12orf45	3	-1.4389	1.299e-11
SLC36A4	3	-1.43777	2.31055e-10
RALB	3	-1.43338	1.20258e-13
C11orf96	3	-1.43277	0.000340226
BAG3	3	1.42108	1.32608e-07
TXNDC11	3	-1.41804	1.09138e-08
PDPN	3	1.41482	1.01036e-08
HOTAIRM1	3	-1.41178	1.39461e-12
AL118516.1	3	-1.41153	2.2564e-11
PAPOLG	3	-1.40931	1.37844e-06
ZNF281	3	-1.40812	3.27035e-09
DAPK1	3	-1.40416	2.0981e-09
RAB8B	3	-1.40135	1.60694e-13
GCH1	3	-1.40125	1.23501e-09
KCNAB2	3	-1.39944	1.4924e-12
SRGAP1	3	-1.3993	6.93465e-11
KLHL5	3	-1.39862	2.17234e-10
MIR4458HG	3	-1.39783	9.27857e-08
FLI1	3	-1.39588	1.0824e-07
RTN1	3	-1.39534	2.87495e-11
JARID2	3	-1.39421	1.27247e-16
URI1	3	-1.39343	1.97193e-09
TMED7	3	-1.38961	3.97886e-11
MMP9	3	-1.38625	3.88216e-10
ACYP2	3	-1.38183	1.00936e-07
ZBTB7A	3	-1.37929	2.08248e-09
GGCX	3	-1.37767	3.46303e-08
STAC3	3	-1.37646	1.22171e-11
PRKAG2	3	-1.37344	2.53558e-11
H1F0	3	-1.37282	4.89706e-07
NUP58	3	-1.36952	1.3713e-09
ERGIC1	3	-1.36943	3.23588e-15
E2F4	3	-1.36115	3.98061e-11
RARA	3	-1.35947	1.43439e-12
NUS1	3	-1.35504	1.53556e-08
ZDHHC7	3	-1.354	2.66603e-09
FBXO34	3	-1.35392	6.94323e-07
ETV6	3	-1.35382	2.25267e-11
BTN3A2	3	-1.35229	3.21612e-07
TNFRSF18	3	1.3438	1.04076e-05
MANBA	3	-1.34192	1.12637e-12
GBP5	3	-1.34149	1.01428e-10
ACSL4	3	-1.34023	6.20034e-09
SLC6A6	3	-1.33612	1.6685e-08
BCL11A	3	-1.33377	1.02795e-05
RAP2C	3	-1.3312	1.2673e-08
PRPS2	3	-1.32993	1.24068e-09
AC025164.1	3	-1.32268	2.12616e-08
HIPK2	3	-1.31812	1.07755e-09
N4BP2L1	3	-1.31596	7.14873e-12
SBF2	3	-1.31542	3.10423e-08
EGLN1	3	-1.31516	2.29385e-08
HAMP	3	-1.31501	0.00133324
ADAM9	3	-1.31409	1.97424e-09
BCL7C	3	-1.31271	1.55355e-11
FMNL2	3	-1.31195	1.07376e-08
ASCL2	3	-1.31191	2.12518e-10
GRK6	3	-1.3089	3.15307e-07
ARF5	3	-1.30823	3.15613e-06
PPM1B	3	-1.30579	4.73799e-12
SEMA4D	3	-1.30378	1.9093e-09
SSBP4	3	-1.30328	1.54403e-14
CMIP	3	-1.30305	1.06283e-15
RPN1	3	-1.30283	1.22293e-10
RRP36	3	1.30179	1.17668e-10
PAX8	3	1.29987	1.27866e-07
EMILIN2	3	-1.29731	1.12736e-12
CSF2RB	3	-1.29711	1.87332e-09
MLX	3	-1.29096	1.20714e-09
ATG2A	3	-1.28746	1.05306e-07
MAPK1	3	-1.28651	1.09395e-09
IL10RB	3	-1.2864	1.22354e-06
ITGAM	3	-1.28492	4.51376e-12
LINC00623	3	-1.28462	1.49655e-09
CATSPER1	3	-1.28273	1.03079e-08
PELI1	3	-1.28224	2.09635e-08
FURIN	3	-1.28213	3.79107e-07
CERS6	3	-1.27972	1.23405e-10
IKBKE	3	-1.27661	0.00026363
HIST1H1C	3	-1.27605	1.47619e-05
SMPD3	3	-1.27458	0.017091
MIS18BP1	3	-1.27212	1.42681e-10
YPEL2	3	-1.27206	7.72623e-05
ARSA	3	-1.27186	2.60025e-07
CD38	3	-1.2685	1.65562e-08
MTRNR2L12	3	-1.26834	1.12095e-09
CLPTM1L	3	-1.26694	3.78623e-08
BST1	3	-1.26577	4.42024e-07
INTS10	3	-1.26556	1.65562e-08
NOB1	3	-1.26494	1.92246e-08
GID8	3	-1.2616	3.68506e-10
MIR22HG	3	-1.26071	1.58378e-09
AMPD2	3	-1.25869	1.5197e-08
RAB9A	3	-1.25848	1.46881e-05
WIPI1	3	-1.25696	1.04427e-08
RAB22A	3	-1.25557	1.25002e-06
RAF1	3	-1.25499	1.09085e-06
DNAJC21	3	-1.25373	1.69798e-09
SLC35E1	3	-1.25089	1.47052e-06
PREX1	3	-1.24874	1.97431e-10
MYOF	3	-1.24708	2.24886e-08
RABGGTB	3	-1.24422	1.654e-09
GNG7	3	-1.24129	0.000121278
SLC12A9	3	-1.23709	4.4719e-07
ALKBH5	3	-1.23244	2.7841e-10
SEMA4A	3	-1.22696	2.4203e-10
FBXO6	3	-1.22423	4.64109e-06
TSPAN14	3	-1.21886	1.03431e-10
EBPL	3	-1.21481	4.43218e-09
JMY	3	-1.21418	0.000103363
RNF126	3	-1.21296	3.427e-11
SNX27	3	-1.21125	2.02014e-07
ARL8A	3	-1.21103	3.97559e-06
RAPGEF1	3	-1.20853	1.088e-08
APH1B	3	-1.20567	3.37588e-05
FAR1	3	-1.20403	5.5703e-07
ADCK2	3	-1.20321	1.00348e-08
MOB3A	3	-1.20302	4.82549e-09
RNASE2	3	-1.20253	5.30671e-08
SUCLG2	3	-1.2014	2.7776e-09
ITPRIP	3	-1.199	2.78354e-06
BTK	3	-1.19748	5.10514e-11
PRAM1	3	-1.19627	1.85295e-06
PSMD9	3	-1.19542	2.32815e-12
MFSD14B	3	-1.19453	1.58084e-06
SIRT7	3	-1.19359	1.06056e-07
CHML	3	-1.19133	1.1005e-06
ADAM19	3	-1.18911	6.85842e-05
CD3E	3	1.18895	2.18179e-08
SNN	3	-1.18851	1.00751e-05
BBIP1	3	-1.18647	1.21659e-07
CAB39	3	-1.18571	1.12695e-07
LINC00513	3	-1.18445	6.00563e-06
PDRG1	3	1.1831	1.5677e-07
USP12	3	-1.1827	3.32735e-06
PIP4K2A	3	-1.18183	1.83625e-08
MYD88	3	-1.18122	3.77453e-09
U2AF1L4	3	-1.18049	1.01012e-08
GAK	3	-1.1788	2.07908e-06
SIDT1	3	-1.17863	0.00307635
VAMP7	3	-1.17765	1.15816e-05
NCSTN	3	-1.17714	1.46881e-05
LSM12	3	-1.17508	1.09332e-06
PPM1M	3	-1.17212	1.91978e-07
AP2A1	3	-1.17051	0.000100821
PDE4D	3	-1.16975	4.33035e-05
CHPF	3	1.16925	1.52054e-07
OAT	3	-1.16914	1.95183e-08
AC100810.1	3	-1.16676	2.31656e-08
CNOT9	3	-1.16577	3.64396e-05
ASCC2	3	-1.1657	2.29622e-07
R3HDM4	3	-1.16385	3.35426e-08
OGFR	3	-1.16283	1.10495e-11
KCTD20	3	-1.16254	1.21038e-07
COPS7A	3	-1.16163	7.51074e-05
ARHGAP45	3	-1.16137	1.06705e-07
LAMP3	3	-1.1613	0.00750504
PPP1R14A	3	-1.15981	0.000368943
GRAMD1B	3	-1.15707	0.000342508
CD46	3	-1.15584	2.7322e-07
ARRDC3	3	-1.15407	1.22368e-06
CXCL11	3	-1.15328	0.000564648
NR1H3	3	-1.15217	0.00075919
PTGR1	3	1.1504	1.2705e-07
ABHD17A	3	-1.14753	1.02078e-06
COPS2	3	-1.14689	1.07246e-08
TNFAIP6	3	-1.14492	0.000619438
GPR132	3	-1.14281	1.24117e-06
PRKACA	3	-1.14268	6.26916e-08
TDG	3	-1.14261	1.52073e-10
ESRRA	3	-1.142	1.79303e-06
CACNA2D4	3	-1.14002	2.02848e-06
WBP1L	3	-1.13785	1.88494e-05
THAP11	3	-1.13721	0.000124627
TMEM107	3	-1.13434	1.69038e-07
ECI1	3	-1.13426	1.52394e-07
DRAM1	3	-1.1341	2.84514e-07
CTDSP1	3	-1.13272	1.641e-11
TK1	3	1.1322	1.49491e-08
NSMCE3	3	-1.13167	0.000219842
PIF1	3	1.13112	0.000588504
GLYR1	3	-1.13086	1.27507e-07
NAE1	3	1.13079	3.22915e-06
SIPA1L1	3	-1.13051	1.40124e-06
NUFIP2	3	-1.12973	2.28364e-08
TYMS	3	1.1268	2.61624e-07
SRGAP2C	3	-1.12553	1.67636e-08
SESTD1	3	-1.12523	0.00078293
DNM2	3	-1.12461	1.55142e-05
CYB5R4	3	-1.12241	1.33584e-08
VEGFB	3	-1.12087	1.61192e-07
MRPS28	3	-1.11705	1.8707e-07
TRMT6	3	-1.11559	0.000500302
ARPIN	3	-1.11521	1.39524e-06
IL6ST	3	-1.11494	6.14395e-05
HLA-DQB2	3	1.11406	0.000815733
EHBP1L1	3	-1.11093	3.6924e-08
GTPBP6	3	-1.10814	5.59808e-08
HES4	3	-1.10705	1.51354e-06
TMEM167B	3	-1.10672	2.23742e-08
CMC2	3	-1.10663	2.74874e-09
C9orf72	3	-1.10342	1.852e-07
STK10	3	-1.10311	0.000104945
GEM	3	-1.10298	0.0194903
CALCOCO2	3	-1.10109	1.33822e-08
ARHGEF1	3	-1.09994	2.71397e-05
ZBTB8OS	3	-1.09983	1.18449e-10
RASSF2	3	-1.09972	4.03584e-07
METTL7A	3	-1.09942	1.77798e-08
DCTD	3	-1.09762	1.57359e-06
LRCH4	3	-1.09742	1.69488e-11
MUM1	3	1.09613	7.90929e-07
SLC30A1	3	-1.09507	0.000130844
PLA2G7	3	-1.09216	0.000401847
TLNRD1	3	-1.0915	1.67738e-07
TENT4B	3	-1.08802	2.98495e-10
IRAK1	3	-1.087	2.58668e-07
SELPLG	3	-1.087	1.03079e-08
DOCK2	3	-1.08634	2.77499e-07
AHR	3	-1.0831	1.67126e-05
REPIN1	3	-1.08299	0.000161579
STK19	3	1.08241	1.48989e-06
ATP2B1-AS1	3	-1.08002	3.48004e-07
TSR3	3	-1.07812	1.17781e-07
GNPAT	3	-1.07429	0.000585806
CMC1	3	-1.07038	1.333e-07
[truncated: 2,281 more rows]

## Sheet: GSE154600’DEG_NK
Sheet 6. scCODE results (DE gene-lists) of non-responders and responders in GSE154600 datasets' cell-types.
Gene_name	Detected_times	logFC	P_adjust
TIMP3	5	18.0009	1.32272e-36
KLRC2	5	17.5105	3.9503e-16
IGHGP	5	17.3809	2.46023e-19
COMP	5	17.2807	3.183e-24
CAVIN3	5	17.0444	2.1893e-17
COL5A1	5	16.4471	2.07653e-15
RARRES2	5	6.0366	1.66915e-74
CLU	5	5.24084	1.38586e-33
THY1	5	5.23363	1.02977e-12
CALD1	5	5.12866	5.53176e-60
MARCKS	5	4.97339	1.31601e-16
HSPG2	5	4.83253	1.80611e-13
MMP2	5	4.79506	1.23323e-12
RBP1	5	4.76652	1.49819e-25
COL4A2	5	4.73696	3.98592e-13
MMP11	5	4.70722	1.22087e-23
RAMP1	5	4.59153	1.38168e-11
FN1	5	4.51716	1.21156e-70
AEBP1	5	4.43007	1.16744e-25
RARRES1	5	4.30224	1.36595e-17
LCN2	5	4.19129	1.37057e-22
MMP7	5	4.14909	1.04977e-47
OLFML3	5	3.77618	1.8025e-08
TM4SF1	5	3.69436	1.27403e-33
COL1A1	5	3.67039	1.39533e-77
SLPI	5	3.5794	1.32698e-70
RNASE1	5	3.56245	1.47141e-25
TAGLN	5	3.54042	4.75353e-61
NNMT	5	3.53932	1.03775e-33
CXCL14	5	3.52464	1.22141e-06
TPM2	5	3.51856	1.2337e-41
NDUFA4L2	5	3.48603	1.63432e-08
RDX	5	3.47027	2.53349e-12
MT1X	5	-3.41492	1.09626e-22
MYL9	5	3.39888	2.92836e-53
HTRA1	5	3.38874	1.12463e-11
CRIP2	5	3.37531	1.87339e-13
WFDC2	5	3.3701	1.17747e-78
VCAN	5	3.33751	1.42253e-08
LUM	5	3.27546	3.57204e-28
C1R	5	3.26626	1.24052e-10
IGFBP5	5	3.2104	2.19207e-07
RAB34	5	3.17683	1.1947e-12
ACTA2	5	3.17089	1.8432e-35
MSLN	5	3.11222	1.008e-09
SPARCL1	5	3.071	1.12512e-08
MXRA8	5	3.04994	1.76655e-08
CTGF	5	3.00694	1.6948e-15
CTSK	5	3.00687	2.03685e-08
C1QB	5	2.99381	1.35212e-43
SPARC	5	2.99381	1.76402e-42
C16orf54	5	-2.98076	1.49209e-10
RAB20	5	2.91668	3.88857e-08
TACSTD2	5	2.89322	6.03751e-08
MDK	5	2.87197	1.55347e-54
COL6A1	5	2.86944	1.32999e-13
SERPING1	5	2.85131	3.43645e-13
IFI27	5	2.84829	1.66573e-44
SPP1	5	2.84392	1.23987e-58
BGN	5	2.81603	2.38593e-20
TGFBI	5	2.81426	1.9972e-06
RPL17	5	-2.79755	1.60526e-98
TOB1	5	-2.79026	4.74923e-06
RBM38	5	-2.75726	3.46082e-36
SERPINH1	5	2.75139	5.06821e-14
CAVIN1	5	2.63496	5.05801e-09
IGHA1	5	2.62365	1.15052e-17
COL1A2	5	2.62285	1.18001e-32
CEBPB	5	-2.62121	1.03271e-20
CCDC80	5	2.56743	1.28947e-10
THBS2	5	2.52935	3.17693e-06
APOE	5	2.5116	2.31353e-35
MAP2K2	5	-2.50685	2.01389e-10
CCL2	5	2.49236	1.10609e-05
CTHRC1	5	2.49004	1.41391e-11
SFRP2	5	2.48611	1.93576e-08
TPM1	5	2.4845	1.33471e-26
CKB	5	2.46639	2.78407e-08
NUPR1	5	2.46401	1.40131e-09
PCOLCE	5	2.45439	3.18538e-07
SMAP2	5	-2.41764	1.15136e-15
RPL36A	5	-2.40543	1.69641e-145
CHPT1	5	-2.39098	1.15878e-05
CD9	5	2.35903	1.06827e-24
LYST	5	-2.35112	1.02852e-17
ZFP36	5	-2.34806	1.5503e-109
COL3A1	5	2.3425	1.15833e-25
CD14	5	2.32513	3.11788e-07
TMEM259	5	-2.30039	1.0303e-09
DUSP5	5	-2.29369	1.39201e-05
COL4A1	5	2.26997	2.95482e-06
AC114760.2	5	-2.266	3.98303e-13
C1QA	5	2.25514	2.00313e-26
SWI5	5	2.24795	2.24857e-07
H1FX	5	-2.24461	1.33152e-18
CMPK1	5	-2.19349	3.98303e-13
TCEAL9	5	2.18311	1.37172e-07
LINC00513	5	-2.16861	2.1131e-10
FKBP5	5	-2.16428	2.51593e-10
HOOK2	5	2.15631	0.00015548
CYR61	5	2.14956	3.36606e-07
DAZAP1	5	-2.12119	2.75026e-10
KRT18	5	2.12021	1.29591e-30
ST3GAL1	5	-2.11536	1.16653e-07
RPS17	5	-2.09904	1.06283e-123
PTGDS	5	2.08154	1.24516e-14
C1S	5	2.08002	2.08308e-06
TOMM5	5	-2.03735	3.01775e-05
SUPT3H	5	-2.02068	1.581e-06
AC016831.5	5	-2.01631	1.44784e-09
PARP8	5	-2.00989	1.12512e-08
CRYAB	5	2.00696	2.26738e-05
MSRB2	5	2.00695	0.00015548
HNRNPL	5	-1.99493	4.40292e-08
TMEM176B	5	1.9881	2.40905e-06
F2R	5	-1.98673	1.85326e-06
CST3	5	1.97508	2.52479e-32
KRT8	5	1.97237	1.40191e-23
KRTCAP2	5	-1.97025	1.35055e-06
ZFP36L2	5	-1.96862	1.18007e-55
MT2A	5	-1.96461	1.32019e-28
RPS29	5	-1.95531	6.3701e-175
HLA-DRB1	5	1.95069	1.9183e-38
PRMT9	5	-1.94425	4.14194e-05
ETS1	5	-1.9352	1.46335e-11
TCEAL4	5	1.9322	1.19395e-06
TYMS	5	1.93	0.00013433
CRYBG1	5	-1.92774	1.11524e-07
RPL23A	5	-1.92648	1.78006e-122
RPS21	5	-1.92325	5.69822e-113
TSPAN14	5	-1.91634	0.000296308
TC2N	5	-1.90306	3.8707e-05
TIMM22	5	1.90117	1.60425e-05
DPM3	5	-1.89986	1.30069e-05
HES1	5	1.89924	1.23749e-08
TLE1	5	-1.89441	2.48289e-08
B4GALT1	5	-1.8885	0.000562043
RPS28	5	-1.88238	5.04886e-139
USF2	5	-1.88125	1.17769e-09
SSBP4	5	-1.87562	2.17688e-06
KRT17	5	1.87549	2.73563e-12
CRIP1	5	-1.87092	1.0725e-11
FOLR1	5	1.86946	0.000248823
MAPK1	5	-1.86745	1.32706e-12
B3GNT7	5	-1.86122	1.61223e-06
GRN	5	1.85983	1.33653e-09
UNC13D	5	-1.85575	3.32595e-05
NDUFA3	5	-1.85352	2.00675e-19
LINC01871	5	-1.85203	1.26963e-14
KRT7	5	1.84768	1.04291e-09
BCL2L11	5	-1.84471	0.000483816
TNFRSF12A	5	1.83294	0.000222743
ARHGEF1	5	-1.82965	1.31684e-14
ARRDC2	5	-1.81496	0.000425071
SIAH2	5	-1.81195	1.50228e-07
IKZF1	5	-1.81121	1.3721e-10
RNPEPL1	5	-1.8029	1.37869e-05
RPL38	5	-1.80259	2.58216e-101
PRDX4	5	1.80131	3.79363e-08
AC058791.1	5	-1.80034	2.33929e-08
URI1	5	-1.79754	5.07318e-05
FCGRT	5	1.79548	1.14016e-09
PDLIM7	5	1.78855	1.02308e-06
SMIM37	5	-1.77432	0.000105298
VPS35	5	1.76993	1.08517e-05
IGKC	5	1.76933	2.27011e-35
MT1E	5	-1.76762	0.00160826
CARD8	5	-1.76556	0.000239572
NDUFA13	5	-1.76276	1.71347e-27
IL7R	5	-1.75667	3.98123e-06
IER5	5	-1.74418	1.42627e-07
MCUR1	5	1.74392	0.000572679
TUBA1C	5	1.73518	1.17488e-08
PKN1	5	-1.7325	0.000176805
TIMP1	5	1.72843	1.42742e-27
UBALD2	5	-1.72658	3.13312e-05
METRNL	5	-1.72372	1.25608e-10
CDC42SE1	5	-1.7199	3.48898e-14
RAB13	5	1.71749	1.05667e-11
KLF2	5	-1.71545	2.51052e-10
ZBTB16	5	-1.71544	2.03151e-05
HCST	5	-1.71063	1.00361e-61
ATP5MD	5	-1.7097	1.59381e-21
TMEM256	5	-1.70177	2.08392e-07
CD151	5	1.70136	1.785e-08
GPX3	5	1.69728	0.000236099
NSMCE3	5	-1.6916	1.69242e-06
FMNL1	5	-1.68609	3.52457e-09
RPL27	5	-1.67749	1.03608e-106
ARL3	5	1.67091	0.00051008
MS4A6A	5	1.67091	0.00126572
HLA-DRA	5	1.6676	2.7507e-40
RNF166	5	-1.66742	1.7378e-07
SERPINF1	5	1.66302	0.000184362
PQLC3	5	-1.65593	0.000165839
ZBTB7A	5	-1.65034	0.000248574
TCF4	5	1.64707	0.000680508
CMC1	5	-1.64175	1.89058e-23
CTSH	5	1.635	0.000354799
RPS25	5	-1.6278	4.51265e-110
CNN3	5	1.62282	0.000633737
XCL1	5	-1.62069	1.46091e-11
OST4	5	-1.61907	4.0449e-37
RNF139	5	-1.61877	1.28873e-08
AIF1	5	1.61056	1.53638e-05
AAK1	5	-1.60854	1.37462e-09
RNF138	5	-1.60852	0.0002143
RCN1	5	1.60643	0.000513493
RPS27	5	-1.6051	1.34179e-161
LYAR	5	-1.60442	1.28453e-05
SUN2	5	-1.60216	2.54974e-06
ALG13	5	-1.60094	1.22148e-06
MRPS10	5	1.60066	0.000213445
INTS6	5	-1.59925	2.91773e-06
COMMD9	5	1.59816	0.00146398
DCN	5	1.59425	1.1092e-07
RPLP2	5	-1.59297	4.12707e-109
DGKZ	5	-1.59259	2.48654e-05
RPS10	5	-1.58213	1.95894e-81
BCL2	5	-1.58168	0.00104351
ALKBH5	5	-1.58073	0.000223084
NPC2	5	1.57967	1.43934e-16
ZBTB1	5	-1.57794	0.000393134
N4BP2L1	5	-1.57793	0.000511871
PDE4A	5	-1.57105	0.00035728
RPL39	5	-1.56895	1.05012e-117
RPL36	5	-1.56755	1.22177e-88
GRAMD1A	5	-1.56203	0.0002143
SNRPF	5	-1.54818	3.48989e-08
HLA-DRB5	5	1.54756	1.85148e-09
KLF13	5	-1.54167	2.98254e-05
RPL41	5	-1.54136	1.38175e-113
RPL34	5	-1.54118	1.22138e-108
CCDC88C	5	-1.53986	0.00092335
JOSD1	5	-1.53647	1.69394e-05
HSPA1A	5	1.53576	4.00754e-08
MEA1	5	1.53507	1.64463e-09
C1QC	5	1.5294	0.000397781
C3	5	1.5294	0.000414536
HELZ2	5	-1.52835	0.000595744
ARF6	5	-1.52725	1.0411e-18
IL10RA	5	-1.52517	1.39201e-05
CEBPD	5	-1.51861	2.44868e-13
PFKFB3	5	-1.5185	1.09746e-05
RASSF5	5	-1.5185	1.47375e-05
STT3B	5	-1.51654	1.02333e-05
HSP90AB1	5	1.51363	1.10877e-38
PRKAR1A	5	-1.509	1.04679e-06
FAM129A	5	-1.50686	0.000176117
ZC3HAV1	5	-1.50619	1.3074e-07
CCDC69	5	-1.50488	1.50839e-05
IFNGR1	5	-1.50425	1.15077e-05
CYTOR	5	-1.50377	1.04488e-11
S100A4	5	-1.50367	1.3997e-29
IGHG1	5	1.50264	1.48906e-10
FAM215B	5	-1.49679	0.00160724
C16orf72	5	-1.49088	0.000574991
LAPTM4B	5	1.49007	1.00004e-05
SLC7A5	5	-1.48804	5.23591e-06
ARIH1	5	-1.48717	0.000637994
ERN1	5	-1.48557	0.00039964
TCF7	5	-1.48343	0.000141101
ARHGAP45	5	-1.48278	0.000129873
TRAT1	5	-1.48042	0.000364707
TSC22D3	5	-1.48025	1.88488e-40
RPL21	5	-1.46771	1.27069e-115
COPS9	5	-1.46158	1.24977e-13
HCFC1R1	5	1.46084	3.94037e-05
MAZ	5	-1.45241	0.000141392
NFKB2	5	-1.45241	0.000217818
PITPNC1	5	-1.45241	0.00012402
RPS15A	5	-1.45028	3.77671e-111
PLTP	5	1.44567	0.000681313
XCL2	5	-1.44311	1.29469e-14
HNRNPUL1	5	-1.439	1.10966e-07
PTGER4	5	-1.43665	1.0478e-07
TRGC2	5	-1.43554	0.000126607
BTN3A2	5	-1.43135	1.20045e-05
UFM1	5	-1.42933	1.81369e-05
TRIM22	5	-1.42384	0.000177812
AC026979.2	5	-1.42356	1.25687e-07
PER1	5	-1.42326	0.000143891
PET100	5	-1.42308	1.23516e-11
RPL37	5	-1.42195	1.28051e-65
FERMT3	5	-1.42138	0.00025844
TFDP1	5	-1.41999	0.00146653
TMA7	5	-1.41963	2.16325e-41
ABHD17A	5	-1.41589	1.00284e-06
FAU	5	-1.4138	4.83844e-83
ADGRE5	5	-1.41311	3.43333e-11
AKNA	5	-1.41132	1.71037e-11
BAG6	5	-1.40933	0.00306862
PPP3CC	5	-1.40933	0.00280557
APBA2	5	-1.40801	0.00339756
RPL37A	5	-1.40497	1.79449e-93
LSM8	5	-1.40405	1.16595e-06
SNHG12	5	-1.40179	5.46967e-05
ORAI1	5	-1.39796	0.000154675
IFITM3	5	1.39664	2.69607e-24
DIP2A	5	-1.39469	0.000297121
SRSF1	5	-1.39229	0.000511871
CAPN2	5	-1.38828	0.000654424
TSPYL1	5	-1.38682	0.000540908
CBFB	5	-1.38026	0.00169453
RPL28	5	-1.37768	1.65368e-70
SMIM27	5	-1.37223	0.00234995
TMSB10	5	-1.37024	5.65598e-71
UBE2S	5	-1.36916	2.17342e-07
MTCH1	5	1.36883	2.66263e-13
ITGAL	5	-1.36751	0.00432972
MAP2K1	5	-1.36751	0.00440699
PPP2R5C	5	-1.36447	1.23097e-10
UQCR11	5	-1.36324	1.85006e-23
CHST11	5	-1.36314	0.000627887
STK17B	5	-1.35585	1.35266e-08
PPP1CB	5	-1.35373	1.66759e-08
WDR74	5	-1.34932	0.000176805
GRK2	5	-1.34807	0.00134975
MRPL33	5	-1.34307	1.27738e-08
APOL6	5	-1.34278	0.00327221
RABGGTB	5	-1.33993	0.00231304
QPRT	5	1.33414	0.00545486
PABPN1	5	-1.33376	0.00227763
COL6A2	5	1.33182	0.00532436
COMMD6	5	-1.3298	1.43624e-23
SRSF8	5	-1.32903	0.000105703
RNF125	5	-1.32884	2.44933e-08
SIRT7	5	-1.32688	0.000215201
CKLF	5	-1.32163	1.03959e-08
SLIRP	5	-1.31874	2.31969e-07
PRDM1	5	-1.31811	0.00321512
PDLIM1	5	1.31086	3.05968e-05
TMEM14A	5	1.31006	0.000698041
PRKCH	5	-1.30722	2.75533e-06
PTGER2	5	-1.30698	0.000223084
EIF2A	5	-1.30557	0.000300728
C1orf56	5	-1.30486	0.000308326
RPL27A	5	-1.30436	1.06049e-90
SSH2	5	-1.30431	0.00378785
MDM4	5	-1.3004	0.00343229
KANSL1	5	-1.29769	0.000312114
RUNX3	5	-1.29463	2.04635e-09
FYN	5	-1.29196	3.49201e-11
BRD7	5	-1.29195	0.000555714
PPP2R5A	5	-1.29194	0.00576666
ZFAS1	5	-1.28892	1.15555e-09
CCZ1	5	-1.2864	0.0023554
RPL35	5	-1.2842	4.34122e-63
PCF11	5	-1.28248	0.00794045
SNRNP25	5	1.27936	0.00069222
STMN1	5	1.27709	2.98456e-12
ATF6B	5	-1.27656	0.000369294
TNFRSF14	5	-1.27656	0.000345036
TTC39C	5	-1.27021	0.000655342
PIM2	5	-1.26955	0.000681713
EFHD2	5	-1.26706	1.02528e-06
UXT	5	-1.25865	1.12283e-09
TUBB	5	1.25844	1.43984e-13
HLA-DMB	5	1.25804	0.00413215
ARHGAP30	5	-1.25601	0.00133879
HLA-DQA1	5	1.25539	1.3109e-06
TXNIP	5	-1.25382	1.67223e-13
ERGIC1	5	-1.25078	0.00249772
ACTR1B	5	-1.24887	0.0088992
PSMB5	5	1.248	1.11964e-05
PTPN6	5	1.248	0.000898906
TSC22D1	5	1.248	0.00239445
PEA15	5	1.24799	0.00420094
POLR2L	5	-1.24687	2.95127e-16
CCND3	5	-1.24498	1.22095e-11
CD6	5	-1.23942	0.00633629
PAFAH1B3	5	1.2356	0.0164178
NCF1	5	-1.2356	0.0104608
RNF145	5	-1.23341	0.000267739
MCL1	5	-1.23131	3.57809e-22
BOLA3	5	-1.23001	0.0171877
CCDC97	5	-1.23001	0.0112762
AC044849.1	5	-1.22564	0.0026668
CSRNP1	5	-1.22501	2.61011e-05
ABT1	5	-1.225	0.0018548
WAS	5	-1.2236	0.000123192
JADE1	5	-1.22292	0.0195156
ADAR	5	-1.22212	6.26966e-07
FBXO7	5	-1.22212	0.000582903
INPP5D	5	-1.22109	0.000264829
RPL31	5	-1.21887	2.32317e-69
CDKN2A	5	1.2174	0.00505092
NDRG1	5	1.2174	0.00812261
RPLP1	5	-1.2174	2.26597e-73
CD52	5	-1.21494	1.42611e-19
FAM107B	5	-1.21472	0.000222269
FAM89B	5	-1.2114	0.00446807
THEMIS2	5	-1.2114	0.00265187
ARL2	5	1.21053	0.000102127
PUM1	5	1.21051	0.0144008
SIPA1	5	-1.20956	0.000347773
VPS37B	5	-1.20875	1.13697e-06
ARID1B	5	-1.2073	0.000791469
RASAL3	5	-1.2028	1.66821e-05
RPS6KA3	5	-1.20243	0.00467093
PPP4R3A	5	-1.20087	0.002479
SAMHD1	5	-1.20087	0.00498887
PRKCB	5	-1.19965	0.00382537
APH1A	5	-1.1993	0.000101096
SELL	5	-1.19784	0.0114987
RPL26	5	-1.19444	1.50397e-58
CLDN3	5	1.19356	1.55839e-05
S100A16	5	1.19142	0.000118578
ADAM8	5	-1.18937	0.00520964
RBM3	5	-1.18824	1.87132e-11
SERF2	5	-1.18803	2.66578e-39
CDC42SE2	5	-1.18728	2.02824e-06
LYZ	5	1.18697	0.0030997
EIF4B	5	-1.18696	1.32512e-05
RASSF7	5	1.18498	0.0197513
NDUFC1	5	-1.18493	0.000472138
CAPG	5	1.18265	3.03703e-06
AVPI1	5	-1.18232	0.0089812
MZT2B	5	-1.18218	1.54059e-11
PSMA3-AS1	5	-1.18177	0.000101782
HMGB2	5	-1.18157	1.16653e-07
ATP5F1E	5	-1.17984	1.07658e-30
C12orf75	5	-1.1791	1.33494e-08
ANXA2	5	1.175	2.424e-18
E2F4	5	-1.17487	0.0151687
MT-ND3	5	-1.17245	2.39909e-80
ROMO1	5	-1.17231	1.76131e-07
TMEM205	5	1.16904	0.00488555
CD63	5	1.16863	1.22946e-30
A1BG	5	-1.16701	0.0197513
RPL30	5	-1.16572	2.70091e-68
FNBP1	5	-1.16484	1.25763e-07
UQCRQ	5	-1.16462	1.75307e-10
PLEKHF1	5	-1.1629	0.0128947
S1PR4	5	-1.16137	0.000256111
C9orf16	5	-1.15932	4.05964e-10
RHOF	5	-1.15906	1.52865e-05
SLC39A1	5	1.15898	0.0145927
LRCH4	5	-1.15868	0.0163848
FAM177A1	5	-1.15544	1.45947e-14
PCBD1	5	1.15421	0.012929
LINC00623	5	-1.15408	0.000105619
POP4	5	1.1509	0.00588325
G3BP1	5	-1.15076	0.00261686
ADD1	5	-1.14984	0.0171946
SYNE1	5	-1.14984	0.0236827
CDK13	5	-1.14902	0.0048133
CD59	5	1.14747	0.00134975
SNHG7	5	-1.14692	0.000143329
LSM7	5	-1.14524	1.15878e-05
HEXIM1	5	-1.14121	0.00234995
SEC61G	5	-1.13971	4.203e-08
IL2RB	5	-1.13831	1.27177e-06
NDUFB1	5	-1.13624	4.50504e-07
SYAP1	5	-1.13569	1.96214e-08
IER3	5	1.13253	1.3932e-06
PRSS23	5	1.13252	0.0011061
MAP3K13	5	1.13252	0.00190738
RFC1	5	1.13252	0.00588325
SCOC	5	1.13251	0.0108411
TSR3	5	-1.13048	0.00404951
ZMYM2	5	-1.13048	0.0105988
UBL3	5	-1.13048	0.0135922
NECAP1	5	-1.13048	0.0169329
HNRNPH1	5	-1.12758	2.49413e-05
PIP4K2A	5	-1.12592	0.000975971
COX8A	5	-1.12485	3.54307e-11
BCL7C	5	-1.12436	0.00396069
RBM23	5	-1.12311	0.000126607
ADGRG1	5	-1.1231	0.0163848
BPGM	5	-1.1231	0.0310605
ISG20	5	-1.12294	1.04086e-18
RPL23	5	-1.12201	3.22474e-27
POLR2H	5	1.12155	0.000331639
NDUFB3	5	-1.12057	0.00180539
RPL32	5	-1.12038	1.01351e-72
UBA52	5	-1.1193	3.84492e-43
CNOT6L	5	-1.11918	1.05922e-06
SYTL3	5	-1.118	1.19025e-08
HNRNPA1	5	-1.11682	1.07131e-34
PILRB	5	-1.11681	0.00308301
EHD1	5	-1.11538	0.00990533
CALU	5	1.11524	0.00488055
IFRD1	5	-1.1134	2.85805e-06
DCK	5	-1.11137	0.0141848
ANKRD28	5	-1.11002	0.00507113
RPL18A	5	-1.10819	2.29813e-63
PRDX1	5	1.10804	1.53108e-12
TACC1	5	-1.10449	0.00743535
CASP3	5	-1.10449	0.0201888
YIF1A	5	1.10395	0.00218555
ELOVL5	5	-1.10191	0.00858866
SLC35E1	5	-1.10191	0.0109832
TM9SF3	5	-1.10191	0.00666365
UBL5	5	-1.10082	1.35822e-13
BEX3	5	1.09776	0.000129636
HLA-DMA	5	1.09646	0.000124215
PKM	5	1.09632	1.61614e-12
TOMM7	5	-1.09605	1.09221e-22
2022-09-09	5	-1.09586	2.3621e-05
TENT4B	5	-1.09486	0.0191386
TMC8	5	-1.09486	0.0186148
CD3E	5	-1.08985	0.000102808
KLRG1	5	-1.08984	0.00406005
HIPK1	5	-1.08984	0.0364858
NUP210	5	-1.08984	0.0364858
TUBA1B	5	1.08884	2.70912e-19
COMMD2	5	1.08812	0.018347
DHRS4L2	5	1.08812	0.0176291
ATP1A1	5	-1.08742	0.00132233
MRPL14	5	1.08673	1.03021e-05
SIRT2	5	-1.08629	0.00270884
CASP8	5	-1.08563	0.00582198
CBLB	5	-1.08469	0.00117311
RTL8C	5	1.0836	0.0215283
RUVBL2	5	1.0836	0.0255051
MIDN	5	-1.08318	0.00100638
PTRHD1	5	-1.08044	0.0261336
SF3A3	5	1.07806	0.0352723
RNF115	5	-1.07585	0.00362872
RALGAPA1	5	-1.07535	0.000191129
RAP1A	5	-1.07283	2.08475e-05
TUBA1A	5	1.07274	1.21389e-10
TUSC2	5	-1.06775	0.0116205
PTP4A2	5	-1.0675	1.12376e-05
COX6C	5	-1.06728	2.23687e-12
LCP1	5	-1.06653	1.51451e-06
PAXX	5	-1.066	2.84369e-07
MED30	5	-1.06162	0.0138223
DNAJC21	5	-1.06009	0.0169329
YPEL1	5	-1.06009	0.0178809
ARHGAP18	5	1.05851	0.0297922
PTGDR	5	-1.05813	0.0207314
RPS24	5	-1.05756	1.13065e-59
HLA-DPB1	5	1.0569	2.68091e-13
RPS15	5	-1.05665	1.38534e-51
ZBTB8OS	5	-1.05648	0.00961468
WNK1	5	-1.05281	0.00273745
SS18L2	5	-1.05132	0.00063528
CD300A	5	1.05006	0.00728791
SOD2	5	1.05006	0.0160155
RPL36AL	5	-1.04825	1.3435e-24
COX7B	5	-1.04819	1.6812e-08
POLE3	5	-1.04716	0.0180566
NME1	5	1.0468	0.000308434
CFLAR	5	-1.0458	3.90728e-06
PDE4B	5	-1.0433	0.00305972
SLA2	5	-1.04254	0.0017734
CHMP2B	5	1.04232	0.0237421
ZCCHC17	5	1.03941	0.0056126
IGHG3	5	1.03901	2.40869e-08
CD27	5	1.03789	0.0240116
GZMK	5	-1.03739	6.43647e-06
TLE4	5	-1.03738	0.000100211
DCTN6	5	-1.03738	0.000425071
FAM43A	5	-1.03738	0.00864768
YIPF4	5	-1.03737	0.02485
NDUFB4	5	-1.0345	1.35669e-06
IGLC3	5	1.03427	0.000369665
PCSK7	5	-1.03371	0.000101392
ARID4A	5	1.03298	0.0346
DHX29	5	1.03298	0.0306368
BTG2	5	-1.03271	1.27116e-06
COX17	5	-1.0327	0.000231971
PPDPF	5	-1.02813	4.91035e-20
ARL5A	5	-1.02711	0.0303821
RAB21	5	-1.02711	0.0183791
NTMT1	5	1.02561	0.0109517
SLC38A1	5	-1.02541	0.000285456
CD81	5	-1.025	0.000316721
C19orf66	5	-1.025	0.00205791
SRSF6	5	-1.02432	0.00158861
NDUFA1	5	-1.02201	5.64905e-09
MRPL52	5	-1.02031	0.000791469
EIF2S3	5	-1.01945	0.0313904
PRDX2	5	1.01771	1.54658e-07
TMEM258	5	-1.01738	1.22098e-07
SPATS2L	5	1.01704	0.0213791
DDX6	5	-1.01632	0.000364707
BCAM	5	1.01571	0.00990533
ZDHHC4	5	1.01571	0.0110915
ID2	5	-1.01563	5.12162e-11
PSMB10	5	-1.01429	0.0265925
TYROBP	5	-1.01161	5.53647e-12
HPCAL1	5	-1.0099	0.0118818
MARK3	5	-1.00763	0.0145169
EBNA1BP2	5	1.00699	0.0230048
RPS16	5	-1.00546	1.56139e-37
IRF9	5	-1.00496	0.00453483
GID8	5	-1.00495	0.0291163
RPL24	5	-1.00403	2.0167e-33
SNHG8	5	-1.00366	1.03173e-06
DUSP1	5	-1.00305	1.32482e-11
CTSB	5	1.00302	0.000218162
NKTR	5	-1.00262	0.000825055
MARCKSL1	5	1.00129	2.73054e-06
ELOB	5	-1.00119	1.94199e-13
PIK3R1	5	-1.00104	3.57048e-06
MGAT1	5	-1.00104	0.00652614
TNFAIP3	5	-1.00083	5.7287e-10
ACP5	5	0.998221	0.0171116
NPM3	5	0.998221	0.0124098
2022-09-11	5	0.998221	0.0126543
CD55	5	-0.997855	0.000145685
RBM7	5	-0.996733	0.0130039
SMDT1	5	-0.991691	0.000190334
AGO2	5	-0.990838	0.00199121
VPS26A	5	-0.989441	0.0150629
RPS13	5	-0.988504	4.65416e-30
DDX3X	5	-0.986759	1.09739e-06
SYNRG	5	-0.986751	0.0187413
POP5	5	0.986136	0.00436145
CD53	5	-0.98503	1.83684e-08
CXCL8	5	0.984961	0.0300094
VKORC1	5	0.984207	0.000242927
SNRPD2	5	-0.983748	3.28427e-10
SNCG	5	0.983661	0.00869025
SNW1	5	0.982951	0.00158293
CYTIP	5	-0.982937	4.6608e-07
AES	5	-0.982937	2.34961e-05
YPEL3	5	-0.982934	0.00037179
KIR2DL4	5	-0.982928	0.0221185
CDC42	5	-0.982562	1.0113e-07
IFITM2	5	-0.982123	4.10205e-12
COX7C	5	-0.981795	1.89534e-20
S1PR5	5	-0.981109	0.0246222
GNAI2	5	-0.980352	0.000254005
LSM6	5	-0.979663	0.00886054
JUNB	5	-0.979029	1.00692e-19
NMT1	5	0.978616	0.00065899
PPP1R14B	5	-0.978486	0.0128457
EIF4EBP2	5	-0.977076	0.0108411
FBXW5	5	-0.975978	0.0135922
YBX3	5	-0.975095	0.0164148
PFN1	5	-0.974023	1.9093e-18
SNHG25	5	0.973267	1.44357e-05
SARAF	5	-0.972323	1.06065e-14
ATG2A	5	-0.971789	0.0196102
MTFP1	5	-0.971789	0.0151435
TPST2	5	-0.970549	0.00640432
RBMS1	5	-0.970267	0.0041043
RPS12	5	-0.969744	3.08881e-55
HIGD2A	5	-0.968437	3.26286e-06
DDX39A	5	0.967893	0.011322
M6PR	5	-0.96699	0.00253184
MXD4	5	-0.966986	0.0395045
NDUFS3	5	0.96571	0.00037395
KTN1	5	-0.964626	0.00023159
RNF213	5	-0.963803	2.57869e-06
EI24	5	0.962602	0.00343611
LGALS3BP	5	0.9626	0.00421546
LUZP1	5	0.962597	0.0185933
PIK3IP1	5	-0.962456	2.1593e-05
EMC10	5	-0.961433	0.0020374
GNLY	5	-0.958858	2.02646e-07
PSMA4	5	0.95836	1.7605e-08
MRPS36	5	-0.957651	0.0113935
TMEM248	5	-0.957651	0.0063786
HOPX	5	-0.956632	2.84369e-07
MAX	5	-0.956457	0.0123958
CD7	5	-0.955609	1.45988e-14
CHCHD7	5	-0.953965	0.00270884
SPN	5	-0.951727	0.00107356
CSDE1	5	-0.950761	0.000114721
NELFCD	5	-0.949913	0.0246222
RAB8B	5	-0.949913	0.0150629
CMTM7	5	0.949665	0.00119655
ZNF580	5	0.949657	0.0203762
SIGIRR	5	-0.948988	0.000342255
ATP8A1	5	-0.945454	0.0164178
YIPF3	5	0.945159	0.00124491
CDC5L	5	0.94445	0.0195505
KLRC1	5	-0.944167	0.000102127
CCSER2	5	-0.942224	0.0036
RPL22L1	5	-0.941937	0.000127889
KIAA1551	5	-0.941453	0.0250982
EIF4G2	5	-0.940777	2.3746e-05
SELENOP	5	0.939878	0.0234175
DDT	5	-0.939249	0.000104943
CCL5	5	-0.938828	2.99168e-21
KMT2E	5	-0.938719	1.67765e-06
CD99	5	-0.937326	1.71089e-09
NDUFA6	5	-0.936297	0.000239572
GRINA	5	0.934581	0.0306543
CYTH1	5	-0.933947	0.0253769
COX6B1	5	-0.933639	1.14046e-09
GLRX	5	-0.93241	0.00779999
SMIM26	5	-0.931587	0.00171071
AUTS2	5	-0.931584	0.0147695
ATP5MG	5	-0.930418	2.13373e-15
ASRGL1	5	0.930029	0.0282179
EPC1	5	-0.93	0.00013977
EML4	5	-0.92886	0.000366707
ANKRD44	5	-0.928855	0.0109145
FGR	5	-0.928855	0.0245775
PNRC1	5	-0.922245	2.95601e-10
HLA-DQB1	5	0.921966	1.17049e-05
PREX1	5	-0.921901	0.0131557
RPL35A	5	-0.921859	1.16724e-49
WIPF1	5	-0.920201	3.82051e-05
JUND	5	-0.915199	2.92901e-09
ATP6V0B	5	0.914354	3.10409e-07
SELENOF	5	-0.913396	0.000189275
SBDS	5	-0.911849	0.00537215
MATK	5	-0.910454	1.92347e-06
WAC	5	-0.908797	0.00289396
TAPBP	5	-0.908416	5.88943e-06
TSC22D4	5	-0.908096	0.0160155
DRAP1	5	-0.906333	2.27643e-05
GMFG	5	-0.904261	1.7605e-08
ISOC2	5	0.903043	0.0215429
GATA3	5	-0.902732	0.0182708
NFKB1	5	-0.902732	0.0147823
SEMA4D	5	-0.901401	0.014124
CD24	5	0.899554	0.000206347
CDC123	5	0.899549	0.0103167
LGALS1	5	0.898846	1.25143e-14
PAFAH1B1	5	0.896714	0.00588325
CD44	5	-0.894867	4.53745e-07
TSEN54	5	-0.893928	0.0114823
ARL4C	5	-0.892698	0.000119414
TSTD1	5	-0.892121	0.00022187
MRPL54	5	-0.891705	0.000446872
HSPB11	5	-0.891303	0.00537968
GGA1	5	-0.887632	0.02635
DUSP4	5	-0.887545	0.000299854
MTX1	5	0.887412	0.0242191
POLR2I	5	-0.887357	0.00617614
CETN2	5	0.886364	0.0221003
CSNK1D	5	-0.886317	0.00162243
SNRPG	5	-0.885974	1.16062e-05
NAMPT	5	-0.885377	0.0148044
TNFRSF1B	5	-0.884737	0.000588376
RFXANK	5	0.883848	0.0100154
SCP2	5	-0.882409	0.000531945
GPR65	5	-0.882107	1.45687e-05
VASP	5	-0.882104	0.0141221
HNRNPA1P48	5	-0.880878	0.00591073
EIF4EBP1	5	0.879411	0.00210222
FOXN3	5	-0.878181	0.0265134
RBBP6	5	-0.877303	0.0107538
TCF25	5	-0.877175	0.000120751
PAIP2	5	-0.877109	0.000513493
LPIN1	5	-0.876558	0.0112781
PSMB8-AS1	5	-0.87511	0.00620704
APOBEC3C	5	-0.874444	0.0113414
METTL9	5	-0.873558	0.00096491
RBPJ	5	-0.87078	0.000520861
RTN3	5	0.869492	0.0109517
ZAP70	5	-0.867457	0.00334469
LRP10	5	-0.867457	0.0127457
BHLHE40	5	-0.867456	0.0167662
MECP2	5	-0.867456	0.0173622
TXNL4A	5	-0.867456	0.0103145
ADSS	5	-0.867454	0.0365109
AP2M1	5	0.866255	1.13697e-06
HSP90AA1	5	0.865444	4.02552e-13
JMJD6	5	-0.862972	0.000316721
RGS1	5	-0.8617	1.02864e-08
KLRD1	5	-0.856932	3.10911e-14
PSENEN	5	-0.856807	0.0170863
HLA-DPA1	5	0.855695	2.78027e-08
BIN1	5	-0.85518	0.00280246
RWDD1	5	-0.854284	0.000512273
EMB	5	-0.853382	0.0141006
POLR2F	5	-0.850383	0.0171182
RPS27A	5	-0.847774	2.44298e-51
RNH1	5	0.846536	0.000401452
GABARAPL1	5	-0.845958	0.000239572
MAFF	5	-0.843314	0.000135996
ODC1	5	-0.842367	0.00283282
NUCB2	5	0.842189	0.00376574
GNG2	5	-0.841598	0.000105619
FNTA	5	0.840346	0.0131591
SRA1	5	0.838795	0.0203762
NAA50	5	-0.838309	0.016015
ATP5MC2	5	-0.836267	1.53269e-11
MRPS6	5	0.836003	5.67259e-05
MLEC	5	0.835812	0.00526536
LITAF	5	-0.834027	1.14293e-09
ZC3H12A	5	-0.833024	0.00565905
CCT5	5	0.831777	0.00254331
POLR2J3.1	5	-0.828568	0.017546
SAMSN1	5	-0.827522	3.98123e-06
C1orf43	5	-0.827268	0.0111221
NDUFA11	5	-0.82564	0.000277798
CELF2	5	-0.824391	0.000425071
ITGB2	5	-0.823262	1.06885e-05
FAM133B	5	-0.822941	0.00160978
ATP5MPL	5	-0.821449	1.5196e-07
TUBB4B	5	0.821024	2.12296e-09
ACTN4	5	-0.819478	0.00752129
BIRC3	5	0.818424	0.00128249
XBP1	5	-0.818294	0.000367476
PCMT1	5	0.817028	0.00339756
SAT1	5	0.816204	1.077e-12
ITGA4	5	-0.814989	0.0306368
CYBA	5	-0.814666	1.11844e-09
ISG20L2	5	-0.810872	0.0242603
SNHG9	5	-0.809576	0.0223485
HERPUD1	5	-0.809493	0.000758976
SFPQ	5	-0.806919	0.000718971
FOSL2	5	-0.80606	0.00035834
C19orf70	5	-0.804264	0.00610487
ZNF207	5	-0.804264	0.00381418
DDX5	5	-0.802864	1.16285e-11
NFE2L2	5	-0.802365	0.000483832
ATP5MF	5	-0.801034	0.000168415
GNB2	5	-0.800343	0.0149461
TRAM1	5	-0.798746	0.00577637
DDAH2	5	0.797795	0.00188401
SELENOH	5	-0.796638	0.00105821
CD37	5	-0.796495	1.57056e-06
RPL18	5	-0.796172	2.31544e-25
NDUFA2	5	-0.794947	0.00096491
IDS	5	-0.794529	0.00107513
NBL1	5	0.793326	0.00200309
TMEM243	5	-0.791906	0.00896104
NOP53	5	-0.788832	1.54853e-08
CD2	5	-0.787291	0.0001147
GSPT1	5	-0.785664	0.0170863
ITGB7	5	-0.784264	0.009565
PHF20	5	-0.781989	0.00850253
KRT19	5	0.781626	0.000369665
ZNF22	5	0.780226	0.0317884
RPS23	5	-0.779447	1.0225e-34
CCDC59	5	-0.776693	0.00961468
MAGOH	5	-0.776424	0.00220971
TRMT112	5	-0.775343	6.79744e-06
HDDC2	5	0.774635	0.0190911
TNFSF10	5	0.774635	0.0218245
CLEC2D	5	-0.774349	0.0099162
PIM3	5	-0.774349	0.0227364
SELENOM	5	0.773281	0.00472089
CITED2	5	-0.772302	0.0173622
SH3BGRL3	5	-0.770459	2.77112e-14
PSMC3	5	0.769963	0.000366207
BRMS1	5	0.769957	0.0368436
EVI2B	5	-0.767517	0.00444055
NAA38	5	-0.767056	0.0082225
MSN	5	-0.766531	0.000130362
MTPN	5	0.766403	0.0060625
ANAPC16	5	-0.764367	0.000171963
DYNC1I2	5	0.763297	0.00433981
TPI1	5	0.762503	2.48523e-16
EEF2	5	-0.761645	1.05047e-08
SAMD3	5	-0.760543	0.00806386
LAPTM5	5	-0.759748	1.45255e-05
CTSZ	5	0.759619	0.00542976
ISCA1	5	-0.757275	0.0218399
HNRNPF	5	-0.755218	0.00576666
NDUFAF8	5	-0.754984	0.0229092
AKR1A1	5	0.75144	0.010027
SYTL1	5	-0.750502	0.0135922
POLR1D	5	-0.749403	0.00277504
FAM49B	5	-0.746445	0.000477315
MAP1LC3B	5	-0.745715	0.00210349
PPIA	5	-0.74542	1.37577e-07
PTMS	5	0.743492	0.000331468
ACTR3	5	-0.7431	0.000685366
ARPC1B	5	-0.740769	0.00046429
RBM39	5	-0.740082	1.9558e-07
MYO1F	5	-0.739044	0.00434968
RGS16	5	0.73871	0.0195927
RPS26	5	-0.738046	0.000934787
NOP10	5	-0.737579	0.0017377
TMEM208	5	0.736231	0.00362611
KRT10	5	-0.736215	0.000844553
ATP5PD	5	-0.736215	0.00719756
NKG7	5	-0.736162	1.0003e-10
CMTM6	5	0.735198	0.00105417
ANAPC11	5	-0.735009	0.00153079
EIF4H	5	-0.733321	0.0107931
PNRC2	5	-0.733321	0.0135735
ENSA	5	-0.732531	0.000303601
ATP5ME	5	-0.730726	3.20646e-05
FKBP3	5	0.729771	0.0139115
DYNLL1	5	0.729571	3.69276e-06
TMEM14C	5	0.728898	0.0148575
DAZAP2	5	-0.728754	0.00305972
PPP1R15A	5	-0.728396	0.00729504
RGS2	5	-0.72644	0.000239572
ETFB	5	0.725488	0.00224667
ZNF683	5	0.723894	0.00680131
COX6A1	5	-0.723846	0.000299413
BZW1	5	-0.723384	0.000450164
PLAC8	5	-0.722344	0.00997649
ITGB1	5	-0.72124	0.000844553
CSTB	5	-0.721017	0.00185789
CYCS	5	-0.720733	1.21266e-05
PCNP	5	-0.71936	0.011066
CD48	5	-0.719003	0.00163853
SRSF5	5	-0.716821	1.29674e-10
RNPS1	5	-0.71295	0.00089412
POLR3GL	5	-0.711508	0.0122422
NUCKS1	5	0.708036	0.000532579
GPSM3	5	-0.703962	0.000346296
YWHAE	5	0.703491	0.000140744
ACAP1	5	-0.702401	0.000272463
OAZ2	5	0.701897	0.00976796
RPL22	5	-0.700352	1.62362e-10
NCBP2-AS2	5	0.698127	0.0225044
APLP2	5	0.697316	0.010871
IDI1	5	-0.696527	0.00330225
NDUFB7	5	-0.695979	0.00204623
COX7A2	5	-0.693201	3.5122e-05
HLA-F	5	-0.69161	0.00565905
NCL	5	0.684521	1.21472e-06
S100A6	5	-0.68418	1.26502e-09
NDUFAF3	5	0.683708	0.0015624
AREG	5	-0.683465	0.00221005
BIN2	5	-0.681905	0.00220945
SOCS1	5	-0.674815	0.00286783
RSRP1	5	-0.674815	0.0018548
SEC61B	5	-0.67417	0.000124103
RPL14	5	-0.672277	1.23161e-20
VDAC3	5	0.665752	0.00588325
SRSF2	5	-0.664263	1.10806e-06
GYPC	5	-0.663928	0.000178114
MAGED2	5	0.663047	0.0119
PSMB1	5	0.661031	3.15744e-07
SSR3	5	0.658318	0.00174915
RARRES3	5	-0.658252	0.00021725
IQGAP1	5	-0.656436	0.0063786
CASP4	5	-0.654466	0.0061708
HLA-E	5	-0.646512	1.417e-08
EEF1B2	5	-0.645458	1.24373e-07
ECHS1	5	0.644432	0.0109517
FOS	5	-0.643801	0.00133767
NDUFA4	5	-0.640653	0.00138719
PPP1R2	5	-0.639301	0.00908826
CLK1	5	-0.638435	0.00110482
LSM3	5	-0.634483	0.00591583
PFDN5	5	-0.633257	1.87021e-07
CLIC3	5	-0.632775	0.012929
CNBP	5	-0.631227	0.000243146
TYMP	5	0.630034	0.00470146
DDX17	5	0.629607	0.00362611
FXYD5	5	-0.628178	0.000483191
IRF1	5	-0.623068	0.00241189
EIF2S2	5	0.620822	0.000654053
YWHAQ	5	-0.617054	0.00258326
TRBC2	5	-0.616996	0.000521508
RGCC	5	-0.614696	0.00256519
NAA10	5	0.614685	0.00657734
HSPA8	5	-0.614176	0.000249585
LEPROTL1	5	-0.607543	0.00102243
CST7	5	-0.607227	2.1611e-07
HSPD1	5	0.606466	0.00413719
TXN	5	-0.601904	0.0230333
UQCR10	5	-0.60165	0.000750713
CBX3	5	0.600684	0.00014155
SPINT2	5	0.600682	0.0168689
BRD2	5	-0.600522	0.0125798
THRAP3	5	0.599234	0.00444025
DSTN	5	0.598576	0.000168092
ENO1	5	0.596422	1.65729e-05
PCBP1	5	-0.589927	0.000970994
ATP5F1D	5	-0.586725	0.000553163
C4orf3	5	-0.584389	0.0137365
ARID5A	5	-0.583928	0.00830655
STK17A	5	-0.583928	0.00565905
HSPE1	5	-0.581254	0.00125937
DBI	5	-0.581044	0.000553163
RSL24D1	5	-0.580529	0.00106907
PHB	5	0.578598	0.00837052
RAC1	5	0.578241	0.000241341
CALR	5	-0.577315	0.00286783
NASP	5	0.576718	0.0087053
PDIA3	5	-0.576082	0.00453483
PRF1	5	-0.570037	0.00418923
GSTO1	5	0.568633	0.00501644
MRPL51	5	0.566431	0.00457648
ATP5IF1	5	-0.563845	0.00605413
HMGA1	5	0.561119	0.00670989
CREM	5	-0.560468	0.000411329
DUSP2	5	-0.558457	3.30389e-06
CHST12	5	-0.555517	0.0285905
PSAP	5	0.547573	0.000448031
IGFBP7	5	0.54356	0.000680298
PSMD8	5	0.543273	0.000596859
RAC2	5	-0.536816	0.00200309
EIF6	5	0.532775	0.0111261
CIRBP	5	-0.529182	0.000491826
SSR4	5	-0.528293	0.000483816
MYL12A	5	-0.527782	0.000241342
NDUFS5	5	-0.526743	0.000114598
FGFBP2	5	0.5262	0.0010733
KRT81	5	0.525546	0.0136298
UQCRB	5	-0.523361	0.00884751
PEBP1	5	0.519559	0.0014506
CUTA	5	0.519315	0.00211609
PPA1	5	0.519003	0.0143678
LAMTOR1	5	0.517702	0.00453002
CAPZB	5	-0.513031	0.00620359
YPEL5	5	-0.512059	0.0149461
BTF3	5	-0.509381	0.000664706
RPS11	5	-0.509231	0.000124329
VAMP8	5	-0.508072	0.00123102
NUDC	5	0.502585	0.0140752
SUMO2	5	-0.492473	0.000178525
HNRNPDL	5	-0.492423	0.00019052
YWHAB	5	0.49028	0.000139003
HNRNPA0	5	-0.488584	0.0202125
IGLC2	5	0.484839	1.00487e-36
SUB1	5	-0.484665	0.000418302
UBE2D3	5	-0.470725	0.0015228
ARHGDIB	5	-0.468545	0.000358195
LAPTM4A	5	0.467794	0.00309623
RPS27L	5	0.460656	0.000637994
ARPC3	5	-0.457357	0.00230253
MTDH	5	0.449788	0.00170086
RACK1	5	-0.444134	1.1119e-10
EID1	5	0.442876	0.00210222
H2AFZ	5	0.438345	0.000233825
RPL4	5	-0.438333	0.00156309
EIF3E	5	-0.428923	0.005458
NPM1	5	-0.427388	0.000458944
HINT1	5	-0.421061	0.0109799
IL32	5	-0.414582	0.0041043
LY6E	5	0.414153	0.000142263
PRDX6	5	0.409765	0.00121067
RAN	5	0.401516	0.000440678
RPS20	5	-0.393212	0.00410791
CTSW	5	-0.391729	0.0102964
PRDX5	5	0.373807	0.00113863
CXCR4	5	-0.370637	0.0148575
LDHA	5	0.337194	0.00737034
RPL29	5	-0.328575	0.0267786
HMGN2	5	0.324652	0.000620288
SRP14	5	0.304835	0.00456117
LMNA	5	0.30408	0.0211132
GSTP1	5	0.285065	0.000376297
JUN	5	0.277177	0.00880394
VIM	5	0.263782	0.000133777
CD74	5	0.263782	0.00103837
UBC	5	0.234688	0.0348218
ORAI2	4	-1.03737	0.0330408
DEGS1	4	-1.02499	0.0315963
COPS2	4	-1.01184	0.0360505
VPS4B	4	-1.00175	0.0238339
DAP3	4	-0.992979	0.0311936
AK3	4	-0.982923	0.039569
AMZ2	4	-0.973244	0.0306368
SERINC1	4	-0.966984	0.0299329
ZNF131	4	-0.960559	0.0325349
UBXN6	4	-0.952839	0.0372641
OXNAD1	4	-0.942218	0.0217819
ECHDC1	4	-0.92885	0.0324049
PERP	4	-0.914755	0.0400485
SPG7	4	-0.89602	0.034412
GFOD1	4	-0.892987	0.0317772
TWF2	4	-0.892987	0.0397379
WBP2	4	-0.881257	0.0337253
SMARCA5	4	-0.880508	0.0250672
SNRNP200	4	-0.87923	0.0178656
SREK1IP1	4	-0.87923	0.0352412
MAP2K3	4	-0.867455	0.0313904
NR1H2	4	-0.867454	0.0325349
AC004687.1	4	-0.857259	0.0197513
BCL7B	4	-0.845759	0.0201388
VPS51	4	-0.845759	0.0182839
MGAT4A	4	-0.829488	0.0388362
SPSB3	4	-0.826232	0.0251193
TANK	4	-0.824386	0.0324369
MTF2	4	-0.808562	0.0231654
TIGIT	4	-0.800342	0.0261336
MCUB	4	-0.781042	0.0242143
RBBP7	4	-0.778188	0.0358524
POLR2C	4	-0.774347	0.0178656
FGFR1OP2	4	-0.766527	0.0325349
CSK	4	-0.757272	0.0397379
MAPRE1	4	-0.75198	0.0108411
CTNNB1	4	-0.747875	0.0330961
PLK3	4	-0.747875	0.0275339
DGCR6L	4	-0.743468	0.0264343
SLC1A5	4	-0.741926	0.0329329
USP15	4	-0.738723	0.0258902
ETF1	4	-0.727279	0.0337253
TGFB1	4	-0.725439	0.0274561
FOXP1	4	-0.715454	0.023065
C4orf48	4	-0.705707	0.0311936
ORMDL1	4	-0.702399	0.0111283
MKRN1	4	-0.688859	0.0364227
CARD16	4	-0.666128	0.0185004
STMP1	4	-0.661008	0.0185763
PTPN22	4	-0.658872	0.0375938
GLIPR1	4	-0.655955	0.014334
EVI2A	4	-0.655409	0.0100287
MED10	4	-0.655409	0.0113403
TCEA1	4	-0.65173	0.0306401
MBNL1	4	-0.650648	0.0157593
TMEM123	4	-0.634624	0.0345206
KHDRBS1	4	-0.632242	0.02635
STAT4	4	-0.628452	0.0274795
ISCU	4	-0.619879	0.0246222
HNRNPR	4	-0.618883	0.0334631
C12orf57	4	-0.617054	0.0104679
GLUL	4	-0.614694	0.033653
GNG5	4	-0.59998	0.00668588
AC245297.3	4	-0.597852	0.0138282
CD3D	4	-0.588079	0.0167662
LAT	4	-0.588077	0.0275376
SH3BGRL	4	-0.581706	0.0099162
TAP1	4	-0.581156	0.013171
FKBP8	4	-0.57918	0.0173647
TOMM20	4	-0.577953	0.0172154
RBX1	4	-0.576751	0.0079763
CCDC107	4	-0.576602	0.0144691
MAP3K8	4	-0.574907	0.0130103
STRAP	4	-0.574413	0.0330961
SPOCK2	4	-0.573104	0.0322178
EWSR1	4	-0.571066	0.0372641
GNAS	4	-0.566291	0.00510816
FOSB	4	-0.566193	0.0237491
SNRPN	4	-0.556953	0.0357725
RSL1D1	4	-0.541357	0.0348431
DHX36	4	-0.538838	0.0377807
MRPS21	4	-0.536488	0.00807427
MINOS1	4	-0.534885	0.0258902
PCBP2	4	-0.53346	0.0266461
SELENOT	4	-0.530811	0.0357616
DDX18	4	-0.524573	0.0258902
UBE2D2	4	-0.522132	0.0369823
HNRNPU	4	-0.521888	0.034194
BLOC1S1	4	-0.510139	0.0127183
REX1BD	4	-0.509007	0.0347233
SLC25A5	4	-0.507438	0.00535567
TMEM50A	4	-0.50739	0.0265995
POLR2K	4	-0.506644	0.0253769
TRA2B	4	-0.502609	0.0169329
CD164	4	-0.488343	0.0211198
DNAJB6	4	-0.487004	0.00664796
SEM1	4	-0.485288	0.0157156
NDUFB11	4	-0.479191	0.00926669
NR4A2	4	-0.471366	0.00567744
REL	4	-0.466592	0.00807134
MDH2	4	-0.459728	0.0320394
UQCRH	4	-0.448977	0.00296549
NDUFB2	4	-0.444204	0.0190094
SELENOK	4	-0.436542	0.000448969
UBE2B	4	-0.436304	0.0397275
EIF3G	4	-0.433059	0.0346776
EMP3	4	-0.429341	0.0363979
EIF3H	4	-0.426738	0.0309224
PTPRC	4	-0.422677	0.0020315
SAP18	4	-0.40156	0.00286417
AKAP13	4	-0.400168	0.0229801
COX5B	4	-0.390609	0.00589849
S100A10	4	-0.385884	0.016015
TPM3	4	-0.378424	0.0192121
EIF4A2	4	-0.375091	0.0054632
HNRNPA3	4	-0.374422	0.0395955
HNRNPA2B1	4	-0.353292	0.0272259
GZMA	4	-0.337593	0.00886054
TRDC	4	-0.329913	0.0367243
DDIT4	4	-0.327012	0.033865
CFL1	4	-0.324067	0.0116205
SLC25A6	4	-0.323242	0.0028534
SSR2	4	-0.289897	0.0393286
COX4I1	4	-0.252641	0.0245013
OAZ1	4	-0.245496	0.00505273
RPS8	4	-0.220436	0.000250073
PABPC1	4	-0.126167	0.00900489
INHBA	3	16.291	1.64402e-09
LINC01986	3	16.2492	1.38183e-12
ACTG2	3	16.0686	3.1682e-12
MYO1C	3	15.8897	3.07995e-11
UCHL1	3	15.8342	4.45992e-11
COL11A1	3	15.8056	1.14953e-07
TGFB1I1	3	15.7163	4.13952e-07
FBLN1	3	15.6853	4.24699e-07
IGF1	3	15.6853	1.50971e-10
PDZK1IP1	3	15.6853	1.09935e-09
BCAT1	3	15.6212	1.53357e-06
EMP2	3	15.6212	4.2059e-10
ISLR	3	15.588	1.26055e-06
TREM2	3	15.3712	2.90701e-08
GAS6	3	15.3317	4.76972e-08
RNF212	3	15.3317	2.1732e-05
LY6H	3	15.2492	2.38279e-07
NXN	3	15.2062	3.4956e-05
TUBB6	3	4.30203	1.10039e-09
TPPP3	3	4.24758	1.09882e-06
FHL2	3	4.10173	1.22496e-05
COL8A1	3	4.0707	2.28954e-05
COL18A1	3	3.97341	3.34532e-05
CPE	3	3.93946	2.06586e-06
CHI3L1	3	3.9047	3.82415e-07
LYPD2	3	3.83255	0.00020695
MEG3	3	3.83255	1.00818e-06
VWF	3	3.79508	0.000165839
PGF	3	3.7566	0.000226379
PDLIM4	3	3.71707	0.00037395
PLAT	3	3.67643	0.000317425
AKAP12	3	3.63461	0.00068751
CD79A	3	3.59155	0.000255713
CDKN1C	3	3.59155	0.000914868
ENO2	3	3.59155	0.000892301
GNG11	3	3.43001	7.13037e-06
S100B	3	-3.37831	0.00173289
CTSL	3	3.30226	1.23242e-05
TSPAN4	3	3.30226	1.08389e-07
ARHGAP29	3	3.03923	0.000122442
PHGDH	3	3.03923	0.000122442
MTRNR2L1	3	2.8693	0.000756734
CETN3	3	2.83278	0.000781453
EFEMP2	3	2.79537	1.06686e-06
MFAP2	3	2.79531	0.000255713
IL1B	3	2.71737	0.000226424
MDFI	3	2.7173	0.000142232
RNASE6	3	2.7173	0.000199973
ACTN1	3	2.6904	0.000122442
B3GALT6	3	-2.67473	0.000527537
SLC2A1	3	2.63491	0.00014026
C12orf45	3	2.63484	0.000603679
HILPDA	3	2.63484	0.000451033
POSTN	3	2.63484	0.000603679
NDUFA7	3	-2.60437	5.6715e-06
VWA1	3	2.59178	0.000880482
CHST2	3	-2.51646	0.00012297
SFRP4	3	2.50158	0.00249002
UBE2E2	3	2.48605	0.00046429
HLA-DQA2	3	-2.45237	3.25554e-07
KIR3DL2	3	-2.45236	0.000346556
CCDC88B	3	-2.4139	2.17342e-07
TIMP2	3	2.40546	0.000261367
P2RX5	3	-2.39576	0.00119489
NREP	3	2.35481	0.000183137
PDE3B	3	-2.33687	0.00119489
ENTPD1	3	2.32004	0.00132934
RAB31	3	2.32004	0.000467603
AL121944.1	3	-2.30036	0.00121245
AL357060.1	3	-2.30036	0.000530022
AC243829.4	3	-2.25972	0.000674962
TMEM156	3	-2.23664	0.000172298
FAM102A	3	-2.20445	0.000380528
LOXL1	3	2.17195	0.00258219
PPIC	3	2.17195	0.00114813
UGDH	3	-2.16856	0.000331639
MMP14	3	2.1622	0.000352015
MRPS23	3	2.1622	0.000555134
RHBDF2	3	-2.14043	0.00107789
NUS1	3	-2.13043	0.000376736
ZMYND8	3	-2.09622	0.000256111
GGH	3	2.09178	0.00213063
SAC3D1	3	2.09178	0.00297003
VSIG4	3	2.09178	0.00374195
NEIL1	3	-2.07384	0.00235991
CERS2	3	-2.06243	0.000942671
GIMAP2	3	-2.06243	0.00138644
ABHD15	3	-2.06006	0.000885475
AAMDC	3	2.05847	0.000148429
GLB1	3	2.04996	0.00412225
CUL3	3	-2.03734	0.000779722
PPFIBP1	3	2.00689	0.00871461
TMEM120A	3	-2.0049	0.000882793
NCK2	3	-1.98843	0.000117753
CSNK1G2	3	-1.98289	0.000263638
MIAT	3	-1.96693	0.00275872
MAFB	3	1.9625	0.00972641
TARSL2	3	-1.95934	0.000226424
NFKBIL1	3	1.93981	0.00225346
SERPINA1	3	1.93981	0.00182273
CHP1	3	-1.93779	0.00221096
LINC00996	3	-1.93779	0.00215265
COL6A3	3	1.92602	0.000927824
ZNRF1	3	-1.92184	0.00748288
ACSS1	3	-1.91804	0.000196491
VCPKMT	3	-1.9118	0.00144958
CXCL10	3	1.90504	0.00520802
ING1	3	1.90504	0.00181555
NFIC	3	1.90504	0.00310823
PHLDA2	3	1.90504	0.00402505
TMEM176A	3	1.90504	0.00379029
SHC1	3	1.86942	0.00280626
SMAD7	3	-1.86742	0.00114404
PIGK	3	-1.8674	0.0043765
OGT	3	-1.85093	0.000264829
ZNF7	3	-1.84831	0.00101074
ALKBH3	3	1.84029	0.0010515
EVA1B	3	1.83289	0.00467848
PLOD1	3	1.83289	0.00412225
AC097376.2	3	-1.82434	0.00298679
G0S2	3	1.82054	0.000785788
IGHM	3	1.82054	0.000846718
SYNGR1	3	1.81054	0.00374195
COL5A2	3	1.79542	0.00764472
IGHG2	3	1.79542	0.00973883
RAB37	3	-1.78681	0.000779418
ATXN7L3B	3	1.78017	0.00198045
TLNRD1	3	-1.77431	0.00284561
RNF44	3	-1.7743	0.00656209
THAP11	3	-1.76051	0.0011061
ABHD17B	3	-1.74784	0.00166228
HECA	3	-1.74784	0.000928431
PPP3CA	3	-1.73618	0.000774863
A2M	3	1.71744	0.00315643
IGFBP3	3	1.71744	0.00427717
RAB32	3	1.71744	0.00427717
BASP1	3	1.71742	0.0187238
CCDC146	3	1.71742	0.0114164
MRPL23	3	1.71742	0.0135689
DENND3	3	-1.71542	0.00240704
C18orf32	3	-1.70392	0.00241189
S100A1	3	1.69048	0.00212407
ARF5	3	-1.68684	0.00781639
UBAP1	3	-1.68684	0.00771897
DPCD	3	1.68501	0.00571936
PLOD2	3	1.67678	0.0126883
SPI1	3	1.67678	0.0149047
DDX19B	3	-1.67477	0.00633629
LENG8	3	-1.67477	0.00639778
TRMT2A	3	-1.66388	0.00633629
TNFRSF25	3	-1.65402	0.0109517
EXOSC4	3	1.65185	0.00754943
UBE2Q2	3	-1.64504	0.00149556
AKAP5	3	-1.64503	0.00439952
ALDH2	3	1.63496	0.0166348
IFNGR2	3	1.63496	0.0166348
NUDT2	3	1.63496	0.0166348
EEF1G	3	-1.62927	0.00277763
HSPA1B	3	1.6179	0.013429
LLGL2	3	-1.61284	0.0137498
TTC39B	3	-1.61284	0.0139115
IARS2	3	-1.60438	0.0139305
JMJD8	3	-1.60438	0.0109517
NCR1	3	-1.60438	0.0137021
ARHGEF3	3	-1.59924	0.00163409
CARD11	3	-1.59677	0.0113724
ZNF37A	3	1.59189	0.0253926
AC004817.3	3	-1.58989	0.0161143
CREB3	3	1.57727	0.0054355
NUBP1	3	1.57727	0.0111425
PLAUR	3	1.57307	0.00417653
ZBP1	3	-1.57268	0.00587426
PXN	3	-1.56787	0.00400907
U2AF2	3	-1.56787	0.00370612
KCNAB2	3	-1.56342	0.00501595
EXOSC6	3	-1.55931	0.00254331
NECTIN2	3	1.54751	0.0144338
PAX8	3	1.54751	0.0123064
PCSK1N	3	1.54751	0.0191726
SOX17	3	1.54751	0.0144338
FBXO33	3	-1.5195	0.0109517
MSL2	3	-1.5195	0.0109517
TRPV2	3	-1.5195	0.0109517
SPNS1	3	1.51099	0.0158396
GABPB1	3	-1.50898	0.00587426
UBE2M	3	-1.50486	0.00589703
LAIR2	3	-1.4997	0.0240163
CAV1	3	1.48612	0.0211453
IFT22	3	1.48612	0.0142738
AIG1	3	1.47352	0.020249
FARSA	3	1.47352	0.0310729
RBL2	3	-1.4524	0.00532525
SF3A2	3	-1.4524	0.00501644
CMIP	3	-1.4524	0.00671718
GRASP	3	-1.4524	0.00510763
CORO7	3	-1.45239	0.00883166
RMND5A	3	-1.45239	0.0106796
GALNT11	3	-1.45239	0.0128779
JMY	3	-1.45239	0.0154728
CTDP1	3	-1.45238	0.0257972
INPP4A	3	-1.45238	0.0257972
PPP6R3	3	-1.45238	0.0305543
ATXN1L	3	-1.45238	0.0327019
GTF3C5	3	1.44062	0.0109242
NPDC1	3	1.44062	0.0139115
DHCR24	3	1.43504	0.0299546
EFHC1	3	1.43504	0.0299546
FBXO22	3	1.43504	0.0464265
GPX7	3	1.43504	0.0224022
CDK6	3	1.422	0.0188378
WHRN	3	-1.40933	0.00734765
PTOV1	3	-1.40349	0.00885714
MKNK2	3	-1.40177	0.00702773
RAF1	3	-1.39795	0.010871
GLMP	3	1.39551	0.037929
SETD3	3	-1.3935	0.0159488
CDK17	3	-1.38826	0.0265639
FBXL3	3	-1.38826	0.0274262
CYP20A1	3	-1.38528	0.024722
TBX21	3	-1.38528	0.0280586
TMEM222	3	-1.382	0.0293468
LDLRAP1	3	-1.37839	0.0334655
RNF6	3	-1.37839	0.0358287
GPR174	3	1.35489	0.0166725
TRIP6	3	1.35488	0.0335487
KIR2DL3	3	-1.34931	0.0269402
LMF2	3	-1.33692	0.0182754
ABHD2	3	-1.3321	0.0255077
CAB39	3	-1.32686	0.0274262
PLPBP	3	-1.32686	0.0344992
PRRC2A	3	-1.32686	0.0274262
NUP98	3	-1.31489	0.0388325
ZDHHC7	3	-1.31489	0.036827
AC022706.1	3	-1.308	0.0464196
OSBPL9	3	-1.308	0.0464196
PTK2B	3	-1.30556	0.0145552
AC103591.3	3	-1.3004	0.0143203
CHMP6	3	-1.3004	0.0209187
KCNK6	3	-1.3004	0.0245306
CDKN2AIP	3	-1.29486	0.0156457
PFN2	3	1.29477	0.0246558
RAB22A	3	-1.2889	0.0186402
GMPR2	3	1.2845	0.0405288
MRPL15	3	1.27546	0.0164065
DNM2	3	-1.26797	0.0334719
CXCL3	3	1.26026	0.012977
LAIR1	3	-1.25309	0.0241751
MCM5	3	1.21997	0.0339312
MUC1	3	1.21997	0.0291529
SLC15A4	3	-1.21536	0.0319644
GATAD2A	3	-1.20729	0.0355863
PTPRF	3	1.19961	0.0421548
SMIM4	3	-1.19865	0.0201109
NUMA1	3	1.1914	0.0288896
RCSD1	3	-1.18937	0.035048
CTCF	3	-1.17938	0.0419124
CTBP1	3	-1.1723	0.0290895
DNAJB14	3	-1.1723	0.0293797
GPCPD1	3	-1.16861	0.0408424
CISD1	3	1.15898	0.0291699
MED8	3	1.15898	0.027755
MLLT6	3	-1.15284	0.0291219
VAV3	3	-1.15284	0.0434631
KDM2A	3	-1.14206	0.0324461
COQ4	3	1.13251	0.0331194
NIPA2	3	-1.10845	0.03436
SERPINB9	3	-1.05648	0.0327019
MCM3	3	1.00698	0.0440997
GNL1	3	0.869489	0.0294062
NDUFA8	3	0.869488	0.0359262
C1orf123	3	0.850124	0.0334064
IGFBP4	3	0.820582	0.0340603
BNIP3	3	0.769958	0.027755
MGMT	3	0.682728	0.0185607
ANXA5	3	0.663047	0.0151044
UBE2V2	3	0.659779	0.0128142
MRPS34	3	0.643784	0.0217181
SLC25A11	3	0.622857	0.0296663
PSMD13	3	0.595505	0.0167537
CCT3	3	0.572518	0.0137498
KLF6	3	-0.48241	0.0238224
ERGIC3	3	0.478711	0.0167325
PSMB3	3	0.420661	0.00388327
HMOX1	2	1.5017	0.0485842
EMC9	2	1.31305	0.0451916
RARA	2	-1.21139	0.0489886
RPS19	2	-1.18176	4.80073e-64
SRGN	2	-1.12576	6.21673e-44
SPATA13	2	-1.11983	0.0294282
ASS1	2	1.07111	0.043981
TMSB4X	2	-1.01556	1.67045e-72
RPS18	2	-1.01354	3.77396e-49
LINC00861	2	-0.937837	0.0443113
MOAP1	2	-0.914755	0.0493521
RAB11FIP1	2	-0.911845	0.0406536
GRK6	2	-0.8917	0.0429203
RPS14	2	-0.885981	3.76408e-55
FTL	2	0.883926	3.63354e-33
MZT1	2	-0.883047	0.0468328
PRELID3B	2	-0.883047	0.0492875
TMEM170A	2	-0.881257	0.0494505
RPL13	2	-0.853669	8.09707e-43
ARID1A	2	-0.842362	0.0438007
RPS7	2	-0.832022	2.6471e-35
TMIGD2	2	-0.821653	0.0438007
LASP1	2	-0.814986	0.0477081
MT-CO1	2	-0.806402	2.18207e-43
HECTD1	2	-0.779227	0.0494058
C6orf62	2	-0.769607	0.0472487
EEF1A1	2	-0.762139	8.81759e-30
PDE7A	2	-0.758046	0.0469641
RNF149	2	-0.757272	0.0474705
SNRNP27	2	-0.754447	0.044788
PPP4C	2	-0.686886	0.048303
RNF114	2	-0.67983	0.0436224
RPL19	2	-0.676355	7.55177e-28
TRGC1	2	-0.667434	0.048303
MOB1A	2	-0.663925	0.0448073
BTG1	2	-0.658962	5.55069e-24
MT-CO2	2	-0.642639	1.00487e-36
FDX1	2	-0.628271	0.048627
B2M	2	-0.626079	9.38997e-36
DNAJC19	2	-0.623901	0.0411841
TPT1	2	-0.615569	1.53511e-19
PTP4A1	2	-0.608541	0.0429203
RPS6	2	-0.563592	1.45362e-16
EIF1	2	-0.557321	1.81719e-15
HSD17B11	2	-0.552727	0.0421929
RPS2	2	-0.544203	1.04822e-17
RNF181	2	-0.529385	0.0485992
UBB	2	0.522027	1.4319e-09
GAPDH	2	0.513089	7.67349e-11
RPL11	2	-0.505053	3.12329e-17
RPL13A	2	-0.504857	1.61982e-18
RPL9	2	-0.487866	4.98071e-14
RPL12	2	-0.481341	4.52206e-15
ACTB	2	-0.439158	0.00470568
CD96	2	-0.433058	0.0469011
ARID4B	2	-0.432524	0.0430789
SEC62	2	-0.420575	0.0493079
RPS5	2	-0.417726	2.60736e-09
RPS3	2	-0.392912	3.09771e-12
IL2RG	2	-0.39167	0.0429203
H3F3B	2	-0.390153	2.05401e-06
STK4	2	-0.385753	0.040508
RPL10A	2	-0.36976	5.6457e-06
RPSA	2	-0.363861	0.000316721
RAP1B	2	-0.356593	0.0437079
LSP1	2	-0.315904	0.0434766
RPL3	2	-0.314502	3.4141e-05
RPL6	2	-0.309467	0.000171137
RPL15	2	-0.307438	8.85277e-09
MALAT1	2	-0.300519	5.10059e-22
RPS3A	2	-0.299315	0.000189171
RPL10	2	-0.29669	1.96103e-05
RPL7A	2	-0.277202	1.12069e-05
EEF1D	2	-0.207171	0.0029993
HLA-A	2	-0.200181	0.0192447
MT-CYB	2	0.195518	0.0187875
PTMA	2	-0.191481	0.00184714
FTH1	2	0.18093	4.00743e-06
HLA-C	2	-0.168161	0.00371371
MT-ND4	2	-0.089034	0.0399404
RASD1	1	-2.45232	0.00610704
SCX	1	-2.2597	0.00921128
HBB	1	1.96902	0.000637994
HSPA6	1	1.93984	0.046977
GPR132	1	-1.53984	0.0343431
ICE2	1	-1.53484	0.0407539
NUDT15	1	-1.53484	0.0324821
MT1G	1	-1.51128	0.0187411
CNOT9	1	-1.45238	0.0363396
LTC4S	1	-1.45238	0.0485354
LDB2	1	-1.45238	0.0431063
PATL2	1	-1.45238	0.0422191
B4GALT4	1	-1.37839	0.0363396
TRAF3	1	-1.37839	0.0439725
ASCC2	1	-1.37438	0.0494213
GADD45G	1	-1.35929	0.0205545
AC100810.1	1	-1.32115	0.0374956
RASGRP2	1	-1.28247	0.0303092
ORC4	1	1.24797	0.0482037
SNRNP40	1	-1.21139	0.0463238
DHX30	1	-1.17938	0.0469067
TSPAN5	1	-1.17938	0.0440651
FAM213A	1	1.16225	0.0420058
SMCO4	1	1.10213	0.0490113
PEX16	1	1.00698	0.0439536
RUNX1	1	1.00698	0.0484954
MGP	1	0.962594	0.0428317
GOLGA2	1	0.946104	0.0447416
CCL4L2	1	-0.942984	0.00396011
TPGS2	1	0.891513	0.041021
TSG101	1	0.869489	0.0376808
ARMCX6	1	0.869488	0.0371003
MRPL48	1	0.869488	0.0436932
TARS	1	0.827668	0.0478647
PCNA	1	0.769957	0.0418397
LMO4	1	0.735192	0.0447416
CDKN1A	1	0.694408	0.0419124
ALG3	1	0.653362	0.0449719
ITPA	1	0.650662	0.0327019
S100A13	1	0.617958	0.0439448
TXN2	1	0.604904	0.0154921
MRPL55	1	0.600036	0.0407539
MT-ND6	1	0.596814	0.0309795
ESD	1	0.596479	0.033751
PSMD7	1	0.579049	0.0274768
FRG1	1	0.568035	0.0309265
MRPL11	1	0.56747	0.0253578
PSMD2	1	0.536255	0.0492675
LGALS3	1	0.511948	0.0343431
TALDO1	1	0.50693	0.0224742
ARPC5L	1	0.490989	0.0184266
POLR2G	1	0.488678	0.0193795
PARP1	1	0.484836	0.0232938
IK	1	0.478309	0.026073
NDUFAB1	1	0.473571	0.0479623
PSMC1	1	0.469893	0.0111426
CHMP2A	1	0.4597	0.0253578
CLTA	1	0.446644	0.00903928
KIF5B	1	0.433401	0.0432526
TUFM	1	0.431654	0.0184486
UBXN4	1	0.419565	0.0407539
EIF3M	1	0.414306	0.0458576
SRSF11	1	0.39354	0.0144212
ATP5PB	1	0.38502	0.0325881
DYNLT1	1	0.372487	0.0299505
PSMB7	1	0.36937	0.0268763
NDUFS8	1	0.363861	0.0291523
PSMB6	1	0.360072	0.0192794
ARF4	1	0.358196	0.0455461
PGAM1	1	0.354929	0.0215429
TMEM147	1	0.343433	0.042173
VPS28	1	0.327184	0.0264542
ATP5PO	1	0.322507	0.0261288
SNRPB	1	0.313109	0.00725553
SERBP1	1	0.312515	0.0064528
UQCRFS1	1	0.296656	0.0451671
CD47	1	0.28454	0.0320579
FKBP1A	1	0.275702	0.0176291
PSMA7	1	0.270228	0.00189371
PARK7	1	0.260151	0.00721558
BRK1	1	0.252974	0.0189428
SPCS2	1	0.251589	0.0273357
CLEC2B	1	0.251414	0.0366289
SOD1	1	0.249937	0.0265829
SKP1	1	0.173179	0.0130101
S100A11	1	0.145993	0.0420862
CALM2	1	0.114943	0.0149077
NACA	1	0.0780037	0.0146522

## Sheet: GSE165897‘DEG_B
Sheet 1. scCODE results (DE gene-lists) of non-responders and responders in GSE165897 dataset's cell-types
Gene_name	Detected_times	logFC	P_adjust
CTC-575D19.1	5	-6.64957	1.8773e-160
C14orf119	5	-3.45041	2.3547e-34
STIP1	5	-3.2219	1.14714e-33
RP11-386I14.4	5	3.20362	1.85151e-61
FKBP4	5	-3.19405	1.04849e-33
KLK1	5	-3.18239	1.38504e-29
IER3IP1	5	-2.99746	1.12799e-50
TRIM28	5	-2.93815	2.82498e-34
LGALS3	5	-2.9336	1.0617e-25
TARS	5	-2.90992	1.38328e-39
THAP11	5	-2.83308	2.43961e-32
NME1	5	-2.78214	1.19845e-29
NDUFV2	5	-2.76846	1.36145e-29
TALDO1	5	-2.76439	1.24916e-45
SARS	5	-2.72524	2.13986e-64
LYSMD2	5	-2.6713	2.22153e-30
NDUFA13	5	-2.66984	2.13099e-62
CCR7	5	-2.65774	1.063e-195
DKC1	5	-2.6412	1.37273e-23
G3BP1	5	-2.62996	3.62491e-27
EIF2S2	5	-2.58823	1.59377e-79
CCT5	5	-2.57712	1.56528e-41
CDK2AP2	5	-2.55323	1.20101e-50
AHSA1	5	-2.55177	1.01371e-44
NMT1	5	-2.54336	1.32026e-25
CMSS1	5	-2.51045	1.45322e-22
CCT6A	5	-2.50844	1.73912e-45
RPS27L	5	-2.47672	1.01202e-60
TTC1	5	-2.46313	1.00869e-32
NARS	5	-2.45643	1.03537e-30
MRPS26	5	-2.43982	1.65332e-24
2022-09-15	5	-2.43295	2.23283e-102
SDHD	5	-2.40256	1.01477e-27
GARS	5	-2.39359	1.14714e-33
PHB	5	-2.38554	2.34998e-44
TXN	5	-2.34727	1.29931e-91
NDUFC2	5	-2.34481	1.09063e-44
MANF	5	-2.3366	2.00363e-35
ZNF331	5	2.31899	1.61045e-92
PSMA5	5	-2.31893	2.52369e-27
FOSB	5	2.3167	1.03876e-72
CSTB	5	-2.3139	1.2368e-54
SHMT2	5	-2.29958	1.4703e-24
TIMP1	5	-2.28263	1.8383e-31
RPL36A	5	-2.26986	1.22353e-154
CLEC2D	5	-2.2624	1.54163e-37
CACYBP	5	-2.25923	1.17383e-30
UBE2V2	5	-2.25773	2.43487e-21
CYSTM1	5	-2.24481	1.79235e-29
MRPL3	5	-2.24335	1.02512e-20
RP3-476K8.4	5	-2.24335	1.14071e-22
LGALS1	5	-2.24263	1.13242e-59
MITD1	5	-2.24205	1.08988e-34
TCOF1	5	2.23879	1.25322e-72
NIFK	5	-2.23171	1.08438e-27
MIDN	5	2.22537	1.11406e-103
CXCL8	5	-2.21637	1.04916e-55
NSRP1	5	-2.21388	1.20576e-21
ATOX1	5	-2.21228	2.22739e-24
RALBP1	5	-2.19527	1.26007e-19
NUDC	5	-2.1924	1.02114e-39
PFDN6	5	-2.18809	1.55209e-33
PSMA2	5	-2.1857	1.29271e-49
PDCD10	5	-2.18223	1.80898e-28
COPZ1	5	-2.18152	1.16782e-23
FABP5	5	-2.17922	1.92582e-26
MAGED2	5	-2.17428	1.0284e-29
NOP10	5	-2.17134	1.72392e-58
MRPS12	5	-2.16991	3.56184e-30
SNX8	5	-2.16761	1.07864e-36
ATP6V0E1	5	-2.16698	1.25583e-128
PCMT1	5	-2.1656	4.22442e-30
C14orf1	5	-2.16365	1.10714e-20
CPNE1	5	-2.15427	1.66503e-28
MRPL51	5	-2.14312	1.87117e-30
MRPL34	5	-2.14111	1.77689e-38
SUPT16H	5	-2.13898	1.21954e-44
SDHC	5	-2.13573	1.18107e-29
YPEL3	5	-2.13513	1.29143e-56
WIPI2	5	-2.12862	1.632e-46
TSC22D3	5	2.12268	0
VPS35	5	-2.121	1.01803e-28
CDC26	5	-2.11257	1.99787e-18
MRPS6	5	-2.10465	1.1039e-33
LSM10	5	-2.10456	1.54069e-36
NDUFB3	5	-2.09715	1.11758e-25
ANXA5	5	-2.09545	1.19175e-32
PRMT1	5	-2.09515	2.99462e-42
ESF1	5	-2.09151	2.65866e-20
PDCD5	5	-2.08761	1.91384e-28
DHRS7	5	-2.07738	3.10482e-27
SAFB	5	-2.07305	1.44596e-23
ARL2	5	-2.07018	2.32929e-19
PSMD2	5	-2.06898	1.82233e-42
NDUFB6	5	-2.06246	1.29058e-20
DPY30	5	-2.0592	2.77758e-21
AK6	5	-2.05347	1.58251e-40
GSTP1	5	-2.03678	2.87583e-44
EPRS	5	-2.02437	1.71337e-18
ENO1	5	-2.02028	1.84363e-72
SRM	5	-2.01924	1.25356e-19
METTL5	5	-2.01847	1.54767e-22
DDX18	5	-2.01701	1.00234e-34
MDH1	5	-2.01679	1.98306e-21
MED4	5	-2.01629	1.66112e-29
GHITM	5	-2.01496	1.2639e-72
HVCN1	5	-2.01088	1.51904e-25
NDUFAB1	5	-2.00446	1.13238e-47
PSMB2	5	-1.99551	2.66619e-43
ADI1	5	-1.99509	1.77261e-19
TSSC4	5	-1.99341	2.50632e-25
USMG5	5	-1.99145	1.1148e-49
ATP6V1E1	5	-1.99133	1.06274e-24
PSMC2	5	-1.98949	1.51448e-18
DDX39A	5	-1.98898	1.43876e-54
GNL3	5	-1.98829	2.57579e-29
HAGHL	5	-1.98451	1.09293e-30
HSBP1	5	-1.97662	1.07848e-21
NOSIP	5	-1.9719	1.10372e-33
DYNLL1	5	-1.96111	1.24173e-62
OAZ1	5	-1.95763	1.11378e-128
AKR1B1	5	-1.95053	3.41902e-34
SNX17	5	-1.94967	1.05328e-22
MRPS34	5	-1.9393	1.13155e-35
CDK4	5	-1.93619	1.14732e-18
SEC11C	5	-1.93501	3.4225e-53
PDCD4	5	-1.93194	1.47362e-36
POLR2I	5	-1.93036	1.2513e-25
RPA2	5	-1.92614	3.47805e-24
VBP1	5	-1.92318	2.82842e-19
MRPS5	5	-1.92232	1.63974e-28
CNDP2	5	-1.91764	1.64632e-18
PPP2R1A	5	-1.90379	1.5285e-23
DCTN2	5	-1.90142	2.64457e-19
TRBC2	5	-1.89943	1.08729e-31
PSMC1	5	-1.89879	1.03537e-30
UBE2J2	5	-1.89735	1.50292e-14
MRPL14	5	-1.89317	2.43473e-25
BSG	5	-1.89094	4.43038e-40
PSMC4	5	-1.89092	1.00728e-24
E2F4	5	-1.89039	1.54474e-14
MRPL32	5	-1.89024	1.09467e-18
PSMA7	5	-1.8892	1.49721e-98
ACADVL	5	-1.88707	2.37769e-23
GLRX3	5	-1.88041	1.50896e-17
CEBPB	5	-1.87876	1.53702e-27
ANXA7	5	-1.87809	1.71251e-36
MGST3	5	-1.8764	2.14492e-24
PSMD14	5	-1.87299	2.43089e-27
HSPD1	5	-1.87068	1.01237e-26
ATP5J2	5	-1.86746	1.80622e-38
PRDX1	5	-1.86731	1.05438e-45
IMP4	5	-1.86576	3.18085e-36
MRPL20	5	-1.86265	1.18854e-44
NDFIP1	5	-1.86203	2.50518e-40
UQCR10	5	-1.85426	1.50511e-41
RHOB	5	1.84959	1.05967e-60
SNRNP40	5	-1.84661	4.3957e-26
PSMD12	5	-1.84626	1.45291e-14
PA2G4	5	-1.84242	4.25777e-38
PPP1CA	5	-1.84156	1.45349e-67
CCT7	5	-1.83784	2.23712e-26
PSMD11	5	-1.83387	2.30401e-35
PSMD13	5	-1.83354	1.53383e-22
MRPL57	5	-1.82888	1.98636e-24
OSBPL8	5	-1.82794	1.43598e-26
S100A11	5	-1.82464	1.6182e-54
FAM3C	5	-1.82374	1.37087e-21
PKM	5	-1.82287	1.02512e-49
TMCO1	5	-1.82269	1.04292e-21
LAMTOR2	5	-1.82237	1.00641e-21
RALA	5	-1.82181	1.04748e-30
ANXA2	5	-1.82118	1.00823e-42
PSMB6	5	-1.81901	2.20906e-34
ASNA1	5	-1.81639	1.79065e-19
URI1	5	-1.81432	2.0236e-22
CCT8	5	-1.81369	1.85104e-27
SSBP1	5	-1.81321	1.42452e-54
POLR2F	5	-1.81284	1.08979e-16
SNRPE	5	-1.81129	1.34133e-38
PSMD4	5	-1.81024	2.25138e-27
SNAP23	5	-1.81002	1.1332e-18
NR4A2	5	1.8014	1.76286e-66
RPS10	5	-1.79937	2.86145e-157
TMED9	5	-1.79873	4.56034e-30
FDPS	5	-1.7966	1.56856e-16
CCNH	5	1.79578	1.3192e-34
TXNL1	5	-1.79208	1.41556e-45
EIF6	5	-1.7882	2.04053e-35
SETX	5	-1.78625	3.73719e-13
SNRPD3	5	-1.78419	1.23344e-36
C16orf13	5	-1.78394	1.32302e-16
TIMM13	5	-1.78373	1.03858e-19
SUPT4H1	5	-1.78315	1.94132e-29
FAM96A	5	-1.78302	1.41738e-20
HDAC1	5	-1.78271	1.41742e-16
BCAS4	5	-1.78207	1.48837e-32
PELI1	5	1.78178	1.41027e-50
ORAI1	5	-1.77896	1.60833e-21
CCT2	5	-1.77784	1.19738e-32
MLF2	5	-1.77069	1.15934e-19
CHMP4B	5	-1.76981	1.31776e-31
NAA20	5	-1.76768	2.34208e-19
ATP6V0B	5	-1.76293	1.09047e-68
NDUFS6	5	-1.76181	1.95646e-24
SMIM12	5	-1.75988	1.04569e-15
HDGF	5	-1.75939	1.98385e-25
MRPL50	5	-1.75779	1.05394e-28
HNRNPF	5	-1.75774	1.83255e-50
LACTB	5	-1.75638	1.0205e-25
HSPH1	5	-1.75041	1.81345e-12
RNF181	5	-1.75019	1.06383e-42
TUSC2	5	-1.74968	1.26343e-19
PET100	5	-1.7494	1.38563e-38
HSPB1	5	-1.74766	1.14697e-14
RAB11A	5	-1.74497	2.35054e-18
BRI3	5	-1.74431	1.01803e-30
RBX1	5	-1.74272	1.43467e-38
PPP4C	5	-1.73868	5.57057e-52
SFT2D1	5	-1.73832	2.78858e-20
CEP57	5	-1.73745	1.25154e-14
THOC2	5	-1.73695	1.15414e-17
GTF2A2	5	-1.73521	2.59624e-26
CHURC1	5	-1.73231	1.11063e-18
ZPR1	5	-1.73208	1.0092e-15
MPHOSPH10	5	-1.73095	1.87087e-20
GNG5	5	-1.72996	1.68388e-48
YDJC	5	-1.72934	1.60417e-13
MRPS18C	5	-1.72819	1.23654e-17
ARPC5	5	-1.72636	1.27636e-43
STX7	5	-1.72331	1.36557e-14
NUTF2	5	-1.72286	1.12131e-16
DCTPP1	5	-1.7197	1.00143e-26
IMPDH2	5	-1.71948	1.04842e-22
MRPS10	5	-1.71702	1.15866e-15
PSMD3	5	-1.71594	1.68301e-17
KDELR2	5	-1.71548	1.31223e-28
EIF5B	5	-1.71447	1.56806e-33
TIMM8B	5	-1.71359	1.17583e-15
PSMB7	5	-1.71177	1.35774e-24
SOD1	5	-1.71146	1.22691e-57
MINOS1	5	-1.70925	1.21029e-30
SLC3A2	5	-1.70739	1.14723e-46
FKBP2	5	-1.70602	2.23747e-17
LPXN	5	-1.70553	1.54965e-14
TSR3	5	-1.70456	1.68086e-13
NUDT3	5	-1.70402	3.44296e-17
MRPS18B	5	-1.70325	1.1111e-29
EMC4	5	-1.70171	2.28494e-42
TMBIM6	5	-1.70147	1.67785e-66
PSMA1	5	-1.70139	1.16703e-43
DTNBP1	5	-1.70112	1.40359e-17
MEAF6	5	-1.70024	2.00035e-28
TMEM126B	5	-1.69777	1.90537e-12
DEK	5	-1.69655	1.5166e-63
CD63	5	-1.69563	1.61193e-76
EXOSC1	5	-1.69512	1.14968e-18
KLF2	5	1.69399	1.65516e-130
GSTO1	5	-1.69256	1.22971e-19
DAD1	5	-1.69059	1.08818e-34
PSMB3	5	-1.68798	1.00705e-59
P4HB	5	-1.68624	1.34508e-32
NDUFA12	5	-1.68247	1.53368e-22
ACP1	5	-1.68173	1.06474e-22
ZNF22	5	-1.68157	3.98048e-17
FAM107B	5	-1.68031	3.44584e-63
AIM2	5	-1.68011	2.633e-21
RNF5	5	-1.67905	1.94809e-12
SLIRP	5	-1.67896	1.30651e-21
PUF60	5	-1.67748	1.06282e-37
MT-ND3	5	-1.67519	1.10412e-161
TOMM40	5	-1.67213	2.68998e-23
ATP5J	5	-1.66841	5.39027e-31
JUND	5	1.66747	2.01271e-108
SRI	5	-1.66609	1.19526e-32
FAM96B	5	-1.66353	2.01368e-28
SRP9	5	-1.66171	1.07916e-18
ERH	5	-1.66151	3.02435e-38
FCMR	5	-1.6611	1.10984e-21
SPOCK2	5	-1.65919	1.60778e-13
SQSTM1	5	-1.65701	1.17017e-65
LAMP1	5	-1.6559	2.22379e-31
TMEM109	5	-1.65534	1.34153e-23
SF3A2	5	-1.65467	1.41743e-16
H2AFZ	5	-1.65444	1.02546e-99
GTF3C6	5	-1.65416	1.42283e-20
THRAP3	5	-1.6528	2.4055e-60
AKAP8L	5	-1.6512	3.51214e-25
NSFL1C	5	-1.65065	1.18585e-18
ATPIF1	5	-1.65013	1.5187e-34
ZNHIT3	5	-1.64827	1.7834e-30
TMEM208	5	-1.6482	1.19631e-25
UBE2Z	5	-1.64796	1.85982e-23
PSMB8-AS1	5	-1.64702	1.04643e-15
GRN	5	-1.64699	1.13389e-12
DNAJC19	5	-1.64582	2.0191e-15
LSM6	5	-1.64503	1.57665e-22
CCZ1	5	-1.64459	1.13158e-14
DNAJC21	5	-1.64393	1.33244e-16
APOBEC3G	5	-1.64323	1.381e-36
PSMD6	5	-1.6421	1.11033e-18
RNH1	5	-1.6386	1.24323e-30
SPI1	5	-1.63704	1.85856e-26
REPIN1	5	-1.63386	1.0926e-14
DNAJC8	5	-1.63179	1.22208e-38
TRMT112	5	-1.63088	1.14911e-42
TRAPPC4	5	-1.63058	1.37897e-11
TRAPPC3	5	-1.62986	2.07265e-26
SBNO1	5	-1.62951	1.48052e-18
SELL	5	-1.62627	1.10285e-15
TMEM248	5	-1.62499	1.6016e-16
RABAC1	5	-1.62131	1.23417e-29
SCAMP2	5	-1.62047	1.33804e-12
CAPZA1	5	-1.61738	1.11648e-35
ABCE1	5	-1.61574	2.16032e-14
CREM	5	-1.61484	1.42841e-16
BCAP31	5	-1.61367	1.38894e-35
PARP1	5	-1.61346	1.08512e-28
PSMC5	5	-1.61304	1.17682e-20
WDR83OS	5	-1.61189	1.16455e-58
PEA15	5	-1.60917	1.77521e-15
NDUFC1	5	-1.60638	2.12407e-18
RAD23B	5	-1.60579	1.27145e-25
BTK	5	-1.60567	1.00163e-11
LY86	5	1.59762	4.85559e-29
VCP	5	-1.5972	2.21099e-20
MTCH1	5	-1.59715	1.32736e-17
2022-09-07	5	-1.5967	1.62488e-97
SHKBP1	5	-1.59584	1.09369e-20
TXNL4A	5	-1.59452	1.31505e-38
ADRM1	5	-1.59435	1.63791e-34
JAGN1	5	-1.59429	4.30818e-23
TNFAIP8	5	-1.59352	1.58774e-26
SSNA1	5	-1.58683	1.18781e-17
TUFM	5	-1.58288	1.29348e-26
PSMA4	5	-1.58139	1.26725e-32
BANF1	5	-1.57924	2.28917e-36
SRSF9	5	-1.57874	2.59876e-39
PGAM1	5	-1.57521	3.23409e-27
MAX	5	-1.57317	1.13996e-21
GORASP2	5	-1.57267	1.06475e-21
LBH	5	-1.57091	2.06391e-10
MRPL52	5	-1.57038	1.1304e-19
POLR2L	5	-1.56967	3.20694e-43
SYNCRIP	5	-1.56962	1.26418e-13
CCDC124	5	-1.56765	1.95154e-12
FDFT1	5	-1.56759	2.82754e-15
EGLN2	5	-1.56623	1.69022e-24
LUC7L2	5	-1.56623	2.86957e-15
RANBP1	5	-1.56619	1.33829e-27
XRN2	5	-1.56084	1.1693e-17
VDAC1	5	-1.55962	1.13819e-18
UBE2L6	5	-1.55848	1.24508e-18
ATG3	5	-1.55799	1.39581e-17
ARL14EP	5	-1.55787	1.2218e-22
ATP5I	5	-1.55447	1.6642e-29
SDF4	5	-1.55418	1.17466e-19
CALM2	5	-1.54982	1.45197e-103
PYURF	5	-1.54894	2.8024e-22
TMEM50A	5	-1.54539	2.50701e-25
NDUFB4	5	-1.54291	2.36067e-43
FKBP1A	5	-1.54222	1.63723e-25
M6PR	5	-1.54212	1.32767e-15
EXOSC8	5	-1.5389	1.09608e-10
SH3GLB1	5	-1.53765	1.00812e-18
RAD23A	5	-1.53628	1.47946e-32
ATP5C1	5	-1.53374	1.06752e-16
LARP7	5	-1.53311	1.49081e-27
NRBP1	5	-1.5327	2.94309e-23
TNIP1	5	-1.53237	3.03573e-18
SPCS2	5	-1.53195	1.72544e-27
STMN1	5	-1.52991	1.21715e-13
NDUFB8	5	-1.5284	1.30584e-22
GLRX5	5	-1.52469	1.06773e-22
RTFDC1	5	-1.52051	1.19165e-12
TPI1	5	-1.52045	1.26767e-50
MRPL22	5	-1.52038	1.86977e-25
PCBP2	5	-1.51785	1.30564e-63
NOB1	5	-1.51784	1.40911e-16
UQCRQ	5	-1.51679	1.64268e-19
DGUOK	5	-1.51608	1.19864e-17
CD40	5	-1.51543	2.04545e-38
CFDP1	5	-1.51451	3.10875e-10
SUGT1	5	-1.51451	1.17056e-11
SUZ12	5	-1.51434	2.98387e-10
TCP1	5	-1.51363	4.05868e-21
PRKRA	5	-1.51248	1.4258e-15
CSK	5	-1.51128	1.46537e-10
AP2S1	5	-1.50537	1.69831e-12
POU2F2	5	-1.50491	2.14548e-25
HAX1	5	-1.5049	1.10608e-17
MAP3K8	5	1.50353	1.76405e-53
NDUFAF3	5	-1.50325	2.30796e-19
AP2M1	5	-1.50261	1.72424e-19
GDI2	5	-1.5023	1.33667e-31
CDC123	5	-1.50074	1.50543e-27
RPN2	5	-1.50035	2.41938e-16
BAZ1B	5	-1.50032	1.42956e-13
MAFG	5	-1.50019	1.30488e-16
RAB5C	5	-1.49606	1.09146e-27
U2SURP	5	-1.49598	1.08812e-18
BLNK	5	-1.49532	1.39152e-16
TCEA1	5	-1.49407	1.1944e-33
LTA4H	5	-1.49339	2.03598e-22
ISCU	5	-1.49274	1.08195e-47
DNPH1	5	-1.49185	1.83838e-13
CD59	5	-1.49184	1.45167e-09
ADIPOR1	5	-1.491	1.01616e-13
SLC38A2	5	-1.49022	1.40172e-15
SMARCE1	5	-1.48885	1.23543e-12
TMED2	5	-1.4881	1.78249e-26
PDAP1	5	-1.48747	1.40062e-16
CAP1	5	-1.48569	2.19084e-38
ATP5B	5	-1.4844	1.03998e-29
UBL5	5	-1.48085	3.4329e-60
RTCB	5	-1.47851	3.41161e-15
ORAI2	5	-1.47737	1.68136e-37
C8orf59	5	-1.47711	1.00437e-29
NDUFB2	5	-1.47565	2.31806e-29
COX6A1	5	-1.47447	1.21205e-68
ARL6IP5	5	-1.4743	1.02342e-45
PRMT2	5	-1.47257	1.70162e-13
SEC61G	5	-1.47153	1.07667e-44
SEPHS2	5	-1.4713	1.58461e-23
ATP6AP2	5	-1.46893	1.19074e-09
UGP2	5	-1.46871	1.26073e-12
ATP5A1	5	-1.46867	1.29955e-27
MAGOH	5	-1.46538	1.24287e-24
FBXW5	5	-1.46537	1.91419e-09
METTL23	5	-1.46537	1.12549e-17
ATP6V1G1	5	-1.46406	1.02509e-68
RSBN1L	5	-1.46305	1.09461e-10
RTN4	5	-1.46256	1.05376e-32
PITHD1	5	-1.4623	1.70719e-16
SSRP1	5	-1.46199	1.88387e-10
RPL7L1	5	-1.46109	2.67947e-13
FAM65B	5	-1.46072	2.83783e-17
COPS9	5	-1.46037	1.15579e-23
C17orf62	5	-1.4596	1.4994e-18
NCL	5	-1.45955	1.15493e-37
IGHM	5	-1.45884	1.2685e-33
JAK1	5	-1.45614	1.08012e-38
UBE2A	5	-1.45336	1.57004e-21
AC090498.1	5	1.45311	1.84227e-59
SHFM1	5	-1.4531	1.29555e-26
SNX6	5	-1.45217	1.59011e-18
CNBP	5	-1.45117	3.86706e-48
NELFE	5	-1.4494	1.70732e-13
NECAP2	5	-1.44884	3.60535e-27
ROMO1	5	-1.44674	1.02871e-21
UFD1L	5	-1.44456	2.25729e-20
WBSCR22	5	-1.44376	2.14201e-33
LSM1	5	-1.44361	1.80931e-25
SDHB	5	-1.44177	1.39713e-14
PDCD7	5	-1.44152	1.81793e-12
CNOT7	5	-1.4378	1.09695e-17
HNRNPAB	5	-1.43755	1.71878e-13
MT-ND4L	5	-1.43739	1.04551e-38
PSMB1	5	-1.4365	1.50306e-57
ACTR3	5	-1.43502	1.22723e-19
CNIH1	5	-1.43345	1.1337e-16
MRPL18	5	-1.43165	1.83671e-11
YPEL5	5	1.43164	2.31141e-59
ATP5G1	5	-1.43139	1.39528e-12
STOML2	5	-1.4293	1.36063e-10
CSRNP1	5	1.42915	1.38396e-38
GTPBP4	5	-1.42913	1.04154e-14
PQBP1	5	-1.42893	1.16979e-18
XRCC5	5	-1.42858	2.41055e-33
CHTOP	5	-1.42851	1.16188e-11
UBE2L3	5	-1.42829	1.56984e-29
TUBB	5	-1.42763	1.68966e-30
POLR2E	5	-1.42731	3.14837e-22
NTMT1	5	-1.42669	1.32953e-17
UBA2	5	-1.42575	1.26901e-09
MRPS36	5	-1.42367	1.56534e-13
UBE2K	5	-1.4236	1.05604e-08
STAT6	5	-1.42351	1.00144e-10
SEC62	5	-1.4234	1.10945e-67
TIMM10	5	-1.42287	1.46044e-09
TIMM17B	5	-1.42256	2.22354e-10
HSPE1	5	-1.41924	2.11899e-24
PSMB5	5	-1.41883	1.57406e-17
RABEP1	5	-1.41872	1.23524e-09
SYNGR2	5	-1.41856	2.87065e-30
CCT3	5	-1.41406	1.2344e-21
ELAVL1	5	-1.41093	1.73362e-21
KTN1	5	-1.41003	1.12799e-50
STRBP	5	-1.40965	1.25262e-16
CANX	5	-1.40623	1.04915e-08
REEP5	5	-1.40438	1.28948e-21
OSTC	5	-1.40382	1.24752e-14
C20orf24	5	-1.40351	4.8659e-14
PARK7	5	-1.40028	2.00469e-31
ATP6V0D1	5	-1.39925	1.17888e-16
PSMD8	5	-1.39917	1.30383e-24
OGFR	5	-1.39823	1.29129e-22
ZMAT2	5	-1.39745	1.21611e-22
USF2	5	-1.39737	1.92792e-20
REST	5	-1.39714	1.04723e-11
PDCD2	5	-1.39435	2.75308e-22
MYDGF	5	-1.39292	4.05438e-17
C19orf48	5	-1.39218	1.01238e-15
C11orf58	5	-1.39093	1.0805e-28
POLE3	5	-1.39046	1.66121e-13
ZC3H13	5	-1.39046	1.19684e-08
CNPY2	5	-1.39015	1.07122e-16
DNAJA2	5	-1.3897	1.82679e-13
LMAN2	5	-1.38947	1.26546e-25
PCBP1	5	-1.38936	1.24252e-50
RAB8A	5	-1.38732	1.07231e-27
TXNDC12	5	-1.38605	1.0322e-09
MRPL9	5	-1.38509	2.75187e-11
TPD52	5	-1.38458	1.51301e-23
DNPEP	5	-1.38457	1.91057e-15
ANXA11	5	-1.38426	1.87606e-15
COPS3	5	-1.3836	1.42107e-21
CCT4	5	-1.38149	1.54036e-21
MRPL47	5	-1.38095	1.5579e-11
ANKRD12	5	-1.38083	4.90397e-41
CCDC50	5	-1.3783	1.8587e-20
CFAP97	5	-1.37675	1.53408e-08
MRPS35	5	-1.37675	1.13805e-14
POLR2G	5	-1.37626	2.41788e-14
RAN	5	-1.37612	1.46544e-39
ESD	5	-1.37562	1.64507e-12
DCAF13	5	-1.37456	1.06197e-15
DPM1	5	-1.3742	1.16886e-23
PRPF31	5	-1.37345	1.09438e-11
PSMC6	5	-1.37115	4.8704e-14
PSMA3	5	-1.37041	1.53383e-20
PPP2R3C	5	-1.36999	3.35809e-10
WNK1	5	-1.3696	1.85935e-09
RPA3	5	-1.3676	1.43183e-16
RPAIN	5	-1.36736	1.18851e-13
CISD2	5	-1.36711	2.70419e-17
WDR43	5	-1.36632	1.15837e-18
SLC2A3	5	1.36612	1.46421e-50
HSPA9	5	-1.36408	1.20369e-16
PDIA6	5	-1.36356	1.19418e-15
SET	5	-1.36193	2.19075e-47
MRPS15	5	-1.36161	1.56099e-20
PAFAH1B1	5	-1.35911	1.1523e-14
ORMDL2	5	-1.35877	2.91287e-09
SF3B4	5	-1.35836	1.13847e-20
[truncated: 4,045 more rows]

## Sheet: GSE165897’DEG_CAF
Sheet 2. scCODE results (DE gene-lists) of non-responders and responders in GSE165897 dataset's cell-types
[truncated: 4,989 more rows]

[truncated: 7 more sheets: GSE165897‘DEG_CD4T, GSE165897’DEG_CD8T, GSE165897‘DEG_DC, GSE165897‘DEG_Macrophages , GSE165897’DEG_NK, GSE165897’DEG_Treg, GSE165897‘DEG_Mast]
