# Supplementary material for: A chemotherapy response prediction model derived from tumor-promoting B and Tregs and proinflammatory macrophages in HGSOC
Source: Front Oncol. 2023 Jul 14;13:1171582. doi: 10.3389/fonc.2023.1171582 (PMC10382026; doi:10.3389/fonc.2023.1171582)
Supplement: Supplementary file 2 [file DataSheet_2.zip › Extended data 2.xlsx]

## Sheet: GOBP
Extended data 2. Enriched GOBP, Hallmark, KEGG, and Reactome gene sets of 38 DE gene-lists and their AUC p-values. Related to Fig. S2.
Annptation:	These gene sets were obtained by using the Investigate Gene Set tool of the Molecular Signatures Database (MSigDB).P values < 0.05 are highlighted i
DE gene-lists	Fig. S2A rownames	P-values	Gene sets	Genes
GSE154600's B.R	GOBP1	0.053	GOBP_CYTOPLASMIC_TRANSLATION	RPS19	RPS6	RPL39	YBX3	RPL26	RPS7	RPS15A	RPL23	CSDE1	EIF2S3	RPL27	RPS13	RPS26	RPS16	RPS15	RPS28	RPS27	RPL38	RPL23A	RPS17	RPS21	RPS25	RPL35	RPL37	RPLP1	RPS12	RPL13	RPLP2	RPL22L1	RPL36	RPL17	RPL18	RPL18A	RPL21	RPL27A	RPL28	RPL32	RPL34	RPL37A	RPL41	RPL36A	RPS10	RPS18	RPS29
	GOBP2	0.082	GOBP_PEPTIDE_BIOSYNTHETIC_PROCESS	RPS19	RPS6	RPL39	YBX3	RPL26	RPS7	RPS15A	RPL23	CSDE1	EIF2S3	RPL27	RPS13	RPS26	RPS16	RPS15	RPS28	RPS27	RPL38	RPL23A	RPS17	RPS21	RPS25	RPL35	RPL37	RPLP1	RPS12	RPL13	RPLP2	RPL22L1	RPL36	RPL17	RPL18	RPL18A	RPL21	RPL27A	RPL28	RPL32	RPL34	RPL37A	RPL41	RPL36A	RPS10	RPS18	RPS29	IL6	BANK1
	GOBP3	0.14	GOBP_PEPTIDE_METABOLIC_PROCESS	RPS19	RPS6	RPL39	YBX3	RPL26	RPS7	RPS15A	RPL23	CSDE1	EIF2S3	RPL27	RPS13	RPS26	RPS16	RPS15	RPS28	RPS27	RPL38	RPL23A	RPS17	RPS21	RPS25	RPL35	RPL37	RPLP1	RPS12	RPL13	RPLP2	RPL22L1	RPL36	RPL17	RPL18	RPL18A	RPL21	RPL27A	RPL28	RPL32	RPL34	RPL37A	RPL41	RPL36A	RPS10	RPS18	RPS29	IL6	BANK1
	GOBP4	0.082	GOBP_AMIDE_BIOSYNTHETIC_PROCESS	RPS19	RPS6	RPL39	YBX3	RPL26	RPS7	RPS15A	RPL23	CSDE1	EIF2S3	RPL27	RPS13	RPS26	RPS16	RPS15	RPS28	RPS27	RPL38	RPL23A	RPS17	RPS21	RPS25	RPL35	RPL37	RPLP1	RPS12	RPL13	RPLP2	RPL22L1	RPL36	RPL17	RPL18	RPL18A	RPL21	RPL27A	RPL28	RPL32	RPL34	RPL37A	RPL41	RPL36A	RPS10	RPS18	RPS29	IL6	BANK1
	GOBP5	0.057	GOBP_ORGANONITROGEN_COMPOUND_BIOSYNTHETIC_PROCESS	RPS19	RPS6	RPL39	YBX3	RPL26	RPS7	RPS15A	RPL23	CSDE1	EIF2S3	RPL27	RPS13	RPS26	RPS16	RPS15	RPS28	RPS27	RPL38	RPL23A	RPS17	RPS21	RPS25	RPL35	RPL37	RPLP1	RPS12	RPL13	RPLP2	RPL22L1	RPL36	RPL17	RPL18	RPL18A	RPL21	RPL27A	RPL28	RPL32	RPL34	RPL37A	RPL41	RPL36A	RPS10	RPS18	RPS29	IL6	BANK1
	GOBP6	0.028	GOBP_CELLULAR_MACROMOLECULE_BIOSYNTHETIC_PROCESS	RPS19	RPS6	RPL39	YBX3	RPL26	RPS7	RPS15A	RPL23	CSDE1	EIF2S3	RPL27	RPS13	RPS26	RPS16	RPS15	RPS28	RPS27	RPL38	RPL23A	RPS17	RPS21	RPS25	RPL35	RPL37	RPLP1	RPS12	RPL13	RPLP2	RPL22L1	RPL36	RPL17	RPL18	RPL18A	RPL21	RPL27A	RPL28	RPL32	RPL34	RPL37A	RPL41	RPL36A	RPS10	RPS18	RPS29	IL6	BANK1
	GOBP7	0.14	GOBP_CELLULAR_AMIDE_METABOLIC_PROCESS	RPS19	RPS6	RPL39	YBX3	RPL26	RPS7	RPS15A	RPL23	CSDE1	EIF2S3	RPL27	RPS13	RPS26	RPS16	RPS15	RPS28	RPS27	RPL38	RPL23A	RPS17	RPS21	RPS25	RPL35	RPL37	RPLP1	RPS12	RPL13	RPLP2	RPL22L1	RPL36	RPL17	RPL18	RPL18A	RPL21	RPL27A	RPL28	RPL32	RPL34	RPL37A	RPL41	RPL36A	RPS10	RPS18	RPS29	IL6	BANK1
	GOBP8	0.053	GOBP_REGULATION_OF_IMMUNE_SYSTEM_PROCESS	RPS19	IL6	BANK1	DDX3X	ZFP36L2	ZFP36	CCR7	ATG5	SELENOK	CHST2	RGCC	SELENOS	ATM	MEF2C	CD74	XBP1	PELI1	IL7R	PTPN2	LAPTM5	CD38	CEBPB	CD70	IRF1	TBX21	IGHG3	IGHV5-51	IGHV4-39	IGHV4-31	IGHV3-30	IGHV3-7	IGHV1-69-2	IGHV1-24	IGHV1-18	IGHG4	IGLC2	IGLC3	HMGB3	THEMIS2	TNFRSF13C	SAMSN1	CD55	TNFRSF14	CYRIB	SOCS1	PRDM1
	GOBP9	0.041	GOBP_IMMUNE_RESPONSE	RPS19	RPS6	RPL39	IL6	BANK1	DDX3X	SHFL	CCR7	ATG5	RGCC	SELENOS	MEF2C	CD74	XBP1	PELI1	IL7R	PTPN2	LAPTM5	CD38	CEBPB	CD70	IRF1	TBX21	IGHG3	IGHV5-51	IGHV4-39	IGHV4-31	IGHV3-30	IGHV3-7	IGHV1-69-2	IGHV1-24	IGHV1-18	IGHG4	IGLC2	IGLC3	HMGB3	THEMIS2	TNFRSF13C	SAMSN1	CD55	TNFRSF14	CYRIB	SOCS1	PRDM1	CD83	DUSP22
	GOBP10	0.07	GOBP_REGULATION_OF_LYMPHOCYTE_ACTIVATION	IL6	BANK1	ZFP36L2	CCR7	SELENOK	ATM	MEF2C	CD74	XBP1	PELI1	IL7R	PTPN2	LAPTM5	CD38	CEBPB	CD70	IRF1	TBX21	IGHG3	IGHV5-51	IGHV4-39	IGHV4-31	IGHV3-30	IGHV3-7	IGHV1-69-2	IGHV1-24	IGHV1-18	IGHG4	IGLC2	IGLC3	HMGB3	THEMIS2	TNFRSF13C	SAMSN1	CD55	TNFRSF14	CYRIB	SOCS1	PRDM1	CD83	DUSP22	NFKBID	HLA-DQA2	GAS6	MZB1	RHOH
GSE154600's B.NR	GOBP1	0.023	GOBP_IMMUNE_RESPONSE	IFNG	HSP90AB1	ANXA1	CCL5	CCL2	AIF1	LGALS1	HLA-DRB1	CCL4	NECTIN2	TNFSF4	APOE	CLU	GAPDH	C3	A2M	SERPING1	SLPI	WFDC2	IFI27	C1R	C1S	CCL3	HSP90AA1	IFIT3	CD14	NKG7	LCN2	VIM	TUBB	C1QA	CCL3L1	RARRES2	IGHA2	IGHM	IGHV4-59	IGHV3-74	IGHV3-73	IGHV3-66	IGHV3-33	IGHV3-15	IGHV3-11	TRDC	TRBC2	TRBC1	IGLC7
	GOBP2	0.0045	GOBP_BIOLOGICAL_PROCESS_INVOLVED_IN_INTERSPECIES_INTERACTION_BETWEEN_ORGANISMS	IFNG	HSP90AB1	ANXA1	CCL5	CCL2	AIF1	LGALS1	HLA-DRB1	CCL4	NECTIN2	TNFSF4	APOE	CLU	GAPDH	C3	A2M	SERPING1	SLPI	WFDC2	IFI27	C1R	C1S	CCL3	HSP90AA1	IFIT3	CD14	NKG7	LCN2	VIM	TUBB	C1QA	CCL3L1	RARRES2	IGHA2	IGHM	IGHV4-59	IGHV3-74	IGHV3-73	IGHV3-66	IGHV3-33	IGHV3-15	IGHV3-11	TRDC	TRBC2	TRBC1	IGLC7
	GOBP3	0.08	GOBP_BIOLOGICAL_ADHESION	IFNG	HSP90AB1	ANXA1	CCL5	CCL2	AIF1	LGALS1	HLA-DRB1	CCL4	NECTIN2	TNFSF4	MDK	IL32	FLOT1	COL3A1	THY1	IL4I1	FN1	EGFR	HSPB1	CCDC80	CDH5	SPP1	APOD	LGALS3BP	SFRP2	CCN1	CCN2	CLDN3	ANXA2	S100A10	CLDN4	COL6A3	COMP	MMP2	SOX4	FLNA	ID1	TNFRSF18	TNFRSF12A	CDKN2A	KRT18	PPP2R1A	AATF	CD2	HES1
	GOBP4	0.041	GOBP_DEFENSE_RESPONSE	IFNG	HSP90AB1	ANXA1	CCL5	CCL2	AIF1	LGALS1	HLA-DRB1	CCL4	NECTIN2	TNFSF4	APOE	CLU	GAPDH	C3	A2M	SERPING1	SLPI	WFDC2	IFI27	C1R	C1S	CCL3	HSP90AA1	IFIT3	CD14	NKG7	LCN2	VIM	TUBB	C1QA	CCL3L1	RARRES2	IGHA2	IGHM	IGHV4-59	IGHV3-74	IGHV3-73	IGHV3-66	IGHV3-33	IGHV3-15	IGHV3-11	TRDC	TRBC2	TRBC1	IGLC7
	GOBP5	0.0038	GOBP_PROTEOLYSIS	IFNG	HSP90AB1	APOE	CLU	GAPDH	C3	A2M	SERPING1	SLPI	WFDC2	IFI27	C1R	C1S	HSPA1A	HSPA1B	GZMA	CST7	GPI	TNFSF10	TNFSF15	CTSK	CTSW	FN1	HTRA1	HDAC2	ENO1	PSMC3	SFRP2	CCN1	CCN2	CLDN3	ANXA2	S100A10	CLDN4	COL6A3	COMP	MMP2	TIMP1	NUPR1	PRDX5	SERPINF1	PBK	TPSAB1	DDRGK1	DHCR24	MGMT
	GOBP6	0.011	GOBP_REGULATION_OF_PROTEOLYSIS	IFNG	HSP90AB1	APOE	CLU	GAPDH	C3	A2M	SERPING1	SLPI	WFDC2	HSPA1A	HSPA1B	CST7	GPI	TNFSF10	TNFSF15	FN1	HDAC2	ENO1	PSMC3	SFRP2	CCN1	CCN2	CLDN3	ANXA2	S100A10	CLDN4	COL6A3	TIMP1	NUPR1	PRDX5	SERPINF1	PBK	DDRGK1	DHCR24	MGMT	MTCH1	CTSD	TIMP3	CRYAB	BIRC5	PLK1	BEX3	SERPINH1	PSMC1	PSMD14
	GOBP7	0.015	GOBP_PROGRAMMED_CELL_DEATH	IFNG	HSP90AB1	ANXA1	CCL5	CCL2	AIF1	LGALS1	APOE	CLU	GAPDH	IFI27	CCL3	HSP90AA1	IFIT3	CD14	NKG7	LCN2	HSPA1A	HSPA1B	GZMA	MDK	GPI	TNFSF10	TNFSF15	EGFR	HSPB1	HTRA1	BCL2L1	HDAC2	ENO1	CDH5	SFRP2	CCN1	COMP	MMP2	SOX4	FLNA	ID1	TNFRSF18	TNFRSF12A	CDKN2A	KRT18	PPP2R1A	AATF	CD2	TIMP1
	GOBP8	0.0073	GOBP_TISSUE_DEVELOPMENT	IFNG	ANXA1	HLA-DRB1	C3	CCL3	VIM	TUBB	MDK	FLOT1	COL3A1	GPI	CTSK	FN1	EGFR	HDAC2	ACTA2	LY6E	GJB2	CDH5	SPP1	SFRP2	CCN1	CCN2	CLDN3	COMP	MMP2	SOX4	FLNA	ID1	HES1	ILK	FOLR1	COL5A1	COL1A1	TPM1	COL18A1	COL8A1	TGFBI	EFEMP2	CD151	COL6A1	CHRD	PALLD	POSTN	EPCAM	TIMP1
	GOBP9	0.08	GOBP_INNATE_IMMUNE_RESPONSE	IFNG	HSP90AB1	ANXA1	CCL5	CCL2	AIF1	CCL4	NECTIN2	APOE	CLU	GAPDH	C3	A2M	SERPING1	SLPI	WFDC2	IFI27	C1R	C1S	CCL3	HSP90AA1	IFIT3	CD14	NKG7	LCN2	VIM	TUBB	C1QA	CCL3L1	RARRES2	IGHA2	IGHM	IGHV4-59	IGHV3-74	IGHV3-73	IGHV3-66	IGHV3-33	IGHV3-15	IGHV3-11	TRDC	TRBC2	TRBC1	IGLC7	IGHG2	BANF1	C1QC
	GOBP10	0.08	GOBP_DEFENSE_RESPONSE_TO_OTHER_ORGANISM	IFNG	HSP90AB1	ANXA1	CCL5	CCL2	AIF1	CCL4	NECTIN2	TNFSF4	APOE	CLU	GAPDH	C3	A2M	SERPING1	SLPI	WFDC2	IFI27	C1R	C1S	CCL3	HSP90AA1	IFIT3	CD14	NKG7	LCN2	VIM	TUBB	C1QA	CCL3L1	RARRES2	IGHA2	IGHM	IGHV4-59	IGHV3-74	IGHV3-73	IGHV3-66	IGHV3-33	IGHV3-15	IGHV3-11	TRDC	TRBC2	TRBC1	IGLC7	IGHG2	BANF1
GSE154600's CD4T.R	GOBP1	0.14	GOBP_CYTOPLASMIC_TRANSLATION	CSDE1	RPL26	RPS19	RPL23	RPS15A	RPLP1	RPS15	RPL37	RPS12	RPL39	RPL30	GSPT1	UBA52	RPS13	RPS17	RPL27	RPS28	RPS27	RPL38	RPL23A	EIF4B	RPS21	RPS25	RPL35	RPL13	RPLP2	RPL36	RPL17	RPL18A	RPL21	RPL27A	RPL28	RPL31	RPL32	RPL34	RPL37A	RPL41	RPL36A	RPS10	RPS18	RPS29
	GOBP2	0.12	GOBP_CELLULAR_MACROMOLECULE_BIOSYNTHETIC_PROCESS	CSDE1	RPL26	RPS19	RPL23	RPS15A	RPLP1	RPS15	RPL37	RPS12	RPL39	RPL30	GSPT1	UBA52	RPS13	RPS17	RPL27	RPS28	RPS27	RPL38	RPL23A	EIF4B	RPS21	RPS25	RPL35	RPL13	RPLP2	RPL36	RPL17	RPL18A	RPL21	RPL27A	RPL28	RPL31	RPL32	RPL34	RPL37A	RPL41	RPL36A	RPS10	RPS18	RPS29	ZFP36	NCK2	RPS6KA3	PTK2B	ZFP36L2
	GOBP3	0.18	GOBP_PEPTIDE_BIOSYNTHETIC_PROCESS	CSDE1	RPL26	RPS19	RPL23	RPS15A	RPLP1	RPS15	RPL37	RPS12	RPL39	RPL30	GSPT1	UBA52	RPS13	RPS17	RPL27	RPS28	RPS27	RPL38	RPL23A	EIF4B	RPS21	RPS25	RPL35	RPL13	RPLP2	RPL36	RPL17	RPL18A	RPL21	RPL27A	RPL28	RPL31	RPL32	RPL34	RPL37A	RPL41	RPL36A	RPS10	RPS18	RPS29	ZFP36	NCK2	RPS6KA3	PTK2B	ZFP36L2
	GOBP4	0.18	GOBP_AMIDE_BIOSYNTHETIC_PROCESS	CSDE1	RPL26	RPS19	RPL23	RPS15A	RPLP1	RPS15	RPL37	RPS12	RPL39	RPL30	GSPT1	UBA52	RPS13	RPS17	RPL27	RPS28	RPS27	RPL38	RPL23A	EIF4B	RPS21	RPS25	RPL35	RPL13	RPLP2	RPL36	RPL17	RPL18A	RPL21	RPL27A	RPL28	RPL31	RPL32	RPL34	RPL37A	RPL41	RPL36A	RPS10	RPS18	RPS29	ZFP36	NCK2	RPS6KA3	PTK2B	ZFP36L2
	GOBP5	0.099	GOBP_ORGANONITROGEN_COMPOUND_BIOSYNTHETIC_PROCESS	CSDE1	RPL26	RPS19	RPL23	RPS15A	RPLP1	RPS15	RPL37	RPS12	RPL39	RPL30	GSPT1	UBA52	RPS13	RPS17	RPL27	RPS28	RPS27	RPL38	RPL23A	EIF4B	RPS21	RPS25	RPL35	RPL13	RPLP2	RPL36	RPL17	RPL18A	RPL21	RPL27A	RPL28	RPL31	RPL32	RPL34	RPL37A	RPL41	RPL36A	RPS10	RPS18	RPS29	ZFP36	NCK2	RPS6KA3	PTK2B	ZFP36L2
	GOBP6	0.16	GOBP_PEPTIDE_METABOLIC_PROCESS	CSDE1	RPL26	RPS19	RPL23	RPS15A	RPLP1	RPS15	RPL37	RPS12	RPL39	RPL30	GSPT1	UBA52	RPS13	RPS17	RPL27	RPS28	RPS27	RPL38	RPL23A	EIF4B	RPS21	RPS25	RPL35	RPL13	RPLP2	RPL36	RPL17	RPL18A	RPL21	RPL27A	RPL28	RPL31	RPL32	RPL34	RPL37A	RPL41	RPL36A	RPS10	RPS18	RPS29	ZFP36	NCK2	RPS6KA3	PTK2B	ZFP36L2
	GOBP7	0.16	GOBP_CELLULAR_AMIDE_METABOLIC_PROCESS	CSDE1	RPL26	RPS19	RPL23	RPS15A	RPLP1	RPS15	RPL37	RPS12	RPL39	RPL30	GSPT1	UBA52	RPS13	RPS17	RPL27	RPS28	RPS27	RPL38	RPL23A	EIF4B	RPS21	RPS25	RPL35	RPL13	RPLP2	RPL36	RPL17	RPL18A	RPL21	RPL27A	RPL28	RPL31	RPL32	RPL34	RPL37A	RPL41	RPL36A	RPS10	RPS18	RPS29	ZFP36	NCK2	RPS6KA3	PTK2B	ZFP36L2
	GOBP8	0.015	GOBP_POSITIVE_REGULATION_OF_NUCLEOBASE_CONTAINING_COMPOUND_METABOLIC_PROCESS	CSDE1	ZFP36	NCK2	RPS6KA3	PTK2B	ZFP36L2	TOB1	PER1	CNOT9	CNOT6L	ZC3H12D	MAPKAPK5	TFDP1	MAPK1	SIRT7	HNRNPA1	NFKB1	RIPK2	CEBPB	HMGB2	LEF1	ZBTB16	IRF1	BCL11B	NCF1	PRKCB	FOXO1	PIM2	F2R	MECP2	PLAC8	JMY	DNM2	FANK1	CSRNP1	ERN1	ETS1	KLF13	IRF4	CBFB	LYAR	MAP2K1	CDK13	JUNB	KLF2	FLI1
	GOBP9	0.067	GOBP_PROGRAMMED_CELL_DEATH	RPL26	ZFP36	NCK2	RPS6KA3	PTK2B	ST3GAL1	BCL2	CHST11	B4GALT1	TFDP1	MAPK1	IRS2	CLN8	NFKB1	CAPN2	RIPK2	CEBPB	HMGB2	LEF1	ZBTB16	IRF1	BCL11B	NCF1	PRKCB	FOXO1	PIM2	F2R	MECP2	PLAC8	JMY	DNM2	FANK1	CSRNP1	ERN1	CTLA4	IL7R	INPP5D	PRKCA	MALT1	ITPKB	PDCD1	HIPK1	ZBTB7A	BCL2L11	IL6ST	PELI1
	GOBP10	0.028	GOBP_POSITIVE_REGULATION_OF_RNA_METABOLIC_PROCESS	CSDE1	ZFP36	NCK2	RPS6KA3	ZFP36L2	TOB1	PER1	CNOT9	CNOT6L	ZC3H12D	TFDP1	SIRT7	NFKB1	RIPK2	CEBPB	HMGB2	LEF1	ZBTB16	IRF1	BCL11B	NCF1	PRKCB	FOXO1	PIM2	F2R	MECP2	PLAC8	JMY	DNM2	FANK1	CSRNP1	ERN1	ETS1	KLF13	IRF4	CBFB	LYAR	MAP2K1	CDK13	JUNB	KLF2	FLI1	TXK	ARID5A	CASK	DEAF1
GSE154600's CD4T.NR	GOBP1	0.0015	GOBP_DEFENSE_RESPONSE	IL1B	IFNG	HSP90AB1	AIF1	CCL2	LGALS1	CXCL12	HLA-DRB1	HLA-DPA1	FGL2	NECTIN2	CCL4	ASS1	FN1	APP	MDK	SPP1	LGALS3BP	APOE	CLU	GRN	CXCL10	CCL3	TYROBP	PLCG2	LTA	HSP90AA1	C1QA	C3	A2M	SERPING1	CD14	FCGR3A	FCER1G	IGHG1	IGHA1	IGKC	IGHM	IGHG2	IRF4	C1R	C1S	CFD	RARRES2	OAS1	C1QC
	GOBP2	0.021	GOBP_BIOLOGICAL_ADHESION	IL1B	IFNG	HSP90AB1	AIF1	CCL2	LGALS1	CXCL12	HLA-DRB1	HLA-DPA1	FGL2	NECTIN2	CCL4	ASS1	FN1	APP	MDK	SPP1	LGALS3BP	CAV1	CD24	GAS6	CCDC80	COL3A1	FLOT1	IL4I1	HLA-DPB1	HLA-DMB	THY1	HLA-DRA	HLA-DQB1	HLA-DMA	HLA-DQA1	HLA-DRB5	MMP14	SOX4	GPNMB	HES1	CD9	SFRP2	CCN1	CCN2	COMP	MMP2	FBLN1	EFEMP2	COL18A1
	GOBP3	0.011	GOBP_BIOLOGICAL_PROCESS_INVOLVED_IN_INTERSPECIES_INTERACTION_BETWEEN_ORGANISMS	IL1B	IFNG	HSP90AB1	AIF1	CCL2	LGALS1	CXCL12	HLA-DRB1	HLA-DPA1	FGL2	NECTIN2	CCL4	ASS1	FN1	APOE	CLU	GRN	CXCL10	CCL3	TYROBP	PLCG2	LTA	HSP90AA1	C1QA	C3	A2M	SERPING1	CD14	FCGR3A	FCER1G	IGHG1	IGHA1	IGKC	IGHM	IGHG2	IRF4	C1R	C1S	CFD	RARRES2	OAS1	C1QC	C1QB	TASL	CD68	GSN
	GOBP4	0.014	GOBP_IMMUNE_RESPONSE	IL1B	IFNG	HSP90AB1	AIF1	CCL2	LGALS1	CXCL12	HLA-DRB1	HLA-DPA1	FGL2	NECTIN2	CCL4	ASS1	APP	MDK	APOE	CLU	GRN	CXCL10	CCL3	TYROBP	PLCG2	LTA	HSP90AA1	C1QA	C3	A2M	SERPING1	CD14	FCGR3A	FCER1G	IGHG1	IGHA1	IGKC	IGHM	IGHG2	IRF4	C1R	C1S	CFD	RARRES2	OAS1	C1QC	C1QB	TASL	CD68
	GOBP5	0.015	GOBP_REGULATION_OF_IMMUNE_SYSTEM_PROCESS	IL1B	IFNG	HSP90AB1	AIF1	CCL2	LGALS1	CXCL12	HLA-DRB1	HLA-DPA1	FGL2	NECTIN2	CCL4	FN1	APP	MDK	APOE	CLU	GRN	CXCL10	CCL3	TYROBP	PLCG2	LTA	HSP90AA1	C1QA	C3	A2M	SERPING1	CD14	FCGR3A	FCER1G	IGHG1	IGHA1	IGKC	IGHM	IGHG2	IRF4	C1R	C1S	CFD	RARRES2	OAS1	C1QC	C1QB	TASL	CD68
	GOBP6	0.07	GOBP_EXTERNAL_ENCAPSULATING_STRUCTURE_ORGANIZATION	APP	GSN	TNFRSF1A	MMP9	CST3	CAV1	GAS6	CCDC80	COL3A1	FLOT1	MMP14	SFRP2	CCN1	CCN2	COMP	MMP2	FBLN1	EFEMP2	COL18A1	COL1A1	COL5A1	COL8A1	TGFBI	LOXL1	CTSK	PXDN	SERPINH1	COL1A2	COL11A1	COL5A2	COL4A1	COL4A2	PRDX4	MMP11	AEBP1	FKBP10	FSCN1	LUM	P4HA1	CAPG	MMP7	VWA1
	GOBP7	0.036	GOBP_REGULATION_OF_CELL_DEATH	IL1B	IFNG	HSP90AB1	AIF1	CCL2	LGALS1	CXCL12	MDK	APOE	CLU	GRN	CXCL10	CCL3	TYROBP	PLCG2	LTA	HSP90AA1	C1QA	GSN	TNFRSF1A	HTRA1	BCL2L1	GSTP1	BNIP3	INHBA	MMP9	TIMP1	NUPR1	PRDX5	SERPINF1	CAV1	GAS6	SOX4	GPNMB	SFRP2	CCN1	CCN2	COMP	MMP2	ID1	ACTN1	CDKN2A	TNFRSF12A	MUC1	KRT18	HSPA1A
	GOBP8	0.00055	GOBP_REGULATION_OF_PROTEOLYSIS	IL1B	IFNG	HSP90AB1	FN1	APP	APOE	CLU	GRN	C3	A2M	SERPING1	GSN	SLPI	WFDC2	ECM1	IL1R2	MMP9	CST3	TIMP1	NUPR1	PRDX5	SERPINF1	LXN	CAV1	GAS6	MMP14	SFRP2	CCN1	CCN2	FBLN1	CLDN3	ANXA2	COL6A3	ATXN3	HSPA1A	HSPA1B	ENO1	CTSH	TNFSF10	LGMN	SERPINH1	DDRGK1	DHCR24	MGMT	UBB	CTSZ
	GOBP9	0.016	GOBP_TISSUE_DEVELOPMENT	IL1B	IFNG	HLA-DRB1	FN1	MDK	SPP1	CXCL10	CCL3	C3	TUBB	TNFRSF1A	ECM1	INHBA	MMP9	TIMP1	NUPR1	CHI3L1	HSPG2	CAV1	CD24	GAS6	COL3A1	FLOT1	MMP14	SOX4	HES1	SFRP2	CCN1	CCN2	COMP	MMP2	EFEMP2	COL18A1	COL1A1	COL5A1	COL8A1	TGFBI	ID1	CLDN3	ILK	CD151	TPM1	TACSTD2	CLDN5	RDX	FOLR1
	GOBP10	0.036	GOBP_PROGRAMMED_CELL_DEATH	IL1B	IFNG	HSP90AB1	AIF1	CCL2	LGALS1	CXCL12	APP	MDK	APOE	CLU	GRN	CXCL10	CCL3	TYROBP	PLCG2	LTA	HSP90AA1	CD14	GSN	IFI27	LCN2	TNFRSF1A	HTRA1	BCL2L1	GSTP1	BNIP3	INHBA	MMP9	TIMP1	NUPR1	PRDX5	CHI3L1	CAV1	CD24	GAS6	SOX4	SFRP2	CCN1	COMP	MMP2	ID1	ACTN1	CDKN2A	TNFRSF12A	MUC1
GSE154600's CD8T.R	GOBP1	0.011	GOBP_IMMUNE_RESPONSE	ZC3H12A	RIPK2	BCL2	CASP8	MALT1	DUSP10	LEF1	TBX21	IRF1	CEBPB	IRF4	JAK3	IL7R	SOCS1	ZBTB1	CRTAM	SLAMF6	PTGER4	PRDM1	TGFB1	PTK2B	CD28	CAMK4	PPP3CB	CTLA4	CBLB	ITK	THEMIS	SMAD7	TCF7	EXOSC6	HMCES	INPP5D	MAPK1	HMGB2	LYAR	ETS1	PDCD1	PELI1	FYN	XCL1	CD6	CD55	UNC13D	SLA2	HLA-DQA2
	GOBP2	0.011	GOBP_REGULATION_OF_IMMUNE_SYSTEM_PROCESS	ZC3H12A	RIPK2	BCL2	CASP8	MALT1	DUSP10	LEF1	TBX21	IRF1	CEBPB	IRF4	JAK3	IL7R	SOCS1	ZBTB1	CRTAM	SLAMF6	PTGER4	PRDM1	TGFB1	PTK2B	CD28	CAMK4	PPP3CB	CTLA4	CBLB	ITK	THEMIS	SMAD7	TCF7	EXOSC6	HMCES	INPP5D	MAPK1	HMGB2	LYAR	ETS1	PDCD1	PELI1	FYN	XCL1	CD6	CD55	UNC13D	SLA2	HLA-DQA2
	GOBP3	0.011	GOBP_IMMUNE_SYSTEM_DEVELOPMENT	ZC3H12A	RIPK2	BCL2	CASP8	MALT1	DUSP10	LEF1	TBX21	IRF1	CEBPB	IRF4	JAK3	IL7R	SOCS1	ZBTB1	CRTAM	SLAMF6	PTGER4	PRDM1	TGFB1	PTK2B	CD28	CAMK4	PPP3CB	CTLA4	CBLB	ITK	THEMIS	SMAD7	TCF7	EXOSC6	HMCES	INPP5D	MAPK1	HMGB2	LYAR	ETS1	PDCD1	ST3GAL1	CASP3	CBFB	ZFP36L2	TGFBR2	ZFP36	GPR137B	KLF13
	GOBP4	0.082	GOBP_LYMPHOCYTE_ACTIVATION	ZC3H12A	RIPK2	BCL2	CASP8	MALT1	DUSP10	LEF1	TBX21	IRF1	CEBPB	IRF4	JAK3	IL7R	SOCS1	ZBTB1	CRTAM	SLAMF6	PTGER4	PRDM1	TGFB1	PTK2B	CD28	CAMK4	PPP3CB	CTLA4	CBLB	ITK	THEMIS	SMAD7	TCF7	EXOSC6	HMCES	INPP5D	PELI1	FYN	XCL1	CD6	CD55	UNC13D	SLA2	HLA-DQA2	PRKCB	THEMIS2	ST3GAL1	CASP3	CBFB
	GOBP5	0.015	GOBP_BIOLOGICAL_PROCESS_INVOLVED_IN_INTERSPECIES_INTERACTION_BETWEEN_ORGANISMS	ZC3H12A	RIPK2	BCL2	CASP8	MALT1	DUSP10	LEF1	TBX21	IRF1	CEBPB	IRF4	JAK3	IL7R	SOCS1	ZBTB1	CRTAM	SLAMF6	PTGER4	PRDM1	TGFB1	PTK2B	MAPK1	HMGB2	LYAR	PELI1	FYN	XCL1	CD6	CD55	UNC13D	NCF1	HEXIM1	XCL2	RNF125	NLRC5	ZBP1	CXCL13	SH2D1A	KLRD1	SERPINB9	S100A8	ZC3HAV1	RGS1	SHFL	RPL39	GCH1
	GOBP6	0.19	GOBP_T_CELL_ACTIVATION	ZC3H12A	RIPK2	BCL2	CASP8	MALT1	DUSP10	LEF1	TBX21	IRF1	CEBPB	IRF4	JAK3	IL7R	SOCS1	ZBTB1	CRTAM	SLAMF6	PTGER4	PRDM1	CD28	CAMK4	PPP3CB	CTLA4	CBLB	ITK	THEMIS	SMAD7	TCF7	PELI1	FYN	XCL1	CD6	CD55	SLA2	HLA-DQA2	CASP3	CBFB	ZFP36L2	TGFBR2	NCK2	CD5	CLECL1	BCL11B	CCND3
	GOBP7	0.015	GOBP_REGULATION_OF_INTRACELLULAR_SIGNAL_TRANSDUCTION	ZC3H12A	RIPK2	BCL2	CASP8	MALT1	DUSP10	TGFB1	PTK2B	CD28	MAPK1	PELI1	FYN	XCL1	SLA2	PRKCB	NCF1	HEXIM1	XCL2	RNF125	TRAT1	HCST	S100A8	SEMA4D	FAS	SIPA1	GPR137B	NCK2	RAF1	MAP2K1	BCL2L11	F2R	PIM2	MAP2K3	LITAF	PMAIP1	URI1	PPM1B	FOXO1	OGT	ERN1	DNM2	MAP2K2	AUTS2	PER1	MDFIC	MAPKAPK5
	GOBP8	0.031	GOBP_POSITIVE_REGULATION_OF_NUCLEOBASE_CONTAINING_COMPOUND_METABOLIC_PROCESS	ZC3H12A	RIPK2	LEF1	TBX21	IRF1	CEBPB	IRF4	TGFB1	PTK2B	CD28	CAMK4	PPP3CB	EXOSC6	HMCES	MAPK1	HMGB2	LYAR	ETS1	PRKCB	NCF1	NLRC5	ZC3HAV1	CBFB	ZFP36L2	ZFP36	KLF13	NCK2	BCL11B	RAF1	MAP2K1	KLF2	CDK13	FLI1	F2R	PIM2	MAP2K3	LITAF	NFKB1	PLAC8	IRF9	FOXO1	OGT	ERN1	DNM2	MAP2K2	AUTS2
	GOBP9	0.0049	GOBP_POSITIVE_REGULATION_OF_IMMUNE_SYSTEM_PROCESS	ZC3H12A	RIPK2	BCL2	CASP8	MALT1	DUSP10	LEF1	TBX21	JAK3	IL7R	SOCS1	ZBTB1	CRTAM	SLAMF6	TGFB1	PTK2B	CD28	CAMK4	CTLA4	CBLB	ITK	THEMIS	EXOSC6	HMCES	INPP5D	MAPK1	HMGB2	PELI1	FYN	XCL1	CD6	CD55	UNC13D	SLA2	HLA-DQA2	PRKCB	THEMIS2	HEXIM1	XCL2	NLRC5	ZBP1	CXCL13	SH2D1A	KLRD1	TRAT1	PRKCH
	GOBP10	0.028	GOBP_PROGRAMMED_CELL_DEATH	ZC3H12A	RIPK2	BCL2	CASP8	MALT1	LEF1	IRF1	CEBPB	JAK3	IL7R	TGFB1	PTK2B	CD28	CTLA4	INPP5D	MAPK1	HMGB2	PDCD1	PELI1	PRKCB	NCF1	ZBP1	SERPINB9	PRKCH	ST3GAL1	S100A8	SEMA4D	FAS	TNFSF12	CRIP1	CASP3	TGFBR2	ZFP36	EVI2B	NCK2	CD5	TSC22D3	BCL11B	RAF1	BCL2L11	MKNK2	HIPK1	BLOC1S2	F2R	PIM2	PMAIP1
GSE154600's CD8T.NR	GOBP1	0.041	GOBP_BIOLOGICAL_ADHESION	CAV1	CCN2	COMP	MMP14	COL3A1	SFRP2	CCN1	ENG	MMP2	COL18A1	EFEMP2	COL1A1	COL5A1	COL8A1	TGFBI	IL1B	MDK	HES1	IGF1	ILK	SOX4	FN1	ID1	CLDN5	TPM1	FOLR1	PDLIM5	GAS6	FLOT1	POSTN	CD24	IFNG	HLA-DRB1	ICAM1	CD151	TGFB1I1	TACSTD2	CLDN3	COL6A1	SPP1	RDX	PALLD	CNN3	CCL2	GPNMB	HSPB1
	GOBP2	0.0071	GOBP_TISSUE_DEVELOPMENT	CAV1	CCN2	COMP	MMP14	COL3A1	SFRP2	CCN1	ENG	MMP2	COL18A1	EFEMP2	COL1A1	COL5A1	COL8A1	TGFBI	IL1B	MDK	HES1	IGF1	ILK	SOX4	FN1	ID1	CLDN5	TPM1	FOLR1	PDLIM5	GAS6	FLOT1	POSTN	CD24	IFNG	HLA-DRB1	ICAM1	CD151	TGFB1I1	TACSTD2	CLDN3	COL6A1	SPP1	RDX	PALLD	CNN3	COL4A2	COL4A1	COL1A2
	GOBP3	0.0031	GOBP_CIRCULATORY_SYSTEM_DEVELOPMENT	CAV1	CCN2	COMP	MMP14	COL3A1	SFRP2	CCN1	ENG	MMP2	COL18A1	EFEMP2	COL1A1	COL5A1	COL8A1	TGFBI	IL1B	MDK	HES1	IGF1	ILK	SOX4	FN1	ID1	CLDN5	TPM1	FOLR1	PDLIM5	CCL2	GPNMB	HSPB1	THY1	SHC1	TNFRSF12A	RRAS	THBS2	ANXA2	MFGE8	PDLIM1	COL4A2	COL4A1	COL1A2	COL11A1	TNFRSF1A	PRKDC	EGR1	CXCL10
	GOBP4	0.07	GOBP_EXTERNAL_ENCAPSULATING_STRUCTURE_ORGANIZATION	CAV1	CCN2	COMP	MMP14	COL3A1	SFRP2	CCN1	ENG	MMP2	COL18A1	EFEMP2	COL1A1	COL5A1	COL8A1	TGFBI	GAS6	FLOT1	POSTN	APP	FBLN1	CCDC80	COL4A2	COL4A1	COL1A2	COL11A1	TNFRSF1A	MMP9	COL5A2	CTSK	SERPINH1	FKBP10	LOXL1	GSN	PRDX4	CST3	FSCN1	MMP7	PXDN	MMP11	AEBP1	CAPG	LUM	P4HA1	VWA1
	GOBP5	0.01	GOBP_CELL_ACTIVATION	CAV1	CCN2	COMP	MMP14	COL3A1	IL1B	MDK	HES1	IGF1	ILK	SOX4	FN1	GAS6	CD24	IFNG	HLA-DRB1	ICAM1	CD151	CCL2	GPNMB	HSPB1	THY1	APP	CD9	AIF1	IGFBP2	TNFSF13B	HLA-DMB	TNFSF14	ACTN1	NECTIN2	MYL9	PRDX2	LGALS1	HBB	CD83	HLA-DRA	VWF	PRKDC	EGR1	CXCL10	ACTA2	INHBA	TIMP1	PBX1	APOE
	GOBP6	0.011	GOBP_REGULATION_OF_CELL_POPULATION_PROLIFERATION	CAV1	CCN2	COMP	SFRP2	CCN1	ENG	MMP2	COL18A1	EFEMP2	IL1B	MDK	HES1	IGF1	ILK	SOX4	FN1	ID1	CLDN5	TPM1	GAS6	CD24	IFNG	HLA-DRB1	TGFB1I1	TACSTD2	CLDN3	CCL2	GPNMB	SHC1	APP	FBLN1	CD9	AIF1	IGFBP2	TNFSF13B	HLA-DMB	CTNNA1	IGFBP7	PRKDC	EGR1	CXCL10	CTSH	SPRY1	ECM1	SOX17	VGLL4
	GOBP7	0.08	GOBP_RESPONSE_TO_ENDOGENOUS_STIMULUS	CAV1	CCN2	COMP	MMP14	COL3A1	SFRP2	CCN1	ENG	MMP2	COL1A1	IL1B	MDK	HES1	IGF1	ILK	ID1	CLDN5	FOLR1	CD24	ICAM1	TGFB1I1	COL6A1	SPP1	RDX	CCL2	SHC1	APP	CD9	AIF1	IGFBP2	CTNNA1	IGFBP7	HSP90AB1	ASS1	CLDN4	COL4A2	COL4A1	COL1A2	PRKDC	EGR1	CTSH	SPRY1	PAX8	FHL2	COL5A2	INHBA
	GOBP8	0.0073	GOBP_ANATOMICAL_STRUCTURE_FORMATION_INVOLVED_IN_MORPHOGENESIS	CAV1	CCN2	MMP14	SFRP2	CCN1	ENG	MMP2	COL18A1	COL1A1	COL5A1	COL8A1	TGFBI	IL1B	MDK	HES1	SOX4	FN1	ID1	CLDN5	TPM1	FOLR1	FLOT1	COL6A1	CCL2	GPNMB	HSPB1	THY1	SHC1	TNFRSF12A	RRAS	THBS2	ANXA2	MFGE8	CD9	TNFSF13B	TNFSF14	ACTN1	NECTIN2	MYL9	COL4A2	COL4A1	COL11A1	PRKDC	CXCL10	CTSH	SPRY1
	GOBP9	0.023	GOBP_REGULATION_OF_CELL_DEATH	CAV1	CCN2	COMP	SFRP2	CCN1	ENG	MMP2	IL1B	MDK	IGF1	SOX4	ID1	GAS6	IFNG	ICAM1	CCL2	GPNMB	HSPB1	SHC1	TNFRSF12A	AIF1	TNFSF14	ACTN1	PRDX2	LGALS1	HBB	CTNNA1	HSP90AB1	PLAUR	MUC1	KRT18	TNFRSF1A	PRKDC	EGR1	CXCL10	CTSH	PAX8	FHL2	ID3	MMP9	INHBA	TIMP1	HDAC2	SFRP4	DHCR24	NUPR1
	GOBP10	0.0049	GOBP_REGULATION_OF_IMMUNE_SYSTEM_PROCESS	CAV1	MMP14	COL3A1	IL1B	MDK	HES1	IGF1	SOX4	FN1	GAS6	FLOT1	CD24	IFNG	HLA-DRB1	ICAM1	CCL2	GPNMB	THY1	APP	CD9	AIF1	IGFBP2	TNFSF13B	HLA-DMB	TNFSF14	NECTIN2	PRDX2	LGALS1	CD83	HLA-DRA	HSP90AB1	PRKDC	CXCL10	CTSH	ECM1	C3	INHBA	APOE	GRN	PGF	VEGFB	MZB1	TYROBP	CLU	SLC39A10	FCGR3A
GSE154600's Fibroblast.R	GOBP1	0.067	GOBP_CYTOPLASMIC_TRANSLATION	RPS6	YBX3	RPS7	RPL26	HNRNPU	RPL23	RPS15A	RWDD1	RPL27	RPL38	RPS19	RPS15	RPL37	CSDE1	RPL24	EIF2S3	RPS28	RPS27	RPL23A	RPLP0	EIF4B	RPL39	RPL30	RPS16	RPS17	RPS24	RPS21	RPS25	RPL35	RPL35A	RPL14	EIF4A2	RPL22	RPS12	RPLP1	RPL13	RPS13	UBA52	RPLP2	RPL22L1	RPL36	RPL12	RPL17	RPL18	RPL18A	RPL21
	GOBP2	0.031	GOBP_ORGANONITROGEN_COMPOUND_BIOSYNTHETIC_PROCESS	RPS6	YBX3	RPS7	RPL26	HNRNPU	RPL23	RPS15A	RWDD1	RPL27	RPL38	RPS19	RPS15	RPL37	CSDE1	RPL24	EIF2S3	RPS28	RPS27	RPL23A	RPLP0	EIF4B	RPL39	RPL30	RPS16	RPS17	RPS24	RPS21	RPS25	RPL35	RPL35A	RPL14	EIF4A2	RPL22	RPS12	RPLP1	RPL13	RPS13	UBA52	RPLP2	RPL22L1	RPL36	RPL12	RPL17	RPL18	RPL18A	RPL21
	GOBP3	0.12	GOBP_PEPTIDE_BIOSYNTHETIC_PROCESS	RPS6	YBX3	RPS7	RPL26	HNRNPU	RPL23	RPS15A	RWDD1	RPL27	RPL38	RPS19	RPS15	RPL37	CSDE1	RPL24	EIF2S3	RPS28	RPS27	RPL23A	RPLP0	EIF4B	RPL39	RPL30	RPS16	RPS17	RPS24	RPS21	RPS25	RPL35	RPL35A	RPL14	EIF4A2	RPL22	RPS12	RPLP1	RPL13	RPS13	UBA52	RPLP2	RPL22L1	RPL36	RPL12	RPL17	RPL18	RPL18A	RPL21
	GOBP4	0.082	GOBP_PEPTIDE_METABOLIC_PROCESS	RPS6	YBX3	RPS7	RPL26	HNRNPU	RPL23	RPS15A	RWDD1	RPL27	RPL38	RPS19	RPS15	RPL37	CSDE1	RPL24	EIF2S3	RPS28	RPS27	RPL23A	RPLP0	EIF4B	RPL39	RPL30	RPS16	RPS17	RPS24	RPS21	RPS25	RPL35	RPL35A	RPL14	EIF4A2	RPL22	RPS12	RPLP1	RPL13	RPS13	UBA52	RPLP2	RPL22L1	RPL36	RPL12	RPL17	RPL18	RPL18A	RPL21
	GOBP5	0.028	GOBP_CELLULAR_MACROMOLECULE_BIOSYNTHETIC_PROCESS	RPS6	YBX3	RPS7	RPL26	HNRNPU	RPL23	RPS15A	RWDD1	RPL27	RPL38	RPS19	RPS15	RPL37	CSDE1	RPL24	EIF2S3	RPS28	RPS27	RPL23A	RPLP0	EIF4B	RPL39	RPL30	RPS16	RPS17	RPS24	RPS21	RPS25	RPL35	RPL35A	RPL14	EIF4A2	RPL22	RPS12	RPLP1	RPL13	RPS13	UBA52	RPLP2	RPL22L1	RPL36	RPL12	RPL17	RPL18	RPL18A	RPL21
	GOBP6	0.14	GOBP_AMIDE_BIOSYNTHETIC_PROCESS	RPS6	YBX3	RPS7	RPL26	HNRNPU	RPL23	RPS15A	RWDD1	RPL27	RPL38	RPS19	RPS15	RPL37	CSDE1	RPL24	EIF2S3	RPS28	RPS27	RPL23A	RPLP0	EIF4B	RPL39	RPL30	RPS16	RPS17	RPS24	RPS21	RPS25	RPL35	RPL35A	RPL14	EIF4A2	RPL22	RPS12	RPLP1	RPL13	RPS13	UBA52	RPLP2	RPL22L1	RPL36	RPL12	RPL17	RPL18	RPL18A	RPL21
	GOBP7	0.028	GOBP_CELLULAR_AMIDE_METABOLIC_PROCESS	RPS6	YBX3	RPS7	RPL26	HNRNPU	RPL23	RPS15A	RWDD1	RPL27	RPL38	RPS19	RPS15	RPL37	CSDE1	RPL24	EIF2S3	RPS28	RPS27	RPL23A	RPLP0	EIF4B	RPL39	RPL30	RPS16	RPS17	RPS24	RPS21	RPS25	RPL35	RPL35A	RPL14	EIF4A2	RPL22	RPS12	RPLP1	RPL13	RPS13	UBA52	RPLP2	RPL22L1	RPL36	RPL12	RPL17	RPL18	RPL18A	RPL21
	GOBP8	0.00079	GOBP_PROGRAMMED_CELL_DEATH	RPS6	YBX3	RPS7	RPL26	CYP1B1	BTG2	ZFP36L1	ZFP36	THBS1	DDX3X	PPP1R15A	IGF1	APOE	CTNNB1	PDGFRB	HIF1A	PHLDA1	CCN1	NR4A2	TMEM14A	PTGIS	PRNP	SOD2	GPX4	CDC42	LOX	CAV1	JUN	NR4A1	TIMP1	STAT1	MMP2	CEBPB	EGR1	TXNIP	SFRP2	CITED2	DAB2	FGFR1	SFRP4	GNAI2	CCL2	CXCL12	SHC1	GNAI3	HTRA1
	GOBP9	0.011	GOBP_REGULATION_OF_CELL_POPULATION_PROLIFERATION	RPS6	HNRNPU	RPL23	RPS15A	CYP1B1	BTG2	ZFP36L1	ZFP36	THBS1	IGF1	APOE	CTNNB1	PDGFRB	HIF1A	GLUL	VEGFB	CCN1	PRNP	SOD2	CDC42	S100A11	PLAAT4	CAV1	JUN	NR4A1	TIMP1	STAT1	MMP2	CEBPB	EGR1	TXNIP	SFRP2	CITED2	DAB2	FGFR1	SFRP4	GNAI2	CCL2	CXCL12	SHC1	GNAI3	HTRA1	PDCD5	PIM1	ITGAV	ATF3
	GOBP10	0.0034	GOBP_REGULATION_OF_CELL_DEATH	RPS6	YBX3	RPS7	RPL26	CYP1B1	BTG2	ZFP36L1	ZFP36	THBS1	DDX3X	IGF1	APOE	CTNNB1	PDGFRB	HIF1A	PHLDA1	CCN1	NR4A2	TMEM14A	PTGIS	PRNP	SOD2	GPX4	CDC42	LOX	CAV1	JUN	NR4A1	TIMP1	STAT1	MMP2	CEBPB	EGR1	TXNIP	SFRP2	CITED2	DAB2	FGFR1	SFRP4	GNAI2	CCL2	CXCL12	SHC1	GNAI3	HTRA1	PDCD5
GSE154600's Fibroblast.NR	GOBP1	0.13	GOBP_PROTEIN_CONTAINING_COMPLEX_ORGANIZATION	HSP90AB1	SVIP	RDX	HSP90AA1	HAX1	CD74	MAP1A	ARL3	TPR	CHCHD10	KIF5B	AP2B1	AP2M1	PIN1	XRCC5	RUVBL2	PLEC	DDX1	MACROH2A1	TERF1	CCT2	CCT8	PDZD11	HSPA1A	GOLGA2	EIF6	NEMF	WASL	HSPA1B	ADRM1	USP16	FN1	HLA-DRB1	MTPN	HES1	SMYD3	CALM1	PDGFC	COMP	RBMX	TAF7	CCL11	TLN1	STMN1	WDR1	DSTN
	GOBP2	0.031	GOBP_CELLULAR_MACROMOLECULE_LOCALIZATION	HSP90AB1	SVIP	RDX	HSP90AA1	HAX1	CD74	MAP1A	ARL3	TPR	CHCHD10	KIF5B	AP2B1	AP2M1	PIN1	XRCC5	RUVBL2	PLEC	DDX1	MACROH2A1	TERF1	CCT2	CCT8	PDZD11	LAPTM5	BCAP31	HERPUD1	VPS28	STX5	EMP2	CD24	ERP29	UFD1	VPS25	DERL2	FLNA	SSB	MYO1C	RAN	SNX6	LTBP2	STX8	NMT1	TMED9	TMED4	GOPC	B3GAT3
	GOBP3	0.031	GOBP_INTRACELLULAR_TRANSPORT	HSP90AB1	SVIP	RDX	HSP90AA1	HAX1	CD74	MAP1A	ARL3	TPR	CHCHD10	KIF5B	AP2B1	AP2M1	HSPA1A	GOLGA2	EIF6	NEMF	WASL	LAPTM5	BCAP31	HERPUD1	VPS28	STX5	EMP2	CD24	ERP29	UFD1	VPS25	DERL2	FLNA	SSB	MYO1C	RAN	SNX6	LTBP2	STX8	NMT1	TMED9	TMED4	GOPC	B3GAT3	RAB31	ARFRP1	TIMM17A	SRP14	SRP72
	GOBP4	0.016	GOBP_POSITIVE_REGULATION_OF_PROTEIN_METABOLIC_PROCESS	HSP90AB1	SVIP	RDX	HSP90AA1	HAX1	CD74	PIN1	XRCC5	RUVBL2	HSPA1A	GOLGA2	EIF6	HSPA1B	ADRM1	USP16	FN1	HLA-DRB1	MTPN	HES1	SMYD3	CALM1	PDGFC	LAPTM5	BCAP31	HERPUD1	VPS28	STX5	EMP2	CD24	ERP29	DDRGK1	NKD2	DHX36	TERF2IP	ANXA2	UBB	PPP1R12A	CHTOP	PSMC3	PSMD14	PSMC5	PSMC1	PSMC4	MAGEF1	CTSD	CCN2
	GOBP5	0.041	GOBP_PROTEOLYSIS	HSP90AB1	SVIP	MAP1A	HSPA1A	NEMF	HSPA1B	ADRM1	USP16	FN1	COMP	RBMX	TAF7	LAPTM5	BCAP31	HERPUD1	VPS28	UFD1	VPS25	DERL2	DDRGK1	NKD2	GABARAPL2	LAMTOR5	SRGN	ANXA2	UBB	UCHL1	PSMC3	PSMD14	PSMC5	PSMC1	PSMC4	MAGEF1	CTSD	CCN2	CLDN3	ANTXR1	PLAUR	ENO1	HDAC2	TNFSF10	UACA	MTCH1	TGFB1I1	TIMP3	PSMA3
	GOBP6	0.016	GOBP_MACROMOLECULE_CATABOLIC_PROCESS	HSP90AB1	SVIP	RDX	HSP90AA1	MAP1A	PIN1	HSPA1A	NEMF	HSPA1B	ADRM1	USP16	LAPTM5	BCAP31	HERPUD1	VPS28	STX5	UFD1	VPS25	DERL2	FLNA	SSB	DDRGK1	NKD2	DHX36	GABARAPL2	GPC1	ANXA2	UBB	UCHL1	PSMC3	PSMD14	PSMC5	PSMC1	PSMC4	MAGEF1	CTSD	PHB	VGLL4	SYNCRIP	POLR2G	TGFB1I1	TIMP3	PSMA3	CTSZ	PSMD1	PSMD2
	GOBP7	0.016	GOBP_CYTOSKELETON_ORGANIZATION	RDX	HAX1	MAP1A	ARL3	TPR	PIN1	PLEC	HSPA1A	GOLGA2	WASL	HSPA1B	HLA-DRB1	MTPN	CCL11	TLN1	STMN1	WDR1	DSTN	ARPC5L	CAPG	DBNL	EMP2	FLNA	MYO1C	RAN	ID1	KRT18	ACTB	TYROBP	EPB41L2	PPP1R12A	RHOBTB3	NUDC	TUBA1B	TUBA1A	TUBA1C	CCN2	CLDN3	ANTXR1	KRT17	GAPDH	TPM1	CSRP1	MYL9	ARHGDIB	PALLD
	GOBP8	0.17	GOBP_BIOLOGICAL_ADHESION	HSP90AB1	RDX	CD74	FN1	HLA-DRB1	HES1	COMP	CCL11	TLN1	HLA-DPA1	HLA-DPB1	HLA-DRA	HLA-DQB1	HLA-DQA1	HLA-DRB5	LAPTM5	EMP2	CD24	FLNA	ID1	KRT18	ACTB	ANXA2	PPP1R12A	CCN2	CLDN3	ANTXR1	PLAUR	CCL5	WNK1	TGFB1I1	SPINT2	PLAU	TPM1	CSRP1	MYL9	ARHGDIB	PALLD	LOXL2	COL12A1	HLA-A	CADM1	CD55	CCL4	CXCR4	PRDX2
	GOBP9	0.063	GOBP_PROTEIN_CATABOLIC_PROCESS	HSP90AB1	SVIP	RDX	HSP90AA1	MAP1A	PIN1	HSPA1A	NEMF	HSPA1B	ADRM1	USP16	LAPTM5	BCAP31	HERPUD1	VPS28	STX5	UFD1	VPS25	DERL2	FLNA	DDRGK1	NKD2	GABARAPL2	GPC1	ANXA2	UBB	UCHL1	PSMC3	PSMD14	PSMC5	PSMC1	PSMC4	MAGEF1	CTSD	PHB	VGLL4	TGFB1I1	TIMP3	PSMA3	CTSZ	PSMD1	PSMD2	SDF2L1	UBXN4	PSMD7	PSMD8
	GOBP10	0.0001	GOBP_REGULATION_OF_PROTEOLYSIS	HSP90AB1	SVIP	MAP1A	HSPA1A	HSPA1B	ADRM1	FN1	LAPTM5	BCAP31	HERPUD1	DDRGK1	NKD2	GABARAPL2	LAMTOR5	ANXA2	UBB	PSMC3	PSMD14	PSMC5	PSMC1	PSMC4	MAGEF1	CTSD	CCN2	CLDN3	ANTXR1	PLAUR	ENO1	HDAC2	TNFSF10	UACA	MTCH1	TIMP3	PSMA3	CTSZ	GAPDH	SPINT2	GPI	WFDC2	DNAJC1	ECM1	PEBP1	CST7	CAST	PCSK1N	SERPINB1
GSE154600's Macrophages.R	GOBP1	0.021	GOBP_RESPONSE_TO_OXYGEN_CONTAINING_COMPOUND	IL6	APOE	PTK2B	GCH1	THBS1	ZFP36	KLF4	PER1	MIF	TFRC	CEBPB	CD36	C5AR1	NR1H3	SLC11A1	HAMP	CD55	RIPK2	CLEC7A	IL10	AIF1	NCF1	NLRP3	LY96	CD68	LILRB2	EREG	IRAK3	C2	COLEC12	S100A8	S100A9	CXCL5	CXCL2	CXCL3	ROMO1	FOS	ACE	ADM	PTGER2	LRRK2	MMP9	TIMP1	SOCS3	RPL23	RPL27
	GOBP2	0.014	GOBP_DEFENSE_RESPONSE	IL6	APOE	PTK2B	GCH1	THBS1	ZFP36	KLF4	PER1	MIF	TFRC	CEBPB	CD36	C5AR1	NR1H3	SLC11A1	HAMP	CD55	RIPK2	CLEC7A	IL10	AIF1	NCF1	NLRP3	LY96	CD68	LILRB2	EREG	IRAK3	C2	COLEC12	S100A8	S100A9	CXCL5	CXCL2	CXCL3	ROMO1	FOS	ACE	ADM	PTGER2	LRRK2	MMP9	TIMP1	SOCS3	RPL39	FURIN
	GOBP3	0.3	GOBP_CYTOPLASMIC_TRANSLATION	RPL23	RPL27	RPL39	RPS15A	RPS17	RPS24	RPL26	ZNF385A	YBX3	RPL37	RPLP1	RPL38	UBA52	RPS28	RPS27	RPL23A	RPS21	RPS25	RPL35	RPLP2	RPL36	RPL17	RPL21	RPL27A	RPL28	RPL32	RPL34	RPL37A	RPL41	RPL36A	RPS10	RPS29
	GOBP4	0.053	GOBP_ORGANONITROGEN_COMPOUND_BIOSYNTHETIC_PROCESS	IL6	APOE	PTK2B	GCH1	THBS1	ZFP36	KLF4	PER1	RPL23	RPL27	MT3	PDK4	ACSL1	CYP1B1	GLUL	RGS2	NAMPT	MAN1A1	RPL39	FURIN	PPM1B	B4GALT1	TMSB4X	RPS15A	RPS17	RPS24	RPL26	ZNF385A	YBX3	RPL37	RPLP1	RPL38	UBA52	RPS28	RPS27	RPL23A	RPS21	RPS25	RPL35	RPLP2	RPL36	RPL17	RPL21	RPL27A	RPL28	RPL32
	GOBP5	0.0073	GOBP_IMMUNE_RESPONSE	IL6	APOE	PTK2B	GCH1	THBS1	MIF	TFRC	CEBPB	CD36	C5AR1	NR1H3	SLC11A1	HAMP	CD55	RIPK2	CLEC7A	IL10	AIF1	NCF1	NLRP3	LY96	CD68	LILRB2	EREG	IRAK3	C2	COLEC12	S100A8	S100A9	CXCL5	CXCL2	CXCL3	ROMO1	PELI1	CSF2RB	TRPM4	AHR	LRP1	HRH2	RPL39	FURIN	CCL7	SLAMF8	CCL20	FGR	TYROBP
	GOBP6	0.046	GOBP_BIOLOGICAL_PROCESS_INVOLVED_IN_INTERSPECIES_INTERACTION_BETWEEN_ORGANISMS	IL6	APOE	PTK2B	GCH1	ZFP36	MIF	TFRC	CEBPB	CD36	C5AR1	NR1H3	SLC11A1	HAMP	CD55	RIPK2	CLEC7A	IL10	AIF1	NCF1	NLRP3	LY96	CD68	LILRB2	EREG	IRAK3	C2	COLEC12	S100A8	S100A9	CXCL5	CXCL2	CXCL3	ROMO1	FOS	ACE	ADM	PTGER2	PELI1	CSF2RB	SOD2	INSR	CARD16	ADAM9	RPL39	PPM1B	CCL7
	GOBP7	0.084	GOBP_REGULATION_OF_IMMUNE_SYSTEM_PROCESS	IL6	APOE	PTK2B	THBS1	ZFP36	MIF	TFRC	CEBPB	CD36	C5AR1	NR1H3	SLC11A1	HAMP	CD55	RIPK2	CLEC7A	IL10	AIF1	NCF1	NLRP3	LY96	CD68	LILRB2	EREG	IRAK3	C2	COLEC12	FOS	LRRK2	PELI1	TRPM4	AHR	IRS2	RBP4	FURIN	CCL7	SLAMF8	CCL20	FGR	TYROBP	ITGAM	CLEC4E	CFD	IGHG4	CFP	CR1
	GOBP8	0.021	GOBP_HOMEOSTATIC_PROCESS	IL6	APOE	PTK2B	ZFP36	MIF	TFRC	CEBPB	CD36	C5AR1	NR1H3	SLC11A1	HAMP	CD55	S100A8	S100A9	ACE	ADM	PTGER2	LRRK2	MT3	PDK4	ACSL1	TRPM4	SOD2	INSR	IRS2	RBP4	GNAI2	BCL2L11	TGM2	KCNMA1	TXN	ERN1	KLF2	AQP9	CCL7	SLAMF8	LYZ	JCHAIN	C5AR2	FPR1	FPR3	ANO6	METRNL	RPS17	RPS24
	GOBP9	0.099	GOBP_INFLAMMATORY_RESPONSE	IL6	APOE	THBS1	ZFP36	KLF4	PER1	MIF	TFRC	CEBPB	CD36	C5AR1	NR1H3	SLC11A1	HAMP	RIPK2	CLEC7A	IL10	AIF1	NCF1	NLRP3	LY96	CD68	S100A8	S100A9	CXCL5	CXCL2	CXCL3	FOS	ACE	ADM	PTGER2	LRRK2	MMP9	TIMP1	SOCS3	FURIN	B4GALT1	TMSB4X	CCL7	SLAMF8	CCL20	FGR	LYZ	CCL18	IL10RB	TREM1
	GOBP10	0.021	GOBP_REGULATION_OF_CELL_DEATH	IL6	APOE	PTK2B	THBS1	ZFP36	KLF4	MIF	TFRC	CEBPB	CD36	RIPK2	CLEC7A	IL10	AIF1	S100A8	S100A9	FOS	ACE	ADM	LRRK2	MMP9	TIMP1	SOCS3	MT3	PDK4	CYP1B1	PELI1	LRP1	SOD2	CARD16	IRS2	GNAI2	BCL2L11	TGM2	KCNMA1	TXN	NDUFA13	DNM2	CDKN1B	TXNIP	RHOB	B4GALT1	TYROBP	ITGAM	UBD	BNIP3L
GSE154600's Macrophages.NR	GOBP1	0.015	GOBP_CELL_CYCLE	CDK6	NUMA1	CCNB1	CDC20	AURKB	PLK1	CENPE	TPR	NUSAP1	SMC3	NUF2	SGO1	KIFC1	CENPF	RAD21	CDCA5	PTTG1	UBE2C	ANAPC15	ZWINT	SMC4	SMC2	NCAPG	SGO2	CDK1	CENPA	SPC25	TPX2	GOLGA2	CCNB2	STMN1	KIF20B	CCND1	CCND2	CCNA2	CKS1B	VRK1	DLG1	CCL2	CDKN2A	MUC1	DLGAP5	TUBG1	IK	BAZ1B	CENPK
	GOBP2	0.036	GOBP_MITOTIC_CELL_CYCLE	CDK6	NUMA1	CCNB1	CDC20	AURKB	PLK1	CENPE	TPR	NUSAP1	SMC3	NUF2	SGO1	KIFC1	CENPF	RAD21	CDCA5	PTTG1	UBE2C	ANAPC15	ZWINT	SMC4	SMC2	NCAPG	SGO2	CDK1	CENPA	SPC25	TPX2	GOLGA2	CCNB2	STMN1	KIF20B	CCND1	CCND2	CCNA2	CKS1B	VRK1	DLG1	CCL2	CDKN2A	MUC1	DLGAP5	TUBG1	IK	BAZ1B	CENPK
	GOBP3	0.057	GOBP_MITOTIC_CELL_CYCLE_PROCESS	CDK6	NUMA1	CCNB1	CDC20	AURKB	PLK1	CENPE	TPR	NUSAP1	SMC3	NUF2	SGO1	KIFC1	CENPF	RAD21	CDCA5	PTTG1	UBE2C	ANAPC15	ZWINT	SMC4	SMC2	NCAPG	SGO2	CDK1	CENPA	SPC25	TPX2	GOLGA2	CCNB2	STMN1	KIF20B	CCND1	CCND2	CCNA2	CKS1B	VRK1	DLG1	CCL2	CDKN2A	MUC1	DLGAP5	TUBG1	IK	BAZ1B	CENPK
	GOBP4	0.099	GOBP_CELL_DIVISION	CDK6	NUMA1	CCNB1	CDC20	AURKB	PLK1	CENPE	TPR	NUSAP1	SMC3	NUF2	SGO1	KIFC1	CENPF	RAD21	CDCA5	PTTG1	UBE2C	ANAPC15	ZWINT	SMC4	SMC2	NCAPG	SGO2	CDK1	CENPA	SPC25	TPX2	GOLGA2	CCNB2	STMN1	KIF20B	CCND1	CCND2	CCNA2	CKS1B	VRK1	TUBA1A	TOP2A	ASPM	SAC3D1	CETN3	HELLS	RUVBL1	NUP37	CDC123
	GOBP5	0.036	GOBP_CELL_CYCLE_PROCESS	CDK6	NUMA1	CCNB1	CDC20	AURKB	PLK1	CENPE	TPR	NUSAP1	SMC3	NUF2	SGO1	KIFC1	CENPF	RAD21	CDCA5	PTTG1	UBE2C	ANAPC15	ZWINT	SMC4	SMC2	NCAPG	SGO2	CDK1	CENPA	SPC25	TPX2	GOLGA2	CCNB2	STMN1	KIF20B	CCND1	CCND2	CCNA2	CKS1B	VRK1	DLG1	CCL2	CDKN2A	MUC1	DLGAP5	TUBG1	IK	BAZ1B	CENPK
	GOBP6	0.067	GOBP_BIOLOGICAL_ADHESION	CDK6	DLG1	CCL2	CDKN2A	MUC1	HES1	CCN2	GATA3	HSP90AB1	KRT18	GTPBP4	MDK	SFRP2	TPM1	ID1	TACSTD2	CLDN3	THY1	CCR7	MYL9	EMP2	ANTXR1	PDLIM1	RAC3	COMP	COL3A1	CD24	IFNG	ITGA4	EFEMP2	CCN1	COL18A1	COL1A1	COL5A1	COL8A1	FOLR1	CLDN1	EPCAM	TGFB1I1	LAMB2	COL6A1	EGR3	VCAM1	CX3CR1	CD209	CD3E
	GOBP7	0.053	GOBP_CHROMOSOME_ORGANIZATION	NUMA1	CCNB1	CDC20	AURKB	PLK1	CENPE	TPR	NUSAP1	SMC3	NUF2	SGO1	KIFC1	CENPF	RAD21	CDCA5	PTTG1	UBE2C	ANAPC15	ZWINT	SMC4	SMC2	NCAPG	SGO2	CDK1	CENPA	DLGAP5	TUBG1	IK	BAZ1B	CENPK	MKI67	PCNA	MCM3	MCM4	TOP2A	HELLS	RUVBL1	FEN1	EHMT2	RNF212	GATA3	HSP90AB1	ACTL6A	RUVBL2	RPA1	MCM7
	GOBP8	0.046	GOBP_SISTER_CHROMATID_SEGREGATION	NUMA1	CCNB1	CDC20	AURKB	PLK1	CENPE	TPR	NUSAP1	SMC3	NUF2	SGO1	KIFC1	CENPF	RAD21	CDCA5	PTTG1	UBE2C	ANAPC15	ZWINT	SMC4	SMC2	NCAPG	SGO2	DLGAP5	TUBG1	IK	BAZ1B	CENPK	TOP2A	FEN1
	GOBP9	0.046	GOBP_MITOTIC_SISTER_CHROMATID_SEGREGATION	NUMA1	CCNB1	CDC20	AURKB	PLK1	CENPE	TPR	NUSAP1	SMC3	NUF2	SGO1	KIFC1	CENPF	RAD21	CDCA5	PTTG1	UBE2C	ANAPC15	ZWINT	SMC4	SMC2	NCAPG	SGO2	DLGAP5	TUBG1	IK	BAZ1B	CENPK
	GOBP10	0.053	GOBP_CYTOSKELETON_ORGANIZATION	NUMA1	CCNB1	CDC20	AURKB	PLK1	CENPE	TPR	NUSAP1	SMC3	NUF2	SGO1	KIFC1	CDK1	CENPA	SPC25	TPX2	GOLGA2	CCNB2	STMN1	DLG1	CCL2	DLGAP5	TUBG1	OFD1	TUBA1A	TUBB2A	TUBB4B	TUBA4A	ASPM	SAC3D1	CETN3	CCN2	PCLAF	KRT18	MNS1	MDK	TPM1	ID1	TACSTD2	CLDN3	THY1	CCR7	MYL9	EMP2	ANTXR1	PDLIM1
GSE154600's Monocytes.R	GOBP1	0.19	GOBP_CYTOPLASMIC_TRANSLATION	RPS19	RPL39	RPL30	RPS15A	RPL26	YBX3	RPL23	RPS15	RPL37	RPS17	RPS24	RPLP1	RPS12	RPL27	RPS16	RPL24	RPL38	RPS28	RPS27	RPL23A	RPL22	RPS21	RPS25	RPL35	RPL35A	UBA52	RPS13	RPS23	RPLP2	RPL36	RPL17	RPL18A	RPL21	RPL27A	RPL28	RPL31	RPL32	RPL34	RPL37A	RPL41	RPL36A	RPS10	RPS18	RPS29
	GOBP2	0.031	GOBP_ORGANONITROGEN_COMPOUND_BIOSYNTHETIC_PROCESS	RPS19	RPL39	RPL30	RPS15A	RPL26	YBX3	RPL23	RPS15	RPL37	RPS17	RPS24	RPLP1	RPS12	RPL27	RPS16	RPL24	RPL38	RPS28	RPS27	RPL23A	RPL22	RPS21	RPS25	RPL35	RPL35A	UBA52	RPS13	RPS23	RPLP2	RPL36	RPL17	RPL18A	RPL21	RPL27A	RPL28	RPL31	RPL32	RPL34	RPL37A	RPL41	RPL36A	RPS10	RPS18	RPS29	PTK2B	DAPK1
	GOBP3	0.14	GOBP_PEPTIDE_METABOLIC_PROCESS	RPS19	RPL39	RPL30	RPS15A	RPL26	YBX3	RPL23	RPS15	RPL37	RPS17	RPS24	RPLP1	RPS12	RPL27	RPS16	RPL24	RPL38	RPS28	RPS27	RPL23A	RPL22	RPS21	RPS25	RPL35	RPL35A	UBA52	RPS13	RPS23	RPLP2	RPL36	RPL17	RPL18A	RPL21	RPL27A	RPL28	RPL31	RPL32	RPL34	RPL37A	RPL41	RPL36A	RPS10	RPS18	RPS29	PTK2B	DAPK1
	GOBP4	0.016	GOBP_AMIDE_BIOSYNTHETIC_PROCESS	RPS19	RPL39	RPL30	RPS15A	RPL26	YBX3	RPL23	RPS15	RPL37	RPS17	RPS24	RPLP1	RPS12	RPL27	RPS16	RPL24	RPL38	RPS28	RPS27	RPL23A	RPL22	RPS21	RPS25	RPL35	RPL35A	UBA52	RPS13	RPS23	RPLP2	RPL36	RPL17	RPL18A	RPL21	RPL27A	RPL28	RPL31	RPL32	RPL34	RPL37A	RPL41	RPL36A	RPS10	RPS18	RPS29	PTK2B	DAPK1
	GOBP5	0.14	GOBP_CELLULAR_AMIDE_METABOLIC_PROCESS	RPS19	RPL39	RPL30	RPS15A	RPL26	YBX3	RPL23	RPS15	RPL37	RPS17	RPS24	RPLP1	RPS12	RPL27	RPS16	RPL24	RPL38	RPS28	RPS27	RPL23A	RPL22	RPS21	RPS25	RPL35	RPL35A	UBA52	RPS13	RPS23	RPLP2	RPL36	RPL17	RPL18A	RPL21	RPL27A	RPL28	RPL31	RPL32	RPL34	RPL37A	RPL41	RPL36A	RPS10	RPS18	RPS29	PTK2B	DAPK1
	GOBP6	0.016	GOBP_CELLULAR_MACROMOLECULE_BIOSYNTHETIC_PROCESS	RPS19	RPL39	RPL30	RPS15A	RPL26	YBX3	RPL23	RPS15	RPL37	RPS17	RPS24	RPLP1	RPS12	RPL27	RPS16	RPL24	RPL38	RPS28	RPS27	RPL23A	RPL22	RPS21	RPS25	RPL35	RPL35A	UBA52	RPS13	RPS23	RPLP2	RPL36	RPL17	RPL18A	RPL21	RPL27A	RPL28	RPL31	RPL32	RPL34	RPL37A	RPL41	RPL36A	RPS10	RPS18	RPS29	PTK2B	DAPK1
	GOBP7	0.053	GOBP_PEPTIDE_BIOSYNTHETIC_PROCESS	RPS19	RPL39	RPL30	RPS15A	RPL26	YBX3	RPL23	RPS15	RPL37	RPS17	RPS24	RPLP1	RPS12	RPL27	RPS16	RPL24	RPL38	RPS28	RPS27	RPL23A	RPL22	RPS21	RPS25	RPL35	RPL35A	UBA52	RPS13	RPS23	RPLP2	RPL36	RPL17	RPL18A	RPL21	RPL27A	RPL28	RPL31	RPL32	RPL34	RPL37A	RPL41	RPL36A	RPS10	RPS18	RPS29	PTK2B	DAPK1
	GOBP8	0.041	GOBP_IMMUNE_RESPONSE	RPS19	RPL39	RPL30	PTK2B	DAPK1	RARA	THBS1	IL15	IDO1	GCH1	MAPK1	EREG	MIF	CD36	FPR2	S100A8	S100A9	ADAM8	SLC15A4	STAT1	RIPK2	CLEC7A	CD81	S100A12	LILRA5	FGR	CCL20	IRAK3	MARCO	UBD	IL10RB	SLC11A1	HMGB2	IRF4	HAMP	CEBPB	CD55	CXCL9	SLAMF8	LYZ	TNFRSF14	LY96	TYROBP	ROMO1	GBP5	CD1D
	GOBP9	0.041	GOBP_BIOLOGICAL_PROCESS_INVOLVED_IN_INTERSPECIES_INTERACTION_BETWEEN_ORGANISMS	RPS19	RPL39	RPL30	RPS15A	PTK2B	DAPK1	RARA	ZFP36	EEF1G	IL15	PPM1B	IDO1	GCH1	SOD2	ANPEP	MAPK1	EREG	INSR	MIF	CD36	FPR2	S100A8	S100A9	ADAM8	SLC15A4	STAT1	RIPK2	CLEC7A	CD81	S100A12	LILRA5	FGR	CCL20	IRAK3	MARCO	UBD	IL10RB	SLC11A1	HMGB2	IRF4	HAMP	CEBPB	CD55	CXCL9	SLAMF8	LYZ
	GOBP10	0.011	GOBP_REGULATION_OF_INTRACELLULAR_SIGNAL_TRANSDUCTION	RPL26	YBX3	RPL23	RPS15	RPL37	PTK2B	THBS1	RGS2	PPM1B	CHP1	TMSB4X	SOD2	MAPK1	INSR	MIF	CD36	FPR2	S100A8	S100A9	ADAM8	SLC15A4	STAT1	RIPK2	CLEC7A	CD81	S100A12	LILRA5	FGR	CCL20	IRAK3	MARCO	UBD	PRKCB	SEMA4D	PTPRJ	HCST	SECTM1	ADAM9	CARD16	URI1	LRRK2	MMP9	DDT	NDUFA13	ERN1	TXN
GSE154600's Monocytes.NR	GOBP1	0.021	GOBP_BIOLOGICAL_ADHESION	TNF	CAV1	IL1B	MDK	CD24	PDPN	ITGA4	IGF1	SFRP2	MMP2	CCN1	ID1	COMP	CCL2	CX3CR1	CCL5	LCK	CXCL12	CD27	HSP90AB1	CADM1	EGR3	TNFRSF18	CD3E	PRDX2	SHC1	TNFRSF12A	CDKN2A	MUC1	KRT18	CD2	PERP	COL3A1	CLDN1	CCN2	HES1	TPM1	COL1A1	COL5A1	ITGB5	FOLR1	CLDN3	TACSTD2	COL18A1	COL8A1	COL6A1
	GOBP2	0.053	GOBP_PROGRAMMED_CELL_DEATH	TNF	CAV1	IL1B	MDK	CD24	PDPN	ITGA4	IGF1	SFRP2	MMP2	CCN1	ID1	COMP	CCL2	CX3CR1	CCL5	LCK	CXCL12	CD27	HSP90AB1	CADM1	EGR3	TNFRSF18	CD3E	PRDX2	SHC1	TNFRSF12A	CDKN2A	MUC1	KRT18	CD2	PERP	CCL3	JUN	ANXA6	INHBA	IFT57	PIM1	PAX8	FHL2	AHI1	DHCR24	NUPR1	MGMT	UBB	CHI3L1
	GOBP3	0.016	GOBP_TISSUE_DEVELOPMENT	TNF	CAV1	IL1B	MDK	CD24	PDPN	ITGA4	IGF1	SFRP2	MMP2	CCN1	ID1	COMP	COL3A1	CLDN1	CCN2	HES1	TPM1	COL1A1	COL5A1	ITGB5	FOLR1	CLDN3	TACSTD2	COL18A1	COL8A1	COL6A1	TGFB1I1	EFEMP2	EPCAM	CNN3	CCL3	JUN	ANXA6	INHBA	IFT57	PIM1	PAX8	FHL2	AHI1	DHCR24	NUPR1	MGMT	UBB	CHI3L1	ECM1
	GOBP4	0.031	GOBP_IMMUNE_RESPONSE	TNF	CAV1	IL1B	MDK	CD24	CCL2	CX3CR1	CCL5	LCK	CXCL12	CD27	HSP90AB1	CADM1	COL3A1	CLDN1	THY1	EMP2	CCL4	LAG3	HLA-DOB	HLA-DQB2	SPON2	ASS1	IL32	CCL3	TREM2	CLU	SLC39A10	HSPA1A	HSPA1B	GZMA	HSP90AA1	IFI27	LCN2	ECM1	CTSK	CCL8	CXCL1	CCL3L1	RARRES2	MYO1C	CXCL14	RORA	S100A13	RNF168	IGHA1
	GOBP5	0.0073	GOBP_CELL_MIGRATION	TNF	CAV1	IL1B	MDK	CD24	PDPN	ITGA4	IGF1	SFRP2	MMP2	CCN1	ID1	CCL2	CX3CR1	CCL5	LCK	CXCL12	EGR3	TNFRSF18	COL3A1	CLDN1	CCN2	HES1	TPM1	COL1A1	COL5A1	ITGB5	FOLR1	CLDN3	TACSTD2	THY1	EMP2	CCL4	CD9	PLAU	GTPBP4	CLDN4	ITGB7	PDLIM1	TRIP6	CCL3	JUN	ANXA6	TREM2	AKAP12	IGFBP3
	GOBP6	0.067	GOBP_REGULATION_OF_CELL_DEATH	TNF	CAV1	IL1B	MDK	PDPN	ITGA4	IGF1	SFRP2	MMP2	CCN1	ID1	COMP	CCL2	CX3CR1	CCL5	LCK	CXCL12	CD27	HSP90AB1	EGR3	TNFRSF18	CD3E	PRDX2	SHC1	TNFRSF12A	CDKN2A	MUC1	KRT18	CCN2	CCL3	JUN	INHBA	IFT57	PIM1	PAX8	FHL2	AHI1	DHCR24	NUPR1	MGMT	UBB	TREM2	CLU	SLC39A10	HSPA1A	HSPA1B
	GOBP7	0.041	GOBP_CELL_ACTIVATION	TNF	CAV1	IL1B	MDK	CD24	PDPN	ITGA4	IGF1	COMP	CCL2	CX3CR1	CCL5	LCK	CD27	CADM1	EGR3	CD3E	PRDX2	CD2	COL3A1	CCN2	HES1	THY1	LAG3	HLA-DOB	HLA-DQB2	CD9	MYL9	IGFBP2	RASAL3	SLC7A1	HSPH1	VWF	CCL3	JUN	INHBA	TREM2	CLU	SLC39A10	AKAP12	ACTA2	RORA	S100A13	RNF168	IGHA1	IGHG1
	GOBP8	0.00072	GOBP_ANATOMICAL_STRUCTURE_FORMATION_INVOLVED_IN_MORPHOGENESIS	TNF	CAV1	IL1B	MDK	PDPN	ITGA4	SFRP2	MMP2	CCN1	ID1	CCL2	CX3CR1	EGR3	SHC1	TNFRSF12A	PERP	CCN2	HES1	TPM1	COL1A1	COL5A1	ITGB5	FOLR1	COL18A1	COL8A1	COL6A1	THY1	EMP2	CD9	MYL9	THBS2	MFGE8	JUN	INHBA	IFT57	PIM1	PAX8	FHL2	AHI1	CHI3L1	TREM2	HTRA1	ECM1	CTHRC1	EGR2	COL4A1
	GOBP9	0.0073	GOBP_REGULATION_OF_CELL_POPULATION_PROLIFERATION	TNF	CAV1	IL1B	MDK	CD24	PDPN	ITGA4	IGF1	SFRP2	MMP2	CCN1	ID1	COMP	CCL2	CX3CR1	CCL5	CXCL12	EGR3	CD3E	SHC1	CDKN2A	CLDN1	CCN2	HES1	TPM1	CLDN3	TACSTD2	COL18A1	TGFB1I1	EFEMP2	EPCAM	EMP2	CD9	PLAU	GTPBP4	IGFBP2	RASAL3	SLC7A1	FBLN1	IGFBP7	JUN	INHBA	IFT57	PIM1	DHCR24	NUPR1
	GOBP10	0.0071	GOBP_PROTEOLYSIS	TNF	CAV1	IL1B	SFRP2	MMP2	CCN1	COMP	LCK	CD27	HSP90AB1	PERP	CCN2	CLDN3	TGFB1I1	PLAU	CLDN4	FBLN1	SPOCK2	COL6A3	IFT57	DHCR24	NUPR1	MGMT	UBB	TREM2	CLU	HSPA1A	HSPA1B	GZMA	IFI27	HSPA5	HTRA1	EGLN3	BIRC5	PARP1	TIMP3	CRYAB	USP47	SQSTM1	MTCH1	BEX3	GZMH	ECM1	CTSK	SERPINH1	RNF168
GSE154600's NK.R	GOBP1	0.49	GOBP_CYTOPLASMIC_TRANSLATION	RPS19	RPL39	RPL30	RPL26	RPL23	RPS15	RPL37	RPS15A	UBA52	RPS17	RPS24	RPLP1	RPS28	RPS27	RPL27	RPS21	RPS25	RPL35	RPL38	RPL23A	EIF4B	RPLP2	RPL36	RPL17	RPL18A	RPL21	RPL27A	RPL28	RPL31	RPL32	RPL34	RPL37A	RPL41	RPL36A	RPS10	RPS29
	GOBP2	0.099	GOBP_CELLULAR_MACROMOLECULE_BIOSYNTHETIC_PROCESS	RPS19	RPL39	RPL30	RPL26	RPL23	RPS15	RPL37	RPS15A	UBA52	RPS17	RPS24	RPLP1	RPS28	RPS27	RPL27	RPS21	RPS25	RPL35	RPL38	RPL23A	EIF4B	RPLP2	RPL36	RPL17	RPL18A	RPL21	RPL27A	RPL28	RPL31	RPL32	RPL34	RPL37A	RPL41	RPL36A	RPS10	RPS29	RARA	PTK2B	NCK2	ZFP36L2	RPS6KA3	ZFP36	PER1	TOB1	TENT4B	CNOT9
	GOBP3	0.25	GOBP_AMIDE_BIOSYNTHETIC_PROCESS	RPS19	RPL39	RPL30	RPL26	RPL23	RPS15	RPL37	RPS15A	UBA52	RPS17	RPS24	RPLP1	RPS28	RPS27	RPL27	RPS21	RPS25	RPL35	RPL38	RPL23A	EIF4B	RPLP2	RPL36	RPL17	RPL18A	RPL21	RPL27A	RPL28	RPL31	RPL32	RPL34	RPL37A	RPL41	RPL36A	RPS10	RPS29	RARA	PTK2B	NCK2	ZFP36L2	RPS6KA3	ZFP36	PER1	TOB1	TENT4B	CNOT9
	GOBP4	0.12	GOBP_ORGANONITROGEN_COMPOUND_BIOSYNTHETIC_PROCESS	RPS19	RPL39	RPL30	RPL26	RPL23	RPS15	RPL37	RPS15A	UBA52	RPS17	RPS24	RPLP1	RPS28	RPS27	RPL27	RPS21	RPS25	RPL35	RPL38	RPL23A	EIF4B	RPLP2	RPL36	RPL17	RPL18A	RPL21	RPL27A	RPL28	RPL31	RPL32	RPL34	RPL37A	RPL41	RPL36A	RPS10	RPS29	RARA	PTK2B	NCK2	ZFP36L2	RPS6KA3	ZFP36	PER1	TOB1	TENT4B	CNOT9
	GOBP5	0.25	GOBP_PEPTIDE_BIOSYNTHETIC_PROCESS	RPS19	RPL39	RPL30	RPL26	RPL23	RPS15	RPL37	RPS15A	UBA52	RPS17	RPS24	RPLP1	RPS28	RPS27	RPL27	RPS21	RPS25	RPL35	RPL38	RPL23A	EIF4B	RPLP2	RPL36	RPL17	RPL18A	RPL21	RPL27A	RPL28	RPL31	RPL32	RPL34	RPL37A	RPL41	RPL36A	RPS10	RPS29	RARA	PTK2B	NCK2	ZFP36L2	RPS6KA3	ZFP36	PER1	TOB1	TENT4B	CNOT9
	GOBP6	0.22	GOBP_PEPTIDE_METABOLIC_PROCESS	RPS19	RPL39	RPL30	RPL26	RPL23	RPS15	RPL37	RPS15A	UBA52	RPS17	RPS24	RPLP1	RPS28	RPS27	RPL27	RPS21	RPS25	RPL35	RPL38	RPL23A	EIF4B	RPLP2	RPL36	RPL17	RPL18A	RPL21	RPL27A	RPL28	RPL31	RPL32	RPL34	RPL37A	RPL41	RPL36A	RPS10	RPS29	RARA	PTK2B	NCK2	ZFP36L2	RPS6KA3	ZFP36	PER1	TOB1	TENT4B	CNOT9
	GOBP7	0.19	GOBP_CELLULAR_AMIDE_METABOLIC_PROCESS	RPS19	RPL39	RPL30	RPL26	RPL23	RPS15	RPL37	RPS15A	UBA52	RPS17	RPS24	RPLP1	RPS28	RPS27	RPL27	RPS21	RPS25	RPL35	RPL38	RPL23A	EIF4B	RPLP2	RPL36	RPL17	RPL18A	RPL21	RPL27A	RPL28	RPL31	RPL32	RPL34	RPL37A	RPL41	RPL36A	RPS10	RPS29	RARA	PTK2B	NCK2	ZFP36L2	RPS6KA3	ZFP36	PER1	TOB1	TENT4B	CNOT9
	GOBP8	0.12	GOBP_LYMPHOCYTE_ACTIVATION	RARA	PTK2B	NCK2	ZFP36L2	ST3GAL1	BCL2	ZBTB1	CASP3	PRKCB	CEBPB	PKN1	TBX21	WAS	EXOSC6	CARD11	ADAM8	CASP8	SLC15A4	XCL1	VAV3	FYN	IL7R	INPP5D	PRDM1	SMAD7	CBLB	PTGER4	TCF7	TNFRSF14	CD6	BAG6	UNC13D	NCR1	HLA-DQA2	THEMIS2	ZBTB16	RUNX3	CBFB	CD3E	RASAL3	FBXO7	CCDC88B	PRKAR1A	ITGAL	LCP1	PPP3CA
	GOBP9	0.12	GOBP_REGULATION_OF_IMMUNE_SYSTEM_PROCESS	RPS19	RARA	PTK2B	NCK2	ZFP36L2	RPS6KA3	ZFP36	BCL2	ZBTB1	MAPK1	SAMHD1	CHST2	CASP3	PRKCB	CEBPB	PKN1	TBX21	WAS	EXOSC6	CARD11	ADAM8	CASP8	SLC15A4	XCL1	VAV3	FYN	IL7R	INPP5D	PRDM1	SMAD7	CBLB	PTGER4	TCF7	TNFRSF14	CD6	BAG6	UNC13D	NCR1	HLA-DQA2	THEMIS2	ZBTB16	RUNX3	CBFB	CD3E	RASAL3	FBXO7
	GOBP10	0.099	GOBP_CELL_ACTIVATION	RARA	PTK2B	NCK2	ZFP36L2	ST3GAL1	BCL2	ZBTB1	CASP3	IFNGR1	PRKCB	CEBPB	PKN1	TBX21	WAS	EXOSC6	CARD11	ADAM8	CASP8	SLC15A4	XCL1	VAV3	FYN	IL7R	INPP5D	PRDM1	SMAD7	CBLB	PTGER4	TCF7	TNFRSF14	CD6	BAG6	UNC13D	NCR1	HLA-DQA2	THEMIS2	ZBTB16	RUNX3	CBFB	CD3E	RASAL3	FBXO7	CCDC88B	PRKAR1A	ITGAL	LCP1
GSE154600's NK.NR	GOBP1	0.021	GOBP_BIOLOGICAL_ADHESION	CAV1	IL1B	FN1	GAS6	SPI1	CD24	HLA-DRB1	CDK6	HSPD1	CCL2	CXCL8	AIF1	PTPN6	PRDX2	LGALS1	NECTIN2	HLA-DPA1	VSIG4	MMP14	RUNX1	MDK	IGF1	COL3A1	HES1	CD27	CD9	THY1	HLA-DPB1	HLA-DMB	HLA-DQB1	HLA-DRA	HLA-DMA	HLA-DQA1	HLA-DRB5	CD300A	CCN2	COMP	CD151	ACTN1	HBB	MYL9	VWF	HSP90AB1	SHC1	ASS1	CCDC80
	GOBP2	0.16	GOBP_CELL_ACTIVATION	CAV1	IL1B	FN1	GAS6	SPI1	CD24	HLA-DRB1	CDK6	HSPD1	CCL2	CXCL8	AIF1	PTPN6	PRDX2	LGALS1	NECTIN2	HLA-DPA1	VSIG4	MMP14	RUNX1	MDK	IGF1	COL3A1	HES1	CD27	CD9	THY1	HLA-DPB1	HLA-DMB	HLA-DQB1	HLA-DRA	HLA-DMA	HLA-DQA1	HLA-DRB5	CD300A	CCN2	COMP	CD151	ACTN1	HBB	MYL9	VWF	CXCL10	APOE	TREM2	GRN
	GOBP3	0.011	GOBP_BIOLOGICAL_PROCESS_INVOLVED_IN_INTERSPECIES_INTERACTION_BETWEEN_ORGANISMS	CAV1	IL1B	FN1	GAS6	SPI1	CD24	HLA-DRB1	CDK6	HSPD1	CCL2	CXCL8	AIF1	PTPN6	PRDX2	LGALS1	NECTIN2	HLA-DPA1	VSIG4	HSP90AB1	SHC1	ASS1	CCDC80	CXCL10	APOE	TREM2	GRN	CLU	PHB	C1QA	IGHA1	IGKC	IGHG3	IGHG1	IGHM	IGHG2	IGLC3	KLRC2	ZNF683	ACTA2	CTSL	AKAP12	PRDX1	IFNGR2	C3	HSPA1A	HSPA1B
	GOBP4	0.082	GOBP_REGULATION_OF_IMMUNE_SYSTEM_PROCESS	CAV1	IL1B	FN1	GAS6	SPI1	CD24	HLA-DRB1	CDK6	HSPD1	CCL2	CXCL8	AIF1	PTPN6	PRDX2	LGALS1	NECTIN2	HLA-DPA1	VSIG4	MMP14	RUNX1	MDK	IGF1	COL3A1	HES1	CD27	CD9	THY1	HLA-DPB1	HLA-DMB	HLA-DQB1	HLA-DRA	HLA-DMA	HLA-DQA1	HLA-DRB5	CD300A	HSP90AB1	RAC1	CXCL10	APOE	TREM2	GRN	CLU	PHB	C1QA	IGHA1	IGKC
	GOBP5	0.0027	GOBP_TISSUE_DEVELOPMENT	CAV1	IL1B	FN1	GAS6	SPI1	CD24	HLA-DRB1	CDK6	MMP14	RUNX1	MDK	IGF1	COL3A1	HES1	CCN2	COMP	CD151	RAC1	CCN1	SFRP2	SPINT2	CLDN3	MMP2	FOLR1	COL1A1	SPP1	COL6A1	TGFB1I1	RDX	COL5A1	TPM1	COL8A1	TGFBI	COL18A1	EFEMP2	POSTN	TACSTD2	CNN3	CXCL10	ACTA2	INHBA	TIMP1	LMO4	C3	CTSB	DDX17
	GOBP6	0.0031	GOBP_REGULATION_OF_PROTEOLYSIS	CAV1	IL1B	FN1	GAS6	HSPD1	MMP14	RUNX1	CD27	CCN2	HSP90AB1	CCN1	SFRP2	SPINT2	CLDN3	ANXA2	PLAUR	FBLN1	COL6A3	APOE	TREM2	GRN	CLU	TIMP1	PLAT	C3	HSPA1A	HSPA1B	A2M	SERPING1	BIRC3	CTSB	ENO1	GAPDH	SLPI	WFDC2	PSMC3	CTSH	DHCR24	MGMT	UBB	NUPR1	CTSZ	SERPINH1	FBXO22	SERPINF1	TIMP3
	GOBP7	0.011	GOBP_RESPONSE_TO_ENDOGENOUS_STIMULUS	CAV1	IL1B	SPI1	CD24	CCL2	CXCL8	AIF1	MMP14	MDK	IGF1	COL3A1	HES1	CD9	CCN2	COMP	HSP90AB1	SHC1	ASS1	CCN1	SFRP2	SPINT2	MMP2	FOLR1	COL1A1	SPP1	COL6A1	TGFB1I1	RDX	IGFBP7	APOE	TREM2	PHB	CTSL	INHBA	HMOX1	TIMP1	PLAT	HSPA1A	HSPA1B	A2M	RARRES2	CTSB	DDX17	HTRA1	SNW1	MYO1C
	GOBP8	0.0011	GOBP_CIRCULATORY_SYSTEM_DEVELOPMENT	CAV1	IL1B	FN1	SPI1	CCL2	CXCL8	MMP14	RUNX1	MDK	IGF1	COL3A1	HES1	THY1	CCN2	COMP	SHC1	CCN1	SFRP2	MMP2	FOLR1	COL1A1	COL5A1	TPM1	COL8A1	TGFBI	COL18A1	EFEMP2	ANXA2	TNFRSF12A	EMP2	THBS2	PDLIM1	CXCL10	APOE	GRN	ACTA2	HMOX1	CDKN1A	LMO4	C3	SOD2	LOXL1	CTSH	PGF	PAX8	FHL2
	GOBP9	0.023	GOBP_RESPONSE_TO_WOUNDING	CAV1	FN1	GAS6	AIF1	PTPN6	PRDX2	MDK	IGF1	COL3A1	CD9	CCN2	COMP	CD151	ACTN1	HBB	MYL9	VWF	RAC1	CCN1	CLDN3	MMP2	FOLR1	COL1A1	SPP1	COL5A1	TPM1	PLAUR	FBLN1	TNFRSF12A	PTPRF	ENTPD1	APOE	TREM2	GRN	ACTA2	INHBA	HMOX1	CDKN1A	TIMP1	PLAT	SERPING1	SOD2	BNIP3	CHMP2B	CD59	SERPINA1
	GOBP10	0.015	GOBP_PROGRAMMED_CELL_DEATH	CAV1	IL1B	GAS6	SPI1	CD24	HSPD1	CCL2	AIF1	PTPN6	PRDX2	LGALS1	MDK	IGF1	CD27	COMP	ACTN1	HSP90AB1	SHC1	CCN1	SFRP2	MMP2	PLAUR	TNFRSF12A	CDKN2A	MUC1	KRT18	CXCL10	APOE	TREM2	GRN	CLU	PHB	CTSL	AKAP12	INHBA	HMOX1	CDKN1A	TIMP1	HSPA1A	HSPA1B	BIRC3	HSP90AA1	CD14	CTSB	ENO1	GAPDH
DE gene-lists	Fig. S2E rownames	P-values	Gene sets	Genes
GSE165897's CD4T.R	GOBP1	0.019	GOBP_CELLULAR_RESPONSE_TO_STRESS	ZC3H12A	DHX9	FOXO1	HIPK2	ATF6	TOPORS	EGLN1	EP300	CEBPB	JUN	NFKB1	RIPK2	RBPJ	TRIM28	FOS	CEBPG	REL	NCK2	NR4A2	ATF3	RGCC	JMY	SREBF2	ID2	DNAJC2	IER5	MAP2K1	POGZ	KDM6B	INO80C	CCR7	RPL26	DYRK2	PCNA	HNRNPL	MAP3K4	ZFP36	CLU	TNFAIP3	BNIP3	PMAIP1	FYN	MAPKAPK2	NPLOC4	BAG3	USP47
	GOBP2	0.077	GOBP_POSITIVE_REGULATION_OF_MACROMOLECULE_BIOSYNTHETIC_PROCESS	ZC3H12A	DHX9	FOXO1	HIPK2	ATF6	TOPORS	EGLN1	EP300	CEBPB	JUN	NFKB1	RIPK2	RBPJ	TRIM28	FOS	CEBPG	REL	NCK2	NR4A2	ATF3	RGCC	JMY	SREBF2	ID2	DNAJC2	IER5	MAP2K1	POGZ	KDM6B	INO80C	CCR7	RPL26	DYRK2	PCNA	HNRNPL	MAP3K4	TGFB1	APOE	YTHDF1	METTL14	IFNG	VIM	DKC1	NAF1	RARA	MECP2
	GOBP3	0.0055	GOBP_MACROMOLECULE_CATABOLIC_PROCESS	ZC3H12A	DHX9	FOXO1	HIPK2	ATF6	TOPORS	EGLN1	ZFP36	CLU	TNFAIP3	BNIP3	PMAIP1	FYN	MAPKAPK2	NPLOC4	BAG3	USP47	CUL3	GSK3B	UBQLN1	EGLN2	RNF168	FZR1	USP10	UBE2A	CCDC47	RHBDD2	TMUB1	FEN1	PSME4	TOR1A	GABARAPL1	TGFB1	APOE	YTHDF1	METTL14	IFNG	VIM	DKC1	NAF1	CNOT2	RC3H1	ZFP36L2	CNOT6L	CNOT8	ZC3H12D
	GOBP4	0.098	GOBP_POSITIVE_REGULATION_OF_RNA_METABOLIC_PROCESS	ZC3H12A	DHX9	FOXO1	HIPK2	ATF6	TOPORS	EGLN1	EP300	CEBPB	JUN	NFKB1	RIPK2	RBPJ	TRIM28	FOS	CEBPG	REL	NCK2	NR4A2	ATF3	RGCC	JMY	SREBF2	ID2	DNAJC2	IER5	MAP2K1	POGZ	KDM6B	INO80C	ZFP36	SLC38A2	TGFB1	APOE	YTHDF1	METTL14	RARA	MECP2	ARID5A	ZNF639	STING1	TRIM8	HLA-DRB1	TNFSF8	LITAF	CHD7
	GOBP5	0.0015	GOBP_BIOLOGICAL_PROCESS_INVOLVED_IN_INTERSPECIES_INTERACTION_BETWEEN_ORGANISMS	ZC3H12A	DHX9	EP300	CEBPB	JUN	NFKB1	RIPK2	RBPJ	TRIM28	FOS	CEBPG	REL	CCR7	ZFP36	CLU	TNFAIP3	BNIP3	PMAIP1	FYN	MAPKAPK2	NPLOC4	FOXP1	BCL2	SLC7A5	MAPK8	HSPB1	HSPD1	PTGER4	DUSP10	MFHAS1	SETD2	TGFB1	APOE	IFNG	VIM	RARA	MECP2	ARID5A	ZNF639	STING1	TRIM8	HLA-DRB1	TNFSF8	LITAF	CHD7	TAF11
	GOBP6	0.012	GOBP_APOPTOTIC_PROCESS	ZC3H12A	FOXO1	HIPK2	ATF6	TOPORS	EP300	CEBPB	JUN	NFKB1	RIPK2	NCK2	NR4A2	ATF3	RGCC	JMY	CCR7	RPL26	DYRK2	ZFP36	CLU	TNFAIP3	BNIP3	PMAIP1	BAG3	USP47	CUL3	GSK3B	UBQLN1	EGLN2	FOXP1	BCL2	SLC7A5	MAPK8	HSPB1	HSPD1	GADD45A	SKIL	PIK3CB	BCL2L11	LMNA	GADD45B	MAP3K11	GADD45G	ACAA2	STK24	GSKIP
	GOBP7	0.019	GOBP_NEGATIVE_REGULATION_OF_BIOSYNTHETIC_PROCESS	ZC3H12A	DHX9	FOXO1	HIPK2	EP300	CEBPB	JUN	NFKB1	RBPJ	TRIM28	NCK2	NR4A2	ATF3	SREBF2	ID2	DNAJC2	PCNA	HNRNPL	ZFP36	FYN	BAG3	USP47	CUL3	GSK3B	RNF168	FOXP1	GADD45A	SKIL	CRY1	TGFB1	APOE	YTHDF1	METTL14	IFNG	RARA	MECP2	ARID5A	ZNF639	ZBTB16	AHR	NR3C1	THAP11	RUNX3	HDAC5	ING1	PER2
	GOBP8	0.0099	GOBP_NEGATIVE_REGULATION_OF_RNA_METABOLIC_PROCESS	ZC3H12A	DHX9	FOXO1	HIPK2	EP300	CEBPB	JUN	NFKB1	RBPJ	TRIM28	NCK2	NR4A2	ATF3	SREBF2	ID2	PCNA	HNRNPL	ZFP36	MAPKAPK2	BAG3	USP47	CUL3	RNF168	FOXP1	GADD45A	SKIL	CRY1	TGFB1	IFNG	DKC1	NAF1	RARA	MECP2	ARID5A	ZNF639	ZBTB16	AHR	NR3C1	THAP11	RUNX3	HDAC5	ING1	PER2	FOSB	MAFG	DEAF1
	GOBP9	0.027	GOBP_REGULATION_OF_CATABOLIC_PROCESS	ZC3H12A	DHX9	FOXO1	HIPK2	ATF6	EGLN1	EP300	RIPK2	SREBF2	ZFP36	CLU	TNFAIP3	BNIP3	FYN	MAPKAPK2	BAG3	GSK3B	UBQLN1	EGLN2	FZR1	USP10	BCL2	SLC7A5	MAPK8	HSPB1	PIK3CB	BCL2L11	SESN3	APOE	YTHDF1	METTL14	IFNG	VIM	DKC1	NAF1	STING1	TRIM8	IRS2	AKT2	CNOT2	RC3H1	ZFP36L2	CNOT6L	CNOT8	ZC3H12D	FURIN
	GOBP10	0.016	GOBP_REGULATION_OF_IMMUNE_SYSTEM_PROCESS	ZC3H12A	DHX9	EP300	CEBPB	RIPK2	FOS	NCK2	RGCC	ID2	CCR7	ZFP36	CLU	TNFAIP3	FYN	MAPKAPK2	NPLOC4	UBQLN1	FOXP1	BCL2	SLC7A5	MAPK8	HSPD1	PTGER4	DUSP10	MFHAS1	PIK3CB	DUSP1	TGFB1	APOE	YTHDF1	IFNG	RARA	ARID5A	STING1	HLA-DRB1	TNFSF8	LITAF	ZBTB16	AHR	RUNX3	MYSM1	LEO1	IRS2	HSPH1	RC3H1	ZFP36L2
GSE165897's CD4T.NR	GOBP1	0.003	GOBP_IMMUNE_RESPONSE	TNF	CORO1A	PAK2	PLSCR1	LGALS9	TYROBP	CCL3	CASP1	IRF7	IKBKG	RBCK1	GZMB	PRF1	IFI27	IFIT2	IFIT3	MX1	IFI6	GZMM	WAS	FCER1G	PJA2	HAVCR2	KLRC1	IGLC3	IFI35	XCL1	SOCS1	HLA-F	LAG3	CD84	ZNF683	CXCL8	APPL1	IRAK4	CYBA	SEC14L1	ISG15	GBP5	PARP14	CXCL13	XCL2	ACP5	NKG7	CCL3L3	IFITM1
	GOBP2	0.077	GOBP_BIOLOGICAL_PROCESS_INVOLVED_IN_INTERSPECIES_INTERACTION_BETWEEN_ORGANISMS	TNF	CORO1A	PAK2	PLSCR1	LGALS9	TYROBP	CCL3	CASP1	IRF7	IKBKG	RBCK1	GZMB	PRF1	IFI27	IFIT2	IFIT3	MX1	IFI6	GZMM	WAS	FCER1G	PJA2	HAVCR2	KLRC1	IGLC3	IFI35	XCL1	SOCS1	HLA-F	LAG3	CD84	ZNF683	CXCL8	APPL1	IRAK4	CYBA	SEC14L1	ISG15	GBP5	PARP14	CXCL13	XCL2	ACP5	NKG7	CCL3L3	IFITM1
	GOBP3	0.075	GOBP_DEFENSE_RESPONSE	TNF	CORO1A	PAK2	PLSCR1	LGALS9	TYROBP	CCL3	CASP1	IRF7	IKBKG	RBCK1	GZMB	PRF1	IFI27	IFIT2	IFIT3	MX1	IFI6	GZMM	WAS	FCER1G	PJA2	HAVCR2	KLRC1	IGLC3	IFI35	XCL1	SOCS1	HLA-F	LAG3	CD84	ZNF683	CXCL8	APPL1	IRAK4	CYBA	SEC14L1	ISG15	GBP5	PARP14	CXCL13	XCL2	ACP5	NKG7	CCL3L3	IFITM1
	GOBP4	0.0011	GOBP_DEFENSE_RESPONSE_TO_OTHER_ORGANISM	TNF	CORO1A	PAK2	PLSCR1	LGALS9	TYROBP	CCL3	CASP1	IRF7	IKBKG	RBCK1	GZMB	PRF1	IFI27	IFIT2	IFIT3	MX1	IFI6	GZMM	WAS	FCER1G	PJA2	HAVCR2	KLRC1	IGLC3	IFI35	XCL1	SOCS1	HLA-F	LAG3	CD84	ZNF683	CXCL8	APPL1	IRAK4	CYBA	SEC14L1	ISG15	GBP5	PARP14	CXCL13	XCL2	ACP5	NKG7	CCL3L3	IFITM1
	GOBP5	0.035	GOBP_APOPTOTIC_PROCESS	TNF	CORO1A	PAK2	PLSCR1	LGALS9	TYROBP	CCL3	CASP1	IRF7	IKBKG	RBCK1	GZMB	PRF1	IFI27	IFIT2	IFIT3	MX1	IFI6	GZMM	NFKBIA	CD24	GZMA	PRKCQ	SLC39A10	PKN1	CD70	CD27	PRKD2	PMAIP1	MIAT	PRDX2	JUN	TSPO	PIM2	CARD16	EIF5A	TRADD	AIMP1	ACTB	TNFRSF9	TNFRSF18	HTRA2	PSMD10	BIRC5	BCL7C	RUVBL2
	GOBP6	0.013	GOBP_REGULATION_OF_IMMUNE_SYSTEM_PROCESS	TNF	CORO1A	PAK2	PLSCR1	LGALS9	TYROBP	CCL3	CASP1	IRF7	IKBKG	RBCK1	WAS	FCER1G	PJA2	HAVCR2	KLRC1	IGLC3	IFI35	XCL1	SOCS1	HLA-F	LAG3	CD84	ZNF683	CXCL8	APPL1	IRAK4	CYBA	SEC14L1	ISG15	GBP5	PARP14	CXCL13	XCL2	ACP5	NFKBIA	TNIP3	CD24	PRKCQ	NFKBIZ	AP3B1	CST7	CUEDC2	SLC39A10	PKN1	CD70
	GOBP7	0.027	GOBP_REGULATION_OF_ORGANELLE_ORGANIZATION	TNF	CORO1A	PAK2	GZMB	WAS	PRKCQ	PHPT1	ERCC1	DBNL	PMAIP1	SYT11	TSPO	STMN1	ACTB	HTRA2	PSMD10	BIRC5	BCL7C	RUVBL2	RHOB	TOP2A	FIS1	PDCD5	CHCHD10	RASSF7	ARID2	DLG1	NEDD9	UBE2C	ANAPC5	ANAPC11	CLASP1	PIN1	CDK5RAP2	CDK2AP2	SMC2	NAA10	MAP4	PDE4DIP	CCP110	IQGAP1	PNKP	WDR45	ITGB1BP1	SH3BP1	CORO1B
	GOBP8	0.0048	GOBP_CELL_ACTIVATION	TNF	CORO1A	PLSCR1	LGALS9	TYROBP	CCL3	PRF1	WAS	FCER1G	PJA2	HAVCR2	KLRC1	IGLC3	IFI35	XCL1	SOCS1	HLA-F	LAG3	CD84	ZNF683	CXCL8	NKG7	CD24	PRKCQ	NFKBIZ	AP3B1	CST7	SLC39A10	PKN1	CD70	CD27	JUNB	BTN3A1	TRGC1	DGKZ	FKBP1A	ERCC1	PSMB10	PHF14	HPRT1	CD7	SYT11	CCDC88B	PRDX2	JUN	MIR142
	GOBP9	0.027	GOBP_REGULATION_OF_IMMUNE_RESPONSE	TNF	PAK2	PLSCR1	LGALS9	TYROBP	CASP1	IRF7	IKBKG	RBCK1	WAS	FCER1G	PJA2	HAVCR2	KLRC1	IGLC3	IFI35	XCL1	SOCS1	HLA-F	LAG3	CD84	APPL1	IRAK4	CYBA	SEC14L1	ISG15	GBP5	PARP14	CXCL13	NFKBIA	TNIP3	CD24	PRKCQ	NFKBIZ	AP3B1	SLC39A10	PKN1	PRKD2	PHPT1	JUNB	BTN3A1	TRGC1	DGKZ	FKBP1A	FLOT1	SKAP1
	GOBP10	0.0056	GOBP_INNATE_IMMUNE_RESPONSE	TNF	CORO1A	PAK2	PLSCR1	LGALS9	TYROBP	CCL3	CASP1	IRF7	IKBKG	GZMB	IFI27	IFIT2	IFIT3	MX1	IFI6	GZMM	WAS	FCER1G	PJA2	HAVCR2	KLRC1	IGLC3	IFI35	XCL1	SOCS1	HLA-F	LAG3	CD84	ZNF683	APPL1	IRAK4	CYBA	SEC14L1	ISG15	GBP5	PARP14	XCL2	NKG7	CCL3L3	IFITM1	GBP4	LYST	TRIM22	CYBC1	GSDMD
GSE165897's CD8T.R	GOBP1	0.003	GOBP_APOPTOTIC_PROCESS	RELA	FOXO1	HSP90AA1	YBX3	TOPORS	NCK2	TRIAP1	CCR7	RPL26	RGCC	NFKB1	CITED2	JMY	QRICH1	EIF2B5	HSPA1A	CLU	HSPA1B	BAG3	EGLN2	HSPB1	PTTG1IP	DNAJA1	PPP1R10	SKIL	GADD45G	GADD45B	MAPK8	SLC7A5	HSPD1	ANXA1	CRYAB	LMNA	CCNG1	APOE	RYBP	ZPR1	FADD	CD28	IRS2	LEF1	RARA	ZBTB16	THAP11	HDGF	NAA15
	GOBP2	0.003	GOBP_REGULATION_OF_CELL_DEATH	RELA	FOXO1	HSP90AA1	YBX3	TOPORS	NCK2	TRIAP1	CCR7	RPL26	RGCC	NFKB1	CITED2	JMY	QRICH1	EIF2B5	HSPA1A	CLU	HSPA1B	BAG3	EGLN2	HSPB1	PTTG1IP	DNAJA1	PPP1R10	SKIL	GADD45G	GADD45B	MAPK8	SLC7A5	HSPD1	ANXA1	CRYAB	LMNA	CCNG1	APOE	RYBP	ZPR1	FADD	CD28	IRS2	LEF1	RARA	ZBTB16	THAP11	HDGF	NAA15
	GOBP3	0.0021	GOBP_CELLULAR_RESPONSE_TO_STRESS	RELA	FOXO1	HSP90AA1	YBX3	TOPORS	NCK2	TRIAP1	CCR7	RPL26	RGCC	NFKB1	CITED2	JMY	QRICH1	EIF2B5	HSPA1A	CLU	HSPA1B	BAG3	EGLN2	HSPB1	PTTG1IP	DNAJA1	PPP1R10	SKIL	GADD45G	GADD45B	MAPK8	SLC7A5	HSPD1	ANXA1	CRYAB	LMNA	CCNG1	CUL3	RRAGC	MUL1	CRIP1	STK24	FOS	ARNTL	PER1	REL	MAP2K1	TRIM28	CEBPG
	GOBP4	0.0015	GOBP_POSITIVE_REGULATION_OF_MACROMOLECULE_BIOSYNTHETIC_PROCESS	RELA	FOXO1	HSP90AA1	YBX3	TOPORS	NCK2	TRIAP1	CCR7	RPL26	RGCC	NFKB1	CITED2	JMY	QRICH1	EIF2B5	APOE	RYBP	ZPR1	FADD	CD28	IRS2	LEF1	RARA	ZBTB16	THAP11	HDGF	NAA15	NAA16	RPS6KB1	TCP1	TGFB1	PRKCB	FOS	ING1	ARNTL	PER1	REL	MAP2K1	TRIM28	CEBPG	KDM6B	INO80C	HNRNPL	TENT4B	AGO2	NAF1
	GOBP5	0.013	GOBP_MACROMOLECULE_CATABOLIC_PROCESS	RELA	FOXO1	HSP90AA1	YBX3	TOPORS	HSPA1A	CLU	HSPA1B	BAG3	EGLN2	APOE	RYBP	ZPR1	NDUFA13	CDC34	TIMP1	DEDD2	CTSB	CUL3	TGFB1	RNF41	CUL1	LAPTM5	SORL1	CHMP4B	CHMP4A	CHMP1B	ARNTL	SDCBP	USP7	COPS3	FBXO22	KEAP1	RCHY1	PRPF19	RNF168	NUDT16L1	PSME4	UBE2A	GABARAPL1	TENT4B	AGO2	NAF1	VIM	FBXW11	NDFIP1
	GOBP6	0.0084	GOBP_REGULATION_OF_INTRACELLULAR_SIGNAL_TRANSDUCTION	RELA	FOXO1	HSP90AA1	YBX3	NCK2	TRIAP1	CCR7	RPL26	HSPA1A	CLU	HSPA1B	HSPB1	PTTG1IP	DNAJA1	PPP1R10	SKIL	GADD45G	GADD45B	APOE	FADD	CD28	NDUFA13	CDC34	DAPK2	PRNP	TNFSF14	PTPN6	URI1	IVNS1ABP	ITGAV	FASLG	CUL3	RRAGC	MUL1	TGFB1	PRKCB	RNF41	LAPTM5	SORL1	ARNTL	PER1	REL	MAP2K1	SDCBP	USP7	COPS3
	GOBP7	0.015	GOBP_REGULATION_OF_CATABOLIC_PROCESS	RELA	FOXO1	HSP90AA1	YBX3	HSPA1A	CLU	HSPA1B	BAG3	EGLN2	HSPB1	MAPK8	SLC7A5	APOE	RYBP	IRS2	NDUFA13	TIMP1	DAPK2	RRAGC	RNF41	LAPTM5	SORL1	CHMP4B	CHMP4A	SDCBP	USP7	FBXO22	KEAP1	RCHY1	SESN3	TENT4B	AGO2	NAF1	VIM	NDFIP1	ZC3HAV1	DCP1B	KHSRP	ZC3H12D	SMAD7	RBM38	ANGEL2	ODC1	SNX9	ZFAND2A	HSPBP1
	GOBP8	0.0032	GOBP_POSITIVE_REGULATION_OF_RNA_METABOLIC_PROCESS	RELA	FOXO1	TOPORS	NCK2	TRIAP1	RGCC	NFKB1	CITED2	JMY	QRICH1	HSPA1A	APOE	RYBP	ZPR1	FADD	CD28	LEF1	RARA	ZBTB16	THAP11	HDGF	NAA15	NAA16	TGFB1	PRKCB	FOS	ING1	ARNTL	PER1	REL	MAP2K1	TRIM28	CEBPG	KDM6B	INO80C	PRPF19	SLC38A2	TENT4B	AGO2	FBXW11	LITAF	GPATCH3	PPM1A	AUTS2	ARID5A	TNFSF8
	GOBP9	0.0041	GOBP_REGULATION_OF_IMMUNE_SYSTEM_PROCESS	RELA	HSP90AA1	NCK2	CCR7	RGCC	EIF2B5	HSPA1A	CLU	HSPA1B	MAPK8	SLC7A5	HSPD1	ANXA1	APOE	FADD	CD28	IRS2	LEF1	RARA	ZBTB16	DAPK2	PRNP	TNFSF14	PTPN6	BMI1	LGALS3	SERPINB9	CAMK1D	MUL1	TGFB1	PRKCB	RNF41	CXCR3	FOS	LAPTM5	SLAMF1	DUSP10	MFHAS1	CGAS	AQP3	LITAF	GPATCH3	ARID5A	TNFSF8	RBM14	LEO1
	GOBP10	0.0024	GOBP_NEGATIVE_REGULATION_OF_CELL_DEATH	RELA	FOXO1	YBX3	TOPORS	TRIAP1	CCR7	NFKB1	CITED2	HSPA1A	CLU	HSPA1B	BAG3	HSPB1	PTTG1IP	DNAJA1	PPP1R10	MAPK8	SLC7A5	HSPD1	ANXA1	CRYAB	LMNA	CCNG1	APOE	ZPR1	FADD	CD28	IRS2	LEF1	THAP11	HDGF	NAA15	NAA16	RPS6KB1	NDUFA13	TIMP1	PRNP	TNFSF14	URI1	IVNS1ABP	ITGAV	BMI1	LGALS3	SERPINB9	CAMK1D	ITGA5
GSE165897's CD8T.NR	GOBP1	0.016	GOBP_IMMUNE_RESPONSE	TNF	CORO1A	PAK2	PLSCR1	LGALS9	TYROBP	CCL3	CASP1	IRF7	IKBKG	RBCK1	GZMB	PRF1	IFI27	IFIT2	IFIT3	MX1	IFI6	GZMM	WAS	FCER1G	PJA2	HAVCR2	KLRC1	IGLC3	IFI35	XCL1	SOCS1	HLA-F	LAG3	CD84	ZNF683	CXCL8	APPL1	IRAK4	CYBA	SEC14L1	ISG15	GBP5	PARP14	CXCL13	XCL2	ACP5	NKG7	CCL3L3	IFITM1
	GOBP2	0.045	GOBP_BIOLOGICAL_PROCESS_INVOLVED_IN_INTERSPECIES_INTERACTION_BETWEEN_ORGANISMS	TNF	CORO1A	PAK2	PLSCR1	LGALS9	TYROBP	CCL3	CASP1	IRF7	IKBKG	RBCK1	GZMB	PRF1	IFI27	IFIT2	IFIT3	MX1	IFI6	GZMM	WAS	FCER1G	PJA2	HAVCR2	KLRC1	IGLC3	IFI35	XCL1	SOCS1	HLA-F	LAG3	CD84	ZNF683	CXCL8	APPL1	IRAK4	CYBA	SEC14L1	ISG15	GBP5	PARP14	CXCL13	XCL2	ACP5	NKG7	CCL3L3	IFITM1
	GOBP3	0.025	GOBP_DEFENSE_RESPONSE	TNF	CORO1A	PAK2	PLSCR1	LGALS9	TYROBP	CCL3	CASP1	IRF7	IKBKG	RBCK1	GZMB	PRF1	IFI27	IFIT2	IFIT3	MX1	IFI6	GZMM	WAS	FCER1G	PJA2	HAVCR2	KLRC1	IGLC3	IFI35	XCL1	SOCS1	HLA-F	LAG3	CD84	ZNF683	CXCL8	APPL1	IRAK4	CYBA	SEC14L1	ISG15	GBP5	PARP14	CXCL13	XCL2	ACP5	NKG7	CCL3L3	IFITM1
	GOBP4	0.075	GOBP_DEFENSE_RESPONSE_TO_OTHER_ORGANISM	TNF	CORO1A	PAK2	PLSCR1	LGALS9	TYROBP	CCL3	CASP1	IRF7	IKBKG	RBCK1	GZMB	PRF1	IFI27	IFIT2	IFIT3	MX1	IFI6	GZMM	WAS	FCER1G	PJA2	HAVCR2	KLRC1	IGLC3	IFI35	XCL1	SOCS1	HLA-F	LAG3	CD84	ZNF683	CXCL8	APPL1	IRAK4	CYBA	SEC14L1	ISG15	GBP5	PARP14	CXCL13	XCL2	ACP5	NKG7	CCL3L3	IFITM1
	GOBP5	0.011	GOBP_APOPTOTIC_PROCESS	TNF	CORO1A	PAK2	PLSCR1	LGALS9	TYROBP	CCL3	CASP1	IRF7	IKBKG	RBCK1	GZMB	PRF1	IFI27	IFIT2	IFIT3	MX1	IFI6	GZMM	NFKBIA	CD24	GZMA	PRKCQ	SLC39A10	PKN1	CD70	CD27	PRKD2	PMAIP1	MIAT	PRDX2	JUN	TSPO	PIM2	CARD16	EIF5A	TRADD	AIMP1	ACTB	TNFRSF9	TNFRSF18	HTRA2	PSMD10	BIRC5	BCL7C	RUVBL2
	GOBP6	0.025	GOBP_REGULATION_OF_IMMUNE_SYSTEM_PROCESS	TNF	CORO1A	PAK2	PLSCR1	LGALS9	TYROBP	CCL3	CASP1	IRF7	IKBKG	RBCK1	WAS	FCER1G	PJA2	HAVCR2	KLRC1	IGLC3	IFI35	XCL1	SOCS1	HLA-F	LAG3	CD84	ZNF683	CXCL8	APPL1	IRAK4	CYBA	SEC14L1	ISG15	GBP5	PARP14	CXCL13	XCL2	ACP5	NFKBIA	TNIP3	CD24	PRKCQ	NFKBIZ	AP3B1	CST7	CUEDC2	SLC39A10	PKN1	CD70
	GOBP7	0.055	GOBP_REGULATION_OF_ORGANELLE_ORGANIZATION	TNF	CORO1A	PAK2	GZMB	WAS	PRKCQ	PHPT1	ERCC1	DBNL	PMAIP1	SYT11	TSPO	STMN1	ACTB	HTRA2	PSMD10	BIRC5	BCL7C	RUVBL2	RHOB	TOP2A	FIS1	PDCD5	CHCHD10	RASSF7	ARID2	DLG1	NEDD9	UBE2C	ANAPC5	ANAPC11	CLASP1	PIN1	CDK5RAP2	CDK2AP2	SMC2	NAA10	MAP4	PDE4DIP	CCP110	IQGAP1	PNKP	WDR45	ITGB1BP1	SH3BP1	CORO1B
	GOBP8	0.06	GOBP_CELL_ACTIVATION	TNF	CORO1A	PLSCR1	LGALS9	TYROBP	CCL3	PRF1	WAS	FCER1G	PJA2	HAVCR2	KLRC1	IGLC3	IFI35	XCL1	SOCS1	HLA-F	LAG3	CD84	ZNF683	CXCL8	NKG7	CD24	PRKCQ	NFKBIZ	AP3B1	CST7	SLC39A10	PKN1	CD70	CD27	JUNB	BTN3A1	TRGC1	DGKZ	FKBP1A	ERCC1	PSMB10	PHF14	HPRT1	CD7	SYT11	CCDC88B	PRDX2	JUN	MIR142
	GOBP9	0.058	GOBP_REGULATION_OF_IMMUNE_RESPONSE	TNF	PAK2	PLSCR1	LGALS9	TYROBP	CASP1	IRF7	IKBKG	RBCK1	WAS	FCER1G	PJA2	HAVCR2	KLRC1	IGLC3	IFI35	XCL1	SOCS1	HLA-F	LAG3	CD84	APPL1	IRAK4	CYBA	SEC14L1	ISG15	GBP5	PARP14	CXCL13	NFKBIA	TNIP3	CD24	PRKCQ	NFKBIZ	AP3B1	SLC39A10	PKN1	PRKD2	PHPT1	JUNB	BTN3A1	TRGC1	DGKZ	FKBP1A	FLOT1	SKAP1
	GOBP10	0.019	GOBP_INNATE_IMMUNE_RESPONSE	TNF	CORO1A	PAK2	PLSCR1	LGALS9	TYROBP	CCL3	CASP1	IRF7	IKBKG	GZMB	IFI27	IFIT2	IFIT3	MX1	IFI6	GZMM	WAS	FCER1G	PJA2	HAVCR2	KLRC1	IGLC3	IFI35	XCL1	SOCS1	HLA-F	LAG3	CD84	ZNF683	APPL1	IRAK4	CYBA	SEC14L1	ISG15	GBP5	PARP14	XCL2	NKG7	CCL3L3	IFITM1	GBP4	LYST	TRIM22	CYBC1	GSDMD
GSE165897's Treg.R	GOBP1	0.013	GOBP_IMMUNE_RESPONSE	EIF2AK2	ISG15	SRPK2	CARD8	EPRS1	UBE2K	KIF5B	LGALS3	TGFB1	HSPD1	HPRT1	SKAP1	TESPA1	HLA-DRA	HLA-DQA1	HLA-DRB5	IFI16	TRIM28	PARP9	IRF7	SLAMF1	SERINC3	TRAF3	TANK	IRF3	NFE2L2	ARG2	USP14	ANXA1	MFHAS1	OAS2	ZC3HAV1	TRIM38	OAS1	OAS3	OASL	MX1	IFIT1	IFITM3	IFIT5	SLPI	STAT1	HERC5	MX2	GBP3	NMB
	GOBP2	0.0088	GOBP_PROTEIN_CONTAINING_COMPLEX_ORGANIZATION	EIF2AK2	ISG15	SRPK2	CARD8	EPRS1	UBE2K	KIF5B	LGALS3	TGFB1	HSPD1	HPRT1	SKAP1	TESPA1	HLA-DRA	HLA-DQA1	HLA-DRB5	TSG101	CHMP5	CHMP2B	IST1	STMN1	CDC73	VPS72	RAD51C	YJU2	SUPT16H	MAX	ASF1A	LRRC8C	HTATSF1	CDC123	DRG1	COA3	MRPS11	MRPL58	MT-ND5	ALDH9A1	NDUFA9	UBE2C	UBE2S	CRBN	ASB2	KCTD5	SNX9	SORL1	HELLS
	GOBP3	0.013	GOBP_BIOLOGICAL_PROCESS_INVOLVED_IN_INTERSPECIES_INTERACTION_BETWEEN_ORGANISMS	EIF2AK2	ISG15	SRPK2	CARD8	EPRS1	UBE2K	KIF5B	LGALS3	TGFB1	HSPD1	IFI16	TRIM28	PARP9	IRF7	SLAMF1	SERINC3	TRAF3	TANK	IRF3	NFE2L2	ARG2	USP14	ANXA1	MFHAS1	OAS2	ZC3HAV1	TRIM38	OAS1	OAS3	OASL	MX1	IFIT1	IFITM3	IFIT5	SLPI	STAT1	HERC5	MX2	GBP3	NMB	NMI	IFNAR1	VIM	USP18	RNASET2	TUBB
	GOBP4	0.019	GOBP_INNATE_IMMUNE_RESPONSE	EIF2AK2	ISG15	SRPK2	CARD8	EPRS1	UBE2K	KIF5B	LGALS3	IFI16	TRIM28	PARP9	IRF7	SLAMF1	SERINC3	TRAF3	TANK	IRF3	NFE2L2	ARG2	USP14	ANXA1	MFHAS1	OAS2	ZC3HAV1	TRIM38	OAS1	OAS3	OASL	MX1	IFIT1	IFITM3	IFIT5	SLPI	STAT1	HERC5	MX2	GBP3	NMB	NMI	IFNAR1	VIM	USP18	RNASET2	TUBB	PARP14	WFDC2
	GOBP5	0.025	GOBP_DEFENSE_RESPONSE	EIF2AK2	ISG15	SRPK2	CARD8	EPRS1	UBE2K	KIF5B	LGALS3	TGFB1	IFI16	TRIM28	PARP9	IRF7	SLAMF1	SERINC3	TRAF3	TANK	IRF3	NFE2L2	ARG2	USP14	ANXA1	MFHAS1	OAS2	ZC3HAV1	TRIM38	OAS1	OAS3	OASL	MX1	IFIT1	IFITM3	IFIT5	SLPI	STAT1	HERC5	MX2	GBP3	NMB	NMI	IFNAR1	VIM	USP18	RNASET2	TUBB	PARP14
	GOBP6	0.0074	GOBP_CELLULAR_RESPONSE_TO_STRESS	EIF2AK2	HSPD1	IFI16	TRIM28	PARP9	IRF7	SLAMF1	SERINC3	TRAF3	TANK	IRF3	NFE2L2	ARG2	USP14	ANXA1	MFHAS1	RBPJ	MAPK8	RNF168	DCLRE1C	VPS72	RAD51C	YJU2	SUPT16H	MAX	ASF1A	LRRC8C	GSTP1	SNW1	HSPB1	CDK6	ZNF580	TOP2A	VAPB	DEK	FXR1	FLCN	COPS5	HNRNPL	EIF2A	USP3	PSMD14	COPS3	FAF2	RNF103	RHBDD2
	GOBP7	0.01	GOBP_DEFENSE_RESPONSE_TO_OTHER_ORGANISM	EIF2AK2	ISG15	SRPK2	CARD8	EPRS1	UBE2K	KIF5B	LGALS3	IFI16	TRIM28	PARP9	IRF7	SLAMF1	SERINC3	TRAF3	TANK	IRF3	NFE2L2	ARG2	USP14	ANXA1	MFHAS1	OAS2	ZC3HAV1	TRIM38	OAS1	OAS3	OASL	MX1	IFIT1	IFITM3	IFIT5	SLPI	STAT1	HERC5	MX2	GBP3	NMB	NMI	IFNAR1	VIM	USP18	RNASET2	TUBB	PARP14	WFDC2
	GOBP8	0.081	GOBP_REGULATION_OF_VIRAL_GENOME_REPLICATION	EIF2AK2	ISG15	SRPK2	IFI16	TRIM28	OAS2	ZC3HAV1	TRIM38	OAS1	OAS3	OASL	MX1	IFIT1	IFITM3	IFIT5	SLPI	TNIP1	CD28	TOP2A	VAPB
	GOBP9	0.079	GOBP_VIRAL_PROCESS	EIF2AK2	ISG15	SRPK2	IFI16	TRIM28	PARP9	IRF7	SLAMF1	OAS2	ZC3HAV1	TRIM38	OAS1	OAS3	OASL	MX1	IFIT1	IFITM3	IFIT5	SLPI	STAT1	TNIP1	CD81	CD28	TSG101	CHMP5	CHMP2B	IST1	HTATSF1	SNW1	CTSB	TOP2A	VAPB	DEK	MGAT4A	GALNT1	SSB
	GOBP10	0.021	GOBP_RESPONSE_TO_VIRUS	EIF2AK2	ISG15	CARD8	IFI16	TRIM28	PARP9	IRF7	SERINC3	TRAF3	TANK	IRF3	OAS2	ZC3HAV1	TRIM38	OAS1	OAS3	OASL	MX1	IFIT1	IFITM3	IFIT5	STAT1	HERC5	MX2	GBP3	NMB	NMI	IFNAR1	GPATCH3	STMN1	RTP4	ABCF3	HSPB1	CDK6	URI1
GSE165897's Treg.NR	GOBP1	0.016	GOBP_APOPTOTIC_PROCESS	TNFAIP3	IRF1	PYCARD	TNFRSF1B	IL2RA	IL6ST	ITGA4	NFKBIA	BIRC3	ZFP36	CIB1	HCLS1	TNFRSF18	MIF	PIK3R1	CD27	ACTB	TNFRSF9	MZB1	HSP90AA1	CALR	MYC	TSC22D3	IL2RB	CXCR4	IFI27	EIF5A	SOCS3	HSPA5	PRF1	JUN	IFI6	GZMA	GZMB	PIM2	PMAIP1	ENO1	CFL1	BTG1	TXNIP	CCND2	KDM2B	ID3	BABAM2	HSP90B1	FKBP8
	GOBP2	0.018	GOBP_REGULATION_OF_IMMUNE_SYSTEM_PROCESS	TNFAIP3	IRF1	PYCARD	TNFRSF1B	IL2RA	IL6ST	ITGA4	NFKBIA	BIRC3	ZFP36	CIB1	HCLS1	TNFRSF18	MIF	PIK3R1	CD27	ACTB	TNFRSF9	MZB1	HSP90AA1	CALR	MYC	TSC22D3	IL4R	SOCS1	TNFRSF4	STAT3	CXCL8	MIR142	IRAK4	XCL2	ACP5	IL1R1	FOXP3	PRDM1	LAG3	PELI1	IGKC	IGLC3	GPR183	JUNB	NFKBIZ	CD79A	NEDD9	CST7	JUND
	GOBP3	0.058	GOBP_RESPONSE_TO_CYTOKINE	TNFAIP3	IRF1	PYCARD	TNFRSF1B	IL2RA	IL6ST	ITGA4	NFKBIA	BIRC3	ZFP36	CIB1	HCLS1	TNFRSF18	IL2RB	CXCR4	IFI27	EIF5A	SOCS3	HSPA5	IL4R	SOCS1	TNFRSF4	STAT3	CXCL8	MIR142	IRAK4	XCL2	ACP5	IL1R1	IFITM1	STX8	IL1R2	KLF2	STAT4	PTP4A3	EIF4A2	MT2A	B3GNT2
	GOBP4	0.033	GOBP_LYMPHOCYTE_ACTIVATION	TNFAIP3	IRF1	PYCARD	TNFRSF1B	IL2RA	IL6ST	ITGA4	MIF	PIK3R1	CD27	ACTB	TNFRSF9	MZB1	IL2RB	PRF1	IL4R	SOCS1	TNFRSF4	STAT3	FOXP3	PRDM1	LAG3	PELI1	IGKC	IGLC3	GPR183	JUNB	NFKBIZ	CD79A	NEDD9	CD7	IKZF1	IRF2BP2	KLF6	SH2D2A
	GOBP5	0.035	GOBP_CELL_ACTIVATION	TNFAIP3	IRF1	PYCARD	TNFRSF1B	IL2RA	IL6ST	ITGA4	MIF	PIK3R1	CD27	ACTB	TNFRSF9	MZB1	IL2RB	PRF1	JUN	IL4R	SOCS1	TNFRSF4	STAT3	CXCL8	MIR142	FOXP3	PRDM1	LAG3	PELI1	IGKC	IGLC3	GPR183	JUNB	NFKBIZ	CD79A	NEDD9	CST7	JUND	CD7	IKZF1	IRF2BP2	KLF6	SH2D2A
	GOBP6	0.015	GOBP_IMMUNE_RESPONSE	TNFAIP3	IRF1	PYCARD	TNFRSF1B	IL2RA	IL6ST	NFKBIA	BIRC3	MIF	PIK3R1	CD27	HSP90AA1	CXCR4	IFI27	PRF1	IFI6	GZMA	GZMB	IL4R	SOCS1	TNFRSF4	STAT3	CXCL8	IRAK4	XCL2	ACP5	IL1R1	FOXP3	PRDM1	LAG3	PELI1	IGKC	IGLC3	GPR183	JUNB	NFKBIZ	CD79A	CST7	PDE4B	HCST	IFITM1	STX8	IL1R2	CD7	RPL39	POU2F2
	GOBP7	0.051	GOBP_BIOLOGICAL_PROCESS_INVOLVED_IN_INTERSPECIES_INTERACTION_BETWEEN_ORGANISMS	TNFAIP3	IRF1	PYCARD	TNFRSF1B	NFKBIA	BIRC3	ZFP36	MIF	HSP90AA1	CALR	CXCR4	IFI27	EIF5A	PRF1	JUN	IFI6	GZMA	GZMB	PIM2	PMAIP1	ENO1	CFL1	IL4R	SOCS1	TNFRSF4	CXCL8	MIR142	IRAK4	XCL2	ACP5	FOXP3	PRDM1	LAG3	PELI1	IGKC	IGLC3	JUND	PDE4B	TRIB1	IFITM1	STX8	RPL39	POU2F2	BPGM	RAB1A	HSPA8
	GOBP8	0.095	GOBP_IMMUNE_SYSTEM_DEVELOPMENT	TNFAIP3	IRF1	IL2RA	ITGA4	NFKBIA	ZFP36	CIB1	HCLS1	PIK3R1	CD27	ACTB	TNFRSF9	MYC	JUN	IL4R	SOCS1	STAT3	FOXP3	PRDM1	LAG3	GPR183	JUNB	NFKBIZ	CD79A	NEDD9	TRIB1	TESC	KLF2	IKZF1	IRF2BP2	KLF6	BPGM	FLT3LG	PTBP3	SBDS	ZBTB24
	GOBP9	0.014	GOBP_REGULATION_OF_CELL_DEATH	TNFAIP3	PYCARD	TNFRSF1B	IL6ST	ITGA4	BIRC3	ZFP36	CIB1	HCLS1	TNFRSF18	MIF	PIK3R1	CD27	ACTB	HSP90AA1	CALR	MYC	TSC22D3	IL2RB	CXCR4	EIF5A	SOCS3	HSPA5	PRF1	JUN	IFI6	GZMA	PIM2	PMAIP1	ENO1	CFL1	BTG1	TXNIP	CCND2	KDM2B	ID3	BABAM2	HSP90B1	FKBP8	FIS1	UBB	PTMA	DDAH2	ITM2C	PELI1
	GOBP10	0.0077	GOBP_REGULATION_OF_CELL_POPULATION_PROLIFERATION	TNFAIP3	IRF1	PYCARD	TNFRSF1B	IL2RA	IL6ST	ITGA4	NFKBIA	ZFP36	CIB1	HCLS1	MIF	ACTB	TNFRSF9	MZB1	CALR	MYC	JUN	PIM2	BTG1	TXNIP	CCND2	KDM2B	IL4R	TNFRSF4	STAT3	CXCL8	IRAK4	FOXP3	PRDM1	PELI1	GPR183	JUNB	JUND	TRIB1	TESC	IFITM1	STAT4	FLT3LG	WARS1	NAMPT	HAPLN3	MALAT1	MED31	BTG3
GSE165897's Mast.R	GOBP1	0.037	GOBP_ORGANONITROGEN_COMPOUND_BIOSYNTHETIC_PROCESS	RPS27L	USP16	COPS5	AURKAIP1	EIF2S1	RWDD1	YBX1	EIF5A	RPLP0	PKM	AIMP1	UPF3B	CIRBP	RPS9	SRP9	GARS1	EIF2B1	MRPL18	MRPL22	MRPL1	MRPL42	MRPS16	MRPS18C	MRPL51	MRPS10	MRPS6	RPL7	RPS25	ZNF706	RPL36AL	GCLM	SPHK1	ASAH1	ORMDL1	ENO1	IL1B	PHLDA1	DBI	ITM2B	TMEM59	KRTCAP2	OSTC	TMEM258	NDUFA12	NDUFS7	NDUFB1
	GOBP2	0.0074	GOBP_CELLULAR_AMIDE_METABOLIC_PROCESS	RPS27L	USP16	COPS5	AURKAIP1	EIF2S1	RWDD1	YBX1	EIF5A	RPLP0	PKM	AIMP1	UPF3B	CIRBP	RPS9	SRP9	GARS1	EIF2B1	MRPL18	MRPL22	MRPL1	MRPL42	MRPS16	MRPS18C	MRPL51	MRPS10	MRPS6	RPL7	RPS25	ZNF706	RPL36AL	GCLM	SPHK1	ASAH1	ORMDL1	CASP3	CTSL	SPCS2	GPX4	PIN1	GSTO1	HPGDS	ETHE1	PPP2R1A	MTHFD2
	GOBP3	0.0056	GOBP_PEPTIDE_METABOLIC_PROCESS	RPS27L	USP16	COPS5	AURKAIP1	EIF2S1	RWDD1	YBX1	EIF5A	RPLP0	PKM	AIMP1	UPF3B	CIRBP	RPS9	SRP9	GARS1	EIF2B1	MRPL18	MRPL22	MRPL1	MRPL42	MRPS16	MRPS18C	MRPL51	MRPS10	MRPS6	RPL7	RPS25	ZNF706	RPL36AL	GCLM	CASP3	CTSL	SPCS2	GPX4	PIN1	GSTO1	HPGDS	ETHE1
	GOBP4	0.023	GOBP_PROTEOLYSIS	RPS27L	USP16	COPS5	AURKAIP1	ENO1	IL1B	CASP3	CTSL	SPCS2	SELENOS	HSPA1B	BAX	CASP1	PRDX3	IFI16	PDCD6	CFLAR	SQSTM1	PSMD14	RBX1	SEC61B	CHMP5	TSG101	ISG15	LAMTOR5	IFI6	BIRC3	PSMC3	PSMD9	PRELID1	PDCD2	TNFSF10	CAST	PSME2	S100A10	CSTB	PSMA1	PSMB4	SUMO2	NEDD8	FBXW5	PSMD3	UBE2H	PSMA4	PSMA5	PSMB3
	GOBP5	0.023	GOBP_CELLULAR_RESPONSE_TO_STRESS	RPS27L	USP16	COPS5	EIF2S1	RWDD1	YBX1	SPHK1	ENO1	IL1B	CASP3	SELENOS	HSPA1B	BAX	CASP1	PRDX3	IFI16	PDCD6	CFLAR	SQSTM1	PSMD14	RBX1	SEC61B	HSPA8	MIF	B2M	FOXP1	CXCL8	PRDX1	DNAJC15	TMBIM6	HMOX1	ACTB	TXN	PCNA	TIPRL	DCTPP1	DDX5	TPM1	MTSS1	SYF2	HSBP1	PPP4R3B	NSMCE1	RPA2	MANF	SFR1
	GOBP6	0.053	GOBP_AMIDE_BIOSYNTHETIC_PROCESS	RPS27L	USP16	COPS5	AURKAIP1	EIF2S1	RWDD1	YBX1	EIF5A	RPLP0	PKM	AIMP1	UPF3B	CIRBP	RPS9	SRP9	GARS1	EIF2B1	MRPL18	MRPL22	MRPL1	MRPL42	MRPS16	MRPS18C	MRPL51	MRPS10	MRPS6	RPL7	RPS25	ZNF706	RPL36AL	GCLM	SPHK1	ASAH1	ORMDL1
	GOBP7	0.077	GOBP_BIOLOGICAL_PROCESS_INVOLVED_IN_INTERSPECIES_INTERACTION_BETWEEN_ORGANISMS	EIF5A	ENO1	IL1B	CASP3	CTSL	SELENOS	HSPA1B	BAX	CASP1	PRDX3	IFI16	CHMP5	TSG101	ISG15	LAMTOR5	IFI6	BIRC3	PSMC3	HSPA8	MIF	B2M	FOXP1	CXCL8	PRDX1	LGALS3	STMN1	KRT1	STAT1	PTPN6	HPGD	IFNGR2	SNX3	NMI	BANF1	HLA-E	HLA-A	G3BP1	NRROS	JAGN1	IFITM1	PRG2	LY6E	JAK1	IFI44L	ACTG1	HMGN2
	GOBP8	0.039	GOBP_PEPTIDE_BIOSYNTHETIC_PROCESS	RPS27L	USP16	COPS5	AURKAIP1	EIF2S1	RWDD1	YBX1	EIF5A	RPLP0	PKM	AIMP1	UPF3B	CIRBP	RPS9	SRP9	GARS1	EIF2B1	MRPL18	MRPL22	MRPL1	MRPL42	MRPS16	MRPS18C	MRPL51	MRPS10	MRPS6	RPL7	RPS25	ZNF706	RPL36AL	GCLM
	GOBP9	0.023	GOBP_CELLULAR_MACROMOLECULE_BIOSYNTHETIC_PROCESS	RPS27L	USP16	COPS5	AURKAIP1	EIF2S1	RWDD1	YBX1	EIF5A	RPLP0	PKM	AIMP1	UPF3B	CIRBP	RPS9	SRP9	GARS1	EIF2B1	MRPL18	MRPL22	MRPL1	MRPL42	MRPS16	MRPS18C	MRPL51	MRPS10	MRPS6	RPL7	RPS25	ZNF706	RPL36AL	PHLDA1	DBI	ITM2B	TMEM59	KRTCAP2	OSTC	TMEM258	SELENOS
	GOBP10	0.15	GOBP_OXIDATIVE_PHOSPHORYLATION	NDUFA12	NDUFS7	NDUFB1	NDUFS6	NDUFV3	SDHC	DGUOK	ATP5PF	ATP5F1C	DNAJC15	COX7A2	COX4I1	COX6A1	COX8A	UQCR10
GSE165897's Mast.NR	GOBP1	0.0099	GOBP_CYTOPLASMIC_TRANSLATION	RPL26	RPS7	RPL23	RPL37	RPL27	RPL35	RPL35A	RPL14	RPS16	RPS17	RPS24	RPS27	RPS21	RPL10	RPL24	RPL22	RPL15	RPL30	RPS3A	RPL13	RPS27A	RPS23	RPL9	RPL18A	RPL19	RPL21	RPL31	RPL32	RPL34	RPL41	RPS11	RPS18	RPS29
	GOBP2	0.06	GOBP_PEPTIDE_BIOSYNTHETIC_PROCESS	RPL26	RPS7	RPL23	RPL37	RPL27	RPL35	RPL35A	RPL14	RPS16	RPS17	RPS24	RPS27	RPS21	RPL10	RPL24	RPL22	RPL15	RPL30	RPS3A	RPL13	RPS27A	RPS23	RPL9	RPL18A	RPL19	RPL21	RPL31	RPL32	RPL34	RPL41	RPS11	RPS18	RPS29	PPP1R15A	EIF4A3	RARA	PER1	TRMT10C	VIM	KRT17	RGS2	PPP1R15B	ZFP36L2	ZFP36	CNOT2	SELENOT
	GOBP3	0.06	GOBP_PEPTIDE_METABOLIC_PROCESS	RPL26	RPS7	RPL23	RPL37	RPL27	RPL35	RPL35A	RPL14	RPS16	RPS17	RPS24	RPS27	RPS21	RPL10	RPL24	RPL22	RPL15	RPL30	RPS3A	RPL13	RPS27A	RPS23	RPL9	RPL18A	RPL19	RPL21	RPL31	RPL32	RPL34	RPL41	RPS11	RPS18	RPS29	PPP1R15A	EIF4A3	RARA	PER1	TRMT10C	VIM	KRT17	RGS2	PPP1R15B	ZFP36L2	ZFP36	CNOT2	SELENOT
	GOBP4	0.045	GOBP_AMIDE_BIOSYNTHETIC_PROCESS	RPL26	RPS7	RPL23	RPL37	RPL27	RPL35	RPL35A	RPL14	RPS16	RPS17	RPS24	RPS27	RPS21	RPL10	RPL24	RPL22	RPL15	RPL30	RPS3A	RPL13	RPS27A	RPS23	RPL9	RPL18A	RPL19	RPL21	RPL31	RPL32	RPL34	RPL41	RPS11	RPS18	RPS29	PPP1R15A	EIF4A3	RARA	PER1	TRMT10C	VIM	KRT17	RGS2	PPP1R15B	ZFP36L2	ZFP36	CNOT2	SELENOT
	GOBP5	0.047	GOBP_CELLULAR_AMIDE_METABOLIC_PROCESS	RPL26	RPS7	RPL23	RPL37	RPL27	RPL35	RPL35A	RPL14	RPS16	RPS17	RPS24	RPS27	RPS21	RPL10	RPL24	RPL22	RPL15	RPL30	RPS3A	RPL13	RPS27A	RPS23	RPL9	RPL18A	RPL19	RPL21	RPL31	RPL32	RPL34	RPL41	RPS11	RPS18	RPS29	PPP1R15A	EIF4A3	RARA	PER1	TRMT10C	VIM	KRT17	RGS2	PPP1R15B	ZFP36L2	ZFP36	CNOT2	SELENOT
	GOBP6	0.06	GOBP_CELLULAR_MACROMOLECULE_BIOSYNTHETIC_PROCESS	RPL26	RPS7	RPL23	RPL37	RPL27	RPL35	RPL35A	RPL14	RPS16	RPS17	RPS24	RPS27	RPS21	RPL10	RPL24	RPL22	RPL15	RPL30	RPS3A	RPL13	RPS27A	RPS23	RPL9	RPL18A	RPL19	RPL21	RPL31	RPL32	RPL34	RPL41	RPS11	RPS18	RPS29	PPP1R15A	EIF4A3	RARA	PER1	TRMT10C	VIM	KRT17	RGS2	PPP1R15B	ZFP36L2	ZFP36	CNOT2	SELENOT
	GOBP7	0.023	GOBP_ORGANONITROGEN_COMPOUND_BIOSYNTHETIC_PROCESS	RPL26	RPS7	RPL23	RPL37	RPL27	RPL35	RPL35A	RPL14	RPS16	RPS17	RPS24	RPS27	RPS21	RPL10	RPL24	RPL22	RPL15	RPL30	RPS3A	RPL13	RPS27A	RPS23	RPL9	RPL18A	RPL19	RPL21	RPL31	RPL32	RPL34	RPL41	RPS11	RPS18	RPS29	PPP1R15A	EIF4A3	RARA	PER1	TRMT10C	VIM	KRT17	RGS2	PPP1R15B	ZFP36L2	ZFP36	CNOT2	SELENOT
	GOBP8	0.077	GOBP_POSITIVE_REGULATION_OF_MACROMOLECULE_BIOSYNTHETIC_PROCESS	RPL26	PPP1R15A	EIF4A3	RARA	PER1	TRMT10C	VIM	KRT17	NR4A2	JUN	KMT2E	ADCYAP1	SERTAD1	ARID5A	SKI	PHF20	FOS	NFATC1	KLF6	RUNX3	MAF	SSBP3	ELL	ELL2	LITAF	ATF3	REL	PIM2	JUND	FOSB	ELF1	CSRNP1	MED19	PQBP1
	GOBP9	0.047	GOBP_REGULATION_OF_PROTEIN_MODIFICATION_PROCESS	RPS7	RPL23	RPL37	PPP1R15A	RGS2	PPP1R15B	JUN	KMT2E	ADCYAP1	SERTAD1	ARID5A	SKI	PHF20	DUSP10	ADAM8	NEDD9	TNFAIP3	DUSP1	TRAF4	AKAP13	DDIT4	LAPTM5	MYADM	SYAP1	CCNL1	TSPYL2	CCNH	LMNA	RASSF5	PPP1R2
	GOBP10	0.025	GOBP_RIBOSOME_BIOGENESIS	RPL26	RPS7	RPL27	RPL35	RPL35A	RPL14	RPS16	RPS17	RPS24	RPS27	RPS21	RPL10	RPL24	EIF4A3	FRG1
GSE165897's NK.R	GOBP1	0.018	GOBP_RIBONUCLEOPROTEIN_COMPLEX_BIOGENESIS	EXOSC3	RRS1	GTPBP4	MRTO4	RPUSD2	DCAF13	RRP8	MPHOSPH10	RPF2	ZNHIT3	NIFK	NOL9	WDR74	BUD23	TFB2M	UTP3	UTP23	TSR1	BMS1	UTP6	UTP4	WDR46	EMG1	POP7	RPP30	RPUSD1	DDX56	UTP18	WDR55	IMP3	RRP1	IMP4	ABCE1	MALSU1	MRPS2	MRPL36	SDAD1	LSG1	LTV1	DDX28	SURF6	NOP16	GNL2	AGO2	PRPF19	CDC73
	GOBP2	0.033	GOBP_RIBOSOME_BIOGENESIS	EXOSC3	RRS1	GTPBP4	MRTO4	RPUSD2	DCAF13	RRP8	MPHOSPH10	RPF2	ZNHIT3	NIFK	NOL9	WDR74	BUD23	TFB2M	UTP3	UTP23	TSR1	BMS1	UTP6	UTP4	WDR46	EMG1	POP7	RPP30	RPUSD1	DDX56	UTP18	WDR55	IMP3	RRP1	IMP4	ABCE1	MALSU1	MRPS2	MRPL36	SDAD1	LSG1	LTV1	DDX28	SURF6	NOP16	GNL2
	GOBP3	0.018	GOBP_RNA_PROCESSING	EXOSC3	RRS1	GTPBP4	MRTO4	RPUSD2	DCAF13	RRP8	MPHOSPH10	RPF2	ZNHIT3	NIFK	NOL9	WDR74	BUD23	TFB2M	UTP3	UTP23	TSR1	BMS1	UTP6	UTP4	WDR46	EMG1	POP7	RPP30	RPUSD1	DDX56	UTP18	WDR55	IMP3	RRP1	IMP4	AGO2	PRPF19	CDC73	SRPK1	PUF60	PSIP1	PRPF3	NUFIP1	NSUN2	GRSF1	TSEN34	TRMT6	CTU2	CTU1
	GOBP4	0.016	GOBP_NCRNA_PROCESSING	EXOSC3	RRS1	GTPBP4	MRTO4	RPUSD2	DCAF13	RRP8	MPHOSPH10	RPF2	ZNHIT3	NIFK	NOL9	WDR74	BUD23	TFB2M	UTP3	UTP23	TSR1	BMS1	UTP6	UTP4	WDR46	EMG1	POP7	RPP30	RPUSD1	DDX56	UTP18	WDR55	IMP3	RRP1	IMP4	AGO2	NSUN2	GRSF1	TSEN34	TRMT6	CTU2	CTU1	RPP21	THUMPD3	ELP5
	GOBP5	0.018	GOBP_NCRNA_METABOLIC_PROCESS	EXOSC3	RRS1	GTPBP4	MRTO4	RPUSD2	DCAF13	RRP8	MPHOSPH10	RPF2	ZNHIT3	NIFK	NOL9	WDR74	BUD23	TFB2M	UTP3	UTP23	TSR1	BMS1	UTP6	UTP4	WDR46	EMG1	POP7	RPP30	RPUSD1	DDX56	UTP18	WDR55	IMP3	RRP1	IMP4	AGO2	NSUN2	GRSF1	TSEN34	TRMT6	CTU2	CTU1	RPP21	THUMPD3	ELP5	NCL	FARSA	YARS1	LRRC47
	GOBP6	0.025	GOBP_RRNA_METABOLIC_PROCESS	EXOSC3	RRS1	GTPBP4	MRTO4	RPUSD2	DCAF13	RRP8	MPHOSPH10	RPF2	ZNHIT3	NIFK	NOL9	WDR74	BUD23	TFB2M	UTP3	UTP23	TSR1	BMS1	UTP6	UTP4	WDR46	EMG1	POP7	RPP30	RPUSD1	DDX56	UTP18	WDR55	IMP3	RRP1	IMP4	NCL
	GOBP7	0.021	GOBP_CELLULAR_AMIDE_METABOLIC_PROCESS	EXOSC3	ABCE1	MALSU1	MRPS2	MRPL36	AGO2	NCL	SYNCRIP	LSM1	PPP2R1A	FARSA	YARS1	LRRC47	LRPPRC	HSPB1	POLDIP3	GIGYF2	YBX3	CNOT2	ATF4	DNAJC3	COPS5	TNIP1	EIF2B5	DAPK3	CDC123	OGFOD1	MRPL58	MTRFR	RCC1L	TSFM	KRT17	EIF2B4	MRPL13	EIF5B	PUM3	GFM1	MRPL2	MRPL47	MRPS12	MRPS6	MRPS34	MRPL3	MRPL27	MRPS5	MRPL32
	GOBP8	0.0065	GOBP_ORGANONITROGEN_COMPOUND_BIOSYNTHETIC_PROCESS	EXOSC3	ABCE1	MALSU1	MRPS2	MRPL36	AGO2	NCL	SYNCRIP	LSM1	FARSA	YARS1	LRRC47	LRPPRC	HSPB1	POLDIP3	GIGYF2	YBX3	CNOT2	ATF4	DNAJC3	COPS5	TNIP1	EIF2B5	DAPK3	CDC123	OGFOD1	MRPL58	MTRFR	RCC1L	TSFM	KRT17	EIF2B4	MRPL13	EIF5B	PUM3	GFM1	MRPL2	MRPL47	MRPS12	MRPS6	MRPS34	MRPL3	MRPL27	MRPS5	MRPL32	GCLM
	GOBP9	0.015	GOBP_PEPTIDE_METABOLIC_PROCESS	EXOSC3	ABCE1	MALSU1	MRPS2	MRPL36	AGO2	NCL	SYNCRIP	LSM1	FARSA	YARS1	LRRC47	LRPPRC	HSPB1	POLDIP3	GIGYF2	YBX3	CNOT2	ATF4	DNAJC3	COPS5	TNIP1	EIF2B5	DAPK3	CDC123	OGFOD1	MRPL58	MTRFR	RCC1L	TSFM	KRT17	EIF2B4	MRPL13	EIF5B	PUM3	GFM1	MRPL2	MRPL47	MRPS12	MRPS6	MRPS34	MRPL3	MRPL27	MRPS5	MRPL32	GCLM
	GOBP10	0.029	GOBP_PEPTIDE_BIOSYNTHETIC_PROCESS	EXOSC3	ABCE1	MALSU1	MRPS2	MRPL36	AGO2	NCL	SYNCRIP	LSM1	FARSA	YARS1	LRRC47	LRPPRC	HSPB1	POLDIP3	GIGYF2	YBX3	CNOT2	ATF4	DNAJC3	COPS5	TNIP1	EIF2B5	DAPK3	CDC123	OGFOD1	MRPL58	MTRFR	RCC1L	TSFM	KRT17	EIF2B4	MRPL13	EIF5B	PUM3	GFM1	MRPL2	MRPL47	MRPS12	MRPS6	MRPS34	MRPL3	MRPL27	MRPS5	MRPL32	GCLM
GSE165897's NK.NR	GOBP1	0.12	GOBP_IMMUNE_RESPONSE	LGALS9	PYCARD	IFNG	CD74	RIPK2	CCL5	CORO1A	IRF1	TNFAIP3	XCL1	CD47	SOCS1	FCER1G	WAS	BST2	CCL3	TXK	CSF1	ZC3H12A	IL4R	IRF7	ZBP1	STAT1	MYC	GBP5	CCL4	XCL2	ISG15	OAS1	CYBA	PARP14	CD160	LCK	TYROBP	CRTAM	HLA-E	LAG3	YES1	HLA-F	FCGR3A	TRDC	TRBC1	NCR3	PRDM1	ZNF683	IFI35
	GOBP2	0.077	GOBP_BIOLOGICAL_PROCESS_INVOLVED_IN_INTERSPECIES_INTERACTION_BETWEEN_ORGANISMS	LGALS9	PYCARD	IFNG	CD74	RIPK2	CCL5	CORO1A	IRF1	TNFAIP3	XCL1	CD47	SOCS1	FCER1G	WAS	BST2	CCL3	TXK	CSF1	ZC3H12A	IL4R	IRF7	ZBP1	STAT1	MYC	GBP5	CCL4	XCL2	ISG15	OAS1	CYBA	PARP14	CD160	LCK	TYROBP	CRTAM	HLA-E	LAG3	YES1	HLA-F	FCGR3A	TRDC	TRBC1	NCR3	PRDM1	ZNF683	IFI35
	GOBP3	0.033	GOBP_DEFENSE_RESPONSE	LGALS9	PYCARD	IFNG	CD74	RIPK2	CCL5	CORO1A	IRF1	TNFAIP3	XCL1	CD47	SOCS1	FCER1G	WAS	BST2	CCL3	TXK	CSF1	ZC3H12A	IL4R	IRF7	ZBP1	STAT1	MYC	GBP5	CCL4	XCL2	ISG15	OAS1	CYBA	PARP14	CD160	LCK	TYROBP	CRTAM	HLA-E	LAG3	YES1	HLA-F	FCGR3A	TRDC	TRBC1	NCR3	PRDM1	ZNF683	IFI35
	GOBP4	0.075	GOBP_DEFENSE_RESPONSE_TO_OTHER_ORGANISM	LGALS9	PYCARD	IFNG	CD74	RIPK2	CCL5	CORO1A	IRF1	TNFAIP3	XCL1	CD47	SOCS1	FCER1G	WAS	BST2	CCL3	TXK	CSF1	ZC3H12A	IL4R	IRF7	ZBP1	STAT1	MYC	GBP5	CCL4	XCL2	ISG15	OAS1	CYBA	PARP14	CD160	LCK	TYROBP	CRTAM	HLA-E	LAG3	YES1	HLA-F	FCGR3A	TRDC	TRBC1	NCR3	PRDM1	ZNF683	IFI35
	GOBP5	0.18	GOBP_REGULATION_OF_IMMUNE_SYSTEM_PROCESS	LGALS9	PYCARD	IFNG	CD74	RIPK2	CCL5	CORO1A	IRF1	TNFAIP3	XCL1	CD47	SOCS1	FCER1G	WAS	BST2	CCL3	TXK	CSF1	ZC3H12A	IL4R	IRF7	ZBP1	STAT1	MYC	GBP5	CCL4	XCL2	ISG15	OAS1	CYBA	PARP14	CD160	LCK	TYROBP	CRTAM	HLA-E	LAG3	YES1	HLA-F	FCGR3A	TRDC	TRBC1	NCR3	PRDM1	ZNF683	IFI35
	GOBP6	0.075	GOBP_RESPONSE_TO_CYTOKINE	LGALS9	PYCARD	IFNG	CD74	RIPK2	CCL5	CORO1A	IRF1	TNFAIP3	XCL1	CD47	SOCS1	FCER1G	WAS	BST2	CCL3	TXK	CSF1	ZC3H12A	IL4R	IRF7	ZBP1	STAT1	MYC	GBP5	CCL4	XCL2	ISG15	OAS1	CYBA	PARP14	IRF8	EIF2AK2	CASP1	IFIT3	IFIT2	CDC42	SP100	IFI27	MX1	IFITM1	IFITM3	SHFL	IFIT1	CCL3L3	GBP4
	GOBP7	0.21	GOBP_CELL_ACTIVATION	LGALS9	PYCARD	IFNG	CD74	RIPK2	CCL5	CORO1A	IRF1	TNFAIP3	XCL1	CD47	SOCS1	FCER1G	WAS	BST2	CCL3	TXK	CSF1	ZC3H12A	IL4R	CD160	LCK	TYROBP	CRTAM	HLA-E	LAG3	YES1	HLA-F	FCGR3A	TRDC	TRBC1	NCR3	PRDM1	ZNF683	IFI35	IRF8	NKG7	BCL3	PRF1	PTGER4	CD24	ICAM1	PELI1	CD83	NFKBIZ	NFKBID
	GOBP8	0.075	GOBP_INNATE_IMMUNE_RESPONSE	LGALS9	PYCARD	IFNG	CD74	RIPK2	CCL5	CORO1A	IRF1	TNFAIP3	XCL1	CD47	SOCS1	FCER1G	WAS	BST2	CCL3	TXK	CSF1	IRF7	ZBP1	STAT1	MYC	GBP5	CCL4	XCL2	ISG15	OAS1	CYBA	PARP14	CD160	LCK	TYROBP	CRTAM	HLA-E	LAG3	YES1	HLA-F	FCGR3A	TRDC	TRBC1	NCR3	PRDM1	ZNF683	IFI35	SPON2	KIR2DL4
	GOBP9	0.18	GOBP_LYMPHOCYTE_ACTIVATION	LGALS9	PYCARD	IFNG	CD74	RIPK2	CCL5	CORO1A	IRF1	TNFAIP3	XCL1	CD47	SOCS1	FCER1G	WAS	BST2	ZC3H12A	IL4R	CD160	LCK	TYROBP	CRTAM	HLA-E	LAG3	YES1	HLA-F	FCGR3A	TRDC	TRBC1	NCR3	PRDM1	ZNF683	IRF8	NKG7	BCL3	PRF1	PTGER4	CD24	ICAM1	PELI1	CD83	NFKBIZ	NFKBID	CD38	PKN1	HLA-DPB1	TMIGD2
	GOBP10	0.039	GOBP_PROGRAMMED_CELL_DEATH	LGALS9	PYCARD	IFNG	CD74	RIPK2	CCL5	CORO1A	IRF1	TNFAIP3	CCL3	ZC3H12A	IRF7	ZBP1	STAT1	MYC	CD160	LCK	TYROBP	RBCK1	EIF2AK2	CASP1	IFIT3	IFIT2	CDC42	SP100	IFI27	MX1	NKG7	BCL3	PRF1	IFI6	GSDMD	GZMB	GZMM	NFKBIA	CD24	ICAM1	PELI1	GZMA	ITGB2	PLK2	CD38	PKN1	GPR65	SHARPIN	DDIT4
GSE165897's Macrophages.R	GOBP1	0.011	GOBP_DEFENSE_RESPONSE	CCL19	IL6	CCR7	CXCL12	TLR4	FYN	C5AR1	FPR2	CD36	CXCL6	RORA	S100A8	S100A9	INHBA	LDLR	BNIP3	EZH2	PTGER2	CD40	ADA	IL7R	IL2RA	CXCR3	MFHAS1	CCL7	CREBBP	LACC1	IRF4	IGKC	IGHG3	CCL13	MCOLN2	ANO6	PMAIP1	F11R	FABP4	PTGES	LIPA	THBS1	TNFRSF1B	IDO1	MMP12	CD6	MAPKAPK2	C2	PPBP
	GOBP2	0.0065	GOBP_HOMEOSTATIC_PROCESS	CCL19	IL6	CCR7	CXCL12	TLR4	FYN	C5AR1	FPR2	CD36	CXCL6	RORA	S100A8	S100A9	INHBA	LDLR	BNIP3	EZH2	PTGER2	CD40	ADA	IL7R	IL2RA	CXCR3	MFHAS1	CCL7	CREBBP	LACC1	IRF4	IGKC	IGHG3	CCL13	MCOLN2	ANO6	PMAIP1	F11R	FABP4	PTGES	LIPA	RBP4	SLC9A3R1	MT3	TGM2	TCF7L2	PINK1	GCLC	APC
	GOBP3	0.0066	GOBP_RESPONSE_TO_OXYGEN_CONTAINING_COMPOUND	CCL19	IL6	CCR7	CXCL12	TLR4	FYN	C5AR1	FPR2	CD36	CXCL6	RORA	S100A8	S100A9	INHBA	LDLR	BNIP3	EZH2	PTGER2	THBS1	TNFRSF1B	IDO1	MMP12	CD6	MAPKAPK2	C2	PPBP	MRC1	KYNU	SLPI	TIMP1	BCL2L1	FOLR2	STAT5A	STAT4	RBP4	SLC9A3R1	MT3	TGM2	TCF7L2	PINK1	GCLC	APC	TRIM24	KCNMA1	PDK4	NQO1
	GOBP4	0.012	GOBP_IMMUNE_RESPONSE	CCL19	IL6	CCR7	CXCL12	TLR4	FYN	C5AR1	FPR2	CD36	CXCL6	RORA	S100A8	S100A9	CD40	ADA	IL7R	IL2RA	CXCR3	MFHAS1	CCL7	CREBBP	LACC1	IRF4	IGKC	IGHG3	CCL13	MCOLN2	THBS1	TNFRSF1B	IDO1	MMP12	CD6	MAPKAPK2	C2	PPBP	MRC1	KYNU	SLPI	NINJ1	VNN1	LAMP1	IL23A	SLAMF1	CCL20	SLC15A3	TNFRSF4
	GOBP5	0.035	GOBP_REGULATION_OF_IMMUNE_SYSTEM_PROCESS	CCL19	IL6	CCR7	CXCL12	TLR4	FYN	C5AR1	FPR2	CD36	CXCL6	RORA	INHBA	LDLR	CD40	ADA	IL7R	IL2RA	CXCR3	MFHAS1	CCL7	CREBBP	LACC1	IRF4	IGKC	IGHG3	ANO6	THBS1	TNFRSF1B	IDO1	MMP12	CD6	MAPKAPK2	C2	NINJ1	VNN1	LAMP1	IL23A	SLAMF1	CCL20	SLC15A3	TNFRSF4	IL1RL1	CST7	FURIN	CR1	IGHG4
	GOBP6	0.0055	GOBP_PROGRAMMED_CELL_DEATH	CCL19	IL6	CCR7	CXCL12	S100A8	S100A9	INHBA	BNIP3	CD40	ADA	IL7R	IL2RA	CXCR3	ANO6	PMAIP1	THBS1	TNFRSF1B	IDO1	TIMP1	BCL2L1	NINJ1	VNN1	LAMP1	TRAF4	NKG7	CHI3L1	NUPR1	BNIP3L	SLC9A3R1	MT3	TGM2	TCF7L2	PINK1	GCLC	APC	TRIM24	KCNMA1	PDK4	NQO1	DLL1	FAS	HCAR2	HOXA5	G0S2	ANXA6	TPT1
	GOBP7	0.0034	GOBP_POSITIVE_REGULATION_OF_SIGNALING	CCL19	IL6	CCR7	TLR4	FYN	C5AR1	FPR2	CD36	S100A8	S100A9	INHBA	EZH2	CD40	ADA	IL7R	MFHAS1	CCL7	CREBBP	CCL13	PMAIP1	F11R	THBS1	MMP12	NINJ1	IL23A	SLAMF1	CCL20	SLC15A3	TRAF4	S100A12	CCL17	CCL22	MARCO	CHI3L1	NUPR1	RBP4	SLC9A3R1	MT3	TGM2	TCF7L2	PINK1	CCN2	P2RY1	DLL1	FAS	HCAR2
	GOBP8	0.0088	GOBP_INFLAMMATORY_RESPONSE	CCL19	IL6	CCR7	TLR4	FYN	C5AR1	FPR2	CD36	CXCL6	RORA	S100A8	S100A9	LDLR	EZH2	PTGER2	CD40	ADA	IL2RA	CXCR3	MFHAS1	CCL7	LACC1	CCL13	ANO6	F11R	FABP4	PTGES	LIPA	THBS1	TNFRSF1B	IDO1	CD6	MAPKAPK2	PPBP	TIMP1	FOLR2	NINJ1	VNN1	IL23A	SLAMF1	CCL20	TNFRSF4	IL1RL1	CST7	FURIN	NKG7
	GOBP9	0.033	GOBP_CELL_ACTIVATION	CCL19	IL6	CCR7	TLR4	FYN	C5AR1	FPR2	CXCL6	RORA	INHBA	LDLR	EZH2	CD40	ADA	IL7R	IL2RA	MFHAS1	IRF4	IGKC	IGHG3	F11R	THBS1	TNFRSF1B	IDO1	CD6	TIMP1	VNN1	LAMP1	IL23A	SLAMF1	TNFRSF4	IL1RL1	CST7	CR1	IGHG4	IGLC3	NKG7	S100A12	BATF	ARMC5	GCLC	CCN2	P2RY1	DLL1	C1QTNF1	MT1G
	GOBP10	0.003	GOBP_CELL_MIGRATION	CCL19	IL6	CCR7	CXCL12	TLR4	FYN	C5AR1	FPR2	CXCL6	S100A8	S100A9	CD40	ADA	CXCR3	CCL7	CCL13	MCOLN2	ANO6	F11R	THBS1	MMP12	PPBP	TIMP1	FOLR2	STAT5A	NINJ1	IL23A	SLAMF1	CCL20	S100A12	CCL17	CCL22	TREM1	SETD2	PLA2G7	CHST2	SLC9A3R1	APC	CCN2	P2RY1	STC1	HOXA5	ANXA6	CEMIP	CLIC4	PECAM1
GSE165897's Macrophages.NR	GOBP1	0.06	GOBP_DEFENSE_RESPONSE	EIF2AK2	OAS1	IFI16	STAT1	MX1	ISG15	BST2	OAS3	IFITM1	IFIT1	OAS2	IFITM2	IFITM3	PHB	PARP9	IRF7	PYCARD	CXCL10	IFI27	GBP1	MX2	APOBEC3G	APOBEC3A	APOBEC3C	RSAD2	TRIM22	C1QBP	CARD9	IFI6	ATAD3A	PTPN22	DTX3L	POLR3K	RNASE2	RNASE6	IFI44L	LGALS9	BANF1	NLRP3	CXCR4	EXOSC5	DDIT4	IRF9	GSN	SHMT2	TP53
	GOBP2	0.077	GOBP_BIOLOGICAL_PROCESS_INVOLVED_IN_INTERSPECIES_INTERACTION_BETWEEN_ORGANISMS	EIF2AK2	OAS1	IFI16	STAT1	MX1	ISG15	BST2	OAS3	IFITM1	IFIT1	OAS2	IFITM2	IFITM3	PHB	PARP9	IRF7	PYCARD	CXCL10	IFI27	GBP1	MX2	APOBEC3G	APOBEC3A	APOBEC3C	RSAD2	TRIM22	C1QBP	CARD9	IFI6	ATAD3A	PTPN22	DTX3L	POLR3K	RNASE2	RNASE6	IFI44L	LGALS9	BANF1	NLRP3	CXCR4	EXOSC5	DDIT4	IRF9	GSN	SHMT2	TP53
	GOBP3	0.075	GOBP_RESPONSE_TO_VIRUS	EIF2AK2	OAS1	IFI16	STAT1	MX1	ISG15	BST2	OAS3	IFITM1	IFIT1	OAS2	IFITM2	IFITM3	PHB	PARP9	IRF7	PYCARD	CXCL10	IFI27	GBP1	MX2	APOBEC3G	APOBEC3A	APOBEC3C	RSAD2	TRIM22	C1QBP	CARD9	IFI6	ATAD3A	PTPN22	DTX3L	POLR3K	RNASE2	RNASE6	IFI44L	LGALS9	BANF1	NLRP3	CXCR4	EXOSC5	DDIT4	IRF9	IFI44	EIF5A	STMN1
	GOBP4	0.021	GOBP_IMMUNE_RESPONSE	EIF2AK2	OAS1	IFI16	STAT1	MX1	ISG15	BST2	OAS3	IFITM1	IFIT1	OAS2	IFITM2	IFITM3	PHB	PARP9	IRF7	PYCARD	CXCL10	IFI27	GBP1	MX2	APOBEC3G	APOBEC3A	APOBEC3C	RSAD2	TRIM22	C1QBP	CARD9	IFI6	ATAD3A	PTPN22	DTX3L	POLR3K	RNASE2	RNASE6	IFI44L	LGALS9	BANF1	NLRP3	CXCR4	GSN	SHMT2	TP53	BTK	CSF1R	CORO1A
	GOBP5	0.093	GOBP_DEFENSE_RESPONSE_TO_SYMBIONT	EIF2AK2	OAS1	IFI16	STAT1	MX1	ISG15	BST2	OAS3	IFITM1	IFIT1	OAS2	IFITM2	IFITM3	PHB	PARP9	IRF7	PYCARD	CXCL10	IFI27	GBP1	MX2	APOBEC3G	APOBEC3A	APOBEC3C	RSAD2	TRIM22	C1QBP	CARD9	IFI6	ATAD3A	PTPN22	DTX3L	POLR3K	RNASE2	RNASE6	IFI44L	EXOSC5	DDIT4	IRF9
	GOBP6	0.12	GOBP_INNATE_IMMUNE_RESPONSE	EIF2AK2	OAS1	IFI16	STAT1	MX1	ISG15	BST2	OAS3	IFITM1	IFIT1	OAS2	IFITM2	IFITM3	PHB	PARP9	IRF7	PYCARD	CXCL10	IFI27	GBP1	MX2	APOBEC3G	APOBEC3A	APOBEC3C	RSAD2	TRIM22	C1QBP	CARD9	IFI6	ATAD3A	PTPN22	DTX3L	POLR3K	RNASE2	RNASE6	LGALS9	BANF1	NLRP3	GSN	SHMT2	TP53	BTK	CSF1R	CORO1A	PTPN6	WAS
	GOBP7	0.055	GOBP_DEFENSE_RESPONSE_TO_OTHER_ORGANISM	EIF2AK2	OAS1	IFI16	STAT1	MX1	ISG15	BST2	OAS3	IFITM1	IFIT1	OAS2	IFITM2	IFITM3	PHB	PARP9	IRF7	PYCARD	CXCL10	IFI27	GBP1	MX2	APOBEC3G	APOBEC3A	APOBEC3C	RSAD2	TRIM22	C1QBP	CARD9	IFI6	ATAD3A	PTPN22	DTX3L	POLR3K	RNASE2	RNASE6	IFI44L	LGALS9	BANF1	NLRP3	EXOSC5	DDIT4	IRF9	GSN	SHMT2	TP53	BTK
	GOBP8	0.12	GOBP_RESPONSE_TO_CYTOKINE	EIF2AK2	OAS1	IFI16	STAT1	MX1	ISG15	BST2	OAS3	IFITM1	IFIT1	OAS2	IFITM2	IFITM3	PHB	PARP9	IRF7	PYCARD	CXCL10	IFI27	GBP1	MX2	LGALS9	CXCR4	GSN	SHMT2	TP53	BTK	CSF1R	CORO1A	PTPN6	WAS	USP18	ZYX	TNFRSF11A	CXCL1	CXCL11	ZFP36	FOS	CCR1	TSLP	CSF3R	EIF5A	TYMS	ZFP36L1	ZFP36L2	ST3GAL6
	GOBP9	0.019	GOBP_REGULATION_OF_VIRAL_PROCESS	EIF2AK2	OAS1	IFI16	STAT1	MX1	ISG15	BST2	OAS3	IFITM1	IFIT1	OAS2	IFITM2	IFITM3	APOBEC3G	APOBEC3A	APOBEC3C	RSAD2	TRIM22	LGALS9	BANF1	CXCR4	GSN	ZFP36	LY6E	RAD23A	PPIH	PPIE
	GOBP10	0.0034	GOBP_CELLULAR_MACROMOLECULE_BIOSYNTHETIC_PROCESS	EIF2AK2	PHB	C1QBP	EXOSC5	SHMT2	TP53	GZMB	PTAFR	ZFP36	AIMP1	EIF5A	ALYREF	RGCC	TYMS	ZFP36L1	ZFP36L2	ST3GAL6	DHFR	LARS1	FARSA	DUT	HARS1	ACADM	TK1	RRM2	EIF2S1	TRAP1	AIMP2	PA2G4	DCPS	PRMT1	MCTS1	ABCE1	UQCC2	MRPL58	NOLC1	TOB1	RGS2	TUT4	TCOF1	SECISBP2	MIF4GD	PUM3	RPS26	MRPS18B	EIF4A1
GSE165897's CAF.R	GOBP1	0.0099	GOBP_TISSUE_DEVELOPMENT	HES1	ID1	CCN2	JAG1	KLF4	SOX9	SNAI2	EDN1	CXCL10	CTSH	MDK	CCN1	RGCC	FN1	VEGFA	CCL11	CITED2	GATA2	TWIST1	HOXA5	CSF1	ACTB	GAS6	CD24	GDNF	PTN	TPM1	JUN	NR4A1	NR2F2	GPC3	LMNA	ZNF703	IGFBP5	TACSTD2	DUSP1	FGF7	HBEGF	ZFP36L1	RARA	GATA6	OSR1	ERRFI1	PIM1	WT1	TBX2
	GOBP2	0.011	GOBP_REGULATION_OF_CELL_POPULATION_PROLIFERATION	HES1	ID1	CCN2	JAG1	KLF4	SOX9	SNAI2	EDN1	CXCL10	CTSH	MDK	CCN1	RGCC	FN1	VEGFA	CCL11	CITED2	GATA2	TWIST1	HOXA5	CSF1	ACTB	GAS6	CD24	GDNF	PTN	TPM1	JUN	NR4A1	NR2F2	GPC3	LMNA	ZNF703	IGFBP5	TACSTD2	DUSP1	FGF7	HBEGF	ZFP36L1	RARA	GATA6	OSR1	ERRFI1	PIM1	WT1	TBX2
	GOBP3	0.012	GOBP_CELL_MOTILITY	HES1	ID1	CCN2	JAG1	KLF4	SOX9	SNAI2	EDN1	CXCL10	CTSH	MDK	CCN1	RGCC	FN1	VEGFA	CCL11	CITED2	GATA2	TWIST1	HOXA5	CSF1	ACTB	GAS6	CD24	GDNF	PTN	TPM1	JUN	NR4A1	NR2F2	GPC3	LMNA	ZNF703	IGFBP5	TACSTD2	DUSP1	FGF7	HBEGF	FOXC2	RHOB	LOX	CCL3	PHLDB2	COL1A1	COL3A1	PTK7
	GOBP4	0.0047	GOBP_REGULATION_OF_MULTICELLULAR_ORGANISMAL_DEVELOPMENT	HES1	ID1	CCN2	JAG1	KLF4	SOX9	SNAI2	EDN1	CXCL10	CTSH	MDK	CCN1	RGCC	FN1	VEGFA	CCL11	CITED2	GATA2	TWIST1	HOXA5	CSF1	ACTB	GAS6	CD24	GDNF	PTN	ZFP36L1	RARA	GATA6	OSR1	ERRFI1	PIM1	WT1	TBX2	JUNB	SPRY1	HLA-DRB1	ZFP36	ZBTB16	MYC	KLF10	ID4	FRZB	PLAAT4	OSR2	FOXC2
	GOBP5	0.0041	GOBP_CIRCULATORY_SYSTEM_DEVELOPMENT	HES1	ID1	CCN2	JAG1	KLF4	SOX9	SNAI2	EDN1	CXCL10	CTSH	MDK	CCN1	RGCC	FN1	VEGFA	CCL11	CITED2	GATA2	TWIST1	HOXA5	TPM1	JUN	NR4A1	NR2F2	GPC3	LMNA	ZFP36L1	RARA	GATA6	OSR1	ERRFI1	PIM1	WT1	TBX2	JUNB	SPRY1	EGR1	EFEMP2	MSX1	FOXC2	RHOB	LOX	COL1A1	COL3A1	PTK7	COL5A1
	GOBP6	0.027	GOBP_RESPONSE_TO_OXYGEN_CONTAINING_COMPOUND	HES1	ID1	CCN2	JAG1	KLF4	SOX9	SNAI2	EDN1	CXCL10	CTSH	CSF1	ACTB	GAS6	TPM1	JUN	NR4A1	NR2F2	ZNF703	IGFBP5	ZFP36L1	RARA	GATA6	OSR1	ERRFI1	PIM1	WT1	TBX2	HLA-DRB1	ZFP36	EGR1	BTG2	FOXC2	RHOB	CCL3	COL1A1	COL3A1	PTK7	SDC1	EGR2	DKK1	RGS2	KLF2	FOS	CYP26B1	SOCS3	ID3
	GOBP7	0.0041	GOBP_CELL_ADHESION	HES1	ID1	CCN2	JAG1	KLF4	SOX9	SNAI2	MDK	CCN1	RGCC	FN1	VEGFA	CCL11	CITED2	CSF1	ACTB	GAS6	CD24	TPM1	ZNF703	TACSTD2	DUSP1	ZFP36L1	RARA	HLA-DRB1	ZBTB16	EFEMP2	FOXC2	RHOB	PHLDB2	COL1A1	COL3A1	PTK7	COL5A1	ACTG1	MYADM	GPM6B	OMD	COL6A1	EZR	POSTN	COL12A1	CSRP1	CNN3	THBS1	EGR3
	GOBP8	0.0035	GOBP_REGULATION_OF_CELL_DIFFERENTIATION	HES1	ID1	CCN2	JAG1	KLF4	SOX9	SNAI2	EDN1	CXCL10	MDK	CCN1	RGCC	FN1	VEGFA	CCL11	GATA2	TWIST1	HOXA5	CSF1	ACTB	GAS6	CD24	GDNF	PTN	ZNF703	IGFBP5	TACSTD2	ZFP36L1	RARA	GATA6	OSR1	ERRFI1	PIM1	JUNB	SPRY1	HLA-DRB1	ZFP36	ZBTB16	MYC	KLF10	ID4	FRZB	PLAAT4	EFEMP2	MSX1	LOX
	GOBP9	0.0024	GOBP_VASCULATURE_DEVELOPMENT	HES1	ID1	CCN2	JAG1	KLF4	EDN1	CXCL10	CTSH	MDK	CCN1	RGCC	FN1	VEGFA	CCL11	CITED2	GATA2	TWIST1	HOXA5	JUN	NR4A1	NR2F2	GPC3	ZFP36L1	GATA6	OSR1	ERRFI1	WT1	TBX2	JUNB	EGR1	EFEMP2	FOXC2	RHOB	LOX	COL1A1	COL3A1	PTK7	COL5A1	ACTG1	ACTA2	EGR2	KLF2	TMEM100	COL4A2	CHI3L1	SOCS3
	GOBP10	0.0048	GOBP_ANATOMICAL_STRUCTURE_FORMATION_INVOLVED_IN_MORPHOGENESIS	HES1	ID1	CCN2	JAG1	KLF4	SOX9	SNAI2	EDN1	CXCL10	CTSH	MDK	CCN1	RGCC	FN1	VEGFA	CCL11	CITED2	GATA2	TWIST1	HOXA5	GDNF	TPM1	JUN	NR4A1	DUSP1	RARA	GATA6	OSR1	PIM1	WT1	TBX2	JUNB	SPRY1	MSX1	NFIB	FOXC2	RHOB	PHLDB2	COL1A1	COL3A1	PTK7	COL5A1	ACTG1	SNAI1	EGR2	DKK1
GSE165897's CAF.NR	GOBP1	0.004	GOBP_ORGANONITROGEN_COMPOUND_BIOSYNTHETIC_PROCESS	AARS1	CYP1B1	SLC7A11	GCLM	YARS1	PRKDC	EIF2S1	C1QBP	AIMP2	DAP3	LARS1	HARS1	EPRS1	WARS1	FARSA	MARS1	IARS1	NARS1	CARS1	PKM	PNPT1	EXOSC7	SECISBP2	CNOT9	TRUB2	NIBAN1	ITGA2	MPV17L2	MRPL12	MRPL15	MRPL3	MRPS18B	MRPL42	MRPS18C	MRPL27	MRPS23	MRPL50	MRPS18A	MRPS10	MRPS12	MRPS25	RPL26L1	CDC123	PRR16	EIF4EBP1	PUM3
	GOBP2	0.019	GOBP_CELLULAR_AMIDE_METABOLIC_PROCESS	AARS1	CYP1B1	SLC7A11	GCLM	YARS1	PRKDC	EIF2S1	C1QBP	AIMP2	DAP3	LARS1	HARS1	EPRS1	WARS1	FARSA	MARS1	IARS1	NARS1	CARS1	PKM	PNPT1	EXOSC7	SECISBP2	CNOT9	TRUB2	NIBAN1	ITGA2	MPV17L2	MRPL12	MRPL15	MRPL3	MRPS18B	MRPL42	MRPS18C	MRPL27	MRPS23	MRPL50	MRPS18A	MRPS10	MRPS12	MRPS25	RPL26L1	CDC123	PRR16	EIF4EBP1	PUM3
	GOBP3	0.0088	GOBP_PEPTIDE_METABOLIC_PROCESS	AARS1	CYP1B1	SLC7A11	GCLM	YARS1	PRKDC	EIF2S1	C1QBP	AIMP2	DAP3	LARS1	HARS1	EPRS1	WARS1	FARSA	MARS1	IARS1	NARS1	CARS1	PKM	PNPT1	EXOSC7	SECISBP2	CNOT9	TRUB2	NIBAN1	ITGA2	MPV17L2	MRPL12	MRPL15	MRPL3	MRPS18B	MRPL42	MRPS18C	MRPL27	MRPS23	MRPL50	MRPS18A	MRPS10	MRPS12	MRPS25	RPL26L1	CDC123	PRR16	EIF4EBP1	PUM3
	GOBP4	0.012	GOBP_ORGANONITROGEN_COMPOUND_CATABOLIC_PROCESS	CLN8	AASDHPPT	VCP	IL1B	IL33	AZIN1	MTAP	GOT1	AGXT	AMPD3	SMOX	CTSL	TDO2	GLA	GSK3B	SQSTM1	PSME3	GRIN2A	CHMP5	VPS4A	PSMC5	NPLOC4	UFD1	HUWE1	DERL2	PSMC6	PSMD14	KEAP1	RAD23A	TRIM25	JKAMP	LONP1	RNF13	TSG101	HGS	VPS37A	DESI1	ADRM1	PSMD11	UCHL1	USP5	PSMC4	PSMD1	PSMD3	DCAF12	PSMB5
	GOBP5	0.013	GOBP_AMIDE_BIOSYNTHETIC_PROCESS	AARS1	CYP1B1	SLC7A11	GCLM	YARS1	PRKDC	EIF2S1	C1QBP	AIMP2	DAP3	LARS1	HARS1	EPRS1	WARS1	FARSA	MARS1	IARS1	NARS1	CARS1	PKM	PNPT1	EXOSC7	SECISBP2	CNOT9	TRUB2	NIBAN1	ITGA2	MPV17L2	MRPL12	MRPL15	MRPL3	MRPS18B	MRPL42	MRPS18C	MRPL27	MRPS23	MRPL50	MRPS18A	MRPS10	MRPS12	MRPS25	RPL26L1	CDC123	PRR16	EIF4EBP1	PUM3
	GOBP6	0.0041	GOBP_PROTEOLYSIS	CLN8	VCP	IL1B	IL33	ENO1	STOML2	CTSL	SPCS3	DPP4	ECE2	SEC11C	GSK3B	SQSTM1	PSME3	GRIN2A	CHMP5	VPS4A	PSMC5	NPLOC4	UFD1	HUWE1	DERL2	PSMC6	PSMD14	KEAP1	RAD23A	TRIM25	JKAMP	LONP1	RNF13	TSG101	HGS	VPS37A	DESI1	ADRM1	PSMD11	UCHL1	USP5	PSMC4	PSMD1	PSMD3	DCAF12	PSMB5	PSMD13	GID4	PSMA4
	GOBP7	0.023	GOBP_PROTEIN_CATABOLIC_PROCESS	CLN8	VCP	IL1B	IL33	AZIN1	CTSL	GSK3B	SQSTM1	PSME3	GRIN2A	CHMP5	VPS4A	PSMC5	NPLOC4	UFD1	HUWE1	DERL2	PSMC6	PSMD14	KEAP1	RAD23A	TRIM25	JKAMP	LONP1	RNF13	TSG101	HGS	VPS37A	DESI1	ADRM1	PSMD11	UCHL1	USP5	PSMC4	PSMD1	PSMD3	DCAF12	PSMB5	PSMD13	GID4	PSMA4	PSMA5	PSMB3	PSMD4	PSMD8	HERC6
	GOBP8	0.022	GOBP_APOPTOTIC_PROCESS	AARS1	CYP1B1	SLC7A11	GCLM	YARS1	PRKDC	EIF2S1	C1QBP	AIMP2	DAP3	CLN8	ASNS	SPTLC1	VCP	IL1B	IL33	ENO1	NME1	NME2	NME2P1	CTSL	G6PD	BECN1	SOD2	GLRX2	GSK3B	SQSTM1	PSME3	GRIN2A	TRAF2	WNT5A	HMOX1	HGF	MMP9	BIRC3	SERPINB2	PDCD2	AKR1B1	AIFM2	IGFBP3	MAPK14	RUVBL2	HYOU1	RUVBL1	ACTL6A	VPS72
	GOBP9	0.0015	GOBP_SMALL_MOLECULE_METABOLIC_PROCESS	AARS1	CYP1B1	SLC7A11	GCLM	YARS1	LARS1	HARS1	EPRS1	WARS1	FARSA	MARS1	IARS1	NARS1	CARS1	PKM	CLN8	AASDHPPT	ASNS	SPTLC1	HSD17B12	GPAT4	VCP	IL1B	AZIN1	MTAP	GOT1	AGXT	AMPD3	ENO1	STOML2	NME1	NME2	NME2P1	GMPPB	NFE2L1	SLC38A1	CTPS1	ENOPH1	PSAT1	NDUFS2	ATP6V1A	CMPK2	ADSL	COASY	CHPT1	G6PD
	GOBP10	0.019	GOBP_REGULATION_OF_CELL_DEATH	AARS1	CYP1B1	SLC7A11	GCLM	PRKDC	EIF2S1	C1QBP	AIMP2	CLN8	ASNS	SPTLC1	VCP	IL1B	ENO1	NME1	NME2	NME2P1	G6PD	BECN1	SOD2	GSK3B	SQSTM1	PSME3	GRIN2A	CHMP5	VPS4A	PSMC5	TRAF2	WNT5A	HMOX1	HGF	MMP9	BIRC3	SERPINB2	PDCD2	MMP3	AKR1B1	AIFM2	IGFBP3	RUVBL2	HYOU1	RUVBL1	ACTL6A	VPS72	TRAF1	HMGA2
GSE165897's DC.R	GOBP1	0.0024	GOBP_APOPTOTIC_PROCESS	THBS1	CCR7	RELA	HMOX1	HSPA1B	IKBKG	KAT5	ATG5	RPS6KA3	GAS6	RIPK1	RASSF2	CASP3	SLC7A11	TRAF4	FLNA	GSK3B	MAP4K4	CYP1B1	HIPK2	GADD45A	ING2	GADD45G	SQSTM1	AKR1C3	TRAF1	VCP	HSPB1	PHLDA3	HDAC2	BNIP3L	NQO1	BAG3	IER3	CRYAB	CPEB4	CRIP1	TAOK1	NEK6	CUL3	ZMAT3	MALT1	TNFSF14	IL7R	BIRC3	MDK
	GOBP2	0.0048	GOBP_CELLULAR_RESPONSE_TO_STRESS	THBS1	CCR7	RELA	HMOX1	HSPA1B	IKBKG	KAT5	ATG5	RPS6KA3	GAS6	RIPK1	RASSF2	CASP3	SLC7A11	TRAF4	FLNA	GSK3B	MAP4K4	CYP1B1	HIPK2	GADD45A	ING2	GADD45G	SQSTM1	AKR1C3	TRAF1	VCP	HSPB1	PHLDA3	HDAC2	BNIP3L	NQO1	BAG3	IER3	CRYAB	CPEB4	CRIP1	TAOK1	NEK6	CUL3	ZMAT3	FYN	CREBBP	RORA	XRCC5	MAPKAPK2
	GOBP3	0.027	GOBP_REGULATION_OF_IMMUNE_SYSTEM_PROCESS	THBS1	CCR7	RELA	HMOX1	HSPA1B	IKBKG	KAT5	ATG5	RPS6KA3	GAS6	RIPK1	RASSF2	CASP3	SLC7A11	MALT1	TNFSF14	IL7R	BIRC3	MDK	IDO1	INHBA	IL2RA	FYN	CREBBP	RORA	XRCC5	MAPKAPK2	MICA	ARID2	CD200	ERBIN	CD80	SOCS1	C5AR1	SEMA7A	IL15	SMAD7	HLX	TNFSF4	IL4I1	ETS1	TNFRSF14	EBI3	SPON2	HLA-DQA2	HLA-DQB2
	GOBP4	0.002	GOBP_REGULATION_OF_CELL_DEATH	THBS1	CCR7	RELA	HMOX1	HSPA1B	IKBKG	KAT5	ATG5	RPS6KA3	GAS6	RIPK1	RASSF2	CASP3	SLC7A11	TRAF4	FLNA	GSK3B	MAP4K4	CYP1B1	HIPK2	GADD45A	ING2	GADD45G	SQSTM1	AKR1C3	TRAF1	VCP	HSPB1	PHLDA3	HDAC2	BNIP3L	NQO1	BAG3	IER3	CRYAB	CPEB4	MALT1	TNFSF14	IL7R	BIRC3	MDK	IDO1	INHBA	ST3GAL1	SRPK2	LAMP3
	GOBP5	0.0065	GOBP_IMMUNE_RESPONSE	THBS1	CCR7	RELA	HMOX1	HSPA1B	IKBKG	KAT5	ATG5	RPS6KA3	TRAF4	CRIP1	MALT1	TNFSF14	IL7R	BIRC3	MDK	IDO1	IL2RA	ST3GAL1	SRPK2	LAMP3	FYN	CREBBP	RORA	XRCC5	MAPKAPK2	MICA	OPTN	CEBPG	RELB	CD200	ERBIN	CD80	SOCS1	C5AR1	SEMA7A	IL15	SMAD7	HLX	TNFSF4	IL4I1	ETS1	TNFRSF14	EBI3	SPON2	HLA-DQA2
	GOBP6	0.002	GOBP_POSITIVE_REGULATION_OF_SIGNALING	THBS1	CCR7	RELA	HMOX1	HSPA1B	IKBKG	GAS6	RIPK1	RASSF2	TRAF4	FLNA	GSK3B	MAP4K4	CYP1B1	HIPK2	GADD45A	ING2	GADD45G	SQSTM1	AKR1C3	TRAF1	VCP	TAOK1	NEK6	MALT1	TNFSF14	IL7R	BIRC3	INHBA	TRADD	RAPGEF2	FLT3	RICTOR	MECP2	CYFIP2	ALOX15B	FYN	CREBBP	TXN	MAP3K13	PAFAH1B1	INPP5F	ERBIN	CD80	SOCS1	C5AR1
	GOBP7	0.0048	GOBP_CELL_ADHESION	THBS1	CCR7	RELA	KAT5	GAS6	CASP3	SLC7A11	FLNA	GSK3B	MAP4K4	CYP1B1	HSPB1	MALT1	TNFSF14	IL7R	MDK	IDO1	IL2RA	KRT18	MAEA	LYPD3	CYFIP2	FYN	ARID2	MTSS1	DSC2	CD200	ERBIN	CD80	SOCS1	IL15	SMAD7	HLX	TNFSF4	IL4I1	ETS1	TNFRSF14	EBI3	SPON2	HLA-DQA2	HLA-DQB2	PVR	MYO1G	MAD1L1	FSTL3	IGFBP2
	GOBP8	0.00025	GOBP_REGULATION_OF_INTRACELLULAR_SIGNAL_TRANSDUCTION	THBS1	CCR7	RELA	HMOX1	HSPA1B	IKBKG	GAS6	RIPK1	RASSF2	TRAF4	FLNA	GSK3B	MAP4K4	HIPK2	GADD45A	ING2	GADD45G	SQSTM1	AKR1C3	TRAF1	HSPB1	PHLDA3	TAOK1	NEK6	CUL3	MALT1	TNFSF14	BIRC3	INHBA	TRADD	RAPGEF2	FLT3	RICTOR	IVNS1ABP	AKT1S1	TRIM24	TLE1	ARHGAP10	CDC34	FYN	RORA	TXN	OPTN	MAP3K13	PAFAH1B1	INPP5F
	GOBP9	0.012	GOBP_REGULATION_OF_MULTICELLULAR_ORGANISMAL_DEVELOPMENT	THBS1	HMOX1	HSPA1B	KAT5	GAS6	RIPK1	RASSF2	CYP1B1	HIPK2	GADD45A	HSPB1	HDAC2	MALT1	IL7R	MDK	INHBA	IL2RA	TRADD	RAPGEF2	MECP2	PIM1	PHLDA2	HTATIP2	ALOX15B	PDCL3	XRCC5	ARID2	EGLN1	MAP3K13	PAFAH1B1	KEAP1	CCM2	CD80	SOCS1	C5AR1	SEMA7A	IL15	SMAD7	HLX	TNFSF4	IL4I1	ETS1	CST7	FSTL3	IL15RA	CLPTM1
	GOBP10	0.025	GOBP_POSITIVE_REGULATION_OF_MULTICELLULAR_ORGANISMAL_PROCESS	THBS1	CCR7	RELA	HMOX1	HSPA1B	KAT5	ATG5	GAS6	RIPK1	CYP1B1	HIPK2	ING2	GADD45G	HSPB1	HDAC2	MALT1	IL7R	MDK	IDO1	INHBA	IL2RA	TRADD	MECP2	PIM1	AVP	KDM2B	ALOX15B	PDCL3	RORA	XRCC5	MAPKAPK2	ARID2	CEBPG	MAP3K13	PAFAH1B1	CD200	CD80	SOCS1	C5AR1	SEMA7A	IL15	SMAD7	HLX	TNFSF4	IL4I1	ETS1
GSE165897's DC.NR	GOBP1	0.055	GOBP_IMMUNE_RESPONSE	PYCARD	LGALS9	PHB1	TREM2	ANXA1	RIPK2	FCER1G	SLC11A1	IFI16	IRF7	NLRP3	FGR	HLA-A	CLEC7A	AKIRIN2	FCGR3A	FCGR2B	VSIG4	HMGB2	FCN1	IRF1	ISG15	OAS1	CYBA	BANF1	PLSCR1	PARP9	IFI35	SERPING1	FCGR1A	WAS	SAMHD1	PARP14	GRN	UNC93B1	AIF1	CSF1R	MIF	BST2	STAT1	VAMP8	RBCK1	CEBPB	HLA-DRB1	PTAFR	NFKBIA
	GOBP2	0.098	GOBP_BIOLOGICAL_PROCESS_INVOLVED_IN_INTERSPECIES_INTERACTION_BETWEEN_ORGANISMS	PYCARD	LGALS9	PHB1	TREM2	ANXA1	RIPK2	FCER1G	SLC11A1	IFI16	IRF7	NLRP3	FGR	HLA-A	CLEC7A	AKIRIN2	FCGR3A	FCGR2B	VSIG4	HMGB2	FCN1	IRF1	ISG15	OAS1	CYBA	BANF1	PLSCR1	PARP9	IFI35	SERPING1	FCGR1A	WAS	SAMHD1	PARP14	GRN	UNC93B1	AIF1	CSF1R	MIF	BST2	STAT1	VAMP8	RBCK1	CEBPB	HLA-DRB1	PTAFR	NFKBIA
	GOBP3	0.098	GOBP_DEFENSE_RESPONSE	PYCARD	LGALS9	PHB1	TREM2	ANXA1	RIPK2	FCER1G	SLC11A1	IFI16	IRF7	NLRP3	FGR	HLA-A	CLEC7A	AKIRIN2	FCGR3A	FCGR2B	VSIG4	HMGB2	FCN1	IRF1	ISG15	OAS1	CYBA	BANF1	PLSCR1	PARP9	IFI35	SERPING1	FCGR1A	WAS	SAMHD1	PARP14	GRN	UNC93B1	AIF1	CSF1R	MIF	BST2	STAT1	VAMP8	RBCK1	CEBPB	HLA-DRB1	PTAFR	NFKBIA
	GOBP4	0.058	GOBP_REGULATION_OF_IMMUNE_SYSTEM_PROCESS	PYCARD	LGALS9	PHB1	TREM2	ANXA1	RIPK2	FCER1G	SLC11A1	IFI16	IRF7	NLRP3	FGR	HLA-A	CLEC7A	AKIRIN2	FCGR3A	FCGR2B	VSIG4	HMGB2	FCN1	IRF1	ISG15	OAS1	CYBA	BANF1	PLSCR1	PARP9	IFI35	SERPING1	FCGR1A	WAS	SAMHD1	PARP14	GRN	UNC93B1	AIF1	CSF1R	MIF	BST2	STAT1	VAMP8	RBCK1	CEBPB	HLA-DRB1	PTAFR	NFKBIA
	GOBP5	0.093	GOBP_DEFENSE_RESPONSE_TO_OTHER_ORGANISM	PYCARD	LGALS9	PHB1	TREM2	ANXA1	RIPK2	FCER1G	SLC11A1	IFI16	IRF7	NLRP3	FGR	HLA-A	CLEC7A	AKIRIN2	FCGR3A	FCGR2B	VSIG4	HMGB2	FCN1	IRF1	ISG15	OAS1	CYBA	BANF1	PLSCR1	PARP9	IFI35	SERPING1	FCGR1A	WAS	SAMHD1	PARP14	GRN	UNC93B1	AIF1	CSF1R	MIF	BST2	STAT1	VAMP8	RBCK1	CEBPB	OAS2	GAPDH	CLEC4A
	GOBP6	0.091	GOBP_INNATE_IMMUNE_RESPONSE	PYCARD	LGALS9	PHB1	TREM2	ANXA1	RIPK2	FCER1G	SLC11A1	IFI16	IRF7	NLRP3	FGR	HLA-A	CLEC7A	AKIRIN2	FCGR3A	FCGR2B	VSIG4	HMGB2	FCN1	IRF1	ISG15	OAS1	CYBA	BANF1	PLSCR1	PARP9	IFI35	SERPING1	FCGR1A	WAS	SAMHD1	PARP14	GRN	UNC93B1	AIF1	CSF1R	MIF	BST2	STAT1	OAS2	GAPDH	CLEC4A	CLEC5A	GSDMD	NRROS
	GOBP7	0.06	GOBP_REGULATION_OF_IMMUNE_RESPONSE	PYCARD	LGALS9	PHB1	TREM2	ANXA1	RIPK2	FCER1G	SLC11A1	IFI16	IRF7	NLRP3	FGR	HLA-A	CLEC7A	AKIRIN2	FCGR3A	FCGR2B	VSIG4	HMGB2	FCN1	IRF1	ISG15	OAS1	CYBA	BANF1	PLSCR1	PARP9	IFI35	SERPING1	FCGR1A	WAS	SAMHD1	PARP14	GRN	UNC93B1	VAMP8	RBCK1	HLA-DRB1	PTAFR	NFKBIA	GPX1	CD24	PELI1	LAPTM5	LILRB4	ITGB2
	GOBP8	0.15	GOBP_CYTOKINE_PRODUCTION	PYCARD	LGALS9	PHB1	TREM2	ANXA1	RIPK2	FCER1G	SLC11A1	IFI16	IRF7	NLRP3	FGR	HLA-A	CLEC7A	AKIRIN2	FCGR3A	FCGR2B	VSIG4	HMGB2	FCN1	IRF1	ISG15	OAS1	CYBA	BANF1	AIF1	CSF1R	MIF	BST2	STAT1	CEBPB	HLA-DRB1	PTAFR	PTGER4	OAS2	GAPDH	CLEC4A	CLEC5A	GSDMD	NRROS	TREM1	CD24	PELI1	LAPTM5	LILRB4	RGCC
	GOBP9	0.077	GOBP_POSITIVE_REGULATION_OF_IMMUNE_SYSTEM_PROCESS	PYCARD	LGALS9	PHB1	TREM2	ANXA1	RIPK2	FCER1G	SLC11A1	IFI16	IRF7	NLRP3	FGR	HLA-A	CLEC7A	AKIRIN2	FCGR3A	FCGR2B	VSIG4	HMGB2	FCN1	PLSCR1	PARP9	IFI35	SERPING1	FCGR1A	AIF1	CSF1R	MIF	VAMP8	RBCK1	HLA-DRB1	PTAFR	CD24	PELI1	LAPTM5	LILRB4	ITGB2	FPR1	RGCC	VSIR	ELF1	CD38	CD300A	RAC2	HLA-DMB	HLA-DQB1
	GOBP10	0.075	GOBP_RESPONSE_TO_CYTOKINE	PYCARD	LGALS9	PHB1	TREM2	ANXA1	RIPK2	FCER1G	SLC11A1	IFI16	IRF7	IRF1	ISG15	OAS1	CYBA	PLSCR1	PARP9	WAS	SAMHD1	PARP14	AIF1	CSF1R	BST2	STAT1	CEBPB	NFKBIA	OAS2	GAPDH	MX1	IFI27	IFITM1	IFITM2	IFITM3	GBP2	CXCR4	CD24	LAPTM5	LILRB4	IL1RN	CD38	ZFP36	EIF5A	CSF3R	KLF4	SPP1	HCLS1	ZFP36L2
GSE165897's B.R	GOBP1	0.00098	GOBP_ORGANONITROGEN_COMPOUND_BIOSYNTHETIC_PROCESS	AARS1	SARS1	RPUSD3	TRUB2	EXOSC3	NSUN5	METTL5	DDX1	ELP5	GARS1	HARS1	YARS1	MARS1	LARS1	EPRS1	FARSA	NARS1	RARS1	TARS1	CARS1	SHMT2	NDUFA7	APP	GCLM	TACO1	COA3	MRPL15	MRPL12	MTIF3	MRPS31	MRPL3	MRPL46	MRPS28	MRPL2	MRPL51	MRPS17	MRPS23	MRPL39	MRPS18A	MRPS12	MRPS14	MRPS26	MRPS9	MRPS6	MRPL34	MRPL49
	GOBP2	0.0041	GOBP_NCRNA_METABOLIC_PROCESS	AARS1	SARS1	RPUSD3	TRUB2	EXOSC3	NSUN5	METTL5	DDX1	ELP5	GARS1	HARS1	YARS1	MARS1	LARS1	EPRS1	FARSA	NARS1	RARS1	TARS1	CARS1	TP53	ZMPSTE24	RPP30	MRM2	RPF2	NIFK	DKC1	NOP10	GAR1	EMG1	METTL25B	EXOSC4	WDR18	LYAR	DDX56	PES1	DDX18	EBNA1BP2	UTP6	WDR46	SRFBP1	UTP14A	ESF1	PIN4	RRP1	RRP9
	GOBP3	0.0056	GOBP_CELLULAR_AMIDE_METABOLIC_PROCESS	AARS1	SARS1	RPUSD3	TRUB2	EXOSC3	NSUN5	METTL5	DDX1	ELP5	GARS1	HARS1	YARS1	MARS1	LARS1	EPRS1	FARSA	NARS1	RARS1	TARS1	CARS1	SHMT2	NDUFA7	APP	GCLM	TACO1	COA3	MRPL15	MRPL12	MTIF3	MRPS31	MRPL3	MRPL46	MRPS28	MRPL2	MRPL51	MRPS17	MRPS23	MRPL39	MRPS18A	MRPS12	MRPS14	MRPS26	MRPS9	MRPS6	MRPL34	MRPL49
	GOBP4	0.018	GOBP_NCRNA_PROCESSING	AARS1	SARS1	RPUSD3	TRUB2	EXOSC3	NSUN5	METTL5	DDX1	ELP5	TP53	ZMPSTE24	RPP30	MRM2	RPF2	NIFK	DKC1	NOP10	GAR1	EMG1	METTL25B	EXOSC4	WDR18	LYAR	DDX56	PES1	DDX18	EBNA1BP2	UTP6	WDR46	SRFBP1	UTP14A	ESF1	PIN4	RRP1	RRP9	NSUN2	CTU1	TRMT6	TRMT13	METTL2B	TRMT11	DTWD1	POLR3K	TSEN15	RPP25L	SPOUT1
	GOBP5	0.012	GOBP_PEPTIDE_BIOSYNTHETIC_PROCESS	AARS1	SARS1	RPUSD3	TRUB2	EXOSC3	NSUN5	METTL5	DDX1	ELP5	GARS1	HARS1	YARS1	MARS1	LARS1	EPRS1	FARSA	NARS1	RARS1	TARS1	CARS1	SHMT2	NDUFA7	APP	GCLM	TACO1	COA3	MRPL15	MRPL12	MTIF3	MRPS31	MRPL3	MRPL46	MRPS28	MRPL2	MRPL51	MRPS17	MRPS23	MRPL39	MRPS18A	MRPS12	MRPS14	MRPS26	MRPS9	MRPS6	MRPL34	MRPL49
	GOBP6	0.013	GOBP_AMIDE_BIOSYNTHETIC_PROCESS	AARS1	SARS1	RPUSD3	TRUB2	EXOSC3	NSUN5	METTL5	DDX1	ELP5	GARS1	HARS1	YARS1	MARS1	LARS1	EPRS1	FARSA	NARS1	RARS1	TARS1	CARS1	SHMT2	NDUFA7	APP	GCLM	TACO1	COA3	MRPL15	MRPL12	MTIF3	MRPS31	MRPL3	MRPL46	MRPS28	MRPL2	MRPL51	MRPS17	MRPS23	MRPL39	MRPS18A	MRPS12	MRPS14	MRPS26	MRPS9	MRPS6	MRPL34	MRPL49
	GOBP7	0.012	GOBP_PEPTIDE_METABOLIC_PROCESS	AARS1	SARS1	RPUSD3	TRUB2	EXOSC3	NSUN5	METTL5	DDX1	ELP5	GARS1	HARS1	YARS1	MARS1	LARS1	EPRS1	FARSA	NARS1	RARS1	TARS1	CARS1	SHMT2	NDUFA7	APP	GCLM	TACO1	COA3	MRPL15	MRPL12	MTIF3	MRPS31	MRPL3	MRPL46	MRPS28	MRPL2	MRPL51	MRPS17	MRPS23	MRPL39	MRPS18A	MRPS12	MRPS14	MRPS26	MRPS9	MRPS6	MRPL34	MRPL49
	GOBP8	0.00089	GOBP_SMALL_MOLECULE_METABOLIC_PROCESS	AARS1	SARS1	GARS1	HARS1	YARS1	MARS1	LARS1	EPRS1	FARSA	NARS1	RARS1	TARS1	CARS1	SHMT2	NDUFA7	APP	GCLM	ASNS	PDHA1	HSD17B12	GSTP1	ADA	MTHFS	NMT1	ACADM	SOAT1	ENO1	APIP	NDUFA13	NDUFS1	NME1	NME6	NDUFAB1	SLC35B2	PYCR1	PYCR2	HACD3	GOT1	GOT2	ADI1	PSAT1	FABP5	MTHFD1L	SDHD	NDUFC2	MT-ND6
	GOBP9	0.041	GOBP_CELLULAR_MACROMOLECULE_BIOSYNTHETIC_PROCESS	AARS1	SARS1	RPUSD3	TRUB2	EXOSC3	NSUN5	METTL5	DDX1	ELP5	GARS1	HARS1	YARS1	MARS1	LARS1	EPRS1	FARSA	NARS1	RARS1	TARS1	CARS1	SHMT2	NDUFA7	APP	TACO1	COA3	MRPL15	MRPL12	MTIF3	MRPS31	MRPL3	MRPL46	MRPS28	MRPL2	MRPL51	MRPS17	MRPS23	MRPL39	MRPS18A	MRPS12	MRPS14	MRPS26	MRPS9	MRPS6	MRPL34	MRPL49	RPS27L
	GOBP10	0.022	GOBP_MITOCHONDRIAL_TRANSLATION	RPUSD3	TRUB2	GARS1	HARS1	SHMT2	NDUFA7	TACO1	COA3	MRPL15	MRPL12	MTIF3	MRPS31	MRPL3	MRPL46	MRPS28	MRPL2	MRPL51	MRPS17	MRPS23	MRPL39	MRPS18A	MRPS12	MRPS14	MRPS26	MRPS9	MRPS6	MRPL34	MRPL49
GSE165897's B.NR	GOBP1	0.058	GOBP_REGULATION_OF_IMMUNE_SYSTEM_PROCESS	CD74	RIPK2	AKIRIN2	HLA-DRB1	IRF1	RORA	JUNB	TFRC	VSIR	HLA-DPA1	HLA-DPB1	CD55	PELI1	CD83	HLA-DMB	CD24	TNFRSF13C	GPR183	RAC2	HLA-DRA	SOCS1	NFKBID	HLA-DOB	HLA-DMA	HLA-DQA1	IGLC3	THEMIS2	NCR3	PTGER4	TNFAIP3	HES1	ID2	SMARCA2	ACTB	ZFP36L2	SELENOK	DNAJB9	RHOH	MAP3K8	CDKN1A	TNF	RGCC	JUND	PRKD2	ELF1	NFKBIA
	GOBP2	0.045	GOBP_LYMPHOCYTE_ACTIVATION	CD74	RIPK2	AKIRIN2	HLA-DRB1	IRF1	RORA	JUNB	TFRC	VSIR	HLA-DPA1	HLA-DPB1	CD55	PELI1	CD83	HLA-DMB	CD24	TNFRSF13C	GPR183	RAC2	HLA-DRA	SOCS1	NFKBID	HLA-DOB	HLA-DMA	HLA-DQA1	IGLC3	THEMIS2	NCR3	PTGER4	TNFAIP3	HES1	ID2	SMARCA2	ACTB	ZFP36L2	SELENOK	DNAJB9	RHOH	MAP3K8	CDKN1A	BCL3	IRF8	PRR7	CXCR5	EGR1	KLF6
	GOBP3	0.035	GOBP_CELL_ACTIVATION	CD74	RIPK2	AKIRIN2	HLA-DRB1	IRF1	RORA	JUNB	TFRC	VSIR	HLA-DPA1	HLA-DPB1	CD55	PELI1	CD83	HLA-DMB	CD24	TNFRSF13C	GPR183	RAC2	HLA-DRA	SOCS1	NFKBID	HLA-DOB	HLA-DMA	HLA-DQA1	IGLC3	THEMIS2	NCR3	PTGER4	TNFAIP3	HES1	ID2	SMARCA2	ACTB	ZFP36L2	SELENOK	DNAJB9	RHOH	MAP3K8	CDKN1A	TNF	RGCC	JUND	BCL3	IRF8	PRR7
	GOBP4	0.033	GOBP_IMMUNE_RESPONSE	CD74	RIPK2	AKIRIN2	HLA-DRB1	IRF1	RORA	JUNB	TFRC	VSIR	HLA-DPA1	HLA-DPB1	CD55	PELI1	CD83	HLA-DMB	CD24	TNFRSF13C	GPR183	RAC2	HLA-DRA	SOCS1	NFKBID	HLA-DOB	HLA-DMA	HLA-DQA1	IGLC3	THEMIS2	NCR3	PTGER4	TNFAIP3	TNF	RGCC	PRKD2	ELF1	NFKBIA	EZR	SEMA7A	PDE4B	FCER2	HEXIM1	MYO1G	CYBA	PTPN1	CTSS	TAPBP	HCST
	GOBP5	0.062	GOBP_POSITIVE_REGULATION_OF_RNA_METABOLIC_PROCESS	CD74	RIPK2	AKIRIN2	HLA-DRB1	IRF1	RORA	JUNB	HES1	ID2	SMARCA2	ACTB	ZFP36L2	TNF	RGCC	JUND	PRKD2	ELF1	NFKBIA	KLF10	ZFP36	KLF13	BCL3	IRF8	EGR1	KLF6	JUN	GTPBP1	CITED2	ATF3	DDIT3	FUS	CIRBP	EIF2AK3	RBM3	SRSF5	TRA2B	TRA2A	KLF2	EPC1	NR4A2	BCLAF1	PER1	BACH1	MAFF	FOSB	SUB1
	GOBP6	0.025	GOBP_POSITIVE_REGULATION_OF_IMMUNE_SYSTEM_PROCESS	CD74	RIPK2	AKIRIN2	HLA-DRB1	TFRC	VSIR	HLA-DPA1	HLA-DPB1	CD55	PELI1	CD83	HLA-DMB	CD24	TNFRSF13C	GPR183	RAC2	HLA-DRA	SOCS1	NFKBID	HLA-DOB	HLA-DMA	HLA-DQA1	IGLC3	THEMIS2	NCR3	HES1	ID2	SMARCA2	ACTB	SELENOK	DNAJB9	RHOH	MAP3K8	CDKN1A	TNF	RGCC	JUND	PRKD2	ELF1	EZR	SEMA7A	PDE4B	FCER2	HEXIM1	MYO1G	KLF10
	GOBP7	0.018	GOBP_POSITIVE_REGULATION_OF_GENE_EXPRESSION	CD74	RIPK2	AKIRIN2	IRF1	RORA	TFRC	VSIR	HLA-DPA1	HLA-DPB1	CD55	PELI1	CD83	PTGER4	HES1	ID2	SELENOK	DNAJB9	TNF	RGCC	PRKD2	EZR	SEMA7A	PDE4B	CYBA	ZFP36	GPSM3	CNN2	BCL3	IRF8	EGR1	ACTG1	LTB	CITED2	ATF3	DDIT3	FUS	CIRBP	EIF2AK3	RBM3	SRSF5	TRA2B	TRA2A	RBM4	PPP1R15A	EIF4A3	PCIF1
	GOBP8	0.025	GOBP_POSITIVE_REGULATION_OF_MACROMOLECULE_BIOSYNTHETIC_PROCESS	CD74	RIPK2	AKIRIN2	HLA-DRB1	IRF1	RORA	JUNB	HES1	ID2	SMARCA2	ACTB	TNF	RGCC	JUND	PRKD2	ELF1	NFKBIA	FCER2	KLF10	KLF13	BCL3	IRF8	EGR1	KLF6	JUN	CITED2	ATF3	DDIT3	FUS	CIRBP	EIF2AK3	RBM3	KLF2	EPC1	NR4A2	BCLAF1	PER1	BACH1	MAFF	FOSB	SUB1	NR4A1	PIM2	SERTAD1	HSPA5	KDM6B
	GOBP9	0.047	GOBP_T_CELL_ACTIVATION	CD74	RIPK2	HLA-DRB1	IRF1	RORA	JUNB	TFRC	VSIR	HLA-DPA1	HLA-DPB1	CD55	PELI1	CD83	HLA-DMB	CD24	TNFRSF13C	GPR183	RAC2	HLA-DRA	SOCS1	NFKBID	HLA-DOB	HLA-DMA	HLA-DQA1	PTGER4	HES1	SMARCA2	ACTB	ZFP36L2	SELENOK	RHOH	MAP3K8	BCL3	PRR7	EGR1	CCND3
	GOBP10	0.049	GOBP_REGULATION_OF_LYMPHOCYTE_ACTIVATION	CD74	RIPK2	AKIRIN2	HLA-DRB1	IRF1	JUNB	TFRC	VSIR	HLA-DPA1	HLA-DPB1	CD55	PELI1	CD83	HLA-DMB	CD24	TNFRSF13C	GPR183	RAC2	HLA-DRA	SOCS1	NFKBID	HLA-DOB	HLA-DMA	HLA-DQA1	IGLC3	THEMIS2	TNFAIP3	HES1	ID2	SMARCA2	ACTB	ZFP36L2	SELENOK	RHOH	MAP3K8	CDKN1A
[truncated: 88 more columns]

## Sheet: HALLMARK
Extended data 2. Enriched GOBP, Hallmark, KEGG, and Reactome gene sets of 38 DE gene-lists and their AUC p-values. Related to Fig. S2.
Annptation:	These gene sets were obtained by using the Investigate Gene Set tool of the Molecular Signatures Database (MSigDB).P values < 0.05 are highlighted i
DE gene-lists	Fig. S2B rownames	P-values	Gene sets	Genes
GSE154600's B.R	Hallmark1	0.084	HALLMARK_TNFA_SIGNALING_VIA_NFKB	BTG1	IL6	IRF1	CD69	PDE4B	SOCS3	PPP1R15A	ZFP36	PNRC1	DUSP1	BTG2	GADD45A	IFNGR2	IL7R	RHOB	BIRC3	MCL1	CFLAR	MAP3K8	CEBPB	CD83	TNFAIP8	TRIB1	JUNB	NR4A1	DUSP5	AREG	TGIF1	NR4A2	EIF1	KLF2	KDM6B	NFKB2	CCNL1	REL
	Hallmark2	0.057	HALLMARK_INTERFERON_GAMMA_RESPONSE	BTG1	IL6	IRF1	CD69	PDE4B	SOCS3	ISG20	PIM1	MT2A	TXNIP	IFI30	SOCS1	CD38	MTHFD2	PTPN2	IRF8	ARL4A	ARID5B	CD74	ADAR	BANK1	PELI1	ZBP1
	Hallmark3	0.08	HALLMARK_OXIDATIVE_PHOSPHORYLATION	ISCU	ISCA1	UQCR11	COX8A	UQCRQ	FDX1	COX17	ACADVL	ATP5MG	COX7A2	SLC25A5	NDUFA1	NDUFA3	NDUFB1	NDUFB3	NDUFC1	ATP5F1E	ATP5MC2	CYCS
	Hallmark4	0.053	HALLMARK_HYPOXIA	BTG1	IL6	PPP1R15A	ZFP36	PNRC1	DUSP1	ISG20	PIM1	MT2A	DDIT4	CHST2	GLRX	TPD52	SIAH2	CITED2	IDS	TPST2
	Hallmark5	0.22	HALLMARK_P53_PATHWAY	BTG1	PPP1R15A	BTG2	GADD45A	TXNIP	IFI30	SOCS1	ISCU	DDIT4	CCNG1	RPL18	RPL36	H1-2	MDM2	FBXW7	RAD9A	RPS12
	Hallmark6	0.14	HALLMARK_INFLAMMATORY_RESPONSE	IL6	IRF1	CD69	PDE4B	BTG2	IFNGR2	IL7R	CHST2	SELL	CD48	CD55	SELENOS	CCR7	RGS1	CD70
	Hallmark7	0.27	HALLMARK_APOPTOSIS	IL6	IRF1	CD69	BTG2	GADD45A	RHOB	BIRC3	MCL1	CFLAR	ISG20	TXNIP	CD38	BCL2L11	PMAIP1
	Hallmark8	0.36	HALLMARK_MTORC1_SIGNALING	PPP1R15A	BTG2	IFI30	MTHFD2	DDIT4	GLRX	CCNG1	XBP1	SLC7A5	SERP1	IFRD1	IDI1	INSIG1	FKBP2	UFM1
	Hallmark9	0.27	HALLMARK_IL6_JAK_STAT3_SIGNALING	IL6	IRF1	SOCS3	IFNGR2	MAP3K8	PIM1	SOCS1	CD38	PTPN2
	Hallmark10	0.099	HALLMARK_UNFOLDED_PROTEIN_RESPONSE	CEBPB	MTHFD2	DDIT4	XBP1	SLC7A5	SERP1	SPCS3	EEF2	ERN1	ATF4	HERPUD1
GSE154600's B.NR	Hallmark1	0.067	HALLMARK_EPITHELIAL_MESENCHYMAL_TRANSITION	TIMP1	MMP2	TIMP3	FN1	SPARC	FBN1	COMP	HTRA1	DCN	BGN	LUM	TNFRSF12A	SERPINH1	TGFBI	COL5A1	CCN1	CCN2	VCAN	COL4A2	COL3A1	COL1A1	COL6A2	COL6A3	TAGLN	TPM2	IGFBP4	INHBA	CAPG	THY1	SPP1	PRRX1	COL5A2	POSTN	IGFBP2	MYL9	COL1A2	COL11A1	LGALS1	CTHRC1	EFEMP2	MATN3	MGP	NNMT	PCOLCE	ACTA2	SFRP4
	Hallmark2	0.04	HALLMARK_COAGULATION	TIMP1	MMP2	TIMP3	FN1	SPARC	FBN1	COMP	HTRA1	CLU	ANXA1	CD9	C3	C1S	SERPING1	C1R	APOC1	S100A13	C1QA	MMP11	S100A1	VWF	A2M	CRIP2	CTSK	MSRB2	MMP7
	Hallmark3	0.071	HALLMARK_APOPTOSIS	TIMP1	MMP2	TIMP3	DCN	BGN	LUM	TNFRSF12A	CLU	ANXA1	IER3	ATF3	SOD1	TOP2A	GPX3	CD2	IFITM3	TNFSF10	BCL2L1	KRT18	MGMT	CD14	HSPB1	PEA15
	Hallmark4	0.17	HALLMARK_MTORC1_SIGNALING	SERPINH1	CD9	LDHA	ENO1	TPI1	PFKL	GPI	GAPDH	PSMD14	EPRS1	PSMA4	PLK1	NMT1	QDPR	RRM2	TM7SF2	NUPR1	IGFBP5	DHCR24	PSAT1	PRDX1	CACYBP	PSMB5	PSMC2
	Hallmark5	0.27	HALLMARK_HYPOXIA	DCN	BGN	TGFBI	COL5A1	CCN1	CCN2	IER3	ATF3	LDHA	ENO1	TPI1	PFKL	GPI	GAPDH	ANGPTL4	EGFR	CAVIN1	ANXA2	PRDX5	SELENBP1	CAVIN3
	Hallmark6	0.37	HALLMARK_MYC_TARGETS_V1	LDHA	PSMD14	EPRS1	PSMA4	CDC20	SNRPD1	POLD2	IMPDH2	TYMS	VDAC3	CBX3	HDAC2	CCT7	RUVBL2	CCT5	MRPS18B	HSP90AB1	PSMA7	LSM2	SSB	CCT3
	Hallmark7	0.031	HALLMARK_GLYCOLYSIS	DCN	TGFBI	COL5A1	VCAN	IER3	SOD1	LDHA	ENO1	TPI1	ANGPTL4	EGFR	HMMR	STMN1	FKBP4	KIF20A	GFUS	MDH1	CLDN3	PGAM1	PKM
	Hallmark8	0.021	HALLMARK_G2M_CHECKPOINT	TOP2A	PLK1	CDC20	SNRPD1	HMMR	STMN1	CKS1B	CENPE	BIRC5	CDKN3	MKI67	RAD21	AURKB	PTTG1	ATF5	KIF5B	NUSAP1	UBE2C	PBK
	Hallmark9	0.13	HALLMARK_ADIPOGENESIS	C3	SOD1	GPX3	PFKL	NMT1	QDPR	ANGPTL4	CAVIN1	SPARCL1	MGST3	MRPL15	UQCRC1	APOE	MTCH2	APLP2	SNCG	RAB34	CD151
	Hallmark10	0.24	HALLMARK_COMPLEMENT	TIMP1	FN1	COL4A2	CLU	C3	C1S	SERPING1	C1R	APOC1	S100A13	C1QA	CCL5	GZMA	FCER1G	CTSD	GZMK	HSPA1A	C1QC
GSE154600's CD4T.R	Hallmark1	0.27	HALLMARK_TNFA_SIGNALING_VIA_NFKB	MAFF	RIPK2	IRF1	NFKB1	SOCS3	ZFP36	PFKFB3	IRS2	IL6ST	AREG	MCL1	B4GALT1	IL7R	PTGER4	CEBPB	DUSP5	JUNB	KLF2	PER1	KLF9	LITAF
	Hallmark2	0.27	HALLMARK_IL2_STAT5_SIGNALING	MAFF	SOCS1	IL2RB	IRF4	IL10RA	CCND3	IFNGR1	BCL2	PTGER2	CTLA4	FLT3LG	PRKCH	CDC42SE2	SLC39A8	LRRC8C	ADAM19
	Hallmark3	0.053	HALLMARK_INTERFERON_GAMMA_RESPONSE	RIPK2	IRF1	NFKB1	SOCS3	SOCS1	IL2RB	IRF4	IL10RA	STAT4	MT2A	RAPGEF6	IRF9	MTHFD2	HELZ2	SAMHD1	PELI1
	Hallmark4	0.14	HALLMARK_P53_PATHWAY	SOCS1	CCND3	F2R	S100A4	TOB1	CCNG1	ZBTB16	CYFIP2	HEXIM1	PLK3	RPL36	PITPNC1	SESN1	H1-2	TM7SF3	RPS12
	Hallmark5	0.66	HALLMARK_ALLOGRAFT_REJECTION	RIPK2	SOCS1	IL2RB	IRF4	CCND3	IFNGR1	STAT4	F2R	ETS1	PRKCB	ITK	TRAT1	SRGN	RPL39	RPS19
	Hallmark6	0.25	HALLMARK_HYPOXIA	MAFF	ZFP36	PFKFB3	IRS2	BCL2	MT2A	S100A4	ETS1	SIAH2	PRKCA	MT1E	CCNG2	MXI1	MAP3K1	PLAC8
	Hallmark7	0.18	HALLMARK_ESTROGEN_RESPONSE_LATE	ZFP36	IL6ST	AREG	BCL2	TOB1	SIAH2	SLC7A5	FKBP5	FAM102A	CHPT1	LSR	TPSAB1
	Hallmark8	0.099	HALLMARK_APOPTOSIS	IRF1	MCL1	IFNGR1	F2R	BCL2L11	ANKH	SATB1	HMGB2	SC5D	LEF1
	Hallmark9	0.25	HALLMARK_ESTROGEN_RESPONSE_EARLY	IL6ST	AREG	B4GALT1	BCL2	TOB1	SIAH2	SLC7A5	FKBP5	FAM102A	CHPT1	BCL11B
	Hallmark10	0.25	HALLMARK_INFLAMMATORY_RESPONSE	RIPK2	IRF1	NFKB1	IL7R	PTGER4	IL2RB	IL10RA	PTGER2	CD55	SEMA4D	GPR132
GSE154600's CD4T.NR	Hallmark1	0.00055	HALLMARK_EPITHELIAL_MESENCHYMAL_TRANSITION	TIMP1	MMP2	TIMP3	SPARC	MMP14	FN1	COMP	HTRA1	ENO2	DCN	BGN	TNFRSF12A	LUM	IGFBP3	COL4A2	COL3A1	COL1A1	COL6A2	COL6A3	TAGLN	TPM2	SERPINH1	CCN1	TGFBI	COL5A1	CCN2	SPP1	INHBA	CAPG	ECM1	COL4A1	THY1	VCAN	IGFBP4	CXCL12	FBLN1	MYL9	COL5A2	COL1A2	COL11A1	LGALS1	BASP1	CTHRC1	DPYSL3	EFEMP2	LOXL1
	Hallmark2	0.041	HALLMARK_COAGULATION	TIMP1	MMP2	TIMP3	SPARC	MMP14	FN1	COMP	HTRA1	CLU	GSN	PLAT	CFD	LGMN	CD9	MMP9	MMP11	S100A1	C3	C1S	SERPING1	C1R	CTSH	S100A13	C1QA	PRSS23	A2M	VWF	CRIP2	CTSK	MSRB2	MMP7
	Hallmark3	0.18	HALLMARK_APOPTOSIS	TIMP1	MMP2	TIMP3	ENO2	DCN	BGN	TNFRSF12A	LUM	CLU	GSN	PLAT	GPX3	APP	IER3	ATF3	CAV1	IL1B	TNFSF10	IFITM3	BCL2L1	TIMP2	CCND1	CD14	KRT18	MGMT	IGFBP6	PEA15
	Hallmark4	0.12	HALLMARK_MYOGENESIS	SPARC	IGFBP3	COL4A2	COL3A1	COL1A1	COL6A2	COL6A3	TAGLN	TPM2	CLU	GSN	CFD	GPX3	APP	HBEGF	MYO1C	CKB	FDPS	CNN3	CRYAB	AEBP1	IGFBP7	TNNT1	PDLIM7
	Hallmark5	0.084	HALLMARK_MTORC1_SIGNALING	SERPINH1	LGMN	CD9	P4HA1	PGM1	ENO1	TPI1	FGL2	NMT1	QDPR	BCAT1	IGFBP5	DHCR24	PSMD14	PSMA4	TM7SF2	NUPR1	PRDX1	PSAT1	ATP6V1D	PHGDH	PSMB5	ARPC5L
	Hallmark6	0.47	HALLMARK_HYPOXIA	ENO2	DCN	BGN	IGFBP3	CCN1	TGFBI	COL5A1	CCN2	IER3	ATF3	CAV1	P4HA1	PGM1	ENO1	TPI1	CAVIN1	GALK1	ANXA2	PRDX5	CAVIN3	LXN
	Hallmark7	0.46	HALLMARK_KRAS_SIGNALING_UP	IGFBP3	SPP1	INHBA	PLAT	MMP9	MMP11	IL1B	HBEGF	CXCL10	RGS16	SPARCL1	FCER1G	G0S2	CPE	TMEM176B	C3AR1	MAFB	GPNMB	GNG11	KCNN4	TMEM176A	SLPI
	Hallmark8	0.053	HALLMARK_IL2_STAT5_SIGNALING	SPP1	CAPG	ECM1	S100A1	TNFSF10	IFITM3	BCL2L1	MYO1C	P4HA1	FGL2	CXCL10	RGS16	FAH	IRF4	IL1R2	MUC1	COL6A1	CTSZ	SYT11	SERPINB6
	Hallmark9	0.12	HALLMARK_ADIPOGENESIS	COL4A1	C3	GPX3	PGM1	NMT1	QDPR	CAVIN1	SPARCL1	FAH	ALDH2	APOE	CYC1	MRPL15	NDUFS3	APLP2	SNCG	UBC	RAB34	CD151
	Hallmark10	0.021	HALLMARK_COMPLEMENT	TIMP1	MMP14	FN1	COL4A2	CLU	PLAT	LGMN	C3	C1S	SERPING1	C1R	CTSH	S100A13	C1QA	TIMP2	FCER1G	CTSL	HSPA1A	C1QC
GSE154600's CD8T.R	Hallmark1	0.046	HALLMARK_INTERFERON_GAMMA_RESPONSE	RIPK2	IRF1	GCH1	NFKB1	FAS	SOCS1	IRF4	STAT4	TXNIP	CASP3	ISG20	CASP8	IL10RA	MT2A	BPGM	IRF9	HELZ2	AUTS2	PELI1	XCL1	ZBP1	NLRC5
	Hallmark2	0.046	HALLMARK_TNFA_SIGNALING_VIA_NFKB	RIPK2	IRF1	GCH1	NFKB1	MCL1	MAFF	IL7R	PTGER4	B4GALT1	ZFP36	PFKFB3	DUSP2	MAP2K3	CEBPB	DUSP5	TGIF1	KLF2	PER1	KLF9	ZC3H12A	LITAF
	Hallmark3	0.16	HALLMARK_ALLOGRAFT_REJECTION	RIPK2	FAS	SOCS1	IRF4	STAT4	F2R	IFNGR1	CCND3	TGFB1	ETS1	PRKCB	CXCL13	ITK	KLRD1	TRAT1	SRGN	CRTAM	RPL39	TAP2	CD28
	Hallmark4	0.099	HALLMARK_APOPTOSIS	IRF1	GCH1	FAS	TXNIP	CASP3	ISG20	CASP8	MCL1	F2R	IFNGR1	PMAIP1	SMAD7	BCL2L11	SATB1	LEF1	HMGB2
	Hallmark5	0.099	HALLMARK_P53_PATHWAY	FAS	SOCS1	TXNIP	F2R	CCND3	TGFB1	TOB1	S100A4	MKNK2	CCNG1	TSPYL2	HEXIM1	RPL36	RCHY1	PITPNC1	H1-2	RHBDF2
	Hallmark6	0.053	HALLMARK_IL2_STAT5_SIGNALING	SOCS1	IRF4	CASP3	IL10RA	MAFF	IFNGR1	CCND3	PTGER2	BCL2	CTLA4	PRKCH	CDC42SE2	LRRC8C
	Hallmark7	0.057	HALLMARK_INFLAMMATORY_RESPONSE	RIPK2	IRF1	GCH1	NFKB1	IL10RA	IL7R	PTGER4	PTGER2	RAF1	CD55	SEMA4D	GPR132	RGS1
	Hallmark8	0.25	HALLMARK_ESTROGEN_RESPONSE_EARLY	B4GALT1	PMAIP1	TOB1	BCL2	SIAH2	ELOVL5	FKBP5	SLC7A5	FAM102A	BCL11B	ISG20L2	FCMR
	Hallmark9	0.036	HALLMARK_HYPOXIA	ISG20	MT2A	MAFF	ZFP36	PFKFB3	ETS1	S100A4	BCL2	SIAH2	MT1E	ERO1A	PLAC8
	Hallmark10	0.27	HALLMARK_ESTROGEN_RESPONSE_LATE	ISG20	ZFP36	DUSP2	TOB1	BCL2	SIAH2	ELOVL5	FKBP5	SLC7A5	FAM102A	LSR
GSE154600's CD8T.NR	Hallmark1	0.0045	HALLMARK_EPITHELIAL_MESENCHYMAL_TRANSITION	TIMP1	MMP2	TIMP3	SPARC	MMP14	FN1	COMP	HTRA1	DCN	BGN	LUM	TNFRSF12A	COL4A2	IGFBP3	COL3A1	COL1A1	COL6A2	COL6A3	TAGLN	TPM2	PLAUR	CD59	CCN1	TGFBI	COL5A1	CCN2	INHBA	SPP1	VCAN	THY1	MYL9	SERPINH1	CAPG	ECM1	COL5A2	POSTN	FSTL1	IGFBP4	COL4A1	COL1A2	COL11A1	PLOD1	IGFBP2	FBLN1	LGALS1	BASP1
	Hallmark2	0.028	HALLMARK_COAGULATION	TIMP1	MMP2	TIMP3	SPARC	MMP14	FN1	COMP	HTRA1	CLU	GSN	C3	C1S	SERPING1	C1R	CPQ	CTSH	APOC1	S100A13	C1QA	MMP9	MMP11	VWF	CD9	S100A1	PRSS23	A2M	CRIP2	CTSK	MSRB2	MMP7
	Hallmark3	0.16	HALLMARK_APOPTOSIS	TIMP1	MMP2	TIMP3	DCN	BGN	LUM	TNFRSF12A	CLU	GSN	APP	GPX3	TIMP2	IER3	ATF3	CAV1	IL1B	EMP1	CCND1	TNFSF10	IFITM3	KRT18	MGMT	CD14	HSPB1	IGFBP6	PEA15
	Hallmark4	0.046	HALLMARK_MYOGENESIS	SPARC	COL4A2	IGFBP3	COL3A1	COL1A1	COL6A2	COL6A3	TAGLN	TPM2	CLU	GSN	APP	GPX3	MYO1C	CKB	IGF1	PTP4A3	CNN3	CRYAB	AEBP1	IGFBP7	FXYD1	TNNT1	PDLIM7
	Hallmark5	0.015	HALLMARK_COMPLEMENT	TIMP1	MMP14	FN1	COL4A2	PLAUR	CD59	CLU	C3	C1S	SERPING1	C1R	CPQ	CTSH	APOC1	S100A13	C1QA	TIMP2	FCER1G	CTSL	HSPA1A	PRCP	C1QC
	Hallmark6	0.23	HALLMARK_HYPOXIA	DCN	BGN	IGFBP3	PLAUR	CCN1	TGFBI	COL5A1	CCN2	IER3	ATF3	CAV1	P4HA1	SLC2A1	TPI1	CAVIN1	ANXA2	PRDX5	CAVIN3	PGF	TMEM45A	LXN
	Hallmark7	0.099	HALLMARK_KRAS_SIGNALING_UP	IGFBP3	PLAUR	INHBA	SPP1	MMP9	MMP11	IL1B	EMP1	FCER1G	CXCL10	G0S2	RGS16	CPE	PCP4	SPARCL1	TMEM176B	ENG	PCSK1N	GPNMB	GNG11	TMEM176A	SLPI
	Hallmark8	0.057	HALLMARK_TNFA_SIGNALING_VIA_NFKB	PLAUR	CCN1	INHBA	IER3	ATF3	IL1B	CCND1	CXCL10	G0S2	ICAM1	CD83	CCL2	HES1	PDLIM5	CXCL2	CXCL3	TSC22D1	MARCKS	EGR1	PHLDA2
	Hallmark9	0.14	HALLMARK_APICAL_JUNCTION	MMP2	TGFBI	VCAN	THY1	MYL9	MMP9	VWF	ICAM1	MDK	SHC1	ACTN1	FSCN1	CLDN4	NECTIN2	RRAS	TSPAN4	CLDN5	ACTG2
	Hallmark10	0.053	HALLMARK_MTORC1_SIGNALING	SERPINH1	CD9	P4HA1	SLC2A1	TPI1	NMT1	QDPR	BCAT1	WARS1	PSMD14	PSMA4	IGFBP5	PSAT1	TM7SF2	PRDX1	DHCR24	NUPR1	PHGDH	PSMB5
GSE154600's Fibroblast.R	Hallmark1	0.021	HALLMARK_EPITHELIAL_MESENCHYMAL_TRANSITION	JUN	TNFAIP3	SERPINE1	CCN1	SAT1	RHOB	DCN	IGFBP3	COL5A1	LOX	TIMP1	MMP2	PDGFRB	VCAM1	MMP14	IGFBP2	LRP1	THBS1	BMP1	HTRA1	COL3A1	COL1A1	GJA1	COL1A2	DAB2	PMP22	ITGAV	ITGA5	COL6A2	PLOD2	QSOX1	IGFBP4	FBLN1	FSTL1	COL16A1	CXCL12	GAS1	FMOD	MXRA5	MGP	P3H1	SFRP4
	Hallmark2	0.07	HALLMARK_TNFA_SIGNALING_VIA_NFKB	JUN	TNFAIP3	SERPINE1	CCN1	SAT1	RHOB	ATF3	IER3	FOS	PPP1R15A	DUSP1	KLF6	ZFP36	PNRC1	IRF1	SOD2	BTG2	BTG3	MCL1	ICAM1	NFKBIA	CCL2	SOCS3	TSC22D1	NINJ1	JUNB	FOSB	CXCL2	NR4A1	CEBPB	PHLDA1	TGIF1	DUSP2	NR4A2	KLF2	CEBPD	EGR1	CCNL1	REL
	Hallmark3	0.057	HALLMARK_HYPOXIA	JUN	TNFAIP3	SERPINE1	CCN1	DCN	IGFBP3	COL5A1	LOX	ATF3	IER3	FOS	PPP1R15A	DUSP1	KLF6	ZFP36	PNRC1	CAV1	BNIP3L	PIM1	MT2A	NDRG1	DDIT4	CITED2	MT1E	PLIN2	TPBG	MIF	UGP2	ERRFI1	WSB1	HEXA	LXN
	Hallmark4	0.024	HALLMARK_OXIDATIVE_PHOSPHORYLATION	GPX4	ISCU	PRDX3	NDUFA6	NDUFB4	DECR1	UQCR11	COX6A1	COX7B	COX8A	UQCRQ	NDUFB7	CYB5A	ACADVL	COX6C	COX17	ATP5PD	COX7C	NDUFA1	NDUFA2	NDUFA3	NDUFB1	NDUFB3	NDUFB5	NDUFC1	OAT	ATP5MC2	ATP5MF
	Hallmark5	0.22	HALLMARK_APOPTOSIS	JUN	SAT1	RHOB	DCN	TIMP1	MMP2	PDGFRB	ATF3	IER3	IRF1	SOD2	BTG2	BTG3	MCL1	CAV1	BNIP3L	GPX4	TXNIP	IFITM3	TIMP2	GSN	EMP1	CTNNB1	IGFBP6
	Hallmark6	0.14	HALLMARK_INTERFERON_GAMMA_RESPONSE	TNFAIP3	VCAM1	IRF1	SOD2	ICAM1	NFKBIA	CCL2	SOCS3	PIM1	MT2A	TXNIP	IFITM3	C1S	C1R	LAP3	LY6E	HIF1A	TAPBP	STAT2	ADAR	IFI27	IFI35	ISG15	ARID5B	STAT1	RNF213
	Hallmark7	0.25	HALLMARK_P53_PATHWAY	JUN	SAT1	ATF3	IER3	FOS	PPP1R15A	BTG2	TSC22D1	NINJ1	NDRG1	DDIT4	ISCU	TXNIP	RPL18	EPHX1	CD81	S100A10	PLK3	RPL36	TAX1BP3	H2AJ	RPS12	ZFP36L1	CTSF
	Hallmark8	0.08	HALLMARK_MYC_TARGETS_V1	PRDX3	RPL18	HNRNPU	IFRD1	APEX1	DUT	IMPDH2	HSPE1	SRM	TRA2B	TXNL4A	EIF4G2	HNRNPA1	HNRNPA2B1	LSM7	RPL22	RPL34	RPLP0	RPS6	RPS10	SNRPD2	SNRPG	RPL14
	Hallmark9	0.58	HALLMARK_UV_RESPONSE_UP	RHOB	MMP14	IGFBP2	ATF3	FOS	IRF1	SOD2	BTG2	BTG3	ICAM1	NFKBIA	JUNB	FOSB	CXCL2	NR4A1	EPHX1	HNRNPU	BSG	EIF2S3	MGAT1
	Hallmark10	0.21	HALLMARK_COMPLEMENT	TNFAIP3	SERPINE1	TIMP1	MMP14	LRP1	IRF1	CEBPB	PIM1	TIMP2	C1S	C1R	LAP3	C3	LAMP2	CTSB	GNB2	S100A13	ATOX1	PPP4C
GSE154600's Fibroblast.NR	Hallmark1	0.0073	HALLMARK_EPITHELIAL_MESENCHYMAL_TRANSITION	GPC1	VCAN	SDC1	PLOD1	PLAUR	CCN2	FN1	FBN1	TIMP3	COMP	COL4A2	MYLK	TAGLN	TPM2	INHBA	CAPG	COL4A1	SPP1	LUM	ECM1	PMEPA1	MYL9	COL11A1	CADM1	COL12A1	DPYSL3	LOXL2	NTM	ACTA2	TPM1	CALD1	MFAP5	PDLIM4
	Hallmark2	0.18	HALLMARK_MYC_TARGETS_V1	PGK1	PSMC4	PSMD14	PSMA4	EIF2S2	VDAC3	COX5A	NME1	H2AZ1	SYNCRIP	NOP56	RAN	BUB3	CBX3	PHB	HDAC2	CCT2	RUVBL2	PWP1	CCT5	MRPS18B	HSP90AB1	PSMA7	PSMD1	PSMD7	PSMD8	SSB
	Hallmark3	0.37	HALLMARK_GLYCOLYSIS	GPC1	VCAN	SDC1	PLOD1	PGK1	PSMC4	CXCR4	ENO1	TPI1	P4HA2	SDC2	ZNF292	STMN1	GFUS	TALDO1	HAX1	ARPP19	AKR1A1	CLDN3	B3GAT3	PGAM1	PKM	SLC16A3
	Hallmark4	0.07	HALLMARK_HYPOXIA	GPC1	PLAUR	CCN2	PGK1	CXCR4	ENO1	TPI1	P4HA2	SDC2	ZNF292	GPI	SLC2A3	GAPDH	CAVIN1	S100A4	GRHPR	ANXA2	RBPJ	CAVIN3	CSRP2
	Hallmark5	0.067	HALLMARK_MTORC1_SIGNALING	PGK1	PSMC4	PSMD14	PSMA4	EIF2S2	CXCR4	ENO1	TPI1	GPI	SLC2A3	GAPDH	CD9	NMT1	TUBA4A	PSMA3	PRDX1	SDF2L1	PSMB5	PSMD13	ARPC5L
	Hallmark6	0.0045	HALLMARK_OXIDATIVE_PHOSPHORYLATION	VDAC3	COX5A	GPI	ATP6AP1	IDH3G	NDUFS3	HSD17B10	IDH3B	SLC25A4	TIMM17A	NDUFA8	NDUFA9	NDUFS4	ATP6V0B	MRPL11	UQCRFS1
	Hallmark7	0.15	HALLMARK_COAGULATION	FN1	FBN1	TIMP3	COMP	CD9	CSRP1	C1QA	PRSS23	PLAU	MMP11	CRIP2	MMP7	WDR1
	Hallmark8	0.0071	HALLMARK_E2F_TARGETS	NME1	H2AZ1	SYNCRIP	NOP56	RAN	STMN1	SMC4	ILF3	JPT1	RAD21	SMC3	PSIP1	LUC7L3	PNN
	Hallmark9	0.067	HALLMARK_MYOGENESIS	COL4A2	MYLK	TAGLN	TPM2	ATP6AP1	CKB	SSPN	FDPS	MYO1C	GABARAPL2	COX7A1	AEBP1	DENND2B	PDLIM7
	Hallmark10	0.36	HALLMARK_ALLOGRAFT_REJECTION	INHBA	CAPG	NME1	CCL5	CCL4	CD74	HLA-A	HLA-DQA1	HLA-DRA	SRGN	CCL11	CD3D
GSE154600's Macrophages.R	Hallmark1	0.041	HALLMARK_TNFA_SIGNALING_VIA_NFKB	IL6	NFIL3	PFKFB3	FOS	ZFP36	VEGFA	IRS2	PNRC1	DUSP1	FOSL2	ACKR3	RIPK2	GCH1	IL15RA	TNFAIP6	MXD1	CCL20	CEBPB	DUSP5	SOCS3	SOD2	ETS2	MAP3K8	CXCL3	RHOB	DENND5A	KLF4	TSC22D1	CXCL2	AREG	B4GALT1	GEM	TGIF1	KLF2	CEBPD	SLC2A6	SIK1	PER1	KLF9	SLC16A6
	Hallmark2	0.084	HALLMARK_HYPOXIA	IL6	NFIL3	PFKFB3	FOS	ZFP36	VEGFA	IRS2	PNRC1	DUSP1	FOSL2	ACKR3	ADM	MT2A	SLC6A6	FBP1	TGM2	CCNG2	S100A4	SIAH2	BNIP3L	CDKN1B	ERO1A	MIF	MXI1	CITED2	SAP30	ERRFI1	MT1E	SLC2A5
	Hallmark3	0.021	HALLMARK_INFLAMMATORY_RESPONSE	IL6	RIPK2	GCH1	IL15RA	TNFAIP6	MXD1	CCL20	ADM	TIMP1	CD55	CCL7	IL10	EREG	NLRP3	FPR1	AQP9	CSF3R	AHR	PTGER2	SLC31A2	RNF144B	C5AR1	MARCO
	Hallmark4	0.021	HALLMARK_COMPLEMENT	IL6	CEBPB	DUSP5	TIMP1	CD55	C2	CTSS	CD36	FN1	LRP1	LTA4H	CTSB	ADAM9	APOC1	ME1	S100A9	ATOX1	CR1	FCN1	ITGAM	MT3	C1QC
	Hallmark5	0.067	HALLMARK_OXIDATIVE_PHOSPHORYLATION	CYB5A	PDK4	UQCR11	COX7B	COX8A	UQCRQ	NDUFB4	COX17	ATP5PD	COX7C	NDUFA1	NDUFA2	NDUFA3	NDUFA7	NDUFB1	NDUFB3	NDUFC1	ATP5F1E	ATP5MC2
	Hallmark6	0.14	HALLMARK_ALLOGRAFT_REJECTION	IL6	RIPK2	TIMP1	CCL7	IL10	EREG	NLRP3	C2	CTSS	IFNGR1	MMP9	CFP	FGR	SRGN	RPL39	DEGS1
	Hallmark7	0.067	HALLMARK_INTERFERON_GAMMA_RESPONSE	IL6	RIPK2	GCH1	IL15RA	TNFAIP6	SOCS3	SOD2	MT2A	CCL7	FPR1	CSF2RB	TXNIP	VAMP5	PELI1	SECTM1
	Hallmark8	0.0049	HALLMARK_XENOBIOTIC_METABOLISM	GCH1	ETS2	MT2A	SLC6A6	FBP1	AQP9	CD36	CYB5A	PDK4	GABARAPL1	APOE	PAPSS2	RBP4	CYP27A1	COMT	MAN1A1
	Hallmark9	0.3	HALLMARK_IL6_JAK_STAT3_SIGNALING	IL6	IL15RA	SOCS3	MAP3K8	CXCL3	CCL7	CSF3R	CD36	IFNGR1	CSF2RB	IL10RB
	Hallmark10	0.12	HALLMARK_COAGULATION	TIMP1	C2	FN1	LRP1	LTA4H	CTSB	ADAM9	APOC1	MMP9	FURIN	THBS1	CFD	APOC2
GSE154600's Macrophages.NR	Hallmark1	0.011	HALLMARK_EPITHELIAL_MESENCHYMAL_TRANSITION	MCM7	INHBA	THY1	IGFBP4	SPARC	IGFBP3	COL3A1	COL1A1	COL4A2	MYLK	COL6A2	COL6A3	TAGLN	TPM2	TIMP3	COMP	SERPINH1	DCN	BGN	LUM	TNFRSF12A	CCN1	COL5A1	CCN2	COL5A2	COL1A2	COL11A1	VCAM1	MYL9	COL4A1	FBLN1	CTHRC1	DPYSL3	MXRA5	EFEMP2	LOXL1	MGP	NNMT	PCOLCE	ACTA2	THBS2	TPM1	CALD1	CALU	PDLIM4
	Hallmark2	0.04	HALLMARK_E2F_TARGETS	MCM7	TOP2A	PLK1	CDK1	CCNB2	SMC4	CENPE	BIRC5	CDC20	HMMR	STMN1	CDKN3	CKS1B	ORC6	MCM3	MKI67	RAD21	AURKB	PTTG1	SMC3	DLGAP5	CDKN2A	MCM4	TUBG1	RPA1	RRM2	USP1	DCTPP1	CSE1L	CBX5	UBE2T	HELLS	LUC7L3	SPC25	SNRPB	TK1	CENPM	CDCA3
	Hallmark3	0.14	HALLMARK_G2M_CHECKPOINT	TOP2A	PLK1	CDK1	CCNB2	SMC4	CENPE	BIRC5	CDC20	HMMR	STMN1	CDKN3	CKS1B	ORC6	MCM3	MKI67	RAD21	AURKB	PTTG1	CENPF	TPX2	NUMA1	NUSAP1	KIF20B	CCND1	GINS2	SLC7A1	CENPA	DBF4	SMC2	UBE2C	DTYMK	NSD2
	Hallmark4	0.063	HALLMARK_MITOTIC_SPINDLE	TOP2A	PLK1	CDK1	CCNB2	SMC4	CENPE	BIRC5	SMC3	DLGAP5	CENPF	TPX2	NUMA1	NUSAP1	KIF20B	FARP1	TUBA4A	DLG1	RHOF	SAC3D1	PIF1	ARHGAP29
	Hallmark5	0.2	HALLMARK_ALLOGRAFT_REJECTION	INHBA	THY1	CDKN2A	CCND2	CD2	LTB	LCK	GZMA	GZMB	CCL2	CCL4	IFNG	IGSF6	CCL13	CD3D	CD3E	CD8A	CD8B	CD79A
	Hallmark6	0.19	HALLMARK_ESTROGEN_RESPONSE_LATE	IGFBP4	TOP2A	CDC20	CCND1	GINS2	FARP1	CKB	PRSS23	EGR3	PDLIM3	KRT19	NBL1	CPE	PCP4	MDK	EMP2	ASS1	CXCL14
	Hallmark7	0.053	HALLMARK_MYOGENESIS	SPARC	IGFBP3	COL3A1	COL1A1	COL4A2	MYLK	COL6A2	COL6A3	TAGLN	TPM2	CKB	CLU	MYO1C	CRYAB	AEBP1	IGFBP7	FXYD1	PDLIM7
	Hallmark8	0.084	HALLMARK_COAGULATION	SPARC	TIMP3	COMP	PRSS23	CLU	PLAU	MMP11	S100A1	VWF	C1S	C1R	S100A13	CRIP2	CTSK	MMP7
	Hallmark9	0.25	HALLMARK_ESTROGEN_RESPONSE_EARLY	IGFBP4	CCND1	FARP1	PRSS23	EGR3	PDLIM3	KRT19	NBL1	KRT18	FHL2	MUC1	ELF3	HES1	KRT8	OLFML3	THSD4
	Hallmark10	0.22	HALLMARK_MTORC1_SIGNALING	SERPINH1	PLK1	MCM4	TUBG1	RPA1	RRM2	TUBA4A	EPRS1	IGFBP5	HMBS	DHCR24	PSAT1	QDPR	PHGDH	PSMB5	ARPC5L
GSE154600's Monocytes.R	Hallmark1	0.0066	HALLMARK_OXIDATIVE_PHOSPHORYLATION	UQCR11	COX7B	COX8A	UQCRQ	UQCR10	NDUFB7	COX6C	NDUFA6	NDUFB4	PDK4	COX17	ATP5PD	ATP5MG	COX5B	COX6B1	COX7A2	COX7C	TIMM8B	NDUFA1	NDUFA2	NDUFA3	NDUFA7	NDUFB1	NDUFB2	NDUFB3	NDUFC1	ATP5F1E	ATP5MC2	ATP5ME	ATP5MF
	Hallmark2	0.14	HALLMARK_TNFA_SIGNALING_VIA_NFKB	CEBPB	DUSP5	MXD1	RIPK2	GCH1	CCL20	SOCS3	NFIL3	DENND5A	PFKFB3	ZFP36	VEGFA	SOD2	KLF4	TSC22D1	B4GALT1	CEBPD	SLC2A6	KLF9
	Hallmark3	0.099	HALLMARK_COMPLEMENT	CEBPB	DUSP5	PIK3R5	CD55	CD36	IRF2	S100A9	ATOX1	LTA4H	PFN1	ADAM9	APOC1	CPM	FCN1	S100A12
	Hallmark4	0.0071	HALLMARK_INFLAMMATORY_RESPONSE	MXD1	RIPK2	GCH1	CCL20	PIK3R5	CD55	CXCL9	EBI3	PTGER2	IL15	EREG	AQP9	SEMA4D	SLC31A2	RNF144B	MARCO
	Hallmark5	0.18	HALLMARK_IL6_JAK_STAT3_SIGNALING	SOCS3	PIK3R5	CD36	CXCL9	EBI3	TNFRSF21	IL1R2	STAT1	CSF2RB	IL10RB
	Hallmark6	0.099	HALLMARK_IL2_STAT5_SIGNALING	MXD1	NFIL3	DENND5A	PTGER2	TNFRSF21	IL1R2	IRF4	CD81	HIPK2	SMPDL3A	CTSZ	PLAGL1	SLC39A8	CST7
	Hallmark7	0.12	HALLMARK_ADIPOGENESIS	UQCR11	COX7B	COX8A	UQCRQ	UQCR10	NDUFB7	PFKFB3	CD36	TOB1	DDT	CMPK1	PPM1B	CD302
	Hallmark8	0.28	HALLMARK_ALLOGRAFT_REJECTION	RIPK2	CXCL9	IL15	EREG	STAT1	IRF4	CD1D	MMP9	CFP	PRKCB	FGR	RPL39	RPS19	IL27RA
	Hallmark9	0.084	HALLMARK_HYPOXIA	NFIL3	PFKFB3	ZFP36	VEGFA	MT2A	S100A4	SIAH2	MIF	ERO1A	TGFBI	SAP30	SLC6A6	ERRFI1	MT1E
	Hallmark10	0.07	HALLMARK_INTERFERON_GAMMA_RESPONSE	RIPK2	GCH1	SOCS3	SOD2	IRF2	CXCL9	IL15	STAT1	CSF2RB	IRF4	MT2A	VAMP5	IDO1	SECTM1
GSE154600's Monocytes.NR	Hallmark1	0.00055	HALLMARK_EPITHELIAL_MESENCHYMAL_TRANSITION	MMP2	TIMP3	JUN	DCN	BGN	TNFRSF12A	LUM	SPARC	COMP	HTRA1	IGFBP3	CCN1	COL5A1	CCN2	IGFBP4	CXCL12	INHBA	THY1	COL4A2	COL3A1	COL1A1	COL6A2	COL6A3	ITGB5	TAGLN	TPM2	CXCL1	SERPINH1	CD59	ECM1	COL5A2	COL1A2	COL11A1	IGFBP2	COL4A1	MYL9	CADM1	FBLN1	CTHRC1	DPYSL3	GPX7	EFEMP2	LOXL1	MGP	NNMT	PCOLCE
	Hallmark2	0.25	HALLMARK_APOPTOSIS	MMP2	TIMP3	JUN	DCN	BGN	TNFRSF12A	LUM	CLU	CAV1	IER3	CCND1	EGR3	IL1B	TNF	CD2	SQSTM1	CD69	KRT18	EMP1	BCL2L1	MGMT	IGFBP6
	Hallmark3	0.12	HALLMARK_COAGULATION	MMP2	TIMP3	SPARC	COMP	HTRA1	CLU	CD9	PRSS23	PLAU	C1S	C1R	S100A13	S100A1	MMP11	VWF	CRIP2	CTSK	ARF4	MMP7
	Hallmark4	0.28	HALLMARK_HYPOXIA	JUN	DCN	BGN	IGFBP3	CCN1	COL5A1	CCN2	CAV1	IER3	TPD52	HSPA5	SLC2A1	PIM1	RORA	AKAP12	ZNF292	CAVIN1	ILVBL	CAVIN3	TMEM45A	HS3ST1
	Hallmark5	0.099	HALLMARK_E2F_TARGETS	CDKN2A	RPA1	STMN1	SMC4	BIRC5	MCM3	RAD21	PTTG1	PRDX4	USP1	SMC3	DCTPP1	POP7	PSIP1	DNMT1	CBX5	LUC7L3	TK1	SLBP
	Hallmark6	0.22	HALLMARK_ESTROGEN_RESPONSE_LATE	IGFBP4	CXCL12	CAV1	CCND1	EGR3	CD9	PRSS23	CKB	KRT19	ARL3	NBL1	CPE	PCP4	PERP	SLC29A1	MDK	EMP2	ASS1	LSR	CXCL14
	Hallmark7	0.23	HALLMARK_ALLOGRAFT_REJECTION	INHBA	THY1	IL1B	TNF	CD2	TPD52	CDKN2A	CCL5	CCL2	CCL4	GZMA	LCK	LTB	IRF4	HLA-DOB	CD3D	CD3E	CD8A	CD8B
	Hallmark8	0.031	HALLMARK_MYOGENESIS	SPARC	IGFBP3	COL4A2	COL3A1	COL1A1	COL6A2	COL6A3	ITGB5	TAGLN	TPM2	CLU	CKB	MYO1C	IGF1	PTP4A3	CNN3	CRYAB	AEBP1	IGFBP7
	Hallmark9	0.046	HALLMARK_TNFA_SIGNALING_VIA_NFKB	JUN	CCN1	INHBA	CXCL1	IER3	CCND1	EGR3	IL1B	TNF	SQSTM1	CD69	PLAU	CCL5	CCL2	CCL4	HES1	TUBB2A	EGR2	IER2
	Hallmark10	0.12	HALLMARK_MTORC1_SIGNALING	SERPINH1	SQSTM1	CD9	HSPA5	SLC2A1	RPA1	IGFBP5	TUBA4A	EGLN3	NUPR1	DHCR24	GMPS	EPRS1	QDPR	PSMB5	PSMD13	ARPC5L
GSE154600's NK.R	Hallmark1	0.3	HALLMARK_ALLOGRAFT_REJECTION	IL2RB	F2R	CCND3	IFNGR1	ETS1	PRKCB	WAS	ITGAL	TRAT1	SRGN	RPL39	RPS19	CD3E	NCR1
	Hallmark2	0.036	HALLMARK_ESTROGEN_RESPONSE_LATE	ISG20	TOB1	ZFP36	BCL2	SIAH2	SLC7A5	ELOVL5	ABHD2	FKBP5	FAM102A	CHPT1	COX6C	UGDH	LLGL2
	Hallmark3	0.036	HALLMARK_INTERFERON_GAMMA_RESPONSE	IL2RB	ISG20	TXNIP	CASP3	CASP8	IL10RA	MT2A	BPGM	ADAR	HELZ2	SAMHD1	XCL1	APOL6	ZBP1
	Hallmark4	0.099	HALLMARK_P53_PATHWAY	F2R	CCND3	TOB1	TXNIP	IER5	S100A4	MKNK2	ZBTB16	HEXIM1	RPL36	PITPNC1	NUDT15	CDKN2AIP	RHBDF2
	Hallmark5	0.39	HALLMARK_TNFA_SIGNALING_VIA_NFKB	ZFP36	IER5	MCL1	B4GALT1	PFKFB3	IL7R	PTGER4	CEBPB	EHD1	DUSP5	KLF2	CEBPD	NFKB2	PER1
	Hallmark6	0.22	HALLMARK_APOPTOSIS	F2R	IFNGR1	ISG20	TXNIP	CASP3	CASP8	MCL1	RARA	BCL2L11	HMGB2	SMAD7	ADD1
	Hallmark7	0.16	HALLMARK_IL2_STAT5_SIGNALING	IL2RB	CCND3	IFNGR1	BCL2	CASP3	IL10RA	SELL	PTGER2	TTC39B	PRKCH	CDC42SE2
	Hallmark8	0.12	HALLMARK_ESTROGEN_RESPONSE_EARLY	TOB1	BCL2	SIAH2	SLC7A5	ELOVL5	ABHD2	FKBP5	FAM102A	CHPT1	B4GALT1	RARA
	Hallmark9	0.14	HALLMARK_HYPOXIA	ETS1	ISG20	ZFP36	BCL2	SIAH2	MT2A	S100A4	PFKFB3	CHST2	MT1E	B3GALT6
	Hallmark10	0.18	HALLMARK_PI3K_AKT_MTOR_SIGNALING	PRKCB	MKNK2	RPS6KA3	RAF1	MAPK1	VAV3	GRK2	CAB39
GSE154600's NK.NR	Hallmark1	0.0011	HALLMARK_EPITHELIAL_MESENCHYMAL_TRANSITION	TIMP1	MMP2	TIMP3	MMP14	FN1	SPARC	COMP	HTRA1	ENO2	DCN	BGN	SAT1	LUM	TNFRSF12A	PLAUR	IGFBP3	CCN1	TGFBI	COL5A1	CCN2	COL4A2	CD59	PLOD2	SERPINH1	INHBA	SPP1	COL3A1	COL1A1	COL6A2	COL6A3	TAGLN	TPM2	COL4A1	CAPG	THY1	IGFBP4	VCAN	PLOD1	FBLN1	COL5A2	COL1A2	COL11A1	POSTN	CXCL8	MYL9	LGALS1
	Hallmark2	0.046	HALLMARK_COAGULATION	TIMP1	MMP2	TIMP3	MMP14	FN1	SPARC	COMP	HTRA1	PLAT	CLU	C3	C1S	SERPING1	C1R	CTSB	CTSH	S100A13	C1QA	CD9	MMP11	PRSS23	S100A1	A2M	VWF	RAC1	CRIP2	CTSK	MSRB2	MMP7
	Hallmark3	0.05	HALLMARK_APOPTOSIS	TIMP1	MMP2	TIMP3	ENO2	DCN	BGN	SAT1	LUM	TNFRSF12A	PLAT	CLU	CDKN1A	IER3	CAV1	HMOX1	TIMP2	IL1B	BIRC3	GPX3	SOD2	TNFSF10	IFITM3	KRT18	MGMT	CD14	PEA15
	Hallmark4	0.12	HALLMARK_HYPOXIA	ENO2	DCN	BGN	PLAUR	IGFBP3	CCN1	TGFBI	COL5A1	CCN2	CDKN1A	IER3	CAV1	HMOX1	ENO1	TPI1	SLC2A1	GAPDH	AKAP12	CAVIN1	CDKN1C	NDRG1	ANXA2	CAVIN3	PGF
	Hallmark5	0.17	HALLMARK_COMPLEMENT	TIMP1	MMP14	FN1	PLAUR	COL4A2	CD59	PLAT	CLU	C3	C1S	SERPING1	C1R	CTSB	CTSH	S100A13	C1QA	TIMP2	ANXA5	CTSL	HSPA1A	C1QC
	Hallmark6	0.032	HALLMARK_MTORC1_SIGNALING	PLOD2	SERPINH1	CD9	CDKN1A	ENO1	TPI1	SLC2A1	GAPDH	HSPD1	PSMA4	EIF2S2	NMT1	BCAT1	IGFBP5	DHCR24	DDX39A	NUPR1	PRDX1	PHGDH	PPA1	PSMB5	PSMD13
	Hallmark7	0.12	HALLMARK_KRAS_SIGNALING_UP	PLAUR	IGFBP3	INHBA	SPP1	PLAT	MMP11	IL1B	BIRC3	AKAP12	CXCL10	G0S2	SPARCL1	CPE	RGS16	TMEM176B	PCSK1N	MAFB	GNG11	TMEM176A	SLPI
	Hallmark8	0.18	HALLMARK_MYC_TARGETS_V1	HSPD1	PSMA4	EIF2S2	NME1	MRPL23	TYMS	PRDX4	MCM5	CBX3	PHB	VDAC3	YWHAE	RUVBL2	CCT5	HSP90AB1	HDDC2	PSMD7	PSMD8	CCT3
	Hallmark9	0.053	HALLMARK_MYOGENESIS	SPARC	IGFBP3	COL4A2	COL3A1	COL1A1	COL6A2	COL6A3	TAGLN	TPM2	CLU	CDKN1A	GPX3	CKB	MYO1C	IGF1	CNN3	CRYAB	AEBP1	IGFBP7	PDLIM7
	Hallmark10	0.05	HALLMARK_TNFA_SIGNALING_VIA_NFKB	SAT1	PLAUR	CCN1	INHBA	CDKN1A	IER3	IL1B	BIRC3	SOD2	CXCL10	G0S2	CCL2	IFNGR2	HES1	TSC22D1	CXCL3	MARCKS	PHLDA2
DE gene-lists	Fig. S2F rownames	P-values	Gene sets	Genes
GSE165897's CD4T.R	Hallmark1	0.058	HALLMARK_TNFA_SIGNALING_VIA_NFKB	MAFF	GADD45B	PHLDA1	ATF3	JUN	FOS	TNFAIP3	TIPARP	PFKFB3	DUSP1	ZFP36	IRS2	FOSL2	GADD45A	IER5	RIPK2	NAMPT	NFKB1	PDE4B	IFIT2	FOSB	CEBPB	TUBB2A	PMEPA1	ID2	PTGER4	CCL4	DUSP5	YRDC	STAT5A	NR4A2	DUSP4	KDM6B	REL	ZC3H12A	LITAF
	Hallmark2	0.019	HALLMARK_IL2_STAT5_SIGNALING	MAFF	GADD45B	PHLDA1	NDRG1	BCL2	PLIN2	RGS16	PNP	FURIN	HIPK2	LRIG1	ODC1	AHR	PTGER2	ITGAV	CAPG	SLC1A5	PRNP	GABARAPL1	SNX9	SLC39A8	LRRC8C	MAPKAPK2
	Hallmark3	0.12	HALLMARK_HYPOXIA	MAFF	ATF3	JUN	FOS	TNFAIP3	TIPARP	PFKFB3	DUSP1	ZFP36	IRS2	FOSL2	NDRG1	BCL2	PLIN2	NR3C1	MAP3K1	TES	MT1E	RBPJ	B3GALT6	JMJD6	HK1	IDS
	Hallmark4	0.047	HALLMARK_APOPTOSIS	GADD45B	ATF3	JUN	GADD45A	BCL2L11	SMAD7	KRT18	PMAIP1	RARA	TIMP1	GNA15	ANKH	TNFRSF12A	ETF1	CLU	SC5D	HSPB1	LMNA
	Hallmark5	0.12	HALLMARK_P53_PATHWAY	ATF3	JUN	FOS	GADD45A	IER5	NDRG1	RGS16	TGFB1	PCNA	ADA	ZBTB16	HEXIM1	KIF13B	RPL36	H1-2	IRAG2	DEF6	CDKN2AIP	H2AW
	Hallmark6	0.014	HALLMARK_INTERFERON_GAMMA_RESPONSE	TNFAIP3	RIPK2	NAMPT	NFKB1	PDE4B	IFIT2	PNP	ARID5B	PSMA2	STAT4	ST8SIA4	IFITM2	OASL	ISOC1	LYSMD2	AUTS2	HLA-DRB1
	Hallmark7	0.4	HALLMARK_UV_RESPONSE_UP	ATF3	FOS	FOSB	FURIN	BCL2L11	H2AX	CEBPG	TARS1	AMD1	FEN1	STARD3	PRPF3	NUP58	CDC34
	Hallmark8	0.071	HALLMARK_UNFOLDED_PROTEIN_RESPONSE	ATF3	CEBPB	TUBB2A	H2AX	CEBPG	TARS1	SLC7A5	DKC1	IARS1	ATF6	CNOT2	BAG3
	Hallmark9	0.053	HALLMARK_TGF_BETA_SIGNALING	PMEPA1	ID2	FURIN	HIPK2	SMAD7	TGFB1	SPTBN1	SKIL	ID3
	Hallmark10	0.075	HALLMARK_ESTROGEN_RESPONSE_EARLY	FOS	TIPARP	BCL2	LRIG1	KRT18	PMAIP1	RARA	SLC7A5	FKBP5	KRT8	FAM102A	NRIP1	RETREG1	TGIF2
GSE165897's CD4T.NR	Hallmark1	0.38	HALLMARK_INTERFERON_ALPHA_RESPONSE	IRF1	IRF2	PSMB9	UBE2L6	IRF9	IFI44L	ADAR	IFI44	IFI35	PARP14	PSME2	ISG15	GBP2	IFITM1	NUB1
	Hallmark2	0.065	HALLMARK_DNA_REPAIR	GPX4	SURF1	HPRT1	DDB2	SEC61A1	SSRP1	NT5C	APRT	ITPA	MPG	NME3	VPS28	REV3L	MRPL40	NELFE	POLR3GL
	Hallmark3	0.39	HALLMARK_INTERFERON_GAMMA_RESPONSE	IRF1	IRF2	PSMB9	UBE2L6	IRF9	IFI44L	ADAR	IFI44	IFI35	PARP14	PSME2	ISG15	SOD2	STAT1	PSMB10	VAMP5	RNF213
	Hallmark4	0.029	HALLMARK_OXIDATIVE_PHOSPHORYLATION	GPX4	SURF1	DECR1	IDH3G	SUCLG1	MGST3	ETFB	NDUFB7	ACAA1	IDH2	ATP5MC1	HADHB	CYB5A	BAX	TIMM13	NDUFS6	MPC1
	Hallmark5	0.12	HALLMARK_ADIPOGENESIS	GPX4	DECR1	IDH3G	SUCLG1	MGST3	ETFB	NDUFB7	TALDO1	UCP2	CCNG2	AK2	DHRS7	BAZ2A	DRAM2	PIM3
	Hallmark6	0.18	HALLMARK_PEROXISOME	SOD2	ACAA1	IDH2	YWHAH	ECI2	TSPO	FDPS	GSTK1	FIS1	ITGB1BP1
	Hallmark7	0.18	HALLMARK_COMPLEMENT	IRF1	IRF2	PSMB9	LAMP2	LCK	WAS	CXCL1	PFN1	ANXA5	GNB2	CTSL	CD46	APOBEC3G
	Hallmark8	0.077	HALLMARK_MTORC1_SIGNALING	HPRT1	ATP5MC1	GLRX	ENO1	TXNRD1	PDAP1	BHLHE40	M6PR	USO1	HSP90B1	SEC11A	CANX	FKBP2
	Hallmark9	0.075	HALLMARK_FATTY_ACID_METABOLISM	UBE2L6	DECR1	IDH3G	SUCLG1	ACAA1	HADHB	YWHAH	ECI2	MIF	UROS	OSTC
	Hallmark10	0.12	HALLMARK_GLYCOLYSIS	CYB5A	TALDO1	GLRX	ENO1	MIF	PGLS	IER3	STMN1	AKR1A1	B3GAT3	GMPPB	CHST12
GSE165897's CD8T.R	Hallmark1	0.033	HALLMARK_APOPTOSIS	GADD45B	IFNGR1	ETF1	SC5D	RELA	SMAD7	SLC20A1	DNAJA1	TIMP1	FASLG	KRT18	RARA	CLU	LGALS3	LEF1	ANXA1	HSPB1	LMNA	PEA15
	Hallmark2	0.069	HALLMARK_IL2_STAT5_SIGNALING	GADD45B	IFNGR1	PNP	SLC1A5	ODC1	NDRG1	ITGAV	PTGER2	GABARAPL1	PRNP	GALM	SNX9	SLC39A8	AHNAK	LRRC8C	HOPX
	Hallmark3	0.062	HALLMARK_MTORC1_SIGNALING	ETF1	SC5D	PNP	SLC1A5	HSPD1	HSPE1	EIF2S2	SLC7A5	INSIG1	CCNG1	SLC6A6	NMT1	NUFIP1	CACYBP	PNO1	PSMD12
	Hallmark4	0.098	HALLMARK_HEME_METABOLISM	HDGF	TOP1	ELL2	AQP3	RCL1	CTSB	MXI1	SDCBP	SLC25A38	FBXO34	RBM38	SLC30A1	H4C3	MFHAS1
	Hallmark5	0.077	HALLMARK_MYC_TARGETS_V1	ETF1	ODC1	HSPD1	HSPE1	EIF2S2	HDGF	CUL1	G3BP1	PSMA2	CNBP	TRIM28	CCT4	RPS10	TCP1
	Hallmark6	0.15	HALLMARK_TNFA_SIGNALING_VIA_NFKB	GADD45B	RELA	PMEPA1	FOS	NFKB1	ATP2B1	TUBB2A	ETS2	EHD1	IRS2	KDM6B	PER1	REL	LITAF
	Hallmark7	0.12	HALLMARK_TGF_BETA_SIGNALING	SMAD7	SLC20A1	PMEPA1	TGFB1	SKIL	PPM1A	SMURF2	SKI
	Hallmark8	0.4	HALLMARK_G2M_CHECKPOINT	ODC1	SLC7A5	TOP1	CUL1	G3BP1	TGFB1	H2AX	AMD1	KATNA1	PAFAH1B1	TLE3	RBM14	CUL3
	Hallmark9	0.098	HALLMARK_ANDROGEN_RESPONSE	NDRG1	ITGAV	INSIG1	ELL2	PMEPA1	INPP4B	ARID5B	KRT8	SLC38A2
	Hallmark10	0.25	HALLMARK_P53_PATHWAY	NDRG1	CCNG1	FOS	TGFB1	CD82	PERP	S100A10	ZBTB16	RCHY1	KRT17	TRIAP1	SLC3A2
GSE165897's CD8T.NR	Hallmark1	0.0066	HALLMARK_INTERFERON_GAMMA_RESPONSE	IFIT2	CASP1	TXNIP	PLSCR1	GBP4	IRF7	PSMB9	IRF9	LY6E	PSME1	IFI44L	MX1	IFI44	SAMD9L	IFI27	IFI35	IFIT3	PARP14	PSME2	HELZ2	EPSTI1	ISG15	CD69	NFKBIA	SOCS1	MT2A	GZMA	PSMB10	RBCK1	VAMP5	RNF213	XCL1
	Hallmark2	0.012	HALLMARK_INTERFERON_ALPHA_RESPONSE	IFIT2	CASP1	TXNIP	PLSCR1	GBP4	IRF7	PSMB9	IRF9	LY6E	PSME1	IFI44L	MX1	IFI44	SAMD9L	IFI27	IFI35	IFIT3	PARP14	PSME2	HELZ2	EPSTI1	ISG15	SELL	IFITM1
	Hallmark3	0.043	HALLMARK_TNFA_SIGNALING_VIA_NFKB	IFIT2	CD69	NFKBIA	RHOB	TNF	JUN	ATF3	BTG3	MAP3K8	TNFRSF9	BHLHE40	CXCL1	DUSP5	CXCL3	AREG	JUNB	KLF2
	Hallmark4	0.0084	HALLMARK_DNA_REPAIR	DUT	HPRT1	TYMS	ERCC1	CETN2	NT5C	APRT	ITPA	MPG	NME3	VPS28	MRPL40	TAF10	POLR3GL
	Hallmark5	0.033	HALLMARK_APOPTOSIS	CASP1	TXNIP	CD69	RHOB	TNF	JUN	ATF3	BTG3	TOP2A	PRF1	TSPO	NEDD9	PMAIP1	MGMT
	Hallmark6	0.016	HALLMARK_IL2_STAT5_SIGNALING	PLSCR1	GBP4	SOCS1	SELL	RHOB	MAP3K8	TNFRSF9	BHLHE40	RGS16	PRAF2	GLIPR2	SYT11	NFKBIZ	CST7	TNFRSF18
	Hallmark7	0.029	HALLMARK_G2M_CHECKPOINT	MT2A	TOP2A	MCM5	CKS1B	CDKN2C	BIRC5	LMNB1	STMN1	TMPO	TFDP1	SMC2	UBE2C	DTYMK	E2F3	HMGN2
	Hallmark8	0.043	HALLMARK_E2F_TARGETS	DUT	TOP2A	MCM5	CKS1B	CDKN2C	BIRC5	LMNB1	STMN1	TMPO	CDKN2A	CCP110	AK2	ATAD2	NAA38
	Hallmark9	0.12	HALLMARK_ALLOGRAFT_REJECTION	IRF7	SOCS1	GZMA	PSMB10	TNF	PRF1	CDKN2A	GZMB	WAS	CXCL13	MAP4K1	EIF5A	CD7
	Hallmark10	0.077	HALLMARK_COMPLEMENT	CASP1	PLSCR1	IRF7	PSMB9	GZMA	CXCL1	DUSP5	GZMB	WAS	PFN1	FCER1G	ERAP2	CALM3
GSE165897's Treg.R	Hallmark1	0.031	HALLMARK_E2F_TARGETS	H2AZ1	PCNA	PRDX4	MCM7	DEK	DDX39A	TOP2A	SMC4	CENPE	BIRC5	CKS1B	STMN1	UBE2S	HMGB3	MKI67	AURKB	RFC1	POLD3	RAD51C	POP7	EXOSC8	TUBB	ASF1A	ATAD2	HELLS	PPP1R8	LYAR	NUP107	EED
	Hallmark2	0.15	HALLMARK_INTERFERON_GAMMA_RESPONSE	PSMB2	PSMA3	IRF7	LAP3	PSMB9	EIF2AK2	RTP4	NMI	CMPK2	IFITM3	TRAFD1	MX1	USP18	SAMD9L	IFI35	SP110	PARP14	OASL	ISG15	STAT1	HLA-DQA1	IFIT1	LYSMD2	MX2	OAS2	OAS3	XAF1	APOL6
	Hallmark3	0.0084	HALLMARK_MYC_TARGETS_V1	H2AZ1	PCNA	PRDX4	MCM7	DEK	PSMB2	KPNB1	HPRT1	HSPD1	PSMD14	COPS5	EPRS1	GOT2	HDGF	TYMS	GNL3	DDX18	TRIM28	CCT2	TXNL4A	GLO1	PSMD3	SET	SNRPA1	SNRPG	SSB	UBE2L3	VBP1
	Hallmark4	0.098	HALLMARK_INTERFERON_ALPHA_RESPONSE	PSMA3	IRF7	LAP3	PSMB9	EIF2AK2	RTP4	NMI	CMPK2	IFITM3	TRAFD1	MX1	USP18	SAMD9L	IFI35	SP110	PARP14	OASL	ISG15	OAS1	PARP9
	Hallmark5	0.086	HALLMARK_G2M_CHECKPOINT	H2AZ1	DDX39A	TOP2A	SMC4	CENPE	BIRC5	CKS1B	STMN1	UBE2S	HMGB3	MKI67	AURKB	KPNB1	KIF5B	NDC80	CENPF	TPX2	NUSAP1	TGFB1	UBE2C	DTYMK
	Hallmark6	0.035	HALLMARK_MTORC1_SIGNALING	DDX39A	PSMA3	HPRT1	HSPD1	PSMD14	COPS5	EPRS1	HSPA9	ELOVL5	HMGCS1	INSIG1	LGMN	CYB5B	DAPP1	CACYBP	PPA1	PSMC2	PSMD12	CCT6A
	Hallmark7	0.15	HALLMARK_MITOTIC_SPINDLE	TOP2A	SMC4	CENPE	BIRC5	RFC1	KIF5B	NDC80	CENPF	TPX2	NUSAP1	EPB41	ARHGEF12	WASF2	PPP4R2	CEP57
	Hallmark8	0.096	HALLMARK_ALLOGRAFT_REJECTION	IRF7	STAT1	HLA-DQA1	TGFB1	TIMP1	GALNT1	HLA-DRA	IL16	ITGAL	ITK	TRAT1	UBE2D1	DEGS1	CD28
	Hallmark9	0.045	HALLMARK_OXIDATIVE_PHOSPHORYLATION	GOT2	HSPA9	DECR1	IDH3B	PDHB	POR	MRPL15	ATP5PO	CYB5A	MRPS30	AFG3L2	NDUFA9	MRPL35	MRPS11
	Hallmark10	0.21	HALLMARK_FATTY_ACID_METABOLISM	H2AZ1	ELOVL5	HMGCS1	DECR1	IDH3B	PDHB	BLVRA	HIBCH	ALDH9A1	ACAT2
GSE165897's Treg.NR	Hallmark1	0.031	HALLMARK_TNFA_SIGNALING_VIA_NFKB	TNFAIP3	BTG1	IRF1	SOCS3	NAMPT	CD69	NFKBIA	PDE4B	KLF6	BHLHE40	MYC	TNFRSF9	JUN	ZFP36	IL6ST	GPR183	BIRC3	TRIB1	BTG3	JUNB	KLF2	IER2
	Hallmark2	0.12	HALLMARK_INTERFERON_GAMMA_RESPONSE	TNFAIP3	BTG1	IRF1	SOCS3	NAMPT	CD69	NFKBIA	PDE4B	IL4R	SOCS1	IL2RB	MT2A	STAT3	WARS1	GZMA	STAT4	BPGM	TXNIP	IFI27	VAMP5	PELI1
	Hallmark3	0.002	HALLMARK_IL2_STAT5_SIGNALING	KLF6	BHLHE40	MYC	TNFRSF9	IL4R	SOCS1	IL2RB	IL2RA	TNFRSF1B	IL1R2	CCND2	FLT3LG	NFKBIZ	TNFRSF4	CST7	TNFRSF18
	Hallmark4	0.12	HALLMARK_HYPOXIA	TNFAIP3	BTG1	KLF6	BHLHE40	JUN	ZFP36	MT2A	CXCR4	GLRX	LDHA	HSPA5	PGK1	ENO1	MIF	UGP2	S100A4
	Hallmark5	0.013	HALLMARK_IL6_JAK_STAT3_SIGNALING	IRF1	SOCS3	JUN	IL6ST	IL4R	SOCS1	STAT3	IL2RA	TNFRSF1B	IL1R2	IL1R1	ITGA4
	Hallmark6	0.053	HALLMARK_ALLOGRAFT_REJECTION	IL4R	SOCS1	IL2RB	WARS1	GZMA	STAT4	IL2RA	CCND2	PRF1	GZMB	HCLS1	EIF5A	RPL39	CD7	CD79A
	Hallmark7	0.098	HALLMARK_INFLAMMATORY_RESPONSE	IRF1	NAMPT	CD69	NFKBIA	PDE4B	KLF6	MYC	TNFRSF9	GPR183	IL4R	IL2RB	TNFRSF1B	IL1R1	IFITM1	CXCL8
	Hallmark8	0.079	HALLMARK_MTORC1_SIGNALING	NAMPT	BHLHE40	WARS1	CXCR4	GLRX	LDHA	HSPA5	PGK1	ENO1	TUBA4A	HSP90B1	CALR	IDI1	RAB1A
	Hallmark9	0.02	HALLMARK_KRAS_SIGNALING_UP	TNFAIP3	BIRC3	TRIB1	BPGM	TNFRSF1B	CCND2	CXCR4	GLRX	IKZF1	PRDM1	CD37
	Hallmark10	0.12	HALLMARK_APOPTOSIS	IRF1	CD69	JUN	BIRC3	BTG3	TXNIP	CCND2	PRF1	PMAIP1	NEDD9
GSE165897's Mast.R	Hallmark1	0.013	HALLMARK_MYC_TARGETS_V1	PRDX3	PCNA	PSMD14	COPS5	PSMA4	H2AZ1	EIF2S1	RANBP1	G3BP1	ACP1	ERH	PSMA1	PSMB3	PSMD3	PSMD7	PSMD8	RPLP0	SNRPD2	SSBP1
	Hallmark2	0.25	HALLMARK_OXIDATIVE_PHOSPHORYLATION	PRDX3	GPX4	BAX	COX17	ATP5MC1	SDHC	COX6A1	COX8A	UQCR10	ATP6V1F	COX4I1	COX7A2	NDUFS7	NDUFB1	NDUFS6	ATP5F1C	ATP5MC2	ATP5PF	ATP6V0B
	Hallmark3	0.095	HALLMARK_INTERFERON_GAMMA_RESPONSE	CASP1	TNFSF10	CASP3	B2M	LY6E	NMI	IFI44L	PSME2	EPSTI1	ISG15	STAT1	PTPN6	HLA-A	MTHFD2
	Hallmark4	0.12	HALLMARK_REACTIVE_OXYGEN_SPECIES_PATHWAY	GPX4	PRDX1	SELENOS	ATOX1	TXN	GCLM	LAMTOR5	FTL
	Hallmark5	0.079	HALLMARK_APOPTOSIS	GPX4	BAX	CASP1	TNFSF10	CASP3	IL1B	SQSTM1	HMOX1	LGALS3	BIRC3	CFLAR
	Hallmark6	0.18	HALLMARK_INTERFERON_ALPHA_RESPONSE	CASP1	B2M	LY6E	NMI	IFI44L	PSME2	EPSTI1	ISG15	IFITM1
	Hallmark7	0.15	HALLMARK_DNA_REPAIR	PCNA	GPX4	COX17	DDB2	RPA2	TSG101	RBX1	DGUOK	MPG	UPF3B
	Hallmark8	0.073	HALLMARK_ALLOGRAFT_REJECTION	B2M	STAT1	PTPN6	HLA-A	IL1B	IFNGR2	KRT1	EIF5A	HLA-E	NCF4	RPS9
	Hallmark9	0.06	HALLMARK_MTORC1_SIGNALING	PSMD14	COPS5	PSMA4	ATP5MC1	MTHFD2	PRDX1	SQSTM1	ENO1	M6PR	FKBP2	CCT6A
	Hallmark10	0.24	HALLMARK_INFLAMMATORY_RESPONSE	TNFSF10	LY6E	NMI	SELENOS	IL1B	IFITM1	IFNGR2	SPHK1	DCBLD2	CXCL8
GSE165897's Mast.NR	Hallmark1	0.18	HALLMARK_TNFA_SIGNALING_VIA_NFKB	ATF3	JUN	FOS	PPP1R15A	KLF6	TIPARP	TNFAIP3	ZFP36	DUSP1	SAT1	CD69	MCL1	FOSB	NR4A2	PER1	CCNL1	REL	LITAF
	Hallmark2	0.15	HALLMARK_HYPOXIA	ATF3	JUN	FOS	PPP1R15A	KLF6	TIPARP	TNFAIP3	ZFP36	DUSP1	DDIT4	PLIN2	IDS
	Hallmark3	0.045	HALLMARK_APOPTOSIS	ATF3	JUN	SAT1	CD69	MCL1	IFNGR1	NEDD9	RARA	GNA15	ANXA1	LMNA
	Hallmark4	0.077	HALLMARK_P53_PATHWAY	ATF3	JUN	FOS	PPP1R15A	SAT1	DDIT4	TSPYL2	RRAD	KRT17	TRAF4
	Hallmark5	0.099	HALLMARK_MYC_TARGETS_V1	IFRD1	KPNA2	SRSF2	TRA2B	SLC25A3	RPL22	RPL34	RPL14
	Hallmark6	0.093	HALLMARK_UNFOLDED_PROTEIN_RESPONSE	ATF3	DDIT4	TSPYL2	CNOT2	EIF4A3
	Hallmark7	0.15	HALLMARK_IL2_STAT5_SIGNALING	KLF6	PLIN2	IFNGR1	FGL2	RHOH	NFKBIZ
	Hallmark8	0.46	HALLMARK_UV_RESPONSE_UP	ATF3	FOS	FOSB	RRAD	PPP1R2
	Hallmark9	0.67	HALLMARK_ANDROGEN_RESPONSE	SAT1	ELOVL5	ELL2	MAF
	Hallmark10	0.12	HALLMARK_MITOTIC_SPINDLE	NEDD9	AKAP13	DYNLL2	ARF6	CDC42
GSE165897's NK.R	Hallmark1	0.045	HALLMARK_MYC_TARGETS_V1	NOP16	PSMD14	COPS5	SYNCRIP	PRDX4	CTPS1	CUL1	ODC1	TFDP1	NDUFAB1	SLC25A3	HDGF	IMPDH2	HDAC2	ABCE1	TRIM28	CCT4	ERH	CCT5	GLO1	ILF2	PSMD1	SRPK1	TCP1
	Hallmark2	0.091	HALLMARK_MYC_TARGETS_V2	NOP16	DCTPP1	TBRG4	MPHOSPH10	FARSA	NDUFAF4	MRTO4	WDR74	TFB2M	GRWD1	IMP4
	Hallmark3	0.077	HALLMARK_MTORC1_SIGNALING	PSMD14	COPS5	SQLE	YKT6	STIP1	PNP	GTF2H1	NMT1	NUFIP1	CACYBP	HSPA4	PNO1	PSMB5	PSMC2	PSMD12	PSMD13
	Hallmark4	0.071	HALLMARK_E2F_TARGETS	SYNCRIP	PRDX4	CTPS1	DCTPP1	TBRG4	H2AX	SMC4	PRPS1	POP7	PSIP1	ASF1A	PPP1R8	BRMS1L
	Hallmark5	0.15	HALLMARK_G2M_CHECKPOINT	SYNCRIP	CUL1	ODC1	TFDP1	SQLE	H2AX	SMC4	MAPK14	CENPF	PAFAH1B1	TLE3	E2F4	NCL
	Hallmark6	0.047	HALLMARK_UNFOLDED_PROTEIN_RESPONSE	H2AX	DNAJC3	SRPRB	LSM1	CXXC1	ATF4	CNOT2	SDAD1	IMP3	ZBTB17
	Hallmark7	0.18	HALLMARK_OXIDATIVE_PHOSPHORYLATION	NDUFAB1	SLC25A3	MRPL15	LRPPRC	FDX1	PMPCA	TIMM13	NDUFV2	ATP6V0B	MRPS22	MRPS12
	Hallmark8	0.035	HALLMARK_UV_RESPONSE_UP	YKT6	STIP1	H2AX	HMOX1	AQP3	FKBP4	AGO2	RXRB	PRPF3
	Hallmark9	0.33	HALLMARK_ANDROGEN_RESPONSE	PMEPA1	ADRM1	ITGAV	PLPP1	ARID5B	SLC38A2	SRP19
	Hallmark10	0.21	HALLMARK_P53_PATHWAY	HMOX1	RXRA	RRP8	KRT17	TRIAP1	AEN	SLC3A2	H2AW	EI24
GSE165897's NK.NR	Hallmark1	0.06	HALLMARK_TNFA_SIGNALING_VIA_NFKB	RIPK2	IRF1	IFIT2	CCL5	ICAM1	TNFAIP3	CD69	NFKBIA	SOCS3	CSF1	BCL3	CCL4	KLF6	MAFF	BHLHE40	NFIL3	SLC2A3	MXD1	MYC	RHOB	GADD45B	MAP3K8	PHLDA1	CD83	ATF3	JUN	FOS	PPP1R15A	ZFP36	PFKFB3	DUSP1	PNRC1	FOSL2	BTG2	PTGER4	SAT1	BTG3	MCL1	CFLAR	PLK2	IER5	DUSP5	JUNB	FOSB	NR4A1	ID2
	Hallmark2	0.031	HALLMARK_INTERFERON_GAMMA_RESPONSE	RIPK2	IRF1	IFIT2	CCL5	ICAM1	TNFAIP3	CD69	NFKBIA	SOCS3	IL4R	IRF7	WARS1	CD74	IFITM3	GBP4	ISG20	LY6E	EIF2AK2	BST2	CASP1	TXNIP	PSMB9	PSME1	UBE2L6	IFI44L	MX1	IFI44	SAMD9L	IFI27	IFI35	SP110	IFIT3	PARP14	PSME2	EPSTI1	ISG15	IL2RB	SOCS1	IRF8	TAPBP	GZMA	STAT1	PSMB10	PIM1	MT2A	CD38
	Hallmark3	0.014	HALLMARK_INTERFERON_ALPHA_RESPONSE	RIPK2	IRF1	IFIT2	CSF1	IL4R	IRF7	WARS1	CD74	IFITM3	GBP4	ISG20	LY6E	EIF2AK2	BST2	CASP1	TXNIP	PSMB9	PSME1	UBE2L6	IFI44L	MX1	IFI44	SAMD9L	IFI27	IFI35	SP110	IFIT3	PARP14	PSME2	EPSTI1	ISG15	CD47	IFITM1	OAS1	SAMD9
	Hallmark4	0.031	HALLMARK_ALLOGRAFT_REJECTION	RIPK2	CCL5	ICAM1	CSF1	BCL3	CCL4	IL4R	IRF7	WARS1	CD74	IL2RB	SOCS1	IRF8	TAPBP	GZMA	STAT1	PSMB10	CD47	CCND3	LTB	CAPG	GPR65	ETS1	LCK	IL18RAP	PRF1	CTSS	GZMB	WAS	ITGB2	IL2RG	HCLS1	IFNG	FYB1	HLA-DRA	HLA-E	CRTAM	CD3E
	Hallmark5	0.023	HALLMARK_IL2_STAT5_SIGNALING	CSF1	KLF6	MAFF	BHLHE40	NFIL3	SLC2A3	MXD1	MYC	RHOB	GADD45B	MAP3K8	PHLDA1	CD83	IL4R	IFITM3	GBP4	IL2RB	SOCS1	IRF8	PIM1	CCND3	LTB	CAPG	GPR65	RGS16	RABGAP1L	GLIPR2	RHOH	SERPINB6	NFKBIZ	HOPX	CST7
	Hallmark6	0.12	HALLMARK_HYPOXIA	TNFAIP3	KLF6	MAFF	BHLHE40	NFIL3	SLC2A3	ATF3	JUN	FOS	PPP1R15A	ZFP36	PFKFB3	DUSP1	PNRC1	FOSL2	ISG20	PIM1	MT2A	ETS1	DDIT3	DDIT4	S100A4	HSPA5	CITED2
	Hallmark7	0.019	HALLMARK_INFLAMMATORY_RESPONSE	RIPK2	IRF1	CCL5	ICAM1	CD69	NFKBIA	CSF1	KLF6	MXD1	MYC	BTG2	PTGER4	IL4R	IRF7	LY6E	EIF2AK2	BST2	IL2RB	TAPBP	IFITM1	LCK	IL18RAP	RGS16	RGS1
	Hallmark8	0.18	HALLMARK_APOPTOSIS	IRF1	CD69	RHOB	GADD45B	ATF3	JUN	BTG2	SAT1	BTG3	MCL1	CFLAR	IFITM3	ISG20	CASP1	TXNIP	CD38	PRF1	DDIT3	PMAIP1	TSPO	NEDD9
	Hallmark9	0.037	HALLMARK_P53_PATHWAY	MXD1	ATF3	JUN	FOS	PPP1R15A	BTG2	SAT1	PLK2	IER5	CASP1	TXNIP	SOCS1	CCND3	RGS16	DDIT3	DDIT4	S100A4	CTSD	RRAD	DCXR	PRMT2	TM4SF1
	Hallmark10	0.06	HALLMARK_COMPLEMENT	IRF1	CCL5	TNFAIP3	MAFF	DUSP5	IRF7	CASP1	PSMB9	GZMA	PIM1	LCK	CTSS	GZMB	WAS	HSPA5	CTSD	FCER1G	PFN1	GZMK	CALM3
GSE165897's Macrophages.R	Hallmark1	0.039	HALLMARK_HYPOXIA	TGM2	IL6	CCN1	SDC4	ENO2	CCN2	PIM1	P4HA1	RRAGD	CDKN1C	PLIN2	RORA	PNRC1	FBP1	CHST2	ERO1A	AKAP12	SDC2	MXI1	STC1	AK4	PAM	ZNF292	UGP2	BNIP3L	CA12	ERRFI1	CCNG2	SLC2A5	CSRP2	NEDD4L	TMEM45A
	Hallmark2	0.013	HALLMARK_EPITHELIAL_MESENCHYMAL_TRANSITION	TGM2	IL6	CCN1	SDC4	ENO2	CCN2	NT5E	INHBA	CXCL6	GADD45A	PMEPA1	PTX3	FAS	TIMP1	LRP1	PLOD2	VCAN	TIMP3	THBS1	COL1A1	PMP22	CXCL12	SLC6A8	TAGLN	IGFBP2	FSTL3	BASP1	CTHRC1	PCOLCE2	SNTB1
	Hallmark3	0.021	HALLMARK_IL2_STAT5_SIGNALING	TGM2	PIM1	P4HA1	RRAGD	CDKN1C	PLIN2	RORA	NT5E	MXD1	DENND5A	TNFRSF1B	PTGER2	IL2RA	IRF4	IGF2R	BCL2L1	TNFRSF21	IL3RA	IL1R2	FURIN	BATF	COL6A1	ITGAE	CDCP1	TNFRSF4	CST7	TNFRSF18	IL1RL1	MAPKAPK2
	Hallmark4	0.012	HALLMARK_TNFA_SIGNALING_VIA_NFKB	IL6	CCN1	SDC4	PNRC1	INHBA	CXCL6	GADD45A	PMEPA1	PTX3	MXD1	DENND5A	KYNU	NINJ1	IL7R	CCL20	LDLR	G0S2	RNF19B	PLPP3	ZBTB10	HES1	STAT5A	EIF1	CLCF1	IL23A	BCL2A1	PHLDA2	TRIP10
	Hallmark5	0.019	HALLMARK_XENOBIOTIC_METABOLISM	FBP1	FAS	KYNU	NINJ1	AQP9	TMEM176B	RBP4	CD36	CDA	GCLC	CYB5A	TPST1	EPHX1	BLVRB	PTGES	SMOX	NQO1	MAOA	VNN1	POR	CYP27A1	PDK4	MAN1A1	PTGDS	PINK1	SLC22A1	AKR1C3	ABCC3
	Hallmark6	0.043	HALLMARK_INFLAMMATORY_RESPONSE	IL6	CHST2	INHBA	CXCL6	TIMP1	MXD1	TNFRSF1B	PTGER2	IL7R	CCL20	LDLR	AQP9	SCN1B	PIK3R5	CCL7	CD40	CCL22	LAMP3	CCR7	SGMS2	RNF144B	CCL17	SLAMF1	C5AR1	MARCO
	Hallmark7	0.016	HALLMARK_KRAS_SIGNALING_UP	ERO1A	AKAP12	INHBA	TNFRSF1B	IL7R	CCL20	G0S2	TMEM176B	RBP4	SCN1B	PECAM1	TFPI	TSPAN13	GYPC	RETN	SCG5	GPNMB	USP12	EPB41L3	TMEM158	ADAMDEC1	PPBP	WDR33	TMEM176A	SLPI
	Hallmark8	0.037	HALLMARK_COMPLEMENT	IL6	PIM1	TIMP1	LRP1	KYNU	CD36	CDA	PIK3R5	C2	CTSD	FYN	CTSB	LTA4H	S100A9	FDX1	CR1	LIPA	MMP12	MT3	S100A12	PLA2G7	SPOCK2
	Hallmark9	0.18	HALLMARK_GLYCOLYSIS	ENO2	P4HA1	RRAGD	CHST2	ERO1A	SDC2	MXI1	STC1	AK4	PAM	ZNF292	UGP2	NT5E	PLOD2	VCAN	GCLC	CYB5A	TPST1	DSC2
	Hallmark10	0.12	HALLMARK_ALLOGRAFT_REJECTION	IL6	INHBA	FAS	TIMP1	IL2RA	IRF4	CCL7	CD40	CCL22	C2	CD2	CFP	STAT4	CXCR3	CCL13	CCL19	DYRK3	CD247
GSE165897's Macrophages.NR	Hallmark1	0.18	HALLMARK_INTERFERON_ALPHA_RESPONSE	CXCL10	CXCL11	IRF7	LY6E	EIF2AK2	BST2	CMPK2	UBE2L6	IRF9	IFITM3	PSMB9	IFI44L	MX1	RSAD2	IFI44	IFITM2	USP18	SAMD9L	IFI27	IFI35	SP110	LGALS3BP	PSME2	PARP12	EPSTI1	ISG15	SELL	IFITM1	CNP	NCOA7	GMPR	OAS1	PARP9
	Hallmark2	0.049	HALLMARK_INTERFERON_GAMMA_RESPONSE	CXCL10	CXCL11	IRF7	LY6E	EIF2AK2	BST2	CMPK2	UBE2L6	IRF9	IFITM3	PSMB9	IFI44L	MX1	RSAD2	IFI44	IFITM2	USP18	SAMD9L	IFI27	IFI35	SP110	LGALS3BP	PSME2	PARP12	EPSTI1	ISG15	CD69	TNFSF10	SRI	PTPN6	IFIT1	STAT1	PSMB10	RBCK1	MX2	OAS2	OAS3	XAF1
	Hallmark3	0.011	HALLMARK_E2F_TARGETS	NOLC1	MCM5	CDC20	MAD2L1	MCM4	PA2G4	NME1	DUT	EIF2S1	MCM7	POLD2	RANBP1	RPA2	CKS1B	STMN1	CCNB2	TACC3	MCM3	MKI67	MYBL2	AURKB	DCTPP1	TP53	LIG1	RFC2	TUBG1	RRM2	HMGB2	AK2	PAICS	RAD51AP1	ASF1B	TK1	CENPM
	Hallmark4	0.021	HALLMARK_MYC_TARGETS_V1	NOLC1	MCM5	CDC20	MAD2L1	MCM4	PA2G4	NME1	DUT	EIF2S1	MCM7	POLD2	RANBP1	PHB	SRM	AIMP2	HPRT1	TYMS	PSMC4	IFRD1	APEX1	EIF4A1	NHP2	GOT2	ABCE1	RUVBL2	CLNS1A	HNRNPA3	MRPS18B	HDDC2	PRPS2	LSM2	SNRPA	C1QBP	CCT3	VBP1
	Hallmark5	0.041	HALLMARK_G2M_CHECKPOINT	NOLC1	MCM5	CDC20	MAD2L1	RPA2	CKS1B	STMN1	CCNB2	TACC3	MCM3	MKI67	MYBL2	AURKB	GINS2	SAP30	TPX2	E2F1	TROAP	UBE2C	DTYMK	HMGN2
	Hallmark6	0.0034	HALLMARK_MYC_TARGETS_V2	NOLC1	MCM5	MCM4	PA2G4	DCTPP1	PHB	SRM	AIMP2	EXOSC5	FARSA	MRTO4	TCOF1	IMP4
	Hallmark7	0.21	HALLMARK_INFLAMMATORY_RESPONSE	CXCL10	CXCL11	IRF7	LY6E	EIF2AK2	BST2	SELL	IFITM1	CD69	TNFSF10	SRI	NLRP3	RGS16	CSF3R	CLEC5A	PTAFR	RGS1
	Hallmark8	0.011	HALLMARK_DNA_REPAIR	CMPK2	NME1	DUT	RPA2	TP53	LIG1	RFC2	HPRT1	TYMS	ALYREF	ZWINT	ITPA	GTF2H5	NME4	PRIM1
	Hallmark9	0.0056	HALLMARK_ESTROGEN_RESPONSE_LATE	PTPN6	CDC20	HPRT1	GINS2	ID2	FOS	ZFP36	SGK1	IDH2	TOB1	GAL	CKB	PLAAT3	NXT1	TPSAB1
	Hallmark10	0.023	HALLMARK_MTORC1_SIGNALING	MCM4	TUBG1	RRM2	HPRT1	PSMC4	IFRD1	DDIT4	ATP5MC1	CXCR4	SHMT2	HMBS	TOMM40	MLLT11	CORO1A	DHFR	PSMB5
GSE165897's CAF.R	Hallmark1	0.013	HALLMARK_EPITHELIAL_MESENCHYMAL_TRANSITION	JUN	CCN1	VEGFA	GADD45B	RHOB	GADD45A	PMEPA1	PTX3	DCN	COL5A1	CCN2	LOX	SPARC	FBN1	FN1	THBS1	HTRA1	VCAM1	SDC1	COL3A1	COL1A1	COL4A2	TAGLN	TPM2	LUM	VCAN	THY1	MYL9	COL16A1	IGFBP4	CXCL12	COL5A2	FBLN5	COL1A2	COL11A1	MSX1	IGFBP2	POSTN	MEST	PLOD1	COL4A1	SERPINH1	DKK1	GAS1	SCG2	COL12A1
	Hallmark2	0.18	HALLMARK_TNFA_SIGNALING_VIA_NFKB	JUN	CCN1	VEGFA	GADD45B	RHOB	GADD45A	PMEPA1	PTX3	BHLHE40	KLF6	SLC2A3	FOS	TIPARP	DUSP1	ZFP36	PNRC1	CXCL10	MYC	CSF1	CXCL11	SOCS3	IFIT2	HBEGF	KLF4	TRIB1	BTG2	PLK2	IER5	EGR3	KLF10	HES1	JUNB	FOSB	NR4A1	JAG1	SGK1	DUSP2	EDN1	PTGER4	NR4A2	TUBB2A	KLF2	CEBPD	DUSP4	EGR1	EGR2
	Hallmark3	0.035	HALLMARK_HYPOXIA	JUN	CCN1	VEGFA	DCN	COL5A1	CCN2	LOX	BHLHE40	KLF6	SLC2A3	FOS	TIPARP	DUSP1	ZFP36	PNRC1	PIM1	CDKN1C	P4HA1	RORA	ANGPTL4	AKAP12	S100A4	FAM162A	CCN5	CITED2	GPC3	LDHA	KDELR3	TES	SRPX	ERRFI1	HAS1	IDS	TMEM45A
	Hallmark4	0.062	HALLMARK_IL2_STAT5_SIGNALING	GADD45B	RHOB	BHLHE40	KLF6	SLC2A3	CXCL10	MYC	CSF1	PIM1	CDKN1C	P4HA1	RORA	SOCS1	TNFSF10	IFITM3	ARL4A	RGS16	EMP1	PLPP1	COL6A1	CTSZ	NFKBIZ	HOPX	CST7	IL1RL1
	Hallmark5	0.12	HALLMARK_COAGULATION	SPARC	FBN1	FN1	THBS1	HTRA1	CFH	C1S	SERPING1	C1R	PLAT	MMP11	GSN	CFD	A2M	C2	CPQ	CSRP1	CTSH	APOC1	MSRB2
	Hallmark6	0.15	HALLMARK_INTERFERON_GAMMA_RESPONSE	VCAM1	CXCL10	CXCL11	SOCS3	IFIT2	PIM1	SOCS1	TNFSF10	IFITM3	ARL4A	CFH	C1S	SERPING1	C1R	SSPN	BST2	CD74	IFITM2	LGALS3BP	ARID5B	VAMP5	HLA-DRB1	PELI1
	Hallmark7	0.0048	HALLMARK_KRAS_SIGNALING_UP	CXCL10	HBEGF	KLF4	TRIB1	ANGPTL4	AKAP12	RGS16	EMP1	CFH	PLAT	MMP11	APOD	SOX9	GUCY1A1	SPARCL1	TMEM176B	SPON1	GPNMB	LY96	TMEM100	TMEM176A	SLPI	TSPAN7
	Hallmark8	0.12	HALLMARK_P53_PATHWAY	JUN	GADD45A	SDC1	FOS	HBEGF	KLF4	BTG2	PLK2	IER5	S100A4	FAM162A	SOCS1	RGS16	TOB1	EPHX1	RRAD	ZBTB16	TAX1BP3	RPS27L	H2AJ	ZMAT3	ZFP36L1	CTSF
	Hallmark9	0.035	HALLMARK_MYOGENESIS	GADD45B	SPARC	COL3A1	COL1A1	COL4A2	TAGLN	TPM2	BHLHE40	HBEGF	GSN	CFD	SSPN	APOD	GPX3	HSPB8	LSP1	CNN3	COX7A1	CRYAB	FHL1	PVALB	SOD3
	Hallmark10	0.15	HALLMARK_APOPTOSIS	JUN	GADD45B	RHOB	GADD45A	DCN	LUM	BTG2	EGR3	TNFSF10	IFITM3	EMP1	PLAT	GSN	GPX3	RARA	CD14	HSPB1	NEDD9	WEE1
GSE165897's CAF.NR	Hallmark1	0.045	HALLMARK_INTERFERON_GAMMA_RESPONSE	RIPK2	IRF1	IRF7	ISG20	LY6E	BST2	IFITM3	TXNIP	PLSCR1	PSMB9	IRF9	PSME1	UBE2L6	IFI44L	MX1	IFI44	IFITM2	IFI27	IFI35	SP110	LGALS3BP	PARP14	PSME2	EPSTI1	ISG15	NFKBIA	STAT1	PSMB10	HLA-A	MT2A	FPR1	CD38	SERPING1	VAMP8	RBCK1	VAMP5	FCGR1A	SAMHD1	HLA-DRB1	OAS2	XAF1	PELI1
	Hallmark2	0.013	HALLMARK_INTERFERON_ALPHA_RESPONSE	RIPK2	IRF1	IRF7	ISG20	LY6E	BST2	IFITM3	TXNIP	PLSCR1	PSMB9	IRF9	PSME1	UBE2L6	IFI44L	MX1	IFI44	IFITM2	IFI27	IFI35	SP110	LGALS3BP	PARP14	PSME2	EPSTI1	ISG15	GBP2	IFITM1	ELF1	OAS1	PARP9
	Hallmark3	0.079	HALLMARK_TNFA_SIGNALING_VIA_NFKB	RIPK2	IRF1	NFKBIA	PLAUR	VEGFA	ZFP36	BHLHE40	SLC2A3	HBEGF	PTPRE	PTGER4	RHOB	GADD45B	SAT1	MCL1	CEBPB	AREG	KLF4	DUSP2	SGK1	MAP3K8	JUNB	NR4A1	KLF10	ETS2	KLF2	CEBPD	PER1	CCNL1	KLF9
	Hallmark4	0.058	HALLMARK_OXIDATIVE_PHOSPHORYLATION	IDH2	ATP5MC1	GRPEL1	ECHS1	COX8A	UQCRQ	NDUFB7	COX5B	COX6B1	COX7C	NDUFS7	NDUFA2	NDUFA3	NDUFB1	NDUFB2	NDUFB5	NDUFB8	NDUFS6	ATP5F1C	ATP5F1E	ATP5MC2	ATP5ME	MRPL11	ATP5MF
	Hallmark5	0.12	HALLMARK_ALLOGRAFT_REJECTION	RIPK2	IRF7	STAT1	PSMB10	HLA-A	GBP2	NLRP3	CTSS	WAS	ITGB2	CAPG	MAP4K1	FYB1	HCLS1	EIF5A	FCGR2B	FGR	HLA-DMB	SRGN	RPL39	UBE2D1	LY86
	Hallmark6	0.079	HALLMARK_HYPOXIA	ISG20	MT2A	PLAUR	VEGFA	ZFP36	BHLHE40	SLC2A3	DDIT3	HSPA5	DDIT4	CXCR4	TPI1	GAPDH	TGFBI	S100A4	MIF	SAP30	GALK1	FBP1	PLAC8
	Hallmark7	0.089	HALLMARK_INFLAMMATORY_RESPONSE	RIPK2	IRF1	IRF7	LY6E	BST2	NFKBIA	FPR1	IFITM1	PLAUR	HBEGF	PTPRE	PTGER4	NLRP3	ITGA5	CSF3R	SLC31A1	CLEC5A	PTAFR	RGS1	MARCO
	Hallmark8	0.081	HALLMARK_APOPTOSIS	IRF1	ISG20	IFITM3	TXNIP	CD38	RHOB	GADD45B	SAT1	MCL1	DDIT3	TNFRSF12A	PPT1	ANXA1	TSPO	HMGB2	NEDD9	GPX1
	Hallmark9	0.32	HALLMARK_UNFOLDED_PROTEIN_RESPONSE	VEGFA	CEBPB	HSPA5	DDIT4	IARS1	NHP2	EIF4EBP1	FUS	LSM4	BANF1	HERPUD1	EIF4A3
	Hallmark10	0.12	HALLMARK_COMPLEMENT	IRF1	IRF7	PLSCR1	PSMB9	SERPING1	PLAUR	CEBPB	CTSS	WAS	HSPA5	LGMN	FN1	FCER1G	FCN1
GSE165897's DC.R	Hallmark1	0.047	HALLMARK_CHOLESTEROL_HOMEOSTASIS	ALCAM	SC5D	HMGCS1	SCD	DHCR7	FADS2	SQLE	STARD4	ACAT2	FDPS	FDFT1	MVD	ANTXR2
	Hallmark2	0.15	HALLMARK_TNFA_SIGNALING_VIA_NFKB	TRAF1	SQSTM1	RELA	IER3	BIRC3	GADD45A	IL15RA	CXCL3	INHBA	IL7R	CD80	TUBB2A	SLC2A6	EGR2	RELB	PHLDA2	MSC	TRIP10
	Hallmark3	0.018	HALLMARK_IL2_STAT5_SIGNALING	ALCAM	TRAF1	CASP3	SOCS1	IL2RA	LTB	PIM1	RORA	HIPK2	SYNGR2	HUWE1	NCS1	TNFRSF4	HOPX	CST7	SOCS2	MAPKAPK2
	Hallmark4	0.075	HALLMARK_APOPTOSIS	SC5D	SQSTM1	RELA	IER3	BIRC3	GADD45A	CASP3	HMOX1	CDK2	BNIP3L	KRT18	SMAD7	HSPB1	CREBBP	BMF
	Hallmark5	0.12	HALLMARK_MTORC1_SIGNALING	SC5D	HMGCS1	SCD	DHCR7	FADS2	SQLE	STARD4	SQSTM1	TUBA4A	SLC7A11	CFP	GLA	MTHFD2	DAPP1	GSK3B	MLLT11
	Hallmark6	0.062	HALLMARK_IL6_JAK_STAT3_SIGNALING	IL15RA	CXCL3	SOCS1	IL2RA	LTB	PIM1	HMOX1	EBI3	CSF2RA	CSF2RB	CRLF2
	Hallmark7	0.12	HALLMARK_INFLAMMATORY_RESPONSE	RELA	IL15RA	INHBA	IL7R	EBI3	IL15	CCL22	PVR	LAMP3	CCR7	GPR132	PTGIR	CCL17	C5AR1
	Hallmark8	0.0066	HALLMARK_UV_RESPONSE_UP	SQSTM1	CASP3	HMOX1	CDK2	TUBA4A	MAOA	IGFBP2	CEBPG	HSPA13	CREG1	CDC34
	Hallmark9	0.037	HALLMARK_HEME_METABOLISM	BNIP3L	SLC7A11	MXI1	GYPC	GCLM	OPTN	RCL1	UBAC1	HTATIP2	CLIC2	MBOAT2	GDE1	FBXO34
	Hallmark10	0.096	HALLMARK_ALLOGRAFT_REJECTION	INHBA	CD80	SOCS1	IL2RA	LTB	CFP	IL15	CCL22	ETS1	ACHE	CD7
GSE165897's DC.NR	Hallmark1	0.06	HALLMARK_INTERFERON_GAMMA_RESPONSE	RIPK2	IRF1	IRF7	ISG20	LY6E	BST2	IFITM3	TXNIP	PLSCR1	PSMB9	IRF9	PSME1	UBE2L6	IFI44L	MX1	IFI44	IFITM2	IFI27	IFI35	SP110	LGALS3BP	PARP14	PSME2	EPSTI1	ISG15	NFKBIA	STAT1	PSMB10	HLA-A	MT2A	FPR1	CD38	SERPING1	VAMP8	RBCK1	VAMP5	FCGR1A	SAMHD1	HLA-DRB1	OAS2	XAF1	PELI1
	Hallmark2	0.079	HALLMARK_INTERFERON_ALPHA_RESPONSE	RIPK2	IRF1	IRF7	ISG20	LY6E	BST2	IFITM3	TXNIP	PLSCR1	PSMB9	IRF9	PSME1	UBE2L6	IFI44L	MX1	IFI44	IFITM2	IFI27	IFI35	SP110	LGALS3BP	PARP14	PSME2	EPSTI1	ISG15	GBP2	IFITM1	ELF1	OAS1	PARP9
	Hallmark3	0.021	HALLMARK_TNFA_SIGNALING_VIA_NFKB	RIPK2	IRF1	NFKBIA	PLAUR	VEGFA	ZFP36	BHLHE40	SLC2A3	HBEGF	PTPRE	PTGER4	RHOB	GADD45B	SAT1	MCL1	CEBPB	AREG	KLF4	DUSP2	SGK1	MAP3K8	JUNB	NR4A1	KLF10	ETS2	KLF2	CEBPD	PER1	CCNL1	KLF9
	Hallmark4	0.062	HALLMARK_OXIDATIVE_PHOSPHORYLATION	IDH2	ATP5MC1	GRPEL1	ECHS1	COX8A	UQCRQ	NDUFB7	COX5B	COX6B1	COX7C	NDUFS7	NDUFA2	NDUFA3	NDUFB1	NDUFB2	NDUFB5	NDUFB8	NDUFS6	ATP5F1C	ATP5F1E	ATP5MC2	ATP5ME	MRPL11	ATP5MF
	Hallmark5	0.0048	HALLMARK_ALLOGRAFT_REJECTION	RIPK2	IRF7	STAT1	PSMB10	HLA-A	GBP2	NLRP3	CTSS	WAS	ITGB2	CAPG	MAP4K1	FYB1	HCLS1	EIF5A	FCGR2B	FGR	HLA-DMB	SRGN	RPL39	UBE2D1	LY86
	Hallmark6	0.096	HALLMARK_HYPOXIA	ISG20	MT2A	PLAUR	VEGFA	ZFP36	BHLHE40	SLC2A3	DDIT3	HSPA5	DDIT4	CXCR4	TPI1	GAPDH	TGFBI	S100A4	MIF	SAP30	GALK1	FBP1	PLAC8
	Hallmark7	0.018	HALLMARK_INFLAMMATORY_RESPONSE	RIPK2	IRF1	IRF7	LY6E	BST2	NFKBIA	FPR1	IFITM1	PLAUR	HBEGF	PTPRE	PTGER4	NLRP3	ITGA5	CSF3R	SLC31A1	CLEC5A	PTAFR	RGS1	MARCO
	Hallmark8	0.049	HALLMARK_APOPTOSIS	IRF1	ISG20	IFITM3	TXNIP	CD38	RHOB	GADD45B	SAT1	MCL1	DDIT3	TNFRSF12A	PPT1	ANXA1	TSPO	HMGB2	NEDD9	GPX1
	Hallmark9	0.075	HALLMARK_UNFOLDED_PROTEIN_RESPONSE	VEGFA	CEBPB	HSPA5	DDIT4	IARS1	NHP2	EIF4EBP1	FUS	LSM4	BANF1	HERPUD1	EIF4A3
	Hallmark10	0.079	HALLMARK_COMPLEMENT	IRF1	IRF7	PLSCR1	PSMB9	SERPING1	PLAUR	CEBPB	CTSS	WAS	HSPA5	LGMN	FN1	FCER1G	FCN1
GSE165897's B.R	Hallmark1	0.0041	HALLMARK_OXIDATIVE_PHOSPHORYLATION	PRDX3	NDUFAB1	GOT2	SDHC	ACAA2	ACADM	MRPL15	MDH1	ECI1	PDHA1	SDHD	AFG3L2	NDUFA7	NDUFA8	NDUFB3	NDUFB6	NDUFC2	NDUFS1	NDUFV2	ATP6V1E1	MRPS12	MRPL34	ATP6V0E1	TIMM50
	Hallmark2	0.018	HALLMARK_MYC_TARGETS_V1	PRDX3	NDUFAB1	GOT2	RRP9	EPRS1	EIF2S2	EIF2S1	GNL3	PHB1	SRM	AIMP2	DDX18	NME1	POLD2	PSMA2	PSMB2	G3BP1	TRIM28	CCT5	PSMD1	SRPK1
	Hallmark3	0.051	HALLMARK_MTORC1_SIGNALING	RRP9	EPRS1	EIF2S2	SLC1A5	NMT1	ASNS	PSAT1	G6PD	ENO1	GOT1	DDX39A	RPA1	GLA	SHMT2	GTF2H1	STIP1	ABCF2	CACYBP	PSMC2	CCT6A
	Hallmark4	0.098	HALLMARK_ADIPOGENESIS	PRDX3	NDUFAB1	SDHC	ACAA2	ACADM	MRPL15	SLC1A5	NMT1	PREB	TALDO1	CAT	DHRS7	STAT5A	RTN3	MTCH2	SAMM50	GHITM	CD151
	Hallmark5	0.015	HALLMARK_UNFOLDED_PROTEIN_RESPONSE	RRP9	EIF2S1	ASNS	PSAT1	PREB	CKS1B	TARS1	DKC1	YIF1A	CXXC1	EXOSC4	SDAD1
	Hallmark6	0.031	HALLMARK_GLYCOLYSIS	GOT2	SDHC	MDH1	G6PD	ENO1	GOT1	TALDO1	COPB2	TXN	RARS1	FKBP4	B3GALT6	GNPDA1	ME2	POLR3K
	Hallmark7	0.02	HALLMARK_MYC_TARGETS_V2	RRP9	GNL3	PHB1	SRM	AIMP2	DDX18	TBRG4	FARSA	PES1
	Hallmark8	0.12	HALLMARK_FATTY_ACID_METABOLISM	SDHC	ACAA2	ACADM	MDH1	ECI1	PDHA1	SDHD	CBR1	ECI2	LGALS1	CRYZ	ADSL	ACSM3
	Hallmark9	0.22	HALLMARK_E2F_TARGETS	EIF2S1	NME1	POLD2	DDX39A	RPA1	CKS1B	TBRG4	TP53	MCM3	PAICS	DCK	ASF1A	LYAR
	Hallmark10	0.15	HALLMARK_PROTEIN_SECRETION	GLA	COPB2	MAPK1	BET1	COPB1	AP2B1	ARFGAP3	VAMP3
GSE165897's B.NR	Hallmark1	0.018	HALLMARK_TNFA_SIGNALING_VIA_NFKB	CDKN1A	BTG1	TNFAIP3	IRF1	CD69	RIPK2	IFIT2	NFKBIA	PDE4B	ATF3	JUN	KLF6	SLC2A3	MAFF	PPP1R15A	TIPARP	ZFP36	PNRC1	DUSP1	RHOB	GADD45B	SAT1	TNF	BTG3	MCL1	MAP3K8	CD83	BCL3	JUNB	FOSB	NR4A1	GPR183	PTGER4	ID2	TRIB1	ZBTB10	DUSP5	AREG	KLF10	HES1	DUSP2	NR4A2	SNN	KLF2	DUSP4	EGR1
	Hallmark2	0.023	HALLMARK_INTERFERON_GAMMA_RESPONSE	CDKN1A	BTG1	TNFAIP3	IRF1	CD69	RIPK2	IFIT2	NFKBIA	PDE4B	ISG20	MT2A	TXNIP	SOCS1	IRF8	ARL4A	IFI30	CD74	TAPBP	HLA-DMA	HLA-DQA1	IRF9	IFI44L	IFI27	PTPN1	HLA-DRB1	PELI1
	Hallmark3	0.079	HALLMARK_HYPOXIA	CDKN1A	BTG1	TNFAIP3	ATF3	JUN	KLF6	SLC2A3	MAFF	PPP1R15A	TIPARP	ZFP36	PNRC1	DUSP1	ISG20	MT2A	DDIT3	RORA	DDIT4	HSPA5	SLC2A1	CXCR4	CITED2	KLHL24
	Hallmark4	0.035	HALLMARK_APOPTOSIS	CDKN1A	IRF1	CD69	ATF3	JUN	RHOB	GADD45B	SAT1	TNF	BTG3	MCL1	ISG20	TXNIP	DDIT3	PMAIP1	WEE1
	Hallmark5	0.037	HALLMARK_IL2_STAT5_SIGNALING	KLF6	SLC2A3	MAFF	RHOB	GADD45B	MAP3K8	CD83	SOCS1	IRF8	ARL4A	RORA	CCND3	RGS16	LTB	RHOH	PHTF2	HOPX
	Hallmark6	0.064	HALLMARK_P53_PATHWAY	CDKN1A	BTG1	ATF3	JUN	PPP1R15A	SAT1	TXNIP	SOCS1	IFI30	DDIT3	DDIT4	CCND3	RGS16	TSPYL2	HEXIM1	H1-2	TM4SF1	H2AJ
	Hallmark7	0.06	HALLMARK_ALLOGRAFT_REJECTION	RIPK2	TNF	BCL3	SOCS1	IRF8	CD74	TAPBP	HLA-DMA	HLA-DQA1	CCND3	LTB	CTSS	HLA-DMB	HLA-DOB	HLA-DRA	LY86
	Hallmark8	0.075	HALLMARK_INTERFERON_ALPHA_RESPONSE	IRF1	RIPK2	IFIT2	ISG20	TXNIP	IFI30	CD74	IRF9	IFI44L	IFI27	IFITM1	ELF1
	Hallmark9	0.055	HALLMARK_UV_RESPONSE_UP	BTG1	IRF1	NFKBIA	ATF3	RHOB	BTG3	JUNB	FOSB	NR4A1	CCND3	TFRC	TUBA4A	EIF5
	Hallmark10	0.049	HALLMARK_INFLAMMATORY_RESPONSE	CDKN1A	IRF1	CD69	RIPK2	NFKBIA	PDE4B	KLF6	GPR183	PTGER4	TAPBP	RGS16	IFITM1	CD55	RGS1
[truncated: 16 more columns]

## Sheet: KEGG
Extended data 2. Enriched GOBP, Hallmark, KEGG, and Reactome gene sets of 38 DE gene-lists and their AUC p-values. Related to Fig. S2.
Annptation:	These gene sets were obtained by using the Investigate Gene Set tool of the Molecular Signatures Database (MSigDB).P values < 0.05 are highlighted i
DE gene-lists	Fig. S2C rownames	P-values	Gene sets	Genes
GSE154600's B.R	KEGG1	0.41	KEGG_RIBOSOME	RPS6	RPL35	RPL22L1	FAU	RPL36	RSL24D1	RPL13	RPL17	RPL18	RPL18A	RPL21	RPL23A	RPL26	RPL27	RPL27A	RPL28	RPL32	RPL34	RPL36AL	RPL37	RPL37A	RPL38	RPL39	RPL41	RPL36A	RPLP1	RPLP2	RPS7	RPS10	RPS12	RPS13	RPS15	RPS15A	RPS16	RPS17	RPS18	RPS19	RPS21	RPS25	RPS26	RPS27	RPS28	RPS29	RPL23
	KEGG2	0.057	KEGG_PARKINSONS_DISEASE	UQCR11	COX7A2	COX8A	UQCRQ	NDUFA1	NDUFA3	NDUFB1	NDUFB3	NDUFC1	ATP5F1E	ATP5MC2	MT-ND3	CYCS	SLC25A5	UBE2J1	UBE2G1
	KEGG3	0.14	KEGG_OXIDATIVE_PHOSPHORYLATION	UQCR11	COX7A2	COX8A	UQCRQ	NDUFA1	NDUFA3	NDUFB1	NDUFB3	NDUFC1	ATP5F1E	ATP5MC2	MT-ND3	COX17	ATP5MG	NDUFA11
	KEGG4	0.099	KEGG_HUNTINGTONS_DISEASE	UQCR11	COX7A2	COX8A	UQCRQ	NDUFA1	NDUFA3	NDUFB1	NDUFB3	NDUFC1	ATP5F1E	ATP5MC2	CYCS	SLC25A5	CREB3L2	POLR2L	IFT57
	KEGG5	0.14	KEGG_ALZHEIMERS_DISEASE	UQCR11	COX7A2	COX8A	UQCRQ	NDUFA1	NDUFA3	NDUFB1	NDUFB3	NDUFC1	ATP5F1E	ATP5MC2	CYCS	PSENEN	ERN1
	KEGG6	0.19	KEGG_SPLICEOSOME	LSM7	LSM8	TXNL4A	SRSF8	DDX5	TRA2A	SRSF2	SRSF5	SRSF6	SRSF9
	KEGG7	0.43	KEGG_UBIQUITIN_MEDIATED_PROTEOLYSIS	UBE2J1	UBE2G1	MDM2	SOCS3	SOCS1	BIRC3	UBE2S	FBXW7	UBE2B
	KEGG8	0.17	KEGG_SYSTEMIC_LUPUS_ERYTHEMATOSUS	HLA-DQA2	H2AC8	H3-3B	H2BC18	H2AC6	H2BC8	H2BC4	H2BC21	H2BC11
	KEGG9	0.69	KEGG_P53_SIGNALING_PATHWAY	CYCS	MDM2	GADD45A	ATM	PMAIP1	CCNG1
	KEGG10	0.41	KEGG_PROTEIN_EXPORT	SEC61B	SEC61G	SPCS3	SEC11C
GSE154600's B.NR	KEGG1	0.14	KEGG_ECM_RECEPTOR_INTERACTION	VWF	COMP	THBS2	FN1	COL4A2	SPP1	COL1A1	COL1A2	COL3A1	COL5A1	COL5A2	COL6A1	COL6A2	COL6A3	COL11A1	HMMR	HSPG2
	KEGG2	0.082	KEGG_FOCAL_ADHESION	VWF	COMP	THBS2	FN1	COL4A2	SPP1	COL1A1	COL1A2	COL3A1	COL5A1	COL5A2	COL6A1	COL6A2	COL6A3	COL11A1	EGFR	MYL9	FLNA	ILK
	KEGG3	0.4	KEGG_PROTEASOME	IFNG	PSMD14	PSMA4	PSMA7	PSMB5	PSMC1	PSMC2	PSMC3	PSMD2
	KEGG4	0.057	KEGG_HUNTINGTONS_DISEASE	SOD1	POLR2G	POLR2H	UQCRC1	MT-ATP8	NDUFB9	NDUFV1	NDUFA4L2	VDAC3	CLTA	AP2M1	AP2S1	AP2B1	HDAC2	DNALI1
	KEGG5	0.33	KEGG_GLYCOLYSIS_GLUCONEOGENESIS	PKM	GAPDH	LDHA	PDHA1	PFKL	TPI1	ENO1	GPI	PGAM1
	KEGG6	0.14	KEGG_COMPLEMENT_AND_COAGULATION_CASCADES	VWF	C1QA	C1QB	C1QC	C3	C1R	C1S	A2M	SERPING1
	KEGG7	0.6	KEGG_TGF_BETA_SIGNALING_PATHWAY	COMP	THBS2	IFNG	INHBA	PPP2R1A	DCN	ID1	ID4	CHRD
	KEGG8	0.067	KEGG_CYTOKINE_CYTOKINE_RECEPTOR_INTERACTION	EGFR	IFNG	INHBA	CCL5	CCL2	CCL4	CCL3	CCL4L2	CCL3L1	CXCL14	TNFSF10	TNFRSF12A	TNFSF4	TNFRSF18	TNFSF15
	KEGG9	0.3	KEGG_PRION_DISEASES	SOD1	C1QA	C1QB	C1QC	CCL5	HSPA1A
	KEGG10	0.33	KEGG_PATHOGENIC_ESCHERICHIA_COLI_INFECTION	CD14	TUBA1B	TUBB4B	TUBB	TUBA1A	TUBA1C	KRT18
GSE154600's CD4T.R	KEGG1	0.17	KEGG_RIBOSOME	RPL35	FAU	RPL36	RPL13	RPL17	RPL18A	RPL21	RPL23A	RPL26	RPL27	RPL30	RPL27A	RPL28	RPL31	RPL32	RPL34	RPL37	RPL37A	RPL38	RPL39	RPL41	RPL36A	RPLP1	RPLP2	RPS10	RPS12	RPS13	RPS15	RPS15A	RPS17	RPS18	RPS19	RPS21	RPS25	RPS27	RPS28	RPS29	UBA52	RPL23
	KEGG2	0.099	KEGG_T_CELL_RECEPTOR_SIGNALING_PATHWAY	MAPK1	MAP2K1	MAP2K2	NFKB1	CBLB	PPP3CA	NFATC1	FYN	MALT1	ITK	NCK2	CTLA4	PDCD1
	KEGG3	0.031	KEGG_ACUTE_MYELOID_LEUKEMIA	MAPK1	MAP2K1	MAP2K2	NFKB1	BRAF	LEF1	TCF7	ZBTB16	PIM2
	KEGG4	0.035	KEGG_PATHWAYS_IN_CANCER	MAPK1	MAP2K1	MAP2K2	NFKB1	CBLB	BRAF	LEF1	TCF7	ZBTB16	FOXO1	PRKCB	PRKCA	PTEN	BCL2	RASSF5	ETS1	EGLN1	FLT3LG
	KEGG5	0.048	KEGG_INSULIN_SIGNALING_PATHWAY	MAPK1	MAP2K1	MAP2K2	CBLB	BRAF	FOXO1	PPP1CB	INPP5D	SOCS3	SOCS1	IRS2	PDE3B
	KEGG6	0.08	KEGG_NATURAL_KILLER_CELL_MEDIATED_CYTOTOXICITY	MAPK1	MAP2K1	MAP2K2	PPP3CA	NFATC1	FYN	BRAF	PRKCB	PRKCA	PTK2B	IFNGR1	HCST
	KEGG7	0.08	KEGG_PROSTATE_CANCER	MAPK1	MAP2K1	MAP2K2	NFKB1	BRAF	LEF1	TCF7	FOXO1	PTEN	BCL2
	KEGG8	0.063	KEGG_LONG_TERM_POTENTIATION	MAPK1	MAP2K1	MAP2K2	PPP3CA	BRAF	PRKCB	PRKCA	PPP1CB	RPS6KA3
	KEGG9	0.063	KEGG_B_CELL_RECEPTOR_SIGNALING_PATHWAY	MAPK1	MAP2K1	MAP2K2	NFKB1	PPP3CA	NFATC1	MALT1	PRKCB	INPP5D
	KEGG10	0.063	KEGG_CHEMOKINE_SIGNALING_PATHWAY	MAPK1	MAP2K1	NFKB1	ITK	BRAF	PRKCB	PTK2B	PXN	RASGRP2	GRK6	NCF1	CCR6	XCL2
GSE154600's CD4T.NR	KEGG1	0.37	KEGG_ECM_RECEPTOR_INTERACTION	VWF	COMP	THBS2	FN1	COL4A1	COL4A2	SPP1	COL1A1	COL1A2	COL3A1	COL5A1	COL5A2	COL6A1	COL6A2	COL6A3	COL11A1	HSPG2
	KEGG2	0.35	KEGG_ANTIGEN_PROCESSING_AND_PRESENTATION	HLA-DRA	HLA-DRB1	HLA-DRB5	HLA-DMA	HLA-DMB	HLA-DPA1	HLA-DPB1	HLA-DQA1	HLA-DQB1	LTA	CTSL	LGMN	HSPA1A	HSP90AA1	HSP90AB1	HSPA1B	HSPA6
	KEGG3	0.3	KEGG_TYPE_I_DIABETES_MELLITUS	HLA-DRA	HLA-DRB1	HLA-DRB5	HLA-DMA	HLA-DMB	HLA-DPA1	HLA-DPB1	HLA-DQA1	HLA-DQB1	LTA	IFNG	IL1B	CPE
	KEGG4	0.28	KEGG_LEISHMANIA_INFECTION	HLA-DRA	HLA-DRB1	HLA-DRB5	HLA-DMA	HLA-DMB	HLA-DPA1	HLA-DPB1	HLA-DQA1	HLA-DQB1	IFNG	IL1B	C3	FCGR3A	IFNGR2	MARCKSL1
	KEGG5	0.33	KEGG_FOCAL_ADHESION	VWF	COMP	THBS2	FN1	COL4A1	COL4A2	SPP1	COL1A1	COL1A2	COL3A1	COL5A1	COL5A2	COL6A1	COL6A2	COL6A3	COL11A1	ACTN1	CCND1	CAV1	MYL9	ILK
	KEGG6	0.13	KEGG_SYSTEMIC_LUPUS_ERYTHEMATOSUS	HLA-DRA	HLA-DRB1	HLA-DRB5	HLA-DMA	HLA-DMB	HLA-DPA1	HLA-DPB1	HLA-DQA1	HLA-DQB1	IFNG	C3	FCGR3A	ACTN1	C1QA	C1QB	C1QC	C1R	C1S
	KEGG7	0.39	KEGG_ASTHMA	HLA-DRA	HLA-DRB1	HLA-DRB5	HLA-DMA	HLA-DMB	HLA-DPA1	HLA-DPB1	HLA-DQA1	HLA-DQB1	FCER1G
	KEGG8	0.28	KEGG_GRAFT_VERSUS_HOST_DISEASE	HLA-DRA	HLA-DRB1	HLA-DRB5	HLA-DMA	HLA-DMB	HLA-DPA1	HLA-DPB1	HLA-DQA1	HLA-DQB1	IFNG	IL1B
	KEGG9	0.37	KEGG_ALLOGRAFT_REJECTION	HLA-DRA	HLA-DRB1	HLA-DRB5	HLA-DMA	HLA-DMB	HLA-DPA1	HLA-DPB1	HLA-DQA1	HLA-DQB1	IFNG
	KEGG10	0.22	KEGG_LYSOSOME	CTSL	LGMN	CTSK	ATP6V0B	CLTA	ACP2	NPC2	CTSH	CTSZ	LAPTM4B	PSAP	CTSF	CD63	CD68	LAPTM4A
GSE154600's CD8T.R	KEGG1	0.12	KEGG_RIBOSOME	FAU	RPL36	RPL17	RPL21	RPL23A	RPL27	RPL34	RPL38	RPL39	RPL41	RPL36A	RPLP2	RPS10	RPS15A	RPS17	RPS21	RPS25	RPS27	RPS28	RPS29
	KEGG2	0.12	KEGG_T_CELL_RECEPTOR_SIGNALING_PATHWAY	MAPK1	MAP2K1	RAF1	MAP2K2	CHP1	PPP3CB	PPP3CC	FYN	NFKB1	ITK	MALT1	CBLB	NCK2	CD28	CTLA4	PDCD1
	KEGG3	0.063	KEGG_NATURAL_KILLER_CELL_MEDIATED_CYTOTOXICITY	MAPK1	MAP2K1	RAF1	MAP2K2	CHP1	PPP3CB	PPP3CC	FYN	PRKCB	BRAF	CASP3	FAS	PTK2B	IFNGR1	KLRD1	HCST	SH2D1A
	KEGG4	0.035	KEGG_MAPK_SIGNALING_PATHWAY	MAPK1	MAP2K1	RAF1	MAP2K2	CHP1	PPP3CB	PPP3CC	NFKB1	PRKCB	BRAF	CASP3	FAS	RASGRP2	TGFB1	TGFBR2	MKNK2	MAP2K3	DUSP10	DUSP2	DUSP5	PPM1B	MAPKAPK5
	KEGG5	0.12	KEGG_LONG_TERM_POTENTIATION	MAPK1	MAP2K1	RAF1	MAP2K2	CHP1	PPP3CB	PPP3CC	PRKCB	BRAF	PPP1CB	CAMK4
	KEGG6	0.075	KEGG_CHEMOKINE_SIGNALING_PATHWAY	MAPK1	MAP2K1	RAF1	NFKB1	ITK	PRKCB	BRAF	PTK2B	RASGRP2	NCF1	GRK2	GRK6	JAK3	CXCL13	XCL1	XCL2
	KEGG7	0.097	KEGG_B_CELL_RECEPTOR_SIGNALING_PATHWAY	MAPK1	MAP2K1	RAF1	MAP2K2	CHP1	PPP3CB	PPP3CC	NFKB1	MALT1	PRKCB	INPP5D
	KEGG8	0.021	KEGG_COLORECTAL_CANCER	MAPK1	MAP2K1	RAF1	BRAF	CASP3	TGFB1	TGFBR2	LEF1	TCF7	BCL2
	KEGG9	0.0027	KEGG_PATHWAYS_IN_CANCER	MAPK1	MAP2K1	RAF1	MAP2K2	NFKB1	CBLB	PRKCB	BRAF	CASP3	FAS	TGFB1	TGFBR2	LEF1	TCF7	BCL2	FOXO1	CASP8	RASSF5	ETS1
	KEGG10	0.035	KEGG_ACUTE_MYELOID_LEUKEMIA	MAPK1	MAP2K1	RAF1	MAP2K2	NFKB1	BRAF	LEF1	TCF7	PIM2
GSE154600's CD8T.NR	KEGG1	0.2	KEGG_FOCAL_ADHESION	VWF	FN1	COL4A1	COL4A2	COMP	THBS2	SPP1	COL1A1	COL1A2	COL3A1	COL5A1	COL5A2	COL6A1	COL6A2	COL6A3	COL11A1	ACTN1	MYL9	VEGFB	CCND1	PGF	IGF1	SHC1	CAV1	ILK
	KEGG2	0.37	KEGG_ECM_RECEPTOR_INTERACTION	VWF	FN1	COL4A1	COL4A2	COMP	THBS2	SPP1	COL1A1	COL1A2	COL3A1	COL5A1	COL5A2	COL6A1	COL6A2	COL6A3	COL11A1	HSPG2
	KEGG3	0.17	KEGG_COMPLEMENT_AND_COAGULATION_CASCADES	VWF	C3	C1QA	C1QB	C1QC	C1R	C1S	CD59	A2M	PLAUR	SERPING1
	KEGG4	0.19	KEGG_LYSOSOME	CTSL	CTSK	ATP6V0B	NPC2	CTSH	CTSZ	LAPTM4B	PSAP	CTSF	SCARB2	CD63	CD68	LAPTM4A
	KEGG5	0.43	KEGG_ANTIGEN_PROCESSING_AND_PRESENTATION	CTSL	HLA-DRA	HLA-DRB1	HLA-DMB	HSP90AA1	HSP90AB1	HSPA1A	KLRC1	HSPA1B	HSPA6
	KEGG6	0.12	KEGG_SYSTEMIC_LUPUS_ERYTHEMATOSUS	ACTN1	C3	C1QA	C1QB	C1QC	C1R	C1S	HLA-DRA	HLA-DRB1	HLA-DMB	IFNG	FCGR3A
	KEGG7	0.41	KEGG_LEUKOCYTE_TRANSENDOTHELIAL_MIGRATION	ACTN1	MYL9	MMP2	MMP9	CTNNA1	PLCG2	CLDN4	CLDN3	CLDN5	ICAM1	THY1
	KEGG8	0.099	KEGG_CYTOKINE_CYTOKINE_RECEPTOR_INTERACTION	VEGFB	IFNG	IL1B	INHBA	TNFSF10	CXCL2	CCL2	CXCL10	CXCL3	CXCL16	CXCL14	TNFSF13B	TNFRSF1A	TNFRSF12A	TNFRSF4	TNFSF14
	KEGG9	0.22	KEGG_PATHWAYS_IN_CANCER	FN1	COL4A1	COL4A2	VEGFB	CCND1	PGF	IGF1	HSP90AA1	HSP90AB1	MMP2	MMP9	CTNNA1	PLCG2	CDK4	HDAC2	PAX8	SLC2A1
	KEGG10	0.36	KEGG_PROTEASOME	IFNG	PSMD14	PSMA4	PSMB5	PSMC1	PSMD1	PSMD7
GSE154600's Fibroblast.R	KEGG1	0.14	KEGG_RIBOSOME	RPS6	RPL35	RPL22L1	FAU	RPL36	RPL12	RPL13	RPL17	RPL18	RPL18A	RPL21	RPL22	RPL23A	RPL24	RPL26	RPL27	RPL30	RPL27A	RPL28	RPL31	RPL32	RPL34	RPL35A	RPL37	RPL37A	RPL38	RPL39	RPL41	RPL36A	RPLP0	RPLP1	RPLP2	RPS7	RPS10	RPS12	RPS13	RPS15	RPS15A	RPS16	RPS17	RPS18	RPS19	RPS21	RPS24	RPS25	RPS27
	KEGG2	0.01	KEGG_OXIDATIVE_PHOSPHORYLATION	UQCR11	COX6A1	COX6C	COX7B	COX7C	COX8A	UQCRQ	ATP5PD	NDUFA1	NDUFA2	NDUFA3	NDUFA6	NDUFB1	NDUFB3	NDUFB4	NDUFB5	NDUFB7	NDUFC1	ATP5MC2	MT-ND3	COX17	NDUFA11	PPA1	ATP5MF
	KEGG3	0.01	KEGG_PARKINSONS_DISEASE	UQCR11	COX6A1	COX6C	COX7B	COX7C	COX8A	UQCRQ	ATP5PD	NDUFA1	NDUFA2	NDUFA3	NDUFA6	NDUFB1	NDUFB3	NDUFB4	NDUFB5	NDUFB7	NDUFC1	ATP5MC2	MT-ND3
	KEGG4	0.16	KEGG_HUNTINGTONS_DISEASE	UQCR11	COX6A1	COX6C	COX7B	COX7C	COX8A	UQCRQ	ATP5PD	NDUFA1	NDUFA2	NDUFA3	NDUFA6	NDUFB1	NDUFB3	NDUFB4	NDUFB5	NDUFB7	NDUFC1	ATP5MC2	POLR2I	POLR2L	SOD2
	KEGG5	0.053	KEGG_ALZHEIMERS_DISEASE	UQCR11	COX6A1	COX6C	COX7B	COX7C	COX8A	UQCRQ	ATP5PD	NDUFA1	NDUFA2	NDUFA3	NDUFA6	NDUFB1	NDUFB3	NDUFB4	NDUFB5	NDUFB7	NDUFC1	ATP5MC2	APOE	LRP1
	KEGG6	0.22	KEGG_FOCAL_ADHESION	ITGAV	LAMB1	ITGA5	THBS1	COL1A1	COL1A2	COL3A1	COL5A1	COL6A1	COL6A2	CDC42	CTNNB1	PDGFRA	PDGFRB	JUN	VEGFB	IGF1	RAP1A	SHC1	PPP1CB	CAV1
	KEGG7	0.046	KEGG_SPLICEOSOME	LSM5	LSM7	LSM8	SRSF10	TXNL4A	DDX5	HNRNPA1	HNRNPU	SRSF5	TRA2B	SNRPD2	SNRPE	SNRPF	SNRPG	SRSF9	EIF4A3
	KEGG8	0.33	KEGG_ECM_RECEPTOR_INTERACTION	ITGAV	LAMB1	ITGA5	THBS1	COL1A1	COL1A2	COL3A1	COL5A1	COL6A1	COL6A2
	KEGG9	0.099	KEGG_PATHWAYS_IN_CANCER	ITGAV	LAMB1	CDC42	CTNNB1	PDGFRA	PDGFRB	JUN	VEGFB	IGF1	NFKBIA	STAT1	MMP2	FGFR1	FGF7	FOS	HIF1A	ELOB	RUNX1
	KEGG10	0.036	KEGG_CHEMOKINE_SIGNALING_PATHWAY	CDC42	RAP1A	SHC1	NFKBIA	STAT1	GNAI2	GNAI3	CXCL12	CXCL2	CCL2	STAT2	GNB2	GNG5
GSE154600's Fibroblast.NR	KEGG1	0.07	KEGG_PROTEASOME	PSMD14	PSMA3	PSMA4	PSMA7	PSMB1	PSMB5	PSMB6	PSMC1	PSMC3	PSMC4	PSMC5	PSMD1	PSMD2	PSMD7	PSMD8	PSMD13
	KEGG2	0.05	KEGG_PARKINSONS_DISEASE	COX7A1	MT-CYB	UQCRFS1	COX5A	MT-ATP6	MT-ATP8	NDUFA8	NDUFA9	NDUFA10	NDUFS3	NDUFS4	NDUFA4L2	MT-ND1	MT-ND2	MT-ND5	MT-ND6	SLC25A4	VDAC3	UBB	UCHL1
	KEGG3	0.028	KEGG_OXIDATIVE_PHOSPHORYLATION	COX7A1	MT-CYB	UQCRFS1	COX5A	MT-ATP6	MT-ATP8	NDUFA8	NDUFA9	NDUFA10	NDUFS3	NDUFS4	NDUFA4L2	MT-ND1	MT-ND2	MT-ND5	MT-ND6	ATP6V0B	ATP6AP1
	KEGG4	0.35	KEGG_ANTIGEN_PROCESSING_AND_PRESENTATION	HLA-DRA	HLA-DRB1	HLA-DRB5	HLA-DPA1	HLA-DPB1	HLA-DQA1	HLA-DQB1	HLA-A	HLA-B	HLA-C	HSPA1A	HSPA1B	HSP90AA1	HSP90AB1	CD74
	KEGG5	0.084	KEGG_HUNTINGTONS_DISEASE	COX7A1	MT-CYB	UQCRFS1	COX5A	MT-ATP6	MT-ATP8	NDUFA8	NDUFA9	NDUFA10	NDUFS3	NDUFS4	NDUFA4L2	SLC25A4	VDAC3	AP2M1	AP2B1	HDAC2	CREB3	POLR2G
	KEGG6	0.14	KEGG_PATHOGENIC_ESCHERICHIA_COLI_INFECTION	ACTB	CD14	WASL	ARPC5L	TUBA1B	TUBB4B	TUBA4A	TUBA1A	TUBB6	TUBA1C	KRT18	NCL
	KEGG7	0.41	KEGG_ALLOGRAFT_REJECTION	HLA-DRA	HLA-DRB1	HLA-DRB5	HLA-DPA1	HLA-DPB1	HLA-DQA1	HLA-DQB1	HLA-A	HLA-B	HLA-C
	KEGG8	0.41	KEGG_GRAFT_VERSUS_HOST_DISEASE	HLA-DRA	HLA-DRB1	HLA-DRB5	HLA-DPA1	HLA-DPB1	HLA-DQA1	HLA-DQB1	HLA-A	HLA-B	HLA-C
	KEGG9	0.44	KEGG_VIRAL_MYOCARDITIS	HLA-DRA	HLA-DRB1	HLA-DRB5	HLA-DPA1	HLA-DPB1	HLA-DQA1	HLA-DQB1	HLA-A	HLA-B	HLA-C	ACTB	CD55
	KEGG10	0.067	KEGG_SPLICEOSOME	HSPA1A	HSPA1B	SNW1	SF3B2	ZMAT2	PUF60	U2SURP	RBMX	HNRNPM	PRPF38B	PRPF40A	THOC2	RBM25	DDX46	RBM8A
GSE154600's Macrophages.R	KEGG1	0.41	KEGG_RIBOSOME	RPL35	FAU	RPL36	RPL17	RPL21	RPL23A	RPL26	RPL27	RPL27A	RPL28	RPL32	RPL34	RPL37	RPL37A	RPL38	RPL39	RPL41	RPL36A	RPLP1	RPLP2	RPS10	RPS15A	RPS17	RPS21	RPS24	RPS25	RPS27	RPS28	RPS29	UBA52	RPL23
	KEGG2	0.07	KEGG_ALZHEIMERS_DISEASE	UQCR11	COX7B	COX7C	COX8A	UQCRQ	ATP5PD	NDUFA1	NDUFA2	NDUFA3	NDUFA7	NDUFB1	NDUFB3	NDUFB4	NDUFC1	ATP5F1E	ATP5MC2	ERN1	APOE	LRP1	EIF2AK3
	KEGG3	0.099	KEGG_OXIDATIVE_PHOSPHORYLATION	UQCR11	COX7B	COX7C	COX8A	UQCRQ	ATP5PD	NDUFA1	NDUFA2	NDUFA3	NDUFA7	NDUFB1	NDUFB3	NDUFB4	NDUFC1	ATP5F1E	ATP5MC2	COX17	NDUFA11
	KEGG4	0.099	KEGG_PARKINSONS_DISEASE	UQCR11	COX7B	COX7C	COX8A	UQCRQ	ATP5PD	NDUFA1	NDUFA2	NDUFA3	NDUFA7	NDUFB1	NDUFB3	NDUFB4	NDUFC1	ATP5F1E	ATP5MC2	LRRK2
	KEGG5	0.3	KEGG_HUNTINGTONS_DISEASE	UQCR11	COX7B	COX7C	COX8A	UQCRQ	ATP5PD	NDUFA1	NDUFA2	NDUFA3	NDUFA7	NDUFB1	NDUFB3	NDUFB4	NDUFC1	ATP5F1E	ATP5MC2	SOD2	TGM2
	KEGG6	0.12	KEGG_CYTOKINE_CYTOKINE_RECEPTOR_INTERACTION	CXCL2	CCL7	CXCL3	CXCL16	CCL18	CCL20	CXCL5	IL6	CSF3R	IL10	IFNGR1	VEGFA	IL15RA	CSF2RB	IL10RB	FLT1	TNFSF12
	KEGG7	0.3	KEGG_CHEMOKINE_SIGNALING_PATHWAY	CXCL2	CCL7	CXCL3	CXCL16	CCL18	CCL20	CXCL5	NCF1	MAP2K1	PTK2B	GNAI2	FGR	GNG5
	KEGG8	0.22	KEGG_PPAR_SIGNALING_PATHWAY	CD36	ACSL1	ACSL3	ACSL4	ME1	CYP27A1	NR1H3	PLTP
	KEGG9	0.25	KEGG_HEMATOPOIETIC_CELL_LINEAGE	IL6	CSF3R	CD36	CR1	ITGAM	CD55	ANPEP	TFRC
	KEGG10	0.44	KEGG_LEISHMANIA_INFECTION	IL10	IFNGR1	NCF1	CR1	ITGAM	FOS	HLA-DQA2
GSE154600's Macrophages.NR	KEGG1	0.082	KEGG_ECM_RECEPTOR_INTERACTION	COL4A1	COL4A2	LAMB2	ITGA4	COMP	THBS2	VWF	COL1A1	COL1A2	COL3A1	COL5A1	COL5A2	COL6A1	COL6A2	COL6A3	COL11A1	HMMR	HSPG2
	KEGG2	0.13	KEGG_CELL_CYCLE	CCND1	CCND2	CDK6	CDKN2A	CDK1	CCNB1	CCNB2	HDAC1	PCNA	MCM3	MCM4	MCM7	PLK1	CDC20	SMC3	PTTG1	CCNA2	DBF4	ORC6	RAD21
	KEGG3	0.27	KEGG_FOCAL_ADHESION	COL4A1	COL4A2	LAMB2	ITGA4	COMP	THBS2	VWF	COL1A1	COL1A2	COL3A1	COL5A1	COL5A2	COL6A1	COL6A2	COL6A3	COL11A1	CCND1	CCND2	RAC3	PGF	MYL9	MYLK
	KEGG4	0.071	KEGG_P53_SIGNALING_PATHWAY	CCND1	CCND2	CDK6	CDKN2A	CDK1	CCNB1	CCNB2	RRM2	IGFBP3	GTSE1	EI24
	KEGG5	0.19	KEGG_CYTOKINE_CYTOKINE_RECEPTOR_INTERACTION	IFNG	INHBA	CCL2	CCL8	CCL13	CCL4	CCL3	CCR7	CX3CR1	CCL3L1	CXCL14	LTB	TNFRSF12A	TNFRSF4	TNFRSF18	CD27
	KEGG6	0.13	KEGG_PATHWAYS_IN_CANCER	COL4A1	COL4A2	LAMB2	CCND1	CDK6	CDKN2A	HDAC1	RAC3	PGF	HSP90AA1	HSP90AB1	CKS1B	TPR	PAX8	FGFR1	BIRC5
	KEGG7	0.74	KEGG_PRIMARY_IMMUNODEFICIENCY	CD8A	CD8B	CD3D	CD3E	LCK	CD79A
	KEGG8	0.19	KEGG_DNA_REPLICATION	PCNA	MCM3	MCM4	MCM7	FEN1	RPA1
	KEGG9	0.4	KEGG_PATHOGENIC_ESCHERICHIA_COLI_INFECTION	CLDN1	TUBB4B	TUBA4A	TUBB2A	TUBA1A	ARPC5L	KRT18
	KEGG10	0.49	KEGG_CELL_ADHESION_MOLECULES_CAMS	ITGA4	CD8A	CD8B	CLDN1	CLDN4	CLDN3	VCAM1	CD2	PTPRF	ICAM3
GSE154600's Monocytes.R	KEGG1	0.19	KEGG_RIBOSOME	RPL35	FAU	RPL36	RPL17	RPL18A	RPL21	RPL22	RPL23A	RPL24	RPL26	RPL27	RPL30	RPL27A	RPL28	RPL31	RPL32	RPL34	RPL35A	RPL37	RPL37A	RPL38	RPL39	RPL41	RPL36A	RPLP1	RPLP2	RPS10	RPS12	RPS13	RPS15	RPS15A	RPS16	RPS17	RPS18	RPS19	RPS21	RPS23	RPS24	RPS25	RPS27	RPS28	RPS29	UBA52	RPL23
	KEGG2	0.055	KEGG_OXIDATIVE_PHOSPHORYLATION	UQCR11	COX5B	COX6B1	COX6C	COX7A2	COX7B	COX7C	COX8A	UQCRQ	UQCR10	ATP5PD	NDUFA1	NDUFA2	NDUFA3	NDUFA6	NDUFA7	NDUFB1	NDUFB2	NDUFB3	NDUFB4	NDUFB7	NDUFC1	ATP5F1E	ATP5MC2	COX17	ATP5MG	NDUFA11	ATP5ME	ATP5MF
	KEGG3	0.0066	KEGG_ALZHEIMERS_DISEASE	UQCR11	COX5B	COX6B1	COX6C	COX7A2	COX7B	COX7C	COX8A	UQCRQ	UQCR10	ATP5PD	NDUFA1	NDUFA2	NDUFA3	NDUFA6	NDUFA7	NDUFB1	NDUFB2	NDUFB3	NDUFB4	NDUFB7	NDUFC1	ATP5F1E	ATP5MC2	MAPK1	CHP1	PSENEN	ERN1
	KEGG4	0.0066	KEGG_PARKINSONS_DISEASE	UQCR11	COX5B	COX6B1	COX6C	COX7A2	COX7B	COX7C	COX8A	UQCRQ	UQCR10	ATP5PD	NDUFA1	NDUFA2	NDUFA3	NDUFA6	NDUFA7	NDUFB1	NDUFB2	NDUFB3	NDUFB4	NDUFB7	NDUFC1	ATP5F1E	ATP5MC2	LRRK2
	KEGG5	0.17	KEGG_HUNTINGTONS_DISEASE	UQCR11	COX5B	COX6B1	COX6C	COX7A2	COX7B	COX7C	COX8A	UQCRQ	UQCR10	ATP5PD	NDUFA1	NDUFA2	NDUFA3	NDUFA6	NDUFA7	NDUFB1	NDUFB2	NDUFB3	NDUFB4	NDUFB7	NDUFC1	ATP5F1E	ATP5MC2	SOD2	POLR2L
	KEGG6	0.041	KEGG_CARDIAC_MUSCLE_CONTRACTION	UQCR11	COX5B	COX6B1	COX6C	COX7A2	COX7B	COX7C	COX8A	UQCRQ	UQCR10
	KEGG7	0.023	KEGG_BLADDER_CANCER	MAPK1	MAP2K1	MAP2K2	VEGFA	MMP9	DAPK1	THBS1
	KEGG8	0.024	KEGG_RENAL_CELL_CARCINOMA	MAPK1	MAP2K1	MAP2K2	VEGFA	PIK3R5	RBX1	ELOB	EGLN1
	KEGG9	0.023	KEGG_PATHWAYS_IN_CANCER	MAPK1	MAP2K1	MAP2K2	VEGFA	MMP9	DAPK1	PIK3R5	RBX1	ELOB	EGLN1	PRKCB	STAT1	CEBPA	RARA	PTEN	RALB
	KEGG10	0.12	KEGG_B_CELL_RECEPTOR_SIGNALING_PATHWAY	MAPK1	CHP1	MAP2K1	MAP2K2	PIK3R5	PRKCB	LILRB3	CD81
GSE154600's Monocytes.NR	KEGG1	0.082	KEGG_ECM_RECEPTOR_INTERACTION	ITGA4	ITGB7	COL4A1	COL4A2	ITGB5	COMP	THBS2	VWF	COL1A1	COL1A2	COL3A1	COL5A1	COL5A2	COL6A1	COL6A2	COL6A3	COL11A1	HSPG2
	KEGG2	0.19	KEGG_FOCAL_ADHESION	ITGA4	ITGB7	COL4A1	COL4A2	ITGB5	COMP	THBS2	VWF	COL1A1	COL1A2	COL3A1	COL5A1	COL5A2	COL6A1	COL6A2	COL6A3	COL11A1	SHC1	IGF1	CCND1	JUN	MYL9	CAV1
	KEGG3	0.17	KEGG_CYTOKINE_CYTOKINE_RECEPTOR_INTERACTION	TNF	IL1B	CCL5	CXCL1	CCL2	CCL8	CXCL12	CCL4	CCL3	CCL4L2	CX3CR1	CCL3L1	CXCL14	INHBA	IL21R	LTB	TNFRSF12A	TNFRSF18	CD27
	KEGG4	0.52	KEGG_NOD_LIKE_RECEPTOR_SIGNALING_PATHWAY	TNF	IL1B	CCL5	CXCL1	CCL2	CCL8	HSP90AA1	HSP90AB1	TRIP6
	KEGG5	0.33	KEGG_HEMATOPOIETIC_CELL_LINEAGE	ITGA4	TNF	IL1B	CD8A	CD8B	CD2	CD3D	CD3E	CD59	CD9
	KEGG6	0.16	KEGG_CHEMOKINE_SIGNALING_PATHWAY	SHC1	CCL5	CXCL1	CCL2	CCL8	CXCL12	CCL4	CCL3	CCL4L2	CX3CR1	CCL3L1	CXCL14	GNG11
	KEGG7	0.43	KEGG_ANTIGEN_PROCESSING_AND_PRESENTATION	HSP90AA1	HSP90AB1	CD8A	CD8B	HLA-DOB	HSPA1A	HSPA5	HSPA1B	HSPA6
	KEGG8	0.4	KEGG_PATHOGENIC_ESCHERICHIA_COLI_INFECTION	CLDN1	ARPC5L	TUBB4B	TUBA4A	TUBB2A	TUBA1A	KRT18
	KEGG9	0.22	KEGG_CELL_ADHESION_MOLECULES_CAMS	ITGA4	ITGB7	CD8A	CD8B	CD2	HLA-DOB	CLDN1	CLDN4	CLDN3	CADM1
	KEGG10	0.15	KEGG_P53_SIGNALING_PATHWAY	IGF1	CCND1	CDKN2A	IGFBP3	SHISA5	PERP	EI24
GSE154600's NK.R	KEGG1	0.27	KEGG_RIBOSOME	RPL35	FAU	RPL36	RPL17	RPL18A	RPL21	RPL23A	RPL26	RPL27	RPL30	RPL27A	RPL28	RPL31	RPL32	RPL34	RPL37	RPL37A	RPL38	RPL39	RPL41	RPL36A	RPLP1	RPLP2	RPS10	RPS15	RPS15A	RPS17	RPS19	RPS21	RPS24	RPS25	RPS27	RPS28	RPS29	UBA52	RPL23
	KEGG2	0.048	KEGG_NATURAL_KILLER_CELL_MEDIATED_CYTOTOXICITY	MAPK1	CHP1	PPP3CA	PPP3CC	CASP3	MAP2K1	RAF1	MAP2K2	VAV3	FYN	PRKCB	PTK2B	ITGAL	IFNGR1	KIR2DL3	KIR3DL2	HCST	NCR1
	KEGG3	0.048	KEGG_ALZHEIMERS_DISEASE	MAPK1	CHP1	PPP3CA	PPP3CC	CASP3	UQCR11	COX6C	COX8A	UQCRQ	NDUFA3	NDUFA7	NDUFB1	NDUFB3	NDUFC1	ATP5F1E	CASP8	CAPN2	APH1A	ERN1
	KEGG4	0.15	KEGG_T_CELL_RECEPTOR_SIGNALING_PATHWAY	MAPK1	CHP1	PPP3CA	PPP3CC	MAP2K1	RAF1	MAP2K2	VAV3	FYN	CARD11	CBLB	NCK2	CD3E
	KEGG5	0.097	KEGG_LONG_TERM_POTENTIATION	MAPK1	CHP1	PPP3CA	PPP3CC	MAP2K1	RAF1	MAP2K2	PRKCB	RAP1A	RPS6KA3	PPP1CB
	KEGG6	0.18	KEGG_B_CELL_RECEPTOR_SIGNALING_PATHWAY	MAPK1	CHP1	PPP3CA	PPP3CC	MAP2K1	RAF1	MAP2K2	VAV3	PRKCB	CARD11	INPP5D
	KEGG7	0.099	KEGG_PARKINSONS_DISEASE	CASP3	UQCR11	COX6C	COX8A	UQCRQ	NDUFA3	NDUFA7	NDUFB1	NDUFB3	NDUFC1	ATP5F1E	MT-ND3
	KEGG8	0.048	KEGG_CHEMOKINE_SIGNALING_PATHWAY	MAPK1	MAP2K1	RAF1	VAV3	PRKCB	PTK2B	RAP1A	RASGRP2	WAS	NCF1	PXN	GRK2	XCL1	XCL2
	KEGG9	0.031	KEGG_MAPK_SIGNALING_PATHWAY	MAPK1	CHP1	PPP3CA	PPP3CC	CASP3	MAP2K1	RAF1	MAP2K2	PRKCB	RAP1A	RPS6KA3	RASGRP2	NFKB2	MKNK2	GADD45G	DUSP5
	KEGG10	0.063	KEGG_FC_GAMMA_R_MEDIATED_PHAGOCYTOSIS	MAPK1	MAP2K1	RAF1	VAV3	PRKCB	INPP5D	WAS	NCF1	DNM2	ARF6
GSE154600's NK.NR	KEGG1	0.35	KEGG_ANTIGEN_PROCESSING_AND_PRESENTATION	HLA-DRA	HLA-DRB1	HLA-DRB5	HLA-DMA	HLA-DMB	HLA-DPA1	HLA-DPB1	HLA-DQA1	HLA-DQB1	CTSB	CTSL	HSP90AA1	HSP90AB1	HSPA1A	HSPA1B	HSPA6	KLRC2	RFXANK
	KEGG2	0.028	KEGG_FOCAL_ADHESION	VWF	FN1	COL4A1	COL4A2	SPP1	COMP	THBS2	COL1A1	COL1A2	COL3A1	COL5A1	COL5A2	COL6A1	COL6A2	COL6A3	COL11A1	ACTN1	RAC1	CAV1	BIRC3	PGF	IGF1	SHC1	MYL9
	KEGG3	0.37	KEGG_ECM_RECEPTOR_INTERACTION	VWF	FN1	COL4A1	COL4A2	SPP1	COMP	THBS2	COL1A1	COL1A2	COL3A1	COL5A1	COL5A2	COL6A1	COL6A2	COL6A3	COL11A1	HSPG2
	KEGG4	0.3	KEGG_TYPE_I_DIABETES_MELLITUS	HLA-DRA	HLA-DRB1	HLA-DRB5	HLA-DMA	HLA-DMB	HLA-DPA1	HLA-DPB1	HLA-DQA1	HLA-DQB1	IL1B	HSPD1	CPE
	KEGG5	0.37	KEGG_LEISHMANIA_INFECTION	HLA-DRA	HLA-DRB1	HLA-DRB5	HLA-DMA	HLA-DMB	HLA-DPA1	HLA-DPB1	HLA-DQA1	HLA-DQB1	IL1B	C3	IFNGR2	PTPN6	MARCKSL1
	KEGG6	0.19	KEGG_COMPLEMENT_AND_COAGULATION_CASCADES	VWF	C3	C1QA	C1QB	C1QC	C1R	C1S	CD59	A2M	SERPINA1	PLAT	PLAUR	SERPING1
	KEGG7	0.098	KEGG_SYSTEMIC_LUPUS_ERYTHEMATOSUS	HLA-DRA	HLA-DRB1	HLA-DRB5	HLA-DMA	HLA-DMB	HLA-DPA1	HLA-DPB1	HLA-DQA1	HLA-DQB1	ACTN1	C3	C1QA	C1QB	C1QC	C1R	C1S
	KEGG8	0.33	KEGG_GRAFT_VERSUS_HOST_DISEASE	HLA-DRA	HLA-DRB1	HLA-DRB5	HLA-DMA	HLA-DMB	HLA-DPA1	HLA-DPB1	HLA-DQA1	HLA-DQB1	IL1B
	KEGG9	0.28	KEGG_ASTHMA	HLA-DRA	HLA-DRB1	HLA-DRB5	HLA-DMA	HLA-DMB	HLA-DPA1	HLA-DPB1	HLA-DQA1	HLA-DQB1
	KEGG10	0.28	KEGG_ALLOGRAFT_REJECTION	HLA-DRA	HLA-DRB1	HLA-DRB5	HLA-DMA	HLA-DMB	HLA-DPA1	HLA-DPB1	HLA-DQA1	HLA-DQB1
DE gene-lists	Fig. S2G rownames	P-values	Gene sets	Genes
GSE165897's CD4T.R	KEGG1	0.21	KEGG_MAPK_SIGNALING_PATHWAY
	KEGG2	0.15	KEGG_RIBOSOME
	KEGG3	0.096	KEGG_NEUROTROPHIN_SIGNALING_PATHWAY
	KEGG4	0.29	KEGG_COLORECTAL_CANCER
	KEGG5	0.079	KEGG_T_CELL_RECEPTOR_SIGNALING_PATHWAY
	KEGG6	0.12	KEGG_PATHWAYS_IN_CANCER
	KEGG7	0.29	KEGG_LEISHMANIA_INFECTION
	KEGG8	0.064	KEGG_RENAL_CELL_CARCINOMA
	KEGG9	0.38	KEGG_B_CELL_RECEPTOR_SIGNALING_PATHWAY
	KEGG10	0.18	KEGG_ACUTE_MYELOID_LEUKEMIA
GSE165897's CD4T.NR	KEGG1	0.21	KEGG_PURINE_METABOLISM	POLD2	ITPA	POLR3GL	NT5C	NME3	HPRT1	ADSS2	ATIC	ADK	AK2	APRT
	KEGG2	0.047	KEGG_PROTEASOME	PSME2	PSMA5	PSMB4	PSMB9	PSMB10	PSMD4
	KEGG3	0.12	KEGG_REGULATION_OF_ACTIN_CYTOSKELETON	PPP1CA	RAC2	WAS	ITGA4	MYL12A	ITGA1	ARPC4	ARPC3	ARPC1B	PIP4K2A	PFN1
	KEGG4	0.095	KEGG_PYRIMIDINE_METABOLISM	POLD2	ITPA	POLR3GL	NT5C	NME3	TYMP	TXNRD1
	KEGG5	0.12	KEGG_INSULIN_SIGNALING_PATHWAY	PPP1CA	PRKACB	BAD	PRKAR1A	EIF4EBP1	PRKAG1	FLOT1	EXOC7
	KEGG6	0.033	KEGG_GLUTATHIONE_METABOLISM	IDH2	GSTK1	SRM	GPX4	MGST3
	KEGG7	0.15	KEGG_PEROXISOME	IDH2	GSTK1	SOD2	PMVK	ACAA1	ECI2
	KEGG8	0.047	KEGG_CHEMOKINE_SIGNALING_PATHWAY	RAC2	WAS	PRKACB	STAT1	GRK6	CXCL8	CXCL1	CXCL3	GNB2
	KEGG9	0.21	KEGG_APOPTOSIS	PRKACB	BAD	PRKAR1A	IRAK4	BAX	TRADD
	KEGG10	0.12	KEGG_FOCAL_ADHESION	PPP1CA	RAC2	ITGA4	MYL12A	ITGA1	BAD	CCND3	COL1A1	TLN1
GSE165897's CD8T.R	KEGG1	0.37	KEGG_MAPK_SIGNALING_PATHWAY	NFKB1	RELA	FOS	PRKCB	TGFB1	MAP2K1	AKT3	MAPK8	FASLG	HSPA1A	HSPA1B	HSPA6	GADD45G	GADD45B	RAP1B	RASGRP2	MAP3K2	HSPB1	DUSP10	PPM1A	MAP3K13
	KEGG2	0.18	KEGG_LEISHMANIA_INFECTION	NFKB1	RELA	FOS	PRKCB	TGFB1	PTPN6	HLA-DRB5	HLA-DQA1	IFNGR1	MARCKSL1
	KEGG3	0.037	KEGG_PATHWAYS_IN_CANCER	NFKB1	RELA	FOS	PRKCB	TGFB1	MAP2K1	AKT3	MAPK8	FASLG	LEF1	RARA	ZBTB16	HSP90AA1	FOXO1	FADD	ITGAV	EGLN2	DAPK2
	KEGG4	0.28	KEGG_ACUTE_MYELOID_LEUKEMIA	NFKB1	RELA	MAP2K1	AKT3	LEF1	RARA	ZBTB16	RPS6KB1
	KEGG5	0.077	KEGG_ENDOCYTOSIS	HSPA1A	HSPA1B	HSPA6	SMURF2	GRK5	PARD6G	RNF41	EHD1	CHMP4B	CHMP4A	CHMP1B	RAB22A
	KEGG6	0.44	KEGG_CIRCADIAN_RHYTHM_MAMMAL	CRY1	ARNTL	PER1	PER2
	KEGG7	0.06	KEGG_P53_SIGNALING_PATHWAY	GADD45G	GADD45B	RCHY1	SESN3	CD82	PERP	CCNG1
	KEGG8	0.25	KEGG_B_CELL_RECEPTOR_SIGNALING_PATHWAY	NFKB1	RELA	FOS	PRKCB	MAP2K1	AKT3	PTPN6
	KEGG9	0.019	KEGG_UBIQUITIN_MEDIATED_PROTEOLYSIS	SMURF2	RCHY1	CUL1	FBXW11	PRPF19	UBE2A	CUL3	KEAP1	CDC34
	KEGG10	0.25	KEGG_T_CELL_RECEPTOR_SIGNALING_PATHWAY	NFKB1	RELA	FOS	MAP2K1	AKT3	PTPN6	CD28	NCK2
GSE165897's CD8T.NR	KEGG1	0.1	KEGG_CHEMOKINE_SIGNALING_PATHWAY	CXCL8	NFKBIA	IKBKG	CCL3	CXCL1	CCL4L2	CXCL13	CXCL3	CCL3L3	XCL1	XCL2	WAS	GRK6
	KEGG2	0.29	KEGG_RIG_I_LIKE_RECEPTOR_SIGNALING_PATHWAY	CXCL8	NFKBIA	IKBKG	TNF	IRF7	TRADD	PIN1	ISG15
	KEGG3	0.058	KEGG_TOLL_LIKE_RECEPTOR_SIGNALING_PATHWAY	CXCL8	NFKBIA	IKBKG	CCL3	TNF	IRF7	JUN	MAP3K8	IRAK4
	KEGG4	0.053	KEGG_CYTOKINE_CYTOKINE_RECEPTOR_INTERACTION	CXCL8	CCL3	CXCL1	CCL4L2	CXCL13	CXCL3	CCL3L3	XCL1	XCL2	TNF	TNFRSF9	TNFRSF18	CD27	CD70
	KEGG5	0.18	KEGG_NOD_LIKE_RECEPTOR_SIGNALING_PATHWAY	CXCL8	NFKBIA	IKBKG	CXCL1	TNF	CASP1	HSP90B1
	KEGG6	0.12	KEGG_CELL_CYCLE	E2F3	CDKN2A	ANAPC5	ANAPC11	CCNH	MCM5	TFDP1	CDKN2C	CDKN2D
	KEGG7	0.062	KEGG_PYRIMIDINE_METABOLISM	POLR3GL	TYMP	ITPA	NT5C	NME3	TYMS	DTYMK	DUT
	KEGG8	0.12	KEGG_T_CELL_RECEPTOR_SIGNALING_PATHWAY	NFKBIA	IKBKG	TNF	JUN	MAP3K8	PAK2	PRKCQ	DLG1
	KEGG9	0.25	KEGG_CYTOSOLIC_DNA_SENSING_PATHWAY	NFKBIA	IKBKG	CCL4L2	IRF7	CASP1	POLR3GL
	KEGG10	0.25	KEGG_GRAFT_VERSUS_HOST_DISEASE	TNF	HLA-F	KLRC1	PRF1	GZMB
GSE165897's Treg.R	KEGG1	0.091	KEGG_PROTEASOME	PSMD14	PSMA3	PSMB2	PSMB9	PSMC2	PSMD3	PSMD12
	KEGG2	0.25	KEGG_RNA_DEGRADATION	HSPD1	LSM3	EXOSC8	EXOSC6	HSPA9	EXOSC3	DCP1A
	KEGG3	0.25	KEGG_INTESTINAL_IMMUNE_NETWORK_FOR_IGA_PRODUCTION	HLA-DRA	HLA-DRB5	HLA-DQA1	CD28	TGFB1	TNFSF13B
	KEGG4	0.077	KEGG_UBIQUITIN_MEDIATED_PROTEOLYSIS	ELOC	UBE2L3	SAE1	UBE2E3	UBE2C	UBE2S	UBE2K	UBE2Z	UBE2D1
	KEGG5	0.29	KEGG_TYPE_I_DIABETES_MELLITUS	HSPD1	HLA-DRA	HLA-DRB5	HLA-DQA1	CD28
	KEGG6	0.43	KEGG_RENAL_CELL_CARCINOMA	TGFB1	ELOC	MAP2K2	EGLN1	RAP1B	FLCN
	KEGG7	0.21	KEGG_RIG_I_LIKE_RECEPTOR_SIGNALING_PATHWAY	MAPK8	TRAF3	IRF3	IRF7	TANK	ISG15
	KEGG8	0.18	KEGG_LEISHMANIA_INFECTION	HLA-DRA	HLA-DRB5	HLA-DQA1	TGFB1	STAT1	MARCKSL1
	KEGG9	0.35	KEGG_TOLL_LIKE_RECEPTOR_SIGNALING_PATHWAY	MAP2K2	MAPK8	TRAF3	IRF3	IRF7	STAT1	IFNAR1
	KEGG10	0.35	KEGG_AUTOIMMUNE_THYROID_DISEASE	HLA-DRA	HLA-DRB5	HLA-DQA1	CD28	CGA
GSE165897's Treg.NR	KEGG1	0.047	KEGG_CYTOKINE_CYTOKINE_RECEPTOR_INTERACTION	IL2RA	IL4R	IL2RB	IL6ST	FLT3LG	IL1R1	IL1R2	CXCL8	TNFRSF1B	CXCR4	XCL2	TNFRSF9	TNFRSF4	TNFRSF18	CD27
	KEGG2	0.091	KEGG_JAK_STAT_SIGNALING_PATHWAY	IL2RA	IL4R	IL2RB	IL6ST	PIK3R1	STAT3	MYC	SOCS3	CCND2	SOCS1	STAT4
	KEGG3	0.18	KEGG_PATHOGENIC_ESCHERICHIA_COLI_INFECTION	ARPC4	ARPC3	ARPC1B	ACTB	TUBA4A	TUBA1A	HCLS1
	KEGG4	0.095	KEGG_HEMATOPOIETIC_CELL_LINEAGE	IL2RA	IL4R	FLT3LG	IL1R1	IL1R2	ITGA4	CD7	CD37
	KEGG5	0.098	KEGG_NOD_LIKE_RECEPTOR_SIGNALING_PATHWAY	CXCL8	NFKBIA	BIRC3	HSP90AA1	HSP90B1	PYCARD	TNFAIP3
	KEGG6	0.18	KEGG_PATHWAYS_IN_CANCER	FLT3LG	CXCL8	PIK3R1	STAT3	MYC	NFKBIA	BIRC3	HSP90AA1	HSP90B1	JUN	ELOB
	KEGG7	0.071	KEGG_REGULATION_OF_ACTIN_CYTOSKELETON	PIK3R1	ARPC4	ARPC3	ARPC1B	ACTB	ITGA4	CFL1	IQGAP1	PFN1
	KEGG8	0.25	KEGG_B_CELL_RECEPTOR_SIGNALING_PATHWAY	PIK3R1	NFKBIA	JUN	CD79A	IFITM1
	KEGG9	0.38	KEGG_APOPTOSIS	IL1R1	PIK3R1	NFKBIA	BIRC3	IRAK4
	KEGG10	0.39	KEGG_FC_GAMMA_R_MEDIATED_PHAGOCYTOSIS	PIK3R1	ARPC4	ARPC3	ARPC1B	CFL1
GSE165897's Mast.R	KEGG1	0.26	KEGG_OXIDATIVE_PHOSPHORYLATION	COX4I1	COX6A1	COX7A2	COX8A	UQCR10	SDHC	NDUFS7	NDUFB1	NDUFS6	NDUFV3	ATP5F1C	ATP5MC1	ATP5MC2	ATP5PF	ATP6V0B	ATP6V1F	COX17
	KEGG2	0.047	KEGG_PROTEASOME	PSME2	PSMD14	POMP	PSMA1	PSMA4	PSMA5	PSMB3	PSMB4	PSMC3	PSMD3	PSMD7	PSMD8
	KEGG3	0.077	KEGG_HUNTINGTONS_DISEASE	COX4I1	COX6A1	COX7A2	COX8A	UQCR10	SDHC	NDUFS7	NDUFB1	NDUFS6	NDUFV3	ATP5F1C	ATP5MC1	ATP5MC2	ATP5PF	CASP3	BAX	AP2M1
	KEGG4	0.12	KEGG_PARKINSONS_DISEASE	COX4I1	COX6A1	COX7A2	COX8A	UQCR10	SDHC	NDUFS7	NDUFB1	NDUFS6	NDUFV3	ATP5F1C	ATP5MC1	ATP5MC2	ATP5PF	CASP3
	KEGG5	0.12	KEGG_ALZHEIMERS_DISEASE	COX4I1	COX6A1	COX7A2	COX8A	UQCR10	SDHC	NDUFS7	NDUFB1	NDUFS6	NDUFV3	ATP5F1C	ATP5MC1	ATP5MC2	ATP5PF	CASP3	IL1B
	KEGG6	0.15	KEGG_SPLICEOSOME	HSPA1B	HSPA8	LSM6	LSM3	SRSF10	DDX5	SYF2	SF3B6	SNRPD2	DDX46
	KEGG7	0.21	KEGG_PROTEIN_EXPORT	SEC61B	SEC61G	SRP9	SRP14	SPCS2
	KEGG8	0.49	KEGG_CARDIAC_MUSCLE_CONTRACTION	COX4I1	COX6A1	COX7A2	COX8A	UQCR10	TPM1	TPM4
	KEGG9	0.15	KEGG_VIBRIO_CHOLERAE_INFECTION	ATP6V0B	ATP6V1F	SEC61B	SEC61G	ACTB	ACTG1
	KEGG10	0.06	KEGG_ANTIGEN_PROCESSING_AND_PRESENTATION	PSME2	HSPA1B	HSPA8	HLA-A	HLA-E	CTSL	B2M
GSE165897's Mast.NR	KEGG1	0.0099	KEGG_RIBOSOME	RPL35	RPL9	RPL10	RPL13	RPL15	RPL18A	RPL19	RPL21	RPL22	RPL24	RPL26	RPL27	RPL30	RPL31	RPL32	RPL34	RPL35A	RPL37	RPL41	RPS3A	RPS7	RPS11	RPS16	RPS17	RPS18	RPS21	RPS23	RPS24	RPS27	RPS27A	RPS29	RPL14	RPL23
	KEGG2	NA	KEGG_OXIDATIVE_PHOSPHORYLATION	MT-CO1	MT-CO3	MT-CYB	MT-ATP6	MT-ND3	MT-ND4	ATP6V1H
	KEGG3	NA	KEGG_PARKINSONS_DISEASE	MT-CO1	MT-CO3	MT-CYB	MT-ATP6	MT-ND3	MT-ND4
	KEGG4	0.43	KEGG_PATHOGENIC_ESCHERICHIA_COLI_INFECTION	CDC42	TUBA1B	TUBB4B	TUBA1A
	KEGG5	0.43	KEGG_MAPK_SIGNALING_PATHWAY	CDC42	JUN	FOS	DUSP10	DUSP1	JUND
	KEGG6	0.42	KEGG_T_CELL_RECEPTOR_SIGNALING_PATHWAY	CDC42	JUN	FOS	NFATC1
	KEGG7	0.12	KEGG_LYSOSOME	ATP6V1H	IDS	LAPTM5	LAPTM4A
	KEGG8	0.29	KEGG_SPLICEOSOME	PQBP1	SRSF2	TRA2B	EIF4A3
GSE165897's NK.R	KEGG1	0.18	KEGG_PROTEASOME	PSMD14	PSMB5	PSMC2	PSMD1	PSMD11	PSMD12	PSMD13
	KEGG2	0.25	KEGG_PROTEASOME	MAX	SOS2	TRAF3	RXRA	RXRB	ITGAV	AXIN1	CXCL8	FADD	HDAC2	STAT5A	FOXO1	DAPK3	MSH6
GSE165897's NK.NR	KEGG1	0.093	KEGG_ANTIGEN_PROCESSING_AND_PRESENTATION	HLA-E	KIR2DL4	KIR2DS4	HLA-DRA	HLA-DRB5	HLA-DPB1	HLA-F	PSME1	PSME2	HSPA5	CTSS	TAPBP	CANX	CD74
	KEGG2	0.045	KEGG_NATURAL_KILLER_CELL_MEDIATED_CYTOTOXICITY	HLA-E	KIR2DL4	KIR2DS4	ITGB2	PRF1	RAC2	ICAM1	IFNG	FCGR3A	GZMB	PIK3R1	LCK	FCER1G	HCST	NCR3	TYROBP
	KEGG3	0.015	KEGG_VIRAL_MYOCARDITIS	HLA-E	HLA-DRA	HLA-DRB5	HLA-DPB1	HLA-F	ITGB2	PRF1	RAC2	ICAM1	ACTB	CYCS
	KEGG4	0.18	KEGG_LEISHMANIA_INFECTION	HLA-DRA	HLA-DRB5	HLA-DPB1	ITGB2	IFNG	FCGR3A	NFKBIA	STAT1	CYBA	JUN	FOS
	KEGG5	0.058	KEGG_ALLOGRAFT_REJECTION	HLA-E	HLA-DRA	HLA-DRB5	HLA-DPB1	HLA-F	PRF1	IFNG	GZMB
	KEGG6	0.18	KEGG_CYTOSOLIC_DNA_SENSING_PATHWAY	NFKBIA	CCL5	CCL4	IRF7	CCL4L2	CASP1	PYCARD	POLR3GL	ZBP1
	KEGG7	0.058	KEGG_GRAFT_VERSUS_HOST_DISEASE	HLA-E	HLA-DRA	HLA-DRB5	HLA-DPB1	HLA-F	PRF1	IFNG	GZMB
	KEGG8	0.058	KEGG_TYPE_I_DIABETES_MELLITUS	HLA-E	HLA-DRA	HLA-DRB5	HLA-DPB1	HLA-F	PRF1	IFNG	GZMB
	KEGG9	0.18	KEGG_JAK_STAT_SIGNALING_PATHWAY	IFNG	PIK3R1	STAT1	MYC	IL2RG	IL2RB	IL4R	CCND3	PIM1	SOCS3	SOCS1	SPRY1	SPRY2
	KEGG10	0.02	KEGG_LEUKOCYTE_TRANSENDOTHELIAL_MIGRATION	ITGB2	RAC2	ICAM1	PIK3R1	ACTB	CYBA	CDC42	MYL12A	RHOH	SIPA1	TXK
GSE165897's Macrophages.R	KEGG1	0.035	KEGG_CYTOKINE_CYTOKINE_RECEPTOR_INTERACTION	IL6	IL7R	IL3RA	IL2RA	CLCF1	IL23A	CXCL12	CCL7	CCL13	CCR7	CXCR3	PPBP	CCL17	CCL19	CCL20	CCL22	CXCL6	IL1R2	CD40	FAS	INHBA	FLT1	TNFRSF1B	TNFRSF21	TNFRSF4	TNFRSF18
	KEGG2	0.12	KEGG_JAK_STAT_SIGNALING_PATHWAY	IL6	IL7R	IL3RA	IL2RA	CLCF1	IL23A	PIK3R5	CREBBP	STAT5A	JAK1	BCL2L1	PIM1	STAT4
	KEGG3	0.012	KEGG_CHEMOKINE_SIGNALING_PATHWAY	CXCL12	CCL7	CCL13	CCR7	CXCR3	PPBP	CCL17	CCL19	CCL20	CCL22	CXCL6	PIK3R5
	KEGG4	0.18	KEGG_HEMATOPOIETIC_CELL_LINEAGE	IL6	IL7R	IL3RA	IL2RA	IL1R2	CD36	CD2	CR1
	KEGG5	0.15	KEGG_PPAR_SIGNALING_PATHWAY	CD36	RXRA	GK	SCD	CYP27A1	FABP4	FABP3
	KEGG6	0.029	KEGG_CELL_ADHESION_MOLECULES_CAMS	CD40	CD2	SDC2	SDC4	HLA-DQA2	F11R	PECAM1	VCAN	CD6
	KEGG7	0.15	KEGG_PATHWAYS_IN_CANCER	IL6	FAS	PIK3R5	CREBBP	STAT5A	JAK1	BCL2L1	RXRA	TCF7L2	RALA	EPAS1	EGLN1	TRAF4	APC
	KEGG8	0.56	KEGG_ARACHIDONIC_ACID_METABOLISM	GPX3	AKR1C3	ALOX15B	LTA4H	PTGDS	PTGES
	KEGG9	0.24	KEGG_PURINE_METABOLISM	ADA	POLD4	NT5E	NUDT2	ADSS1	AK4	PDE4A	PDE4D	PDE7A
	KEGG10	0.25	KEGG_ECM_RECEPTOR_INTERACTION	CD36	SDC2	SDC4	THBS1	COL1A1	COL6A1
GSE165897's Macrophages.NR	KEGG1	0.019	KEGG_DNA_REPLICATION	POLD2	PRIM1	MCM3	MCM4	MCM5	MCM7	LIG1	RPA2	RFC2	RNASEH2A
	KEGG2	0.021	KEGG_PURINE_METABOLISM	POLD2	PRIM1	RRM2	ITPA	POLR3K	NME1	NME2	NME4	ATIC	HPRT1	ADSL	PRPS2	PAICS	ADK	AK2	AK5	GMPR
	KEGG3	0.045	KEGG_PYRIMIDINE_METABOLISM	POLD2	PRIM1	RRM2	ITPA	POLR3K	NME1	NME2	NME4	TYMS	TYMP	TK1	CMPK2	DTYMK	DUT
	KEGG4	0.016	KEGG_CELL_CYCLE	MCM3	MCM4	MCM5	MCM7	CCNH	TP53	E2F1	RB1	CCNB2	YWHAH	CDC20	MAD2L1
	KEGG5	0.18	KEGG_NUCLEOTIDE_EXCISION_REPAIR	POLD2	LIG1	RPA2	RFC2	CCNH	GTF2H5	RAD23A
	KEGG6	0.032	KEGG_PROTEASOME	PSME2	PSMA5	PSMB5	PSMB9	PSMB10	PSMC4	PSMC5
	KEGG7	0.39	KEGG_ONE_CARBON_POOL_BY_FOLATE	ATIC	TYMS	MTHFD1	SHMT2	DHFR
	KEGG8	0.18	KEGG_BLADDER_CANCER	TYMP	TP53	E2F1	RB1	MMP2	MMP9
	KEGG9	0.15	KEGG_VALINE_LEUCINE_AND_ISOLEUCINE_DEGRADATION	ECHS1	ACAT1	ACADM	PCCB	HADH	HSD17B10
	KEGG10	0.24	KEGG_PROPANOATE_METABOLISM	ECHS1	ACAT1	ACADM	PCCB	SUCLG1
GSE165897's CAF.R	KEGG1	0.21	KEGG_ECM_RECEPTOR_INTERACTION	FN1	COL4A1	COL4A2	LAMA4	ITGA11	THBS1	THBS4	COL1A1	COL1A2	COL3A1	COL5A1	COL5A2	COL6A1	COL11A1	COL6A6	SDC1
	KEGG2	0.051	KEGG_FOCAL_ADHESION	FN1	COL4A1	COL4A2	LAMA4	ITGA11	THBS1	THBS4	COL1A1	COL1A2	COL3A1	COL5A1	COL5A2	COL6A1	COL11A1	COL6A6	ACTB	ACTG1	PIK3R1	MYL9	JUN	VEGFA
	KEGG3	0.12	KEGG_COMPLEMENT_AND_COAGULATION_CASCADES	BDKRB1	C7	C1R	C1S	C2	CFD	A2M	CFH	PLAT	SERPING1
	KEGG4	0.045	KEGG_LEUKOCYTE_TRANSENDOTHELIAL_MIGRATION	ACTB	ACTG1	PIK3R1	MYL9	EZR	JAM2	CLDN4	CD99	VCAM1	CXCL12	CYBA	THY1
	KEGG5	0.12	KEGG_MAPK_SIGNALING_PATHWAY	JUN	CD14	FGF7	FOS	MYC	NFATC2	PLA2G2A	HSPB1	GADD45A	GADD45B	HSPA2	DUSP1	DUSP2	DUSP4	NR4A1	JUND
	KEGG6	0.073	KEGG_PATHOGENIC_ESCHERICHIA_COLI_INFECTION	ACTB	ACTG1	EZR	CD14	LY96	TUBB2B	TUBB2A	TUBA1A
	KEGG7	0.18	KEGG_PATHWAYS_IN_CANCER	FN1	COL4A1	COL4A2	LAMA4	PIK3R1	JUN	VEGFA	FGF7	FOS	MYC	RARA	ZBTB16	FZD10	FZD1	FOXO1
	KEGG8	0.047	KEGG_REGULATION_OF_ACTIN_CYTOSKELETON	FN1	ITGA11	ACTB	ACTG1	PIK3R1	MYL9	BDKRB1	EZR	CD14	FGF7	GSN	TMSB4X
	KEGG9	0.24	KEGG_CIRCADIAN_RHYTHM_MAMMAL	PER1	BHLHE41	BHLHE40	PER2
	KEGG10	0.34	KEGG_TOLL_LIKE_RECEPTOR_SIGNALING_PATHWAY	PIK3R1	JUN	CD14	FOS	LY96	CXCL10	CCL3	CXCL11
GSE165897's CAF.NR	KEGG1	0.013	KEGG_PROTEASOME	PSME3	PSMD14	PSMA4	PSMA5	PSMB3	PSMB5	PSMC4	PSMC5	PSMC6	PSMD1	PSMD3	PSMD4	PSMD8	PSMD11	PSMD13
	KEGG2	NA	KEGG_AMINOACYL_TRNA_BIOSYNTHESIS	WARS1	EPRS1	IARS1	LARS1	MARS1	AARS1	FARSA	HARS1	NARS1	CARS1	YARS1
	KEGG3	0.33	KEGG_CYTOKINE_CYTOKINE_RECEPTOR_INTERACTION	CSF2	CSF3	IL11	IL1B	TGFB3	HGF	IFNAR1	IFNAR2	TSLP	BMP7	CCL20	CXCL5	TNFRSF11B	IL17RB	CD70
	KEGG4	0.33	KEGG_PYRIMIDINE_METABOLISM	POLD2	PNPT1	POLR3K	NME1	NME2	CMPK2	CTPS1	TXNRD1
	KEGG5	0.26	KEGG_ALANINE_ASPARTATE_AND_GLUTAMATE_METABOLISM	IL4I1	GOT1	ADSL	AGXT	ASNS
	KEGG6	0.15	KEGG_CYSTEINE_AND_METHIONINE_METABOLISM	IL4I1	GOT1	SRM	MTAP	ENOPH1
	KEGG7	0.21	KEGG_HEMATOPOIETIC_CELL_LINEAGE	CSF2	CSF3	IL11	IL1B	TFRC	ITGA2	CD59
	KEGG8	0.56	KEGG_PENTOSE_PHOSPHATE_PATHWAY	G6PD	PGD	PFKP	TALDO1
	KEGG9	0.36	KEGG_GLUTATHIONE_METABOLISM	SRM	G6PD	PGD	GSTO1	GCLM
	KEGG10	0.077	KEGG_ENDOCYTOSIS	TFRC	HLA-E	GRK6	VPS37A	VPS4A	CHMP5	VTA1	TSG101	HGS
GSE165897's DC.R	KEGG1	0.44	KEGG_STEROID_BIOSYNTHESIS	CYP27B1	DHCR7	FDFT1	MSMO1	SC5D	SOAT1	SQLE
	KEGG2	0.029	KEGG_CYTOKINE_CYTOKINE_RECEPTOR_INTERACTION	CSF2RB	CSF2RA	IL2RA	IL7R	IL15	IL15RA	CRLF2	FLT3	CCR7	CXCL3	CCL17	CCL22	INHBA	LTB	TNFSF4	TNFRSF4	TNFSF14	TNFRSF14
	KEGG3	0.079	KEGG_MAPK_SIGNALING_PATHWAY	CASP3	IKBKG	RELA	MAP3K14	GADD45G	GADD45A	HSPA1B	HSPA6	RPS6KA3	MAPKAPK2	FLNA	GNA12	HSPB1	TAOK1	RELB	MAP3K13	MAP4K4	RAPGEF2
	KEGG4	0.15	KEGG_JAK_STAT_SIGNALING_PATHWAY	CSF2RB	CSF2RA	IL2RA	IL7R	IL15	IL15RA	CRLF2	CREBBP	SOCS1	PIM1	STAM	SOCS2
	KEGG5	0.031	KEGG_TRYPTOPHAN_METABOLISM	ACAT2	ALDH1B1	IL4I1	MAOA	AOC1	CYP1B1	IDO1
	KEGG6	0.15	KEGG_APOPTOSIS	CSF2RB	CASP3	IKBKG	RELA	MAP3K14	BIRC3	TRADD	RIPK1
	KEGG7	0.21	KEGG_P53_SIGNALING_PATHWAY	CASP3	GADD45G	GADD45A	CDK2	THBS1	SESN3	ZMAT3
	KEGG8	0.18	KEGG_TERPENOID_BACKBONE_BIOSYNTHESIS	ACAT2	HMGCS1	FDPS	MVD
	KEGG9	0.18	KEGG_PATHWAYS_IN_CANCER	CSF2RA	FLT3	CASP3	IKBKG	RELA	CREBBP	BIRC3	CDK2	GSK3B	TRAF1	TRAF4	HDAC2	ETS1	EGLN1
	KEGG10	0.34	KEGG_HEMATOPOIETIC_CELL_LINEAGE	CSF2RA	IL2RA	IL7R	FLT3	CD1B	CD1E	CD7
GSE165897's DC.NR	KEGG1	0.025	KEGG_OXIDATIVE_PHOSPHORYLATION	COX5B	COX6B1	COX7C	COX8A	UQCRQ	NDUFS7	NDUFA2	NDUFA3	NDUFB1	NDUFB2	NDUFB5	NDUFB7	NDUFB8	NDUFS6	ATP5F1C	ATP5F1E	ATP5MC1	ATP5MC2	NDUFA11	ATP5ME	ATP5MF
	KEGG2	0.12	KEGG_PARKINSONS_DISEASE	COX5B	COX6B1	COX7C	COX8A	UQCRQ	NDUFS7	NDUFA2	NDUFA3	NDUFB1	NDUFB2	NDUFB5	NDUFB7	NDUFB8	NDUFS6	ATP5F1C	ATP5F1E	ATP5MC1	ATP5MC2	UBE2L6
	KEGG3	0.15	KEGG_HUNTINGTONS_DISEASE	COX5B	COX6B1	COX7C	COX8A	UQCRQ	NDUFS7	NDUFA2	NDUFA3	NDUFB1	NDUFB2	NDUFB5	NDUFB7	NDUFB8	NDUFS6	ATP5F1C	ATP5F1E	ATP5MC1	ATP5MC2	GPX1	AP2S1
	KEGG4	0.045	KEGG_ALZHEIMERS_DISEASE	COX5B	COX6B1	COX7C	COX8A	UQCRQ	NDUFS7	NDUFA2	NDUFA3	NDUFB1	NDUFB2	NDUFB5	NDUFB7	NDUFB8	NDUFS6	ATP5F1C	ATP5F1E	ATP5MC1	ATP5MC2	GAPDH
	KEGG5	0.34	KEGG_LEISHMANIA_INFECTION	HLA-DRB1	HLA-DRB5	HLA-DMB	HLA-DQB1	FCGR1A	FCGR3A	FCGR2A	ITGB2	CYBA	NFKBIA	STAT1
	KEGG6	0.15	KEGG_ANTIGEN_PROCESSING_AND_PRESENTATION	HLA-DRB1	HLA-DRB5	HLA-DMB	HLA-DQB1	HLA-A	CTSS	LGMN	PSME1	PSME2	HSPA5
	KEGG7	0.44	KEGG_FC_GAMMA_R_MEDIATED_PHAGOCYTOSIS	FCGR1A	FCGR3A	FCGR2A	FCGR2B	RAC2	WAS	ARPC3	ARPC1B	ARPC2	CFL1
	KEGG8	0.33	KEGG_SYSTEMIC_LUPUS_ERYTHEMATOSUS	HLA-DRB1	HLA-DRB5	HLA-DMB	HLA-DQB1	FCGR1A	FCGR3A	FCGR2A	FCGR2B	H3-3B	H2BC21	MACROH2A1
	KEGG9	0.095	KEGG_HEMATOPOIETIC_CELL_LINEAGE	HLA-DRB1	HLA-DRB5	FCGR1A	ITGA5	CSF1R	CSF3R	CD38	CD9	CD37
	KEGG10	0.082	KEGG_ASTHMA	HLA-DRB1	HLA-DRB5	HLA-DMB	HLA-DQB1	FCER1G	FCER1A
GSE165897's B.R	KEGG1	NA	KEGG_AMINOACYL_TRNA_BIOSYNTHESIS	MARS1	LARS1	EPRS1	AARS1	FARSA	GARS1	HARS1	NARS1	RARS1	SARS1	TARS1	CARS1	YARS1
	KEGG2	0.047	KEGG_OXIDATIVE_PHOSPHORYLATION	SDHC	SDHD	MT-ATP8	NDUFA7	NDUFA8	NDUFAB1	NDUFB3	NDUFB6	NDUFC2	NDUFS1	NDUFV2	MT-ND6	ATP6V1E1	ATP6V0E1
	KEGG3	0.064	KEGG_PARKINSONS_DISEASE	SDHC	SDHD	MT-ATP8	NDUFA7	NDUFA8	NDUFAB1	NDUFB3	NDUFB6	NDUFC2	NDUFS1	NDUFV2	MT-ND6	PPID
	KEGG4	0.021	KEGG_ALZHEIMERS_DISEASE	SDHC	SDHD	MT-ATP8	NDUFA7	NDUFA8	NDUFAB1	NDUFB3	NDUFB6	NDUFC2	NDUFS1	NDUFV2	MAPK1	FADD	APP
	KEGG5	0.047	KEGG_HUNTINGTONS_DISEASE	SDHC	SDHD	MT-ATP8	NDUFA7	NDUFA8	NDUFAB1	NDUFB3	NDUFB6	NDUFC2	NDUFS1	NDUFV2	PPID	AP2B1	TP53
	KEGG6	0.25	KEGG_CYSTEINE_AND_METHIONINE_METABOLISM	AHCYL1	MAT2B	GOT1	GOT2	SRM	APIP	ADI1
	KEGG7	0.51	KEGG_SELENOAMINO_ACID_METABOLISM	MARS1	AHCYL1	MAT2B	METTL2B	TRMT11
	KEGG8	0.18	KEGG_PROTEASOME	PSMA2	PSMA5	PSMB2	PSMC2	PSMD1	PSMD2
	KEGG9	0.15	KEGG_PURINE_METABOLISM	POLD2	POLD4	POLR3K	POLR1C	NME6	DCK	NME1	ADSL	ADA	PAICS
	KEGG10	0.12	KEGG_PYRIMIDINE_METABOLISM	POLD2	POLD4	POLR3K	POLR1C	NME6	DCK	NME1	UMPS
GSE165897's B.NR	KEGG1	0.12	KEGG_VIRAL_MYOCARDITIS	HLA-DRA	HLA-DRB1	HLA-DMA	HLA-DMB	HLA-DOB	HLA-DPA1	HLA-DPB1	HLA-DQA1	RAC2	ACTB	ACTG1	CD55	CYCS
	KEGG2	0.075	KEGG_ANTIGEN_PROCESSING_AND_PRESENTATION	HLA-DRA	HLA-DRB1	HLA-DMA	HLA-DMB	HLA-DOB	HLA-DPA1	HLA-DPB1	HLA-DQA1	HSPA5	CTSS	IFI30	TAPBP	CD74
	KEGG3	0.075	KEGG_LEISHMANIA_INFECTION	HLA-DRA	HLA-DRB1	HLA-DMA	HLA-DMB	HLA-DOB	HLA-DPA1	HLA-DPB1	HLA-DQA1	TNF	JUN	CYBA	NFKBIA
	KEGG4	0.21	KEGG_ASTHMA	HLA-DRA	HLA-DRB1	HLA-DMA	HLA-DMB	HLA-DOB	HLA-DPA1	HLA-DPB1	HLA-DQA1	TNF
	KEGG5	0.15	KEGG_INTESTINAL_IMMUNE_NETWORK_FOR_IGA_PRODUCTION	HLA-DRA	HLA-DRB1	HLA-DMA	HLA-DMB	HLA-DOB	HLA-DPA1	HLA-DPB1	HLA-DQA1	CXCR4	TNFRSF13C
	KEGG6	0.21	KEGG_ALLOGRAFT_REJECTION	HLA-DRA	HLA-DRB1	HLA-DMA	HLA-DMB	HLA-DOB	HLA-DPA1	HLA-DPB1	HLA-DQA1	TNF
	KEGG7	0.21	KEGG_GRAFT_VERSUS_HOST_DISEASE	HLA-DRA	HLA-DRB1	HLA-DMA	HLA-DMB	HLA-DOB	HLA-DPA1	HLA-DPB1	HLA-DQA1	TNF
	KEGG8	0.21	KEGG_TYPE_I_DIABETES_MELLITUS	HLA-DRA	HLA-DRB1	HLA-DMA	HLA-DMB	HLA-DOB	HLA-DPA1	HLA-DPB1	HLA-DQA1	TNF
	KEGG9	0.21	KEGG_SYSTEMIC_LUPUS_ERYTHEMATOSUS	HLA-DRA	HLA-DRB1	HLA-DMA	HLA-DMB	HLA-DOB	HLA-DPA1	HLA-DPB1	HLA-DQA1	TNF	H3-3B	H2AJ	H2AC20
	KEGG10	0.18	KEGG_AUTOIMMUNE_THYROID_DISEASE	HLA-DRA	HLA-DRB1	HLA-DMA	HLA-DMB	HLA-DOB	HLA-DPA1	HLA-DPB1	HLA-DQA1
[truncated: 5 more columns]

## Sheet: Reactome
Extended data 2. Enriched GOBP, Hallmark, KEGG, and Reactome gene sets of 38 DE gene-lists and their AUC p-values. Related to Fig. S2.
Annptation:	These gene sets were obtained by using the Investigate Gene Set tool of the Molecular Signatures Database (MSigDB).P values < 0.05 are highlighted i
DE gene-list	Fig. S2D rownames	P-values	Gene sets	Genes
GSE154600's B.R	Reactome1	0.063	REACTOME_SRP_DEPENDENT_COTRANSLATIONAL_PROTEIN_TARGETING_TO_MEMBRANE	RPS6	RPS27	RPS7	FAU	RPS10	RPS12	RPS13	RPS15	RPS15A	RPS16	RPS17	RPS18	RPS19	RPS21	RPS25	RPS26	RPS28	RPS29	RPL35	RPL22L1	RPL36	RPL13	RPL17	RPL18	RPL18A	RPL21	RPL23A	RPL26	RPL27	RPL27A	RPL28	RPL32	RPL34	RPL36AL	RPL37	RPL37A	RPL38	RPL39	RPL41	RPL36A	RPLP1	RPLP2	RPL23	SEC61B	SEC61G	SPCS3
	Reactome2	0.21	REACTOME_EUKARYOTIC_TRANSLATION_ELONGATION	RPS6	RPS27	RPS7	FAU	RPS10	RPS12	RPS13	RPS15	RPS15A	RPS16	RPS17	RPS18	RPS19	RPS21	RPS25	RPS26	RPS28	RPS29	RPL35	RPL22L1	RPL36	RPL13	RPL17	RPL18	RPL18A	RPL21	RPL23A	RPL26	RPL27	RPL27A	RPL28	RPL32	RPL34	RPL36AL	RPL37	RPL37A	RPL38	RPL39	RPL41	RPL36A	RPLP1	RPLP2	RPL23	EEF2	EEF1B2
	Reactome3	0.097	REACTOME_RESPONSE_OF_EIF2AK4_GCN2_TO_AMINO_ACID_DEFICIENCY	RPS6	RPS27	RPS7	FAU	RPS10	RPS12	RPS13	RPS15	RPS15A	RPS16	RPS17	RPS18	RPS19	RPS21	RPS25	RPS26	RPS28	RPS29	RPL35	RPL22L1	RPL36	RPL13	RPL17	RPL18	RPL18A	RPL21	RPL23A	RPL26	RPL27	RPL27A	RPL28	RPL32	RPL34	RPL36AL	RPL37	RPL37A	RPL38	RPL39	RPL41	RPL36A	RPLP1	RPLP2	RPL23	EIF2S3	CEBPB	ATF4
	Reactome4	0.41	REACTOME_EUKARYOTIC_TRANSLATION_INITIATION	RPS6	RPS27	RPS7	FAU	RPS10	RPS12	RPS13	RPS15	RPS15A	RPS16	RPS17	RPS18	RPS19	RPS21	RPS25	RPS26	RPS28	RPS29	RPL35	RPL22L1	RPL36	RPL13	RPL17	RPL18	RPL18A	RPL21	RPL23A	RPL26	RPL27	RPL27A	RPL28	RPL32	RPL34	RPL36AL	RPL37	RPL37A	RPL38	RPL39	RPL41	RPL36A	RPLP1	RPLP2	RPL23	EIF2S3
	Reactome5	0.41	REACTOME_NONSENSE_MEDIATED_DECAY_NMD	RPS6	RPS27	RPS7	FAU	RPS10	RPS12	RPS13	RPS15	RPS15A	RPS16	RPS17	RPS18	RPS19	RPS21	RPS25	RPS26	RPS28	RPS29	RPL35	RPL22L1	RPL36	RPL13	RPL17	RPL18	RPL18A	RPL21	RPL23A	RPL26	RPL27	RPL27A	RPL28	RPL32	RPL34	RPL36AL	RPL37	RPL37A	RPL38	RPL39	RPL41	RPL36A	RPLP1	RPLP2	RPL23
	Reactome6	0.41	REACTOME_SELENOAMINO_ACID_METABOLISM	RPS6	RPS27	RPS7	FAU	RPS10	RPS12	RPS13	RPS15	RPS15A	RPS16	RPS17	RPS18	RPS19	RPS21	RPS25	RPS26	RPS28	RPS29	RPL35	RPL22L1	RPL36	RPL13	RPL17	RPL18	RPL18A	RPL21	RPL23A	RPL26	RPL27	RPL27A	RPL28	RPL32	RPL34	RPL36AL	RPL37	RPL37A	RPL38	RPL39	RPL41	RPL36A	RPLP1	RPLP2	RPL23
	Reactome7	0.0066	REACTOME_TRANSLATION	RPS6	RPS27	RPS7	FAU	RPS10	RPS12	RPS13	RPS15	RPS15A	RPS16	RPS17	RPS18	RPS19	RPS21	RPS25	RPS26	RPS28	RPS29	RPL35	RPL22L1	RPL36	RPL13	RPL17	RPL18	RPL18A	RPL21	RPL23A	RPL26	RPL27	RPL27A	RPL28	RPL32	RPL34	RPL36AL	RPL37	RPL37A	RPL38	RPL39	RPL41	RPL36A	RPLP1	RPLP2	RPL23	SEC61B	SEC61G	SPCS3
	Reactome8	0.028	REACTOME_CELLULAR_RESPONSES_TO_STIMULI	RPS6	RPS27	RPS7	FAU	RPS10	RPS12	RPS13	RPS15	RPS15A	RPS16	RPS17	RPS18	RPS19	RPS21	RPS25	RPS26	RPS28	RPS29	RPL35	RPL22L1	RPL36	RPL13	RPL17	RPL18	RPL18A	RPL21	RPL23A	RPL26	RPL27	RPL27A	RPL28	RPL32	RPL34	RPL36AL	RPL37	RPL37A	RPL38	RPL39	RPL41	RPL36A	RPLP1	RPLP2	RPL23	EIF2S3	CEBPB	ATF4
	Reactome9	0.097	REACTOME_CELLULAR_RESPONSE_TO_STARVATION	RPS6	RPS27	RPS7	FAU	RPS10	RPS12	RPS13	RPS15	RPS15A	RPS16	RPS17	RPS18	RPS19	RPS21	RPS25	RPS26	RPS28	RPS29	RPL35	RPL22L1	RPL36	RPL13	RPL17	RPL18	RPL18A	RPL21	RPL23A	RPL26	RPL27	RPL27A	RPL28	RPL32	RPL34	RPL36AL	RPL37	RPL37A	RPL38	RPL39	RPL41	RPL36A	RPLP1	RPLP2	RPL23	EIF2S3	CEBPB	ATF4
	Reactome10	0.45	REACTOME_INFLUENZA_INFECTION	RPS6	RPS27	RPS7	FAU	RPS10	RPS12	RPS13	RPS15	RPS15A	RPS16	RPS17	RPS18	RPS19	RPS21	RPS25	RPS26	RPS28	RPS29	RPL35	RPL22L1	RPL36	RPL13	RPL17	RPL18	RPL18A	RPL21	RPL23A	RPL26	RPL27	RPL27A	RPL28	RPL32	RPL34	RPL36AL	RPL37	RPL37A	RPL38	RPL39	RPL41	RPL36A	RPLP1	RPLP2	RPL23	POLR2L
GSE154600's B.NR	Reactome1	0.036	REACTOME_EXTRACELLULAR_MATRIX_ORGANIZATION	CTSD	CTSK	COL1A2	COL1A1	COL3A1	FN1	TIMP1	A2M	SPARC	VWF	SPP1	FBN1	COL4A2	COL5A1	COL5A2	COL6A1	COL6A2	COL6A3	HSPG2	DCN	MMP2	COL18A1	COL8A1	COL11A1	MMP7	MMP11	TPSAB1	HTRA1	VCAN	MATN3	LUM	COMP	BGN	PCOLCE	PXDN	CD151	SERPINH1	EFEMP2
	Reactome2	0.08	REACTOME_INNATE_IMMUNE_SYSTEM	CTSD	CTSK	TUBB4B	PPP2R1A	IGHV4-59	IGHV3-33	IGHV3-11	IGLV7-43	IGLV3-19	IGKV2D-28	IGKV1D-33	IGKV4-1	IGKV3-20	IGKV3-15	PSMD14	PSMC2	PSMC3	PSMD2	PSMC1	PSMA4	PSMA7	PSMB5	C3	AHCYL1	CTSA	CD14	S100A1	SERPING1	CLU	PSAP	CD63	FCER1G	ANXA2	SERPINB6	HSP90AA1	TUBB	HSP90AB1	POLR2H	WASF2	IGHG2	HSPA1A	IMPDH2	ATP6V1E1	C1QA	C1QB	C1QC
	Reactome3	0.046	REACTOME_ADAPTIVE_IMMUNE_SYSTEM	CTSD	CTSK	COL1A2	COL1A1	COL3A1	TUBB4B	PPP2R1A	IGHV4-59	IGHV3-33	IGHV3-11	IGLV7-43	IGLV3-19	IGKV2D-28	IGKV1D-33	IGKV4-1	IGKV3-20	IGKV3-15	PSMD14	PSMC2	PSMC3	PSMD2	PSMC1	PSMA4	PSMA7	PSMB5	C3	AHCYL1	CTSA	CD14	S100A1	TUBA1A	TUBA1B	TUBA1C	CENPE	KIF20A	KIF5B	IGHM	DYNC1I2	UBE2C	CDC20	UBE2V2	AP2M1	AP2S1	AP2B1	CLTA	FBXO2
	Reactome4	0.084	REACTOME_HEMOSTASIS	COL1A2	COL1A1	FN1	TIMP1	A2M	SPARC	VWF	TUBB4B	PPP2R1A	IGHV4-59	IGHV3-33	IGHV3-11	IGLV7-43	IGLV3-19	IGKV2D-28	IGKV1D-33	IGKV4-1	IGKV3-20	IGKV3-15	SERPING1	CLU	PSAP	CD63	FCER1G	ANXA2	SERPINB6	TUBA1A	TUBA1B	TUBA1C	CENPE	KIF20A	KIF5B	IGHM	HDAC2	CD9	GNG11	APLP2	IGHA2	SOD1	MAGED2	CTSW	ISLR	LGALS3BP	RARRES2	SELENOP	TIMP3
	Reactome5	0.17	REACTOME_DEGRADATION_OF_THE_EXTRACELLULAR_MATRIX	CTSD	CTSK	COL1A2	COL1A1	COL3A1	FN1	TIMP1	A2M	SPP1	FBN1	COL4A2	COL5A1	COL5A2	COL6A1	COL6A2	COL6A3	HSPG2	DCN	MMP2	COL18A1	COL8A1	COL11A1	MMP7	MMP11	TPSAB1	HTRA1
	Reactome6	0.12	REACTOME_CELL_CYCLE	TUBB4B	PPP2R1A	PSMD14	PSMC2	PSMC3	PSMD2	PSMC1	PSMA4	PSMA7	PSMB5	HSP90AA1	TUBB	HSP90AB1	POLR2H	TUBA1A	TUBA1B	TUBA1C	CENPE	KIF20A	DYNC1I2	UBE2C	CDC20	UBE2V2	BANF1	POLR2G	BIRC5	AURKB	RAD21	CETN2	CDKN2A	TOP2A	PLK1	PTTG1	BUB1B	NUDC	ZWILCH	NCAPG	OPTN	HMMR	CKS1B	RRM2	TYMS	POLD2	CLSPN	RUVBL2	CENPW
	Reactome7	0.067	REACTOME_INFECTIOUS_DISEASE	TUBB4B	IGHV4-59	IGHV3-33	IGHV3-11	IGLV7-43	IGLV3-19	IGKV2D-28	IGKV1D-33	IGKV4-1	IGKV3-20	IGKV3-15	PSMD14	PSMC2	PSMC3	PSMD2	PSMC1	PSMA4	PSMA7	PSMB5	C3	AHCYL1	HSP90AA1	TUBB	HSP90AB1	POLR2H	WASF2	IGHG2	HSPA1A	IMPDH2	TUBA1A	TUBA1B	TUBA1C	DYNC1I2	AP2M1	AP2S1	AP2B1	CLTA	HDAC2	CD9	GNG11	BANF1	POLR2G	EGFR	CEBPD	RPL39L	VPS28
	Reactome8	0.18	REACTOME_CELL_CYCLE_MITOTIC	TUBB4B	PPP2R1A	PSMD14	PSMC2	PSMC3	PSMD2	PSMC1	PSMA4	PSMA7	PSMB5	HSP90AA1	TUBB	HSP90AB1	TUBA1A	TUBA1B	TUBA1C	CENPE	KIF20A	DYNC1I2	UBE2C	CDC20	BANF1	BIRC5	AURKB	RAD21	CETN2	CDKN2A	TOP2A	PLK1	PTTG1	BUB1B	NUDC	ZWILCH	NCAPG	OPTN	HMMR	CKS1B	RRM2	TYMS	POLD2
	Reactome9	0.046	REACTOME_POST_TRANSLATIONAL_PROTEIN_MODIFICATION	FN1	TIMP1	SPP1	FBN1	VCAN	MATN3	TUBB4B	PSMD14	PSMC2	PSMC3	PSMD2	PSMC1	PSMA4	PSMA7	PSMB5	C3	CTSA	TUBA1A	TUBA1B	TUBA1C	DYNC1I2	UBE2C	CDC20	UBE2V2	FBXO2	ASB2	UBA1	HDAC2	APLP2	BIRC5	AURKB	RAD21	CETN2	CDKN2A	TOP2A	CLSPN	APOE	IGFBP7	MSLN	MFGE8	IGFBP4	IGFBP5	CCN1	LGALS1	MXRA8	SPARCL1
	Reactome10	0.055	REACTOME_SEPARATION_OF_SISTER_CHROMATIDS	TUBB4B	PPP2R1A	PSMD14	PSMC2	PSMC3	PSMD2	PSMC1	PSMA4	PSMA7	PSMB5	TUBA1A	TUBA1B	TUBA1C	CENPE	DYNC1I2	UBE2C	CDC20	BIRC5	AURKB	RAD21	PLK1	PTTG1	BUB1B	NUDC	ZWILCH
GSE154600's CD4T.R	Reactome1	0.14	REACTOME_EUKARYOTIC_TRANSLATION_ELONGATION	UBA52	RPS27	FAU	RPS10	RPS12	RPS13	RPS15	RPS15A	RPS17	RPS18	RPS19	RPS21	RPS25	RPS28	RPS29	RPL35	RPL36	RPL13	RPL17	RPL18A	RPL21	RPL23A	RPL26	RPL27	RPL30	RPL27A	RPL28	RPL31	RPL32	RPL34	RPL37	RPL37A	RPL38	RPL39	RPL41	RPL36A	RPLP1	RPLP2	RPL23	EEF2	EEF1G
	Reactome2	0.17	REACTOME_RESPONSE_OF_EIF2AK4_GCN2_TO_AMINO_ACID_DEFICIENCY	UBA52	RPS27	FAU	RPS10	RPS12	RPS13	RPS15	RPS15A	RPS17	RPS18	RPS19	RPS21	RPS25	RPS28	RPS29	RPL35	RPL36	RPL13	RPL17	RPL18A	RPL21	RPL23A	RPL26	RPL27	RPL30	RPL27A	RPL28	RPL31	RPL32	RPL34	RPL37	RPL37A	RPL38	RPL39	RPL41	RPL36A	RPLP1	RPLP2	RPL23	CEBPB
	Reactome3	0.14	REACTOME_SRP_DEPENDENT_COTRANSLATIONAL_PROTEIN_TARGETING_TO_MEMBRANE	UBA52	RPS27	FAU	RPS10	RPS12	RPS13	RPS15	RPS15A	RPS17	RPS18	RPS19	RPS21	RPS25	RPS28	RPS29	RPL35	RPL36	RPL13	RPL17	RPL18A	RPL21	RPL23A	RPL26	RPL27	RPL30	RPL27A	RPL28	RPL31	RPL32	RPL34	RPL37	RPL37A	RPL38	RPL39	RPL41	RPL36A	RPLP1	RPLP2	RPL23	RPN1	SEC61G
	Reactome4	0.08	REACTOME_NONSENSE_MEDIATED_DECAY_NMD	UBA52	RPS27	FAU	RPS10	RPS12	RPS13	RPS15	RPS15A	RPS17	RPS18	RPS19	RPS21	RPS25	RPS28	RPS29	RPL35	RPL36	RPL13	RPL17	RPL18A	RPL21	RPL23A	RPL26	RPL27	RPL30	RPL27A	RPL28	RPL31	RPL32	RPL34	RPL37	RPL37A	RPL38	RPL39	RPL41	RPL36A	RPLP1	RPLP2	RPL23	GSPT1	SMG1
	Reactome5	0.14	REACTOME_EUKARYOTIC_TRANSLATION_INITIATION	UBA52	RPS27	FAU	RPS10	RPS12	RPS13	RPS15	RPS15A	RPS17	RPS18	RPS19	RPS21	RPS25	RPS28	RPS29	RPL35	RPL36	RPL13	RPL17	RPL18A	RPL21	RPL23A	RPL26	RPL27	RPL30	RPL27A	RPL28	RPL31	RPL32	RPL34	RPL37	RPL37A	RPL38	RPL39	RPL41	RPL36A	RPLP1	RPLP2	RPL23	EIF4B
	Reactome6	0.057	REACTOME_INFLUENZA_INFECTION	UBA52	RPS27	FAU	RPS10	RPS12	RPS13	RPS15	RPS15A	RPS17	RPS18	RPS19	RPS21	RPS25	RPS28	RPS29	RPL35	RPL36	RPL13	RPL17	RPL18A	RPL21	RPL23A	RPL26	RPL27	RPL30	RPL27A	RPL28	RPL31	RPL32	RPL34	RPL37	RPL37A	RPL38	RPL39	RPL41	RPL36A	RPLP1	RPLP2	RPL23	NUP98	NUP58	NUP210	POLR2L
	Reactome7	0.17	REACTOME_SELENOAMINO_ACID_METABOLISM	UBA52	RPS27	FAU	RPS10	RPS12	RPS13	RPS15	RPS15A	RPS17	RPS18	RPS19	RPS21	RPS25	RPS28	RPS29	RPL35	RPL36	RPL13	RPL17	RPL18A	RPL21	RPL23A	RPL26	RPL27	RPL30	RPL27A	RPL28	RPL31	RPL32	RPL34	RPL37	RPL37A	RPL38	RPL39	RPL41	RPL36A	RPLP1	RPLP2	RPL23
	Reactome8	0.12	REACTOME_CELLULAR_RESPONSE_TO_STARVATION	UBA52	RPS27	FAU	RPS10	RPS12	RPS13	RPS15	RPS15A	RPS17	RPS18	RPS19	RPS21	RPS25	RPS28	RPS29	RPL35	RPL36	RPL13	RPL17	RPL18A	RPL21	RPL23A	RPL26	RPL27	RPL30	RPL27A	RPL28	RPL31	RPL32	RPL34	RPL37	RPL37A	RPL38	RPL39	RPL41	RPL36A	RPLP1	RPLP2	RPL23	CEBPB	SESN1
	Reactome9	0.17	REACTOME_REGULATION_OF_EXPRESSION_OF_SLITS_AND_ROBOS	UBA52	RPS27	FAU	RPS10	RPS12	RPS13	RPS15	RPS15A	RPS17	RPS18	RPS19	RPS21	RPS25	RPS28	RPS29	RPL35	RPL36	RPL13	RPL17	RPL18A	RPL21	RPL23A	RPL26	RPL27	RPL30	RPL27A	RPL28	RPL31	RPL32	RPL34	RPL37	RPL37A	RPL38	RPL39	RPL41	RPL36A	RPLP1	RPLP2	RPL23	GSPT1	PSMD9	PSME4
	Reactome10	0.12	REACTOME_SIGNALING_BY_ROBO_RECEPTORS	UBA52	RPS27	FAU	RPS10	RPS12	RPS13	RPS15	RPS15A	RPS17	RPS18	RPS19	RPS21	RPS25	RPS28	RPS29	RPL35	RPL36	RPL13	RPL17	RPL18A	RPL21	RPL23A	RPL26	RPL27	RPL30	RPL27A	RPL28	RPL31	RPL32	RPL34	RPL37	RPL37A	RPL38	RPL39	RPL41	RPL36A	RPLP1	RPLP2	RPL23	GSPT1	PSMD9	PSME4	PRKCA	NCK2	NELL2
GSE154600's CD4T.NR	Reactome1	0.036	REACTOME_EXTRACELLULAR_MATRIX_ORGANIZATION	MMP9	TIMP2	APP	CTSL	CTSK	MMP2	FN1	TIMP1	SPP1	VCAN	COL1A2	COL1A1	COL3A1	COL4A1	COL4A2	COL5A1	COL5A2	COL6A1	COL6A2	COL6A3	COL18A1	COL8A1	COL11A1	MMP7	MMP11	MMP14	A2M	HSPG2	DCN	HTRA1	PCOLCE	LOXL1	PXDN	CD151	SERPINH1	P4HA1	SPARC	VWF	ACTN1	LUM	COMP	BGN	TRAPPC4	FBLN1	EFEMP2	MFAP1
	Reactome2	0.041	REACTOME_INNATE_IMMUNE_SYSTEM	MMP9	TIMP2	APP	CTSL	CTSK	C3	CST3	CFD	PSAP	CD63	PSMD14	PSMD2	ANXA2	HSP90AA1	LCN2	TUBB4B	CTSH	FCER1G	CTSZ	RAB31	MLEC	SERPINB6	ATP6V1D	TYROBP	CD14	HSP90AB1	HSPA1A	HSPA1B	GSTP1	PRDX6	HSPA6	TUBB	C3AR1	FTL	GSN	CCT2	PGM1	PKM	LYZ	NPC2	AGPAT2	CPNE3	VAT1	PRDX4	FGL2	CHI3L1
	Reactome3	0.046	REACTOME_NEUTROPHIL_DEGRANULATION	MMP9	TIMP2	C3	CST3	CFD	PSAP	CD63	PSMD14	PSMD2	ANXA2	HSP90AA1	LCN2	TUBB4B	CTSH	FCER1G	CTSZ	RAB31	MLEC	SERPINB6	ATP6V1D	TYROBP	CD14	HSP90AB1	HSPA1A	HSPA1B	GSTP1	PRDX6	HSPA6	TUBB	C3AR1	FTL	GSN	CCT2	PGM1	PKM	LYZ	NPC2	AGPAT2	CPNE3	VAT1	PRDX4	FGL2	CHI3L1	GRN	SLPI	C1orf35
	Reactome4	0.046	REACTOME_REGULATION_OF_INSULIN_LIKE_GROWTH_FACTOR_IGF_TRANSPORT_AND_UPTAKE_BY_INSULIN_LIKE_GROWTH_FACTOR_BINDING_PROTEINS_IGFBPS	APP	MMP2	FN1	TIMP1	SPP1	VCAN	C3	CST3	GAS6	APLP2	CALU	APOE	IGFBP7	MFGE8	IGFBP3	MSLN	PRSS23	IGFBP4	IGFBP5	CCN1	LGALS1	MXRA8	RCN1	VWA1	SPARCL1	GZMH	IGFBP6
	Reactome5	0.12	REACTOME_DEGRADATION_OF_THE_EXTRACELLULAR_MATRIX	MMP9	TIMP2	CTSL	CTSK	MMP2	FN1	TIMP1	SPP1	COL1A2	COL1A1	COL3A1	COL4A1	COL4A2	COL5A1	COL5A2	COL6A1	COL6A2	COL6A3	COL18A1	COL8A1	COL11A1	MMP7	MMP11	MMP14	A2M	HSPG2	DCN	HTRA1
	Reactome6	0.06	REACTOME_ASSEMBLY_OF_COLLAGEN_FIBRILS_AND_OTHER_MULTIMERIC_STRUCTURES	MMP9	CTSL	COL1A2	COL1A1	COL3A1	COL4A1	COL4A2	COL5A1	COL5A2	COL6A1	COL6A2	COL6A3	COL18A1	COL8A1	COL11A1	MMP7	PCOLCE	LOXL1	PXDN	CD151
	Reactome7	0.06	REACTOME_COLLAGEN_DEGRADATION	MMP9	CTSL	CTSK	MMP2	COL1A2	COL1A1	COL3A1	COL4A1	COL4A2	COL5A1	COL5A2	COL6A1	COL6A2	COL6A3	COL18A1	COL8A1	COL11A1	MMP7	MMP11	MMP14
	Reactome8	0.071	REACTOME_COLLAGEN_FORMATION	MMP9	CTSL	COL1A2	COL1A1	COL3A1	COL4A1	COL4A2	COL5A1	COL5A2	COL6A1	COL6A2	COL6A3	COL18A1	COL8A1	COL11A1	MMP7	PCOLCE	LOXL1	PXDN	CD151	SERPINH1	P4HA1
	Reactome9	0.046	REACTOME_RESPONSE_TO_ELEVATED_PLATELET_CYTOSOLIC_CA2	APP	FN1	TIMP1	A2M	SPARC	VWF	ACTN1	CFD	PSAP	CD63	SERPING1	CLU	GAS6	APLP2	CALU	CD9	MAGED2	ECM1	ISLR	LGALS3BP	SCCPDH	RARRES2	SELENOP	TIMP3
	Reactome10	0.098	REACTOME_CYTOKINE_SIGNALING_IN_IMMUNE_SYSTEM	MMP9	APP	MMP2	FN1	TIMP1	COL1A2	PSMD14	PSMD2	ANXA2	HSP90AA1	LCN2	UBB	UBC	PSMC1	PSMA4	PSMB5	MUC1	IL1B	IGHG1	BCL2L1	SEC13	HLA-DPA1	HLA-DPB1	HLA-DQA1	HLA-DQB1	HLA-DRA	HLA-DRB1	HLA-DRB5	EGR1	CCL2	IRF4	CCND1	FSCN1	TNFRSF1A	CXCL2	CXCL10	CCL4	CCL3	CCL3L1	IL1R2	IFNG	IFNGR2	OAS1	IFITM3	IFI27	LTA
GSE154600's CD8T.R	Reactome1	0.12	REACTOME_CELLULAR_RESPONSES_TO_STIMULI	RPS27	FAU	RPS10	RPS15A	RPS17	RPS21	RPS25	RPS28	RPS29	RPL36	RPL17	RPL21	RPL23A	RPL27	RPL34	RPL38	RPL39	RPL41	RPL36A	RPLP2	CEBPB	PSMD9	NFKB1	CUL3	CAPZA1	UBE2S	NCF1	DCTN6	NUP98	MAPK1	MAP2K3	TXNIP	EXOSC6	TFDP1	HELZ2	MT2A	MAPKAPK5	CBX6	FKBP5	H1-2	MT1E	MT1F	MT1G	MT1X	ETS1	HERPUD1
	Reactome2	0.12	REACTOME_EUKARYOTIC_TRANSLATION_ELONGATION	RPS27	FAU	RPS10	RPS15A	RPS17	RPS21	RPS25	RPS28	RPS29	RPL36	RPL17	RPL21	RPL23A	RPL27	RPL34	RPL38	RPL39	RPL41	RPL36A	RPLP2	EEF1G
	Reactome3	0.12	REACTOME_RESPONSE_OF_EIF2AK4_GCN2_TO_AMINO_ACID_DEFICIENCY	RPS27	FAU	RPS10	RPS15A	RPS17	RPS21	RPS25	RPS28	RPS29	RPL36	RPL17	RPL21	RPL23A	RPL27	RPL34	RPL38	RPL39	RPL41	RPL36A	RPLP2	CEBPB
	Reactome4	0.33	REACTOME_ADAPTIVE_IMMUNE_SYSTEM	PSMD9	NFKB1	CUL3	CAPZA1	UBE2S	NCF1	DCTN6	PPP3CB	VASP	FYN	CD28	PDCD1	DNM2	SIAH2	PPP2R5C	RAF1	PPP2R5A	SOCS1	RIPK2	INPP5D	HLA-DQA2	RICTOR	PRKCB	CTLA4	TRAT1	S100A8	RASGRP2	MALT1	ITK	KLRD1	THEM4	FBXL3	RCHY1	RNF115	RNF138	ZNRF1	CBLB	TAP2	ERAP2	ORAI1	SIPA1	HCST	SLAMF6	CLEC2D	PILRB	KLRB1
	Reactome5	0.12	REACTOME_SRP_DEPENDENT_COTRANSLATIONAL_PROTEIN_TARGETING_TO_MEMBRANE	RPS27	FAU	RPS10	RPS15A	RPS17	RPS21	RPS25	RPS28	RPS29	RPL36	RPL17	RPL21	RPL23A	RPL27	RPL34	RPL38	RPL39	RPL41	RPL36A	RPLP2	RPN1
	Reactome6	0.053	REACTOME_NONSENSE_MEDIATED_DECAY_NMD	RPS27	FAU	RPS10	RPS15A	RPS17	RPS21	RPS25	RPS28	RPS29	RPL36	RPL17	RPL21	RPL23A	RPL27	RPL34	RPL38	RPL39	RPL41	RPL36A	RPLP2	SMG1
	Reactome7	0.12	REACTOME_SELENOAMINO_ACID_METABOLISM	RPS27	FAU	RPS10	RPS15A	RPS17	RPS21	RPS25	RPS28	RPS29	RPL36	RPL17	RPL21	RPL23A	RPL27	RPL34	RPL38	RPL39	RPL41	RPL36A	RPLP2
	Reactome8	0.12	REACTOME_EUKARYOTIC_TRANSLATION_INITIATION	RPS27	FAU	RPS10	RPS15A	RPS17	RPS21	RPS25	RPS28	RPS29	RPL36	RPL17	RPL21	RPL23A	RPL27	RPL34	RPL38	RPL39	RPL41	RPL36A	RPLP2
	Reactome9	0.12	REACTOME_SIGNALING_BY_ROBO_RECEPTORS	RPS27	FAU	RPS10	RPS15A	RPS17	RPS21	RPS25	RPS28	RPS29	RPL36	RPL17	RPL21	RPL23A	RPL27	RPL34	RPL38	RPL39	RPL41	RPL36A	RPLP2	PSMD9	PPP3CB	VASP	NCK2	NELL2
	Reactome10	0.12	REACTOME_INFLUENZA_INFECTION	RPS27	FAU	RPS10	RPS15A	RPS17	RPS21	RPS25	RPS28	RPS29	RPL36	RPL17	RPL21	RPL23A	RPL27	RPL34	RPL38	RPL39	RPL41	RPL36A	RPLP2	NUP98	TGFB1
GSE154600's CD8T.NR	Reactome1	0.04	REACTOME_EXTRACELLULAR_MATRIX_ORGANIZATION	APP	MMP9	TIMP2	CTSL	CTSK	MMP2	FN1	TIMP1	SPP1	VCAN	COL1A2	COL1A1	COL3A1	COL4A1	COL4A2	COL5A1	COL5A2	COL6A1	COL6A2	COL6A3	COL11A1	COL18A1	COL8A1	MMP7	MMP11	MMP14	A2M	HSPG2	DCN	HTRA1	PCOLCE	LOXL1	PXDN	CD151	SERPINH1	P4HA1	PLOD1	SPARC	VWF	ACTN1	LUM	COMP	BGN	ICAM1	FBLN1	EFEMP2
	Reactome2	0.041	REACTOME_INNATE_IMMUNE_SYSTEM	APP	MMP9	TIMP2	CTSL	CTSK	C3	CST3	PSAP	CD63	FCER1G	TUBB4B	PLAUR	HBB	ANXA2	PRCP	SERPINB6	HSP90AA1	PSMD14	PSMD1	PSMD7	CD59	CTSZ	RAB31	MLEC	HSP90AB1	HSPA1A	HSPA1B	HSPA6	TYROBP	LCN2	TUBB	CTSH	CD14	FTL	CCT2	GSN	NPC2	LYZ	PKM	CPNE3	VAT1	PRDX4	CHI3L1	GRN	SLPI	CD68
	Reactome3	0.084	REACTOME_REGULATION_OF_INSULIN_LIKE_GROWTH_FACTOR_IGF_TRANSPORT_AND_UPTAKE_BY_INSULIN_LIKE_GROWTH_FACTOR_BINDING_PROTEINS_IGFBPS	APP	MMP2	FN1	TIMP1	SPP1	VCAN	C3	CST3	IGF1	GAS6	APLP2	CALU	APOE	IGFBP7	MFGE8	IGFBP3	MSLN	FSTL1	PRSS23	IGFBP4	IGFBP5	CCN1	LGALS1	MXRA8	RCN1	VWA1	SPARCL1	IGFBP2	IGFBP6
	Reactome4	0.12	REACTOME_DEGRADATION_OF_THE_EXTRACELLULAR_MATRIX	MMP9	TIMP2	CTSL	CTSK	MMP2	FN1	TIMP1	SPP1	COL1A2	COL1A1	COL3A1	COL4A1	COL4A2	COL5A1	COL5A2	COL6A1	COL6A2	COL6A3	COL11A1	COL18A1	COL8A1	MMP7	MMP11	MMP14	A2M	HSPG2	DCN	HTRA1
	Reactome5	0.067	REACTOME_NEUTROPHIL_DEGRANULATION	MMP9	TIMP2	C3	CST3	PSAP	CD63	FCER1G	TUBB4B	PLAUR	HBB	ANXA2	PRCP	SERPINB6	HSP90AA1	PSMD14	PSMD1	PSMD7	CD59	CTSZ	RAB31	MLEC	HSP90AB1	HSPA1A	HSPA1B	HSPA6	TYROBP	LCN2	TUBB	CTSH	CD14	FTL	CCT2	GSN	NPC2	LYZ	PKM	CPNE3	VAT1	PRDX4	CHI3L1	GRN	SLPI	CD68
	Reactome6	0.071	REACTOME_COLLAGEN_FORMATION	MMP9	CTSL	COL1A2	COL1A1	COL3A1	COL4A1	COL4A2	COL5A1	COL5A2	COL6A1	COL6A2	COL6A3	COL11A1	COL18A1	COL8A1	MMP7	PCOLCE	LOXL1	PXDN	CD151	SERPINH1	P4HA1	PLOD1
	Reactome7	0.06	REACTOME_ASSEMBLY_OF_COLLAGEN_FIBRILS_AND_OTHER_MULTIMERIC_STRUCTURES	MMP9	CTSL	COL1A2	COL1A1	COL3A1	COL4A1	COL4A2	COL5A1	COL5A2	COL6A1	COL6A2	COL6A3	COL11A1	COL18A1	COL8A1	MMP7	PCOLCE	LOXL1	PXDN	CD151
	Reactome8	0.06	REACTOME_COLLAGEN_DEGRADATION	MMP9	CTSL	CTSK	MMP2	COL1A2	COL1A1	COL3A1	COL4A1	COL4A2	COL5A1	COL5A2	COL6A1	COL6A2	COL6A3	COL11A1	COL18A1	COL8A1	MMP7	MMP11	MMP14
	Reactome9	0.067	REACTOME_RESPONSE_TO_ELEVATED_PLATELET_CYTOSOLIC_CA2	APP	FN1	TIMP1	A2M	SPARC	VWF	ACTN1	PSAP	CD63	SERPING1	CLU	IGF1	GAS6	APLP2	CALU	VEGFB	CD9	ECM1	ISLR	LGALS3BP	SCCPDH	RARRES2	SELENOP	CHID1	TIMP3
	Reactome10	0.011	REACTOME_PLATELET_ACTIVATION_SIGNALING_AND_AGGREGATION	APP	FN1	TIMP1	COL1A2	COL1A1	A2M	SPARC	VWF	ACTN1	PSAP	CD63	FCER1G	SERPING1	CLU	SHC1	PLCG2	IGF1	GAS6	APLP2	CALU	VEGFB	CD9	ECM1	ISLR	LGALS3BP	SCCPDH	RARRES2	SELENOP	CHID1	TIMP3	GNG11
GSE154600's Fibroblast.R	Reactome1	0.08	REACTOME_EUKARYOTIC_TRANSLATION_ELONGATION	RPS6	RPS27	RPS7	FAU	RPS10	RPS12	RPS13	RPS15	RPS15A	RPS16	RPS17	RPS18	RPS19	RPS21	RPS24	RPS25	RPS28	RPS29	UBA52	RPLP0	RPL35	RPL22L1	RPL36	RPL12	RPL13	RPL17	RPL18	RPL18A	RPL21	RPL22	RPL23A	RPL24	RPL26	RPL27	RPL30	RPL27A	RPL28	RPL31	RPL32	RPL34	RPL35A	RPL37	RPL37A	RPL38	RPL39	RPL41
	Reactome2	0.22	REACTOME_RESPONSE_OF_EIF2AK4_GCN2_TO_AMINO_ACID_DEFICIENCY	RPS6	RPS27	RPS7	FAU	RPS10	RPS12	RPS13	RPS15	RPS15A	RPS16	RPS17	RPS18	RPS19	RPS21	RPS24	RPS25	RPS28	RPS29	UBA52	RPLP0	RPL35	RPL22L1	RPL36	RPL12	RPL13	RPL17	RPL18	RPL18A	RPL21	RPL22	RPL23A	RPL24	RPL26	RPL27	RPL30	RPL27A	RPL28	RPL31	RPL32	RPL34	RPL35A	RPL37	RPL37A	RPL38	RPL39	RPL41
	Reactome3	0.17	REACTOME_SRP_DEPENDENT_COTRANSLATIONAL_PROTEIN_TARGETING_TO_MEMBRANE	RPS6	RPS27	RPS7	FAU	RPS10	RPS12	RPS13	RPS15	RPS15A	RPS16	RPS17	RPS18	RPS19	RPS21	RPS24	RPS25	RPS28	RPS29	UBA52	RPLP0	RPL35	RPL22L1	RPL36	RPL12	RPL13	RPL17	RPL18	RPL18A	RPL21	RPL22	RPL23A	RPL24	RPL26	RPL27	RPL30	RPL27A	RPL28	RPL31	RPL32	RPL34	RPL35A	RPL37	RPL37A	RPL38	RPL39	RPL41
	Reactome4	0.14	REACTOME_EUKARYOTIC_TRANSLATION_INITIATION	RPS6	RPS27	RPS7	FAU	RPS10	RPS12	RPS13	RPS15	RPS15A	RPS16	RPS17	RPS18	RPS19	RPS21	RPS24	RPS25	RPS28	RPS29	UBA52	RPLP0	RPL35	RPL22L1	RPL36	RPL12	RPL13	RPL17	RPL18	RPL18A	RPL21	RPL22	RPL23A	RPL24	RPL26	RPL27	RPL30	RPL27A	RPL28	RPL31	RPL32	RPL34	RPL35A	RPL37	RPL37A	RPL38	RPL39	RPL41
	Reactome5	0.17	REACTOME_NONSENSE_MEDIATED_DECAY_NMD	RPS6	RPS27	RPS7	FAU	RPS10	RPS12	RPS13	RPS15	RPS15A	RPS16	RPS17	RPS18	RPS19	RPS21	RPS24	RPS25	RPS28	RPS29	UBA52	RPLP0	RPL35	RPL22L1	RPL36	RPL12	RPL13	RPL17	RPL18	RPL18A	RPL21	RPL22	RPL23A	RPL24	RPL26	RPL27	RPL30	RPL27A	RPL28	RPL31	RPL32	RPL34	RPL35A	RPL37	RPL37A	RPL38	RPL39	RPL41
	Reactome6	0.14	REACTOME_SELENOAMINO_ACID_METABOLISM	RPS6	RPS27	RPS7	FAU	RPS10	RPS12	RPS13	RPS15	RPS15A	RPS16	RPS17	RPS18	RPS19	RPS21	RPS24	RPS25	RPS28	RPS29	UBA52	RPLP0	RPL35	RPL22L1	RPL36	RPL12	RPL13	RPL17	RPL18	RPL18A	RPL21	RPL22	RPL23A	RPL24	RPL26	RPL27	RPL30	RPL27A	RPL28	RPL31	RPL32	RPL34	RPL35A	RPL37	RPL37A	RPL38	RPL39	RPL41
	Reactome7	0.08	REACTOME_TRANSLATION	RPS6	RPS27	RPS7	FAU	RPS10	RPS12	RPS13	RPS15	RPS15A	RPS16	RPS17	RPS18	RPS19	RPS21	RPS24	RPS25	RPS28	RPS29	UBA52	RPLP0	RPL35	RPL22L1	RPL36	RPL12	RPL13	RPL17	RPL18	RPL18A	RPL21	RPL22	RPL23A	RPL24	RPL26	RPL27	RPL30	RPL27A	RPL28	RPL31	RPL32	RPL34	RPL35A	RPL37	RPL37A	RPL38	RPL39	RPL41
	Reactome8	0.22	REACTOME_CELLULAR_RESPONSE_TO_STARVATION	RPS6	RPS27	RPS7	FAU	RPS10	RPS12	RPS13	RPS15	RPS15A	RPS16	RPS17	RPS18	RPS19	RPS21	RPS24	RPS25	RPS28	RPS29	UBA52	RPLP0	RPL35	RPL22L1	RPL36	RPL12	RPL13	RPL17	RPL18	RPL18A	RPL21	RPL22	RPL23A	RPL24	RPL26	RPL27	RPL30	RPL27A	RPL28	RPL31	RPL32	RPL34	RPL35A	RPL37	RPL37A	RPL38	RPL39	RPL41
	Reactome9	0.099	REACTOME_INFLUENZA_INFECTION	RPS6	RPS27	RPS7	FAU	RPS10	RPS12	RPS13	RPS15	RPS15A	RPS16	RPS17	RPS18	RPS19	RPS21	RPS24	RPS25	RPS28	RPS29	UBA52	RPLP0	RPL35	RPL22L1	RPL36	RPL12	RPL13	RPL17	RPL18	RPL18A	RPL21	RPL22	RPL23A	RPL24	RPL26	RPL27	RPL30	RPL27A	RPL28	RPL31	RPL32	RPL34	RPL35A	RPL37	RPL37A	RPL38	RPL39	RPL41
	Reactome10	0.22	REACTOME_REGULATION_OF_EXPRESSION_OF_SLITS_AND_ROBOS	RPS6	RPS27	RPS7	FAU	RPS10	RPS12	RPS13	RPS15	RPS15A	RPS16	RPS17	RPS18	RPS19	RPS21	RPS24	RPS25	RPS28	RPS29	UBA52	RPLP0	RPL35	RPL22L1	RPL36	RPL12	RPL13	RPL17	RPL18	RPL18A	RPL21	RPL22	RPL23A	RPL24	RPL26	RPL27	RPL30	RPL27A	RPL28	RPL31	RPL32	RPL34	RPL35A	RPL37	RPL37A	RPL38	RPL39	RPL41
GSE154600's Fibroblast.NR	Reactome1	0.028	REACTOME_INNATE_IMMUNE_SYSTEM	PSMD14	PSMB1	PSMC3	PSMD1	PSMD2	PSMD7	PSMD13	PSMC1	PSMA3	PSMA4	PSMA7	PSMB5	PSMB6	PSMC4	PSMC5	PSMD8	UBB	UBC	TUBB4B	HSP90AA1	HSP90AB1	ACTB	WASL	HLA-A	XRCC5	HSPA1A	CALM1	IGLC2	IGHG1	MYO1C	WASF2	SUGT1	TYROBP	CAP1	CD55	CTSZ	RAB31	MLEC	PLAUR	CD14	DBNL	HBB	HSPA1B	HLA-B	HLA-C	CTSD
	Reactome2	0.22	REACTOME_THE_ROLE_OF_GTSE1_IN_G2_M_PROGRESSION_AFTER_G2_CHECKPOINT	PSMD14	PSMB1	PSMC3	PSMD1	PSMD2	PSMD7	PSMD13	PSMC1	PSMA3	PSMA4	PSMA7	PSMB5	PSMB6	PSMC4	PSMC5	PSMD8	UBB	UBC	TUBB4B	HSP90AA1	HSP90AB1	TUBA1B	TUBA4A	TUBA1A	TUBB6	TUBA1C
	Reactome3	0.099	REACTOME_INFECTIOUS_DISEASE	PSMD14	PSMB1	PSMC3	PSMD1	PSMD2	PSMD7	PSMD13	PSMC1	PSMA3	PSMA4	PSMA7	PSMB5	PSMB6	PSMC4	PSMC5	PSMD8	UBB	UBC	TUBB4B	HSP90AA1	HSP90AB1	ACTB	WASL	HLA-A	XRCC5	HSPA1A	CALM1	IGLC2	IGHG1	MYO1C	WASF2	SUGT1	TUBA1B	TUBA4A	TUBA1A	TUBB6	TUBA1C	AP2M1	AP2B1	CXCR4	HDAC2	RPS26	TPR	RAN	AP1S2	SLC25A4
	Reactome4	0.099	REACTOME_NERVOUS_SYSTEM_DEVELOPMENT	PSMD14	PSMB1	PSMC3	PSMD1	PSMD2	PSMD7	PSMD13	PSMC1	PSMA3	PSMA4	PSMA7	PSMB5	PSMB6	PSMC4	PSMC5	PSMD8	UBB	UBC	TUBB4B	HSP90AA1	HSP90AB1	ACTB	WASL	TYROBP	CAP1	TUBA1B	TUBA4A	TUBA1A	TUBB6	TUBA1C	AP2M1	AP2B1	CXCR4	HDAC2	RPS26	SDC2	TLN1	RBM8A	UNC5B	COL4A1	COL4A2	MYL9	MYL6	GPC1	RDX	NRP2
	Reactome5	0.15	REACTOME_HIV_INFECTION	PSMD14	PSMB1	PSMC3	PSMD1	PSMD2	PSMD7	PSMD13	PSMC1	PSMA3	PSMA4	PSMA7	PSMB5	PSMB6	PSMC4	PSMC5	PSMD8	UBB	UBC	HLA-A	XRCC5	AP2M1	AP2B1	CXCR4	TPR	RAN	AP1S2	SLC25A4	PSIP1	POLR2G	RNMT	NMT1	VPS28	TAF7	NELFE
	Reactome6	0.053	REACTOME_NEUTROPHIL_DEGRANULATION	PSMD14	PSMB1	PSMC3	PSMD1	PSMD2	PSMD7	PSMD13	TUBB4B	HSP90AA1	HSP90AB1	HLA-A	XRCC5	HSPA1A	TYROBP	CAP1	CD55	CTSZ	RAB31	MLEC	PLAUR	CD14	DBNL	HBB	HSPA1B	HLA-B	HLA-C	CTSD	ANXA2	CNN2	FCER1G	CCT2	SLC2A3	CCT8	PLAU	GPI	PGAM1	PKM	PDXK	SRP14	FABP5	SERPINB1	SVIP	YPEL5	CMTM6
	Reactome7	0.23	REACTOME_TCR_SIGNALING	PSMD14	PSMB1	PSMC3	PSMD1	PSMD2	PSMD7	PSMD13	PSMC1	PSMA3	PSMA4	PSMA7	PSMB5	PSMB6	PSMC4	PSMC5	PSMD8	UBB	UBC	HLA-DPA1	HLA-DPB1	HLA-DQA1	HLA-DQB1	HLA-DRA	HLA-DRB1	HLA-DRB5	CD3D
	Reactome8	0.011	REACTOME_POST_TRANSLATIONAL_PROTEIN_MODIFICATION	PSMD14	PSMB1	PSMC3	PSMD1	PSMD2	PSMD7	PSMD13	PSMC1	PSMA3	PSMA4	PSMA7	PSMB5	PSMB6	PSMC4	PSMC5	PSMD8	UBB	UBC	TUBB4B	ACTB	HLA-A	CALM1	CD55	CTSZ	RAB31	MLEC	PLAUR	TUBA1B	TUBA4A	TUBA1A	TUBB6	TUBA1C	HDAC2	TPR	DYNC1I2	SDC2	DCTN3	CETN2	SPP1	RAD21	SMC3	GOLGA2	DERL2	LMO7	FN1	UBE2V2
	Reactome9	0.067	REACTOME_HOST_INTERACTIONS_OF_HIV_FACTORS	PSMD14	PSMB1	PSMC3	PSMD1	PSMD2	PSMD7	PSMD13	PSMC1	PSMA3	PSMA4	PSMA7	PSMB5	PSMB6	PSMC4	PSMC5	PSMD8	UBB	UBC	HLA-A	AP2M1	AP2B1	TPR	RAN	AP1S2	SLC25A4	PSIP1
	Reactome10	0.19	REACTOME_MITOTIC_G2_G2_M_PHASES	PSMD14	PSMB1	PSMC3	PSMD1	PSMD2	PSMD7	PSMD13	PSMC1	PSMA3	PSMA4	PSMA7	PSMB5	PSMB6	PSMC4	PSMC5	PSMD8	UBB	UBC	TUBB4B	HSP90AA1	HSP90AB1	TUBA1B	TUBA4A	TUBA1A	TUBB6	TUBA1C	DYNC1I2	DCTN3	CETN2	PPP1R12A
GSE154600's Macrophages.R	Reactome1	0.12	REACTOME_CELLULAR_RESPONSES_TO_STIMULI	UBA52	RPS27	FAU	RPS10	RPS15A	RPS17	RPS21	RPS24	RPS25	RPS28	RPS29	RPL35	RPL36	RPL17	RPL21	RPL23A	RPL26	RPL27	RPL27A	RPL28	RPL32	RPL34	RPL37	RPL37A	RPL38	RPL39	RPL41	RPL36A	RPLP1	RPLP2	RPL23	CEBPB	SESN1	NUP214	SEM1	ELOB	TXN	TXNIP	NLRP3	FOS	LY96	NCF1	ATOX1	H2AC6	IL6	VEGFA
	Reactome2	0.43	REACTOME_RESPONSE_OF_EIF2AK4_GCN2_TO_AMINO_ACID_DEFICIENCY	UBA52	RPS27	FAU	RPS10	RPS15A	RPS17	RPS21	RPS24	RPS25	RPS28	RPS29	RPL35	RPL36	RPL17	RPL21	RPL23A	RPL26	RPL27	RPL27A	RPL28	RPL32	RPL34	RPL37	RPL37A	RPL38	RPL39	RPL41	RPL36A	RPLP1	RPLP2	RPL23	CEBPB
	Reactome3	0.41	REACTOME_EUKARYOTIC_TRANSLATION_ELONGATION	UBA52	RPS27	FAU	RPS10	RPS15A	RPS17	RPS21	RPS24	RPS25	RPS28	RPS29	RPL35	RPL36	RPL17	RPL21	RPL23A	RPL26	RPL27	RPL27A	RPL28	RPL32	RPL34	RPL37	RPL37A	RPL38	RPL39	RPL41	RPL36A	RPLP1	RPLP2	RPL23
	Reactome4	0.2	REACTOME_SELENOAMINO_ACID_METABOLISM	UBA52	RPS27	FAU	RPS10	RPS15A	RPS17	RPS21	RPS24	RPS25	RPS28	RPS29	RPL35	RPL36	RPL17	RPL21	RPL23A	RPL26	RPL27	RPL27A	RPL28	RPL32	RPL34	RPL37	RPL37A	RPL38	RPL39	RPL41	RPL36A	RPLP1	RPLP2	RPL23	PAPSS2	HNMT
	Reactome5	0.41	REACTOME_SRP_DEPENDENT_COTRANSLATIONAL_PROTEIN_TARGETING_TO_MEMBRANE	UBA52	RPS27	FAU	RPS10	RPS15A	RPS17	RPS21	RPS24	RPS25	RPS28	RPS29	RPL35	RPL36	RPL17	RPL21	RPL23A	RPL26	RPL27	RPL27A	RPL28	RPL32	RPL34	RPL37	RPL37A	RPL38	RPL39	RPL41	RPL36A	RPLP1	RPLP2	RPL23	SEC61G
	Reactome6	0.41	REACTOME_NONSENSE_MEDIATED_DECAY_NMD	UBA52	RPS27	FAU	RPS10	RPS15A	RPS17	RPS21	RPS24	RPS25	RPS28	RPS29	RPL35	RPL36	RPL17	RPL21	RPL23A	RPL26	RPL27	RPL27A	RPL28	RPL32	RPL34	RPL37	RPL37A	RPL38	RPL39	RPL41	RPL36A	RPLP1	RPLP2	RPL23
	Reactome7	0.41	REACTOME_EUKARYOTIC_TRANSLATION_INITIATION	UBA52	RPS27	FAU	RPS10	RPS15A	RPS17	RPS21	RPS24	RPS25	RPS28	RPS29	RPL35	RPL36	RPL17	RPL21	RPL23A	RPL26	RPL27	RPL27A	RPL28	RPL32	RPL34	RPL37	RPL37A	RPL38	RPL39	RPL41	RPL36A	RPLP1	RPLP2	RPL23
	Reactome8	0.27	REACTOME_CELLULAR_RESPONSE_TO_STARVATION	UBA52	RPS27	FAU	RPS10	RPS15A	RPS17	RPS21	RPS24	RPS25	RPS28	RPS29	RPL35	RPL36	RPL17	RPL21	RPL23A	RPL26	RPL27	RPL27A	RPL28	RPL32	RPL34	RPL37	RPL37A	RPL38	RPL39	RPL41	RPL36A	RPLP1	RPLP2	RPL23	CEBPB	SESN1
	Reactome9	0.27	REACTOME_INFLUENZA_INFECTION	UBA52	RPS27	FAU	RPS10	RPS15A	RPS17	RPS21	RPS24	RPS25	RPS28	RPS29	RPL35	RPL36	RPL17	RPL21	RPL23A	RPL26	RPL27	RPL27A	RPL28	RPL32	RPL34	RPL37	RPL37A	RPL38	RPL39	RPL41	RPL36A	RPLP1	RPLP2	RPL23	NUP214
	Reactome10	0.27	REACTOME_REGULATION_OF_EXPRESSION_OF_SLITS_AND_ROBOS	UBA52	RPS27	FAU	RPS10	RPS15A	RPS17	RPS21	RPS24	RPS25	RPS28	RPS29	RPL35	RPL36	RPL17	RPL21	RPL23A	RPL26	RPL27	RPL27A	RPL28	RPL32	RPL34	RPL37	RPL37A	RPL38	RPL39	RPL41	RPL36A	RPLP1	RPLP2	RPL23	SEM1	ELOB
GSE154600's Macrophages.NR	Reactome1	0.021	REACTOME_CELL_CYCLE	NUP37	CDC20	AURKB	BIRC5	PLK1	CENPF	CENPE	CENPA	CENPK	CENPM	ZWINT	SGO2	SGO1	SPC25	NUF2	CDK1	CCNB1	CCNB2	TUBA4A	TUBB4B	TUBA1A	TUBB2A	RAD21	SMC3	CDCA5	HSP90AA1	OFD1	TUBG1	SMC4	SMC2	NCAPG	NUMA1	PSMC1	PSMC3	PSMD2	PSMB5	UBE2C	PTTG1	VRK1	TPR	GOLGA2	LPIN2	RPA1	CDKN2A	MCM3	MCM4
	Reactome2	0.021	REACTOME_CELL_CYCLE_MITOTIC	NUP37	CDC20	AURKB	BIRC5	PLK1	CENPF	CENPE	CENPA	CENPK	CENPM	ZWINT	SGO2	SGO1	SPC25	NUF2	CDK1	CCNB1	CCNB2	TUBA4A	TUBB4B	TUBA1A	TUBB2A	RAD21	SMC3	CDCA5	HSP90AA1	OFD1	TUBG1	SMC4	SMC2	NCAPG	NUMA1	PSMC1	PSMC3	PSMD2	PSMB5	UBE2C	PTTG1	VRK1	TPR	GOLGA2	LPIN2	RPA1	CDKN2A	MCM3	MCM4
	Reactome3	0.0071	REACTOME_M_PHASE	NUP37	CDC20	AURKB	BIRC5	PLK1	CENPF	CENPE	CENPA	CENPK	CENPM	ZWINT	SGO2	SGO1	SPC25	NUF2	CDK1	CCNB1	CCNB2	TUBA4A	TUBB4B	TUBA1A	TUBB2A	RAD21	SMC3	CDCA5	HSP90AA1	OFD1	TUBG1	SMC4	SMC2	NCAPG	NUMA1	PSMC1	PSMC3	PSMD2	PSMB5	UBE2C	PTTG1	VRK1	TPR	GOLGA2	LPIN2
	Reactome4	0.0027	REACTOME_MITOTIC_PROMETAPHASE	NUP37	CDC20	AURKB	BIRC5	PLK1	CENPF	CENPE	CENPA	CENPK	CENPM	ZWINT	SGO2	SGO1	SPC25	NUF2	CDK1	CCNB1	CCNB2	TUBA4A	TUBB4B	TUBA1A	TUBB2A	RAD21	SMC3	CDCA5	HSP90AA1	OFD1	TUBG1	SMC4	SMC2	NCAPG	NUMA1
	Reactome5	0.04	REACTOME_CELL_CYCLE_CHECKPOINTS	NUP37	CDC20	AURKB	BIRC5	PLK1	CENPF	CENPE	CENPA	CENPK	CENPM	ZWINT	SGO2	SGO1	SPC25	NUF2	CDK1	CCNB1	CCNB2	PSMC1	PSMC3	PSMD2	PSMB5	UBE2C	RPA1	CDKN2A	MCM3	MCM4	MCM7	ORC6	DBF4	GTSE1	UBE2V2	CLSPN	NSD2
	Reactome6	0.0015	REACTOME_MITOTIC_METAPHASE_AND_ANAPHASE	NUP37	CDC20	AURKB	BIRC5	PLK1	CENPF	CENPE	CENPA	CENPK	CENPM	ZWINT	SGO2	SGO1	SPC25	NUF2	CDK1	CCNB1	CCNB2	TUBA4A	TUBB4B	TUBA1A	TUBB2A	RAD21	SMC3	CDCA5	PSMC1	PSMC3	PSMD2	PSMB5	UBE2C	PTTG1	VRK1
	Reactome7	0.011	REACTOME_SEPARATION_OF_SISTER_CHROMATIDS	NUP37	CDC20	AURKB	BIRC5	PLK1	CENPF	CENPE	CENPA	CENPK	CENPM	ZWINT	SGO2	SGO1	SPC25	NUF2	TUBA4A	TUBB4B	TUBA1A	TUBB2A	RAD21	SMC3	CDCA5	PSMC1	PSMC3	PSMD2	PSMB5	UBE2C	PTTG1
	Reactome8	0.00031	REACTOME_RESOLUTION_OF_SISTER_CHROMATID_COHESION	NUP37	CDC20	AURKB	BIRC5	PLK1	CENPF	CENPE	CENPA	CENPK	CENPM	ZWINT	SGO2	SGO1	SPC25	NUF2	CDK1	CCNB1	CCNB2	TUBA4A	TUBB4B	TUBA1A	TUBB2A	RAD21	SMC3	CDCA5
	Reactome9	0.028	REACTOME_EXTRACELLULAR_MATRIX_ORGANIZATION	LAMB2	TRAPPC4	COL1A1	COL1A2	COL3A1	COL4A1	COL4A2	COL5A1	COL5A2	COL6A1	COL6A2	COL6A3	COL18A1	COL8A1	HSPG2	LUM	COMP	ITGA4	VCAM1	ICAM3	VWF	COL11A1	MMP7	PCOLCE	LOXL1	PXDN	DCN	SPARC	BGN	SERPINH1	CTSK	MMP11	FBLN1	EFEMP2
	Reactome10	0.071	REACTOME_MITOTIC_G1_PHASE_AND_G1_S_TRANSITION	CDK1	CCNB1	PSMC1	PSMC3	PSMD2	PSMB5	RPA1	CDKN2A	MCM3	MCM4	MCM7	ORC6	DBF4	HDAC1	TOP2A	CCND1	CKS1B	GMNN	CDK6	RRM2	CCND2	TYMS	TK1
GSE154600's Monocytes.R	Reactome1	0.22	REACTOME_EUKARYOTIC_TRANSLATION_ELONGATION	RPS27	FAU	RPS10	RPS12	RPS13	RPS15	RPS15A	RPS16	RPS17	RPS18	RPS19	RPS21	RPS23	RPS24	RPS25	RPS28	RPS29	UBA52	RPL35	RPL36	RPL17	RPL18A	RPL21	RPL22	RPL23A	RPL24	RPL26	RPL27	RPL30	RPL27A	RPL28	RPL31	RPL32	RPL34	RPL35A	RPL37	RPL37A	RPL38	RPL39	RPL41	RPL36A	RPLP1	RPLP2	RPL23	EEF1G
	Reactome2	0.22	REACTOME_SRP_DEPENDENT_COTRANSLATIONAL_PROTEIN_TARGETING_TO_MEMBRANE	RPS27	FAU	RPS10	RPS12	RPS13	RPS15	RPS15A	RPS16	RPS17	RPS18	RPS19	RPS21	RPS23	RPS24	RPS25	RPS28	RPS29	UBA52	RPL35	RPL36	RPL17	RPL18A	RPL21	RPL22	RPL23A	RPL24	RPL26	RPL27	RPL30	RPL27A	RPL28	RPL31	RPL32	RPL34	RPL35A	RPL37	RPL37A	RPL38	RPL39	RPL41	RPL36A	RPLP1	RPLP2	RPL23	RPN1	SEC61B
	Reactome3	0.25	REACTOME_RESPONSE_OF_EIF2AK4_GCN2_TO_AMINO_ACID_DEFICIENCY	RPS27	FAU	RPS10	RPS12	RPS13	RPS15	RPS15A	RPS16	RPS17	RPS18	RPS19	RPS21	RPS23	RPS24	RPS25	RPS28	RPS29	UBA52	RPL35	RPL36	RPL17	RPL18A	RPL21	RPL22	RPL23A	RPL24	RPL26	RPL27	RPL30	RPL27A	RPL28	RPL31	RPL32	RPL34	RPL35A	RPL37	RPL37A	RPL38	RPL39	RPL41	RPL36A	RPLP1	RPLP2	RPL23	CEBPB
	Reactome4	0.22	REACTOME_SELENOAMINO_ACID_METABOLISM	RPS27	FAU	RPS10	RPS12	RPS13	RPS15	RPS15A	RPS16	RPS17	RPS18	RPS19	RPS21	RPS23	RPS24	RPS25	RPS28	RPS29	UBA52	RPL35	RPL36	RPL17	RPL18A	RPL21	RPL22	RPL23A	RPL24	RPL26	RPL27	RPL30	RPL27A	RPL28	RPL31	RPL32	RPL34	RPL35A	RPL37	RPL37A	RPL38	RPL39	RPL41	RPL36A	RPLP1	RPLP2	RPL23	HNMT
	Reactome5	0.19	REACTOME_NONSENSE_MEDIATED_DECAY_NMD	RPS27	FAU	RPS10	RPS12	RPS13	RPS15	RPS15A	RPS16	RPS17	RPS18	RPS19	RPS21	RPS23	RPS24	RPS25	RPS28	RPS29	UBA52	RPL35	RPL36	RPL17	RPL18A	RPL21	RPL22	RPL23A	RPL24	RPL26	RPL27	RPL30	RPL27A	RPL28	RPL31	RPL32	RPL34	RPL35A	RPL37	RPL37A	RPL38	RPL39	RPL41	RPL36A	RPLP1	RPLP2	RPL23
	Reactome6	0.19	REACTOME_EUKARYOTIC_TRANSLATION_INITIATION	RPS27	FAU	RPS10	RPS12	RPS13	RPS15	RPS15A	RPS16	RPS17	RPS18	RPS19	RPS21	RPS23	RPS24	RPS25	RPS28	RPS29	UBA52	RPL35	RPL36	RPL17	RPL18A	RPL21	RPL22	RPL23A	RPL24	RPL26	RPL27	RPL30	RPL27A	RPL28	RPL31	RPL32	RPL34	RPL35A	RPL37	RPL37A	RPL38	RPL39	RPL41	RPL36A	RPLP1	RPLP2	RPL23
	Reactome7	0.21	REACTOME_CELLULAR_RESPONSE_TO_STARVATION	RPS27	FAU	RPS10	RPS12	RPS13	RPS15	RPS15A	RPS16	RPS17	RPS18	RPS19	RPS21	RPS23	RPS24	RPS25	RPS28	RPS29	UBA52	RPL35	RPL36	RPL17	RPL18A	RPL21	RPL22	RPL23A	RPL24	RPL26	RPL27	RPL30	RPL27A	RPL28	RPL31	RPL32	RPL34	RPL35A	RPL37	RPL37A	RPL38	RPL39	RPL41	RPL36A	RPLP1	RPLP2	RPL23	CEBPB	LAMTOR2
	Reactome8	0.19	REACTOME_INFLUENZA_INFECTION	RPS27	FAU	RPS10	RPS12	RPS13	RPS15	RPS15A	RPS16	RPS17	RPS18	RPS19	RPS21	RPS23	RPS24	RPS25	RPS28	RPS29	UBA52	RPL35	RPL36	RPL17	RPL18A	RPL21	RPL22	RPL23A	RPL24	RPL26	RPL27	RPL30	RPL27A	RPL28	RPL31	RPL32	RPL34	RPL35A	RPL37	RPL37A	RPL38	RPL39	RPL41	RPL36A	RPLP1	RPLP2	RPL23	NUP58	POLR2L
	Reactome9	0.22	REACTOME_REGULATION_OF_EXPRESSION_OF_SLITS_AND_ROBOS	RPS27	FAU	RPS10	RPS12	RPS13	RPS15	RPS15A	RPS16	RPS17	RPS18	RPS19	RPS21	RPS23	RPS24	RPS25	RPS28	RPS29	UBA52	RPL35	RPL36	RPL17	RPL18A	RPL21	RPL22	RPL23A	RPL24	RPL26	RPL27	RPL30	RPL27A	RPL28	RPL31	RPL32	RPL34	RPL35A	RPL37	RPL37A	RPL38	RPL39	RPL41	RPL36A	RPLP1	RPLP2	RPL23	SEM1	RBX1
	Reactome10	0.22	REACTOME_CELLULAR_RESPONSES_TO_STIMULI	RPS27	FAU	RPS10	RPS12	RPS13	RPS15	RPS15A	RPS16	RPS17	RPS18	RPS19	RPS21	RPS23	RPS24	RPS25	RPS28	RPS29	UBA52	RPL35	RPL36	RPL17	RPL18A	RPL21	RPL22	RPL23A	RPL24	RPL26	RPL27	RPL30	RPL27A	RPL28	RPL31	RPL32	RPL34	RPL35A	RPL37	RPL37A	RPL38	RPL39	RPL41	RPL36A	RPLP1	RPLP2	RPL23	CEBPB	LAMTOR2
GSE154600's Monocytes.NR	Reactome1	0.028	REACTOME_EXTRACELLULAR_MATRIX_ORGANIZATION	COL1A2	COL1A1	COL3A1	COL4A1	COL4A2	COL5A1	COL5A2	COL6A1	COL6A2	COL6A3	COL18A1	COL8A1	HSPG2	ITGB5	LUM	COMP	VWF	ITGA4	ITGB7	COL11A1	MMP7	PCOLCE	LOXL1	PXDN	MMP2	CTSK	MMP11	DCN	SPARC	BGN	SERPINH1	TRAPPC4	HTRA1	FBLN1	EFEMP2	MFAP1
	Reactome2	0.07	REACTOME_INTEGRIN_CELL_SURFACE_INTERACTIONS	COL1A2	COL1A1	COL3A1	COL4A1	COL4A2	COL5A1	COL5A2	COL6A1	COL6A2	COL6A3	COL18A1	COL8A1	HSPG2	ITGB5	LUM	COMP	VWF	ITGA4	ITGB7
	Reactome3	0.05	REACTOME_ASSEMBLY_OF_COLLAGEN_FIBRILS_AND_OTHER_MULTIMERIC_STRUCTURES	COL1A2	COL1A1	COL3A1	COL4A1	COL4A2	COL5A1	COL5A2	COL6A1	COL6A2	COL6A3	COL18A1	COL8A1	COL11A1	MMP7	PCOLCE	LOXL1	PXDN
	Reactome4	0.12	REACTOME_COLLAGEN_DEGRADATION	COL1A2	COL1A1	COL3A1	COL4A1	COL4A2	COL5A1	COL5A2	COL6A1	COL6A2	COL6A3	COL18A1	COL8A1	COL11A1	MMP7	MMP2	CTSK	MMP11
	Reactome5	0.16	REACTOME_ECM_PROTEOGLYCANS	COL1A2	COL1A1	COL3A1	COL4A1	COL4A2	COL5A1	COL5A2	COL6A1	COL6A2	COL6A3	HSPG2	ITGB5	LUM	COMP	DCN	SPARC	BGN
	Reactome6	0.05	REACTOME_COLLAGEN_FORMATION	COL1A2	COL1A1	COL3A1	COL4A1	COL4A2	COL5A1	COL5A2	COL6A1	COL6A2	COL6A3	COL18A1	COL8A1	COL11A1	MMP7	PCOLCE	LOXL1	PXDN	SERPINH1
	Reactome7	0.025	REACTOME_POST_TRANSLATIONAL_PROTEIN_MODIFICATION	TRAPPC4	CALU	IGFBP7	APOL1	IGFBP3	MSLN	MFGE8	PRSS23	IGFBP4	IGFBP5	CCN1	SHISA5	MXRA8	VWA1	SPARCL1	UBB	PSMD1	PSMD2	PSMD13	PSMC1	PSMB5	BIRC5	RORA	MUC1	TUBA4A	RPA1	TUBB4B	TUBA1A	TUBB2A	DYNC1LI2	UBE2C	CDKN2A	RAD21	SMC3	CETN2	RAB2A	RNF168	THBS2	RRAGA	CBX5	CD59	PARP1	ARF4	FOLR1	XPC	DNMT1
	Reactome8	0.099	REACTOME_DEGRADATION_OF_THE_EXTRACELLULAR_MATRIX	COL1A2	COL1A1	COL3A1	COL4A1	COL4A2	COL5A1	COL5A2	COL6A1	COL6A2	COL6A3	COL18A1	COL8A1	HSPG2	COL11A1	MMP7	MMP2	CTSK	MMP11	DCN	HTRA1
	Reactome9	0.25	REACTOME_REGULATION_OF_INSULIN_LIKE_GROWTH_FACTOR_IGF_TRANSPORT_AND_UPTAKE_BY_INSULIN_LIKE_GROWTH_FACTOR_BINDING_PROTEINS_IGFBPS	MMP2	CALU	IGFBP7	APOL1	IGFBP3	MSLN	MFGE8	PRSS23	IGFBP4	IGFBP5	CCN1	SHISA5	MXRA8	VWA1	SPARCL1	IGF1	GZMH	IGFBP2	IGFBP6
	Reactome10	0.046	REACTOME_CYTOKINE_SIGNALING_IN_IMMUNE_SYSTEM	COL1A2	MMP2	UBB	PSMD1	PSMD2	PSMD13	PSMC1	PSMB5	BIRC5	RORA	MUC1	HSP90AA1	CCND1	SHC1	LCK	CCL2	JUN	TNF	IL1B	IGHG1	BCL2L1	LCN2	PIM1	IRF4	CXCL1	CCL4	CCL5	CCL3	CCL3L1	SQSTM1	IL32	IL21R	HLA-DQB2	TNFRSF18	LTB	TNFRSF12A	CD27	IFIT1	IFI27	GBP3
GSE154600's NK.R	Reactome1	0.27	REACTOME_EUKARYOTIC_TRANSLATION_ELONGATION	UBA52	RPS27	FAU	RPS10	RPS15	RPS15A	RPS17	RPS19	RPS21	RPS24	RPS25	RPS28	RPS29	RPL35	RPL36	RPL17	RPL18A	RPL21	RPL23A	RPL26	RPL27	RPL30	RPL27A	RPL28	RPL31	RPL32	RPL34	RPL37	RPL37A	RPL38	RPL39	RPL41	RPL36A	RPLP1	RPLP2	RPL23	EEF1G
	Reactome2	0.3	REACTOME_RESPONSE_OF_EIF2AK4_GCN2_TO_AMINO_ACID_DEFICIENCY	UBA52	RPS27	FAU	RPS10	RPS15	RPS15A	RPS17	RPS19	RPS21	RPS24	RPS25	RPS28	RPS29	RPL35	RPL36	RPL17	RPL18A	RPL21	RPL23A	RPL26	RPL27	RPL30	RPL27A	RPL28	RPL31	RPL32	RPL34	RPL37	RPL37A	RPL38	RPL39	RPL41	RPL36A	RPLP1	RPLP2	RPL23	CEBPB
	Reactome3	0.3	REACTOME_SRP_DEPENDENT_COTRANSLATIONAL_PROTEIN_TARGETING_TO_MEMBRANE	UBA52	RPS27	FAU	RPS10	RPS15	RPS15A	RPS17	RPS19	RPS21	RPS24	RPS25	RPS28	RPS29	RPL35	RPL36	RPL17	RPL18A	RPL21	RPL23A	RPL26	RPL27	RPL30	RPL27A	RPL28	RPL31	RPL32	RPL34	RPL37	RPL37A	RPL38	RPL39	RPL41	RPL36A	RPLP1	RPLP2	RPL23	SEC61G
	Reactome4	0.49	REACTOME_EUKARYOTIC_TRANSLATION_INITIATION	UBA52	RPS27	FAU	RPS10	RPS15	RPS15A	RPS17	RPS19	RPS21	RPS24	RPS25	RPS28	RPS29	RPL35	RPL36	RPL17	RPL18A	RPL21	RPL23A	RPL26	RPL27	RPL30	RPL27A	RPL28	RPL31	RPL32	RPL34	RPL37	RPL37A	RPL38	RPL39	RPL41	RPL36A	RPLP1	RPLP2	RPL23	EIF4B
	Reactome5	0.097	REACTOME_INFLUENZA_INFECTION	UBA52	RPS27	FAU	RPS10	RPS15	RPS15A	RPS17	RPS19	RPS21	RPS24	RPS25	RPS28	RPS29	RPL35	RPL36	RPL17	RPL18A	RPL21	RPL23A	RPL26	RPL27	RPL30	RPL27A	RPL28	RPL31	RPL32	RPL34	RPL37	RPL37A	RPL38	RPL39	RPL41	RPL36A	RPLP1	RPLP2	RPL23	NUP98	NUP210	POLR2L	PABPN1
	Reactome6	0.27	REACTOME_NONSENSE_MEDIATED_DECAY_NMD	UBA52	RPS27	FAU	RPS10	RPS15	RPS15A	RPS17	RPS19	RPS21	RPS24	RPS25	RPS28	RPS29	RPL35	RPL36	RPL17	RPL18A	RPL21	RPL23A	RPL26	RPL27	RPL30	RPL27A	RPL28	RPL31	RPL32	RPL34	RPL37	RPL37A	RPL38	RPL39	RPL41	RPL36A	RPLP1	RPLP2	RPL23
	Reactome7	0.27	REACTOME_SELENOAMINO_ACID_METABOLISM	UBA52	RPS27	FAU	RPS10	RPS15	RPS15A	RPS17	RPS19	RPS21	RPS24	RPS25	RPS28	RPS29	RPL35	RPL36	RPL17	RPL18A	RPL21	RPL23A	RPL26	RPL27	RPL30	RPL27A	RPL28	RPL31	RPL32	RPL34	RPL37	RPL37A	RPL38	RPL39	RPL41	RPL36A	RPLP1	RPLP2	RPL23
	Reactome8	0.3	REACTOME_CELLULAR_RESPONSE_TO_STARVATION	UBA52	RPS27	FAU	RPS10	RPS15	RPS15A	RPS17	RPS19	RPS21	RPS24	RPS25	RPS28	RPS29	RPL35	RPL36	RPL17	RPL18A	RPL21	RPL23A	RPL26	RPL27	RPL30	RPL27A	RPL28	RPL31	RPL32	RPL34	RPL37	RPL37A	RPL38	RPL39	RPL41	RPL36A	RPLP1	RPLP2	RPL23	CEBPB
	Reactome9	0.27	REACTOME_REGULATION_OF_EXPRESSION_OF_SLITS_AND_ROBOS	UBA52	RPS27	FAU	RPS10	RPS15	RPS15A	RPS17	RPS19	RPS21	RPS24	RPS25	RPS28	RPS29	RPL35	RPL36	RPL17	RPL18A	RPL21	RPL23A	RPL26	RPL27	RPL30	RPL27A	RPL28	RPL31	RPL32	RPL34	RPL37	RPL37A	RPL38	RPL39	RPL41	RPL36A	RPLP1	RPLP2	RPL23
	Reactome10	0.14	REACTOME_RRNA_PROCESSING	UBA52	RPS27	FAU	RPS10	RPS15	RPS15A	RPS17	RPS19	RPS21	RPS24	RPS25	RPS28	RPS29	RPL35	RPL36	RPL17	RPL18A	RPL21	RPL23A	RPL26	RPL27	RPL30	RPL27A	RPL28	RPL31	RPL32	RPL34	RPL37	RPL37A	RPL38	RPL39	RPL41	RPL36A	RPLP1	RPLP2	RPL23	EXOSC6	TSR3
GSE154600's NK.NR	Reactome1	0.036	REACTOME_EXTRACELLULAR_MATRIX_ORGANIZATION	CTSB	TIMP2	CTSL	CTSK	MMP2	FN1	TIMP1	SPP1	COL1A2	COL1A1	COL3A1	COL4A1	COL4A2	COL5A1	COL5A2	COL6A1	COL6A2	COL6A3	COL18A1	COL8A1	COL11A1	MMP7	MMP11	MMP14	A2M	HSPG2	DCN	HTRA1	VCAN	PCOLCE	LOXL1	CD151	SERPINH1	PLOD1	PLOD2	SPARC	VWF	ACTN1	LUM	COMP	BGN	FBLN1	EFEMP2	MFAP2
	Reactome2	0.031	REACTOME_INNATE_IMMUNE_SYSTEM	CTSB	TIMP2	CTSL	CTSK	C3	CST3	TUBB4B	DYNLL1	PSMB1	PSMC3	PSMD2	PSMD7	PSMD13	PLAUR	CD59	CTSZ	RAB31	GLB1	MLEC	COMMD9	PSAP	CD63	PTPN6	RAC1	HBB	HSP90AA1	HSP90AB1	HSPA1A	HSPA1B	LAMTOR1	HSPA6	CTSH	CD14	CD300A	ANXA2	LCN2	TUBB	FTL	NPC2	PKM	LYZ	PRDX4	CHI3L1	GRN	CMTM6	SLPI
	Reactome3	0.048	REACTOME_NEUTROPHIL_DEGRANULATION	CTSB	TIMP2	C3	CST3	TUBB4B	DYNLL1	PSMB1	PSMC3	PSMD2	PSMD7	PSMD13	PLAUR	CD59	CTSZ	RAB31	GLB1	MLEC	COMMD9	PSAP	CD63	PTPN6	RAC1	HBB	HSP90AA1	HSP90AB1	HSPA1A	HSPA1B	LAMTOR1	HSPA6	CTSH	CD14	CD300A	ANXA2	LCN2	TUBB	FTL	NPC2	PKM	LYZ	PRDX4	CHI3L1	GRN	CMTM6	SLPI	GGH	SYNGR1
	Reactome4	0.12	REACTOME_DEGRADATION_OF_THE_EXTRACELLULAR_MATRIX	CTSB	TIMP2	CTSL	CTSK	MMP2	FN1	TIMP1	SPP1	COL1A2	COL1A1	COL3A1	COL4A1	COL4A2	COL5A1	COL5A2	COL6A1	COL6A2	COL6A3	COL18A1	COL8A1	COL11A1	MMP7	MMP11	MMP14	A2M	HSPG2	DCN	HTRA1
	Reactome5	0.067	REACTOME_REGULATION_OF_INSULIN_LIKE_GROWTH_FACTOR_IGF_TRANSPORT_AND_UPTAKE_BY_INSULIN_LIKE_GROWTH_FACTOR_BINDING_PROTEINS_IGFBPS	MMP2	FN1	TIMP1	SPP1	VCAN	C3	CST3	GAS6	APLP2	CALU	IGFBP7	APOE	IGFBP3	MSLN	PRSS23	IGFBP4	IGFBP5	CCN1	LGALS1	MXRA8	RCN1	VWA1	SPARCL1	IGF1
	Reactome6	0.071	REACTOME_COLLAGEN_DEGRADATION	CTSB	CTSL	CTSK	MMP2	COL1A2	COL1A1	COL3A1	COL4A1	COL4A2	COL5A1	COL5A2	COL6A1	COL6A2	COL6A3	COL18A1	COL8A1	COL11A1	MMP7	MMP11	MMP14
	Reactome7	0.04	REACTOME_POST_TRANSLATIONAL_PROTEIN_MODIFICATION	FN1	TIMP1	SPP1	VCAN	C3	CST3	TUBB4B	DYNLL1	PSMB1	PSMC3	PSMD2	PSMD7	PSMD13	PLAUR	CD59	CTSZ	RAB31	GLB1	MLEC	COMMD9	UBB	PSMA4	PSMB5	PSMD8	BIRC3	MUC1	GAS6	APLP2	CALU	IGFBP7	APOE	IGFBP3	MSLN	PRSS23	IGFBP4	IGFBP5	CCN1	LGALS1	MXRA8	RCN1	VWA1	SPARCL1	TUBA1A	TUBA1B	TUBB6	TUBA1C
	Reactome8	0.13	REACTOME_COLLAGEN_FORMATION	CTSB	CTSL	COL1A2	COL1A1	COL3A1	COL4A1	COL4A2	COL5A1	COL5A2	COL6A1	COL6A2	COL6A3	COL18A1	COL8A1	COL11A1	MMP7	PCOLCE	LOXL1	CD151	SERPINH1	PLOD1	PLOD2
	Reactome9	0.084	REACTOME_ASSEMBLY_OF_COLLAGEN_FIBRILS_AND_OTHER_MULTIMERIC_STRUCTURES	CTSB	CTSL	COL1A2	COL1A1	COL3A1	COL4A1	COL4A2	COL5A1	COL5A2	COL6A1	COL6A2	COL6A3	COL18A1	COL8A1	COL11A1	MMP7	PCOLCE	LOXL1	CD151
	Reactome10	0.21	REACTOME_RESPONSE_TO_ELEVATED_PLATELET_CYTOSOLIC_CA2	FN1	TIMP1	A2M	SPARC	VWF	ACTN1	PSAP	CD63	SERPING1	CLU	GAS6	APLP2	CALU	IGF1	CD9	MAGED2	ANXA5	ISLR	LGALS3BP	RARRES2	SELENOP	TIMP3
DE gene-lists	Fig. S2H rownames	P-values	Gene sets	Genes
GSE165897's CD4T.R	Reactome1	0.018	REACTOME_CELLULAR_RESPONSES_TO_STIMULI	PSMA2	PSMC2	PSMD6	PSME4	RANBP2	NUP107	NUP54	NUP58	RPS27	RPS10	RPS21	RPS28	RPS29	RPL36	RPL17	RPL23A	RPL26	RPL41	RPL36A	MAPKAPK2	EXOSC6	HSPB1	H4C3	NR3C1	AKT2	JUN	NFKB1	GSK3B	EED	EP300	RNF2	BMI1	FOS	H2AX	H2AZ1	CEBPB	FZR1	MIR24-2	TACO1	FKBP5	TUBB4B	TUBA1B	TUBB2A	DYNC1LI1	CUL3	MAPK8
	Reactome2	0.045	REACTOME_METABOLISM_OF_RNA	PSMA2	PSMC2	PSMD6	PSME4	RANBP2	NUP107	NUP54	NUP58	RPS27	RPS10	RPS21	RPS28	RPS29	RPL36	RPL17	RPL23A	RPL26	RPL41	RPL36A	MAPKAPK2	EXOSC6	HSPB1	SRSF6	SRSF11	DHX38	SRRT	SARNP	CNOT6L	CNOT2	CNOT8	CSNK1D	ETF1	GSPT1	MT-RNR1	MT-RNR2	DKC1	RCL1	WDR43	TSR1	RRP1	DHX9	SNRNP48	RBM5	USP39	SRSF10	HNRNPUL1
	Reactome3	0.033	REACTOME_RNA_POLYMERASE_II_TRANSCRIPTION	PSMA2	PSMC2	PSMD6	PSME4	H4C3	NR3C1	AKT2	JUN	NFKB1	GSK3B	EED	EP300	RNF2	BMI1	FOS	H2AX	H2AZ1	CEBPB	FZR1	MIR24-2	TACO1	FKBP5	SRSF6	SRSF11	DHX38	SRRT	SARNP	CNOT6L	CNOT2	CNOT8	TGFB1	FURIN	TRIM28	TAF11	CTDP1	SMAD7	RARA	HIPK2	NR4A2	APOE	LEO1	PAF1	FOXO1	IFNG	BCL2L11	RBPJ
	Reactome4	0.098	REACTOME_INFECTIOUS_DISEASE	PSMA2	PSMC2	PSMD6	PSME4	RANBP2	NUP107	NUP54	NUP58	RPS27	RPS10	RPS21	RPS28	RPS29	RPL36	RPL17	RPL23A	RPL26	RPL41	RPL36A	H4C3	NR3C1	AKT2	JUN	NFKB1	GSK3B	EED	TUBB4B	TUBA1B	TUBB2A	DYNC1LI1	CUL3	MAPK8	TGFB1	FURIN	TRIM28	TAF11	CTDP1	RIPK2	RANGAP1	H2AW	ST3GAL1	FYN	MAP2K1	FEN1	ELMO1	NMT1
	Reactome5	0.00075	REACTOME_POST_TRANSLATIONAL_PROTEIN_MODIFICATION	PSMA2	PSMC2	PSMD6	PSME4	RANBP2	NUP107	NUP54	NUP58	H4C3	NR3C1	EP300	RNF2	BMI1	TUBB4B	TUBA1B	TUBB2A	DYNC1LI1	CUL3	NRIP1	NPLOC4	CSNK1D	TGFB1	FURIN	TRIM28	SMAD7	RARA	HIPK2	NR4A2	APOE	LEO1	PAF1	RIPK2	RANGAP1	H2AW	ST3GAL1	TIMP1	SPTBN1	ST8SIA4	RNF168	TOPORS	TOP1	ANKRD28	CDC34	TNFAIP3	CD55	COPB1
	Reactome6	0.045	REACTOME_CYTOKINE_SIGNALING_IN_IMMUNE_SYSTEM	PSMA2	PSMC2	PSMD6	PSME4	RANBP2	NUP107	NUP54	NUP58	MAPKAPK2	AKT2	JUN	NFKB1	FOS	MAPK8	LMNB1	TGFB1	SMAD7	FOXO1	IFNG	BCL2L11	RIPK2	FYN	MAP2K1	TIMP1	PIK3CB	IRS2	STAT5A	BCL2	DUSP4	LCN2	VIM	STAT4	IL21R	CCL4	HLA-DQB1	HLA-DRA	HLA-DRB1	OASL	TRIM8	IFITM2	IFIT2	TNFSF8	TNFRSF12A
	Reactome7	0.023	REACTOME_DEVELOPMENTAL_BIOLOGY	PSMA2	PSMC2	PSMD6	PSME4	RPS27	RPS10	RPS21	RPS28	RPS29	RPL36	RPL17	RPL23A	RPL26	RPL41	RPL36A	H4C3	AKT2	JUN	NFKB1	GSK3B	EED	EP300	H2AX	H2AZ1	CEBPB	TUBB4B	TUBA1B	TUBB2A	MAPK8	ETF1	GSPT1	TGFB1	FURIN	RARA	FOXO1	RBPJ	FYN	MAP2K1	SPTBN1	ST8SIA4	PIK3CB	IRS2	NCK2	DNM2	ITGAV	ARHGEF7
	Reactome8	0.019	REACTOME_NERVOUS_SYSTEM_DEVELOPMENT	PSMA2	PSMC2	PSMD6	PSME4	RPS27	RPS10	RPS21	RPS28	RPS29	RPL36	RPL17	RPL23A	RPL26	RPL41	RPL36A	GSK3B	TUBB4B	TUBA1B	TUBB2A	MAPK8	ETF1	GSPT1	FYN	MAP2K1	SPTBN1	ST8SIA4	PIK3CB	IRS2	NCK2	DNM2	ITGAV	ARHGEF7	DOK2	SREBF2	PRNP
	Reactome9	0.093	REACTOME_TRANSLATION	RPS27	RPS10	RPS21	RPS28	RPS29	RPL36	RPL17	RPL23A	RPL26	RPL41	RPL36A	ETF1	GSPT1	MT-RNR1	MT-RNR2	IARS1	SRP68	GARS1	AARS1	TARS1	CHCHD1	MRPL32	MRPL1
	Reactome10	0.026	REACTOME_RRNA_PROCESSING	RPS27	RPS10	RPS21	RPS28	RPS29	RPL36	RPL17	RPL23A	RPL26	RPL41	RPL36A	EXOSC6	CSNK1D	MT-RNR1	MT-RNR2	DKC1	RCL1	WDR43	TSR1	RRP1
GSE165897's CD4T.NR	Reactome1	0.019	REACTOME_INNATE_IMMUNE_SYSTEM	PSMA5	PSME2	PSMB4	PSMB9	PSMB10	PSMD4	LCK	ISG15	IGHG1	IGLC2	IGLC3	ARPC4	ARPC3	CYBA	DDOST	MAGT1	GOLGA7	PRKACB	CTSL	WAS	ARPC1B	HSP90B1	MIF	CXCL1	IRAK4	UBE2L6	GRAP2	TRAPPC1	TBC1D10C	LAMTOR1	LAMTOR2	LAMP2	APRT	DBNL	MLEC	BIN2	ACAA1	STK10	PTGES2	CPNE3	ORMDL3	PDAP1	TMEM179B	NHLRC3	GMFG	ATP6V0E2
	Reactome2	0.012	REACTOME_INFECTIOUS_DISEASE	PSMA5	PSME2	PSMB4	PSMB9	PSMB10	PSMD4	LCK	ISG15	IGHG1	IGLC2	IGLC3	ARPC4	ARPC3	CYBA	DDOST	MAGT1	GOLGA7	PRKACB	CTSL	WAS	ARPC1B	STAT1	HLA-F	CANX	YWHAH	VPS28	SNF8	HDAC3	TXNRD1	TBL1XR1	PRKAR1A	ITGA4	GNB2	TRIM27	PARP1	SSRP1	TAF15	NELFE	PRMT1	RNF213	EDEM2	APOBEC3G	NMT2	PARP14	LARP1	ENO1
	Reactome3	0.12	REACTOME_CYTOKINE_SIGNALING_IN_IMMUNE_SYSTEM	PSMA5	PSME2	PSMB4	PSMB9	PSMB10	PSMD4	LCK	ISG15	IGHG1	HSP90B1	MIF	CXCL1	IRAK4	UBE2L6	GRAP2	STAT1	HLA-F	CANX	SOD2	TALDO1	CXCL8	IRF1	IRF2	IFITM1	IRF9	GBP2	ADAR	IFI6	IFI35	SMAD3	HLA-DPB1	GBP5	IL32	CD27
	Reactome4	0.023	REACTOME_VESICLE_MEDIATED_TRANSPORT	IGLC2	IGLC3	ARPC4	ARPC3	HSP90B1	TRAPPC1	TBC1D10C	YWHAH	VPS28	SNF8	HYOU1	COL1A1	SPARC	PRKAG1	LNPEP	GOLGB1	GOLGA2	USO1	LMAN1	ARFGAP3	TRAPPC6A	COPZ1	ARF5	NEDD8	OPTN	GABARAPL2	EXOC7	HPS4	BLOC1S1	TPD52	M6PR	VPS53	CYTH4
	Reactome5	0.043	REACTOME_NEUTROPHIL_DEGRANULATION	PSMA5	CYBA	DDOST	MAGT1	GOLGA7	MIF	CXCL1	TRAPPC1	TBC1D10C	LAMTOR1	LAMTOR2	LAMP2	APRT	DBNL	MLEC	BIN2	ACAA1	STK10	PTGES2	CPNE3	ORMDL3	PDAP1	TMEM179B	NHLRC3	GMFG
	Reactome6	0.033	REACTOME_CELLULAR_RESPONSES_TO_STIMULI	PSMA5	PSME2	PSMB4	PSMB9	PSMB10	PSMD4	CYBA	HSP90B1	LAMTOR1	LAMTOR2	ATP6V0E2	HDAC3	TXNRD1	TBL1XR1	SOD2	TALDO1	CXCL8	HYOU1	TLN1	LAMTOR4	CDC27	SURF1	PRDX2	RAD50	EHMT2	HM13	PDIA6	EXOSC7	YIF1A	CREB3	CREB3L2	CDKN2D	BAG1	EIF2AK1
	Reactome7	0.077	REACTOME_HEMOSTASIS	LCK	IGLC2	IGLC3	PRKACB	MIF	LAMP2	RAC2	AAMP	PRKAR1A	ITGA4	GNB2	IRF1	IRF2	COL1A1	SPARC	TLN1	APBB1IP	PFN1	FAM3C	OLA1	ANXA5	TEX264	FERMT3	TAGLN2	DGKA	DGKZ	JAML	BSG	SPN	ITGA1
	Reactome8	0.033	REACTOME_INTRACELLULAR_SIGNALING_BY_SECOND_MESSENGERS	PSMA5	PSME2	PSMB4	PSMB9	PSMB10	PSMD4	LCK	PRKACB	IRAK4	LAMTOR1	LAMTOR2	RAC2	HDAC3	PRKAR1A	TRIM27	LAMTOR4	STUB1	PIP4K2A	BAD	IER3
	Reactome9	0.29	REACTOME_INTERFERON_ALPHA_BETA_SIGNALING	ISG15	STAT1	HLA-F	IRF1	IRF2	IFITM1	IRF9	GBP2	ADAR	IFI6	IFI35
	Reactome10	0.062	REACTOME_RNA_POLYMERASE_II_TRANSCRIPTION	PSMA5	PSME2	PSMB4	PSMB9	PSMB10	PSMD4	CTSL	LAMTOR1	LAMTOR2	STAT1	YWHAH	HDAC3	TXNRD1	TBL1XR1	ITGA4	PARP1	SSRP1	TAF15	NELFE	PRMT1	SOD2	SMAD3	COL1A1	PRKAG1	LAMTOR4	CDC27	SURF1	PRDX2	RAD50	EHMT2	STUB1	PIP4K2A	BAX	DDB2	ING2	CCND3	KMT2A	SMARCC2	MLLT3	CCNG2	POU2F2	RPRD1A	ZNF302	ZFP14	ZNF101
GSE165897's CD8T.R	Reactome1	0.019	REACTOME_CELLULAR_RESPONSES_TO_STIMULI	PSMA2	PSMD12	PSME4	NUP160	RAE1	HSPA1A	RPS27	RPS10	RPL17	RPL26	RPL41	RPL36A	HSPB1	EXOSC6	KHSRP	RELA	NFKB1	AKT3	H4C3	CUL1	FOS	RNF2	BMI1	H2AX	RRAGC	CITED2	HSP90AA1	MAPK8	TUBB4B	CUL3	KEAP1	TUBB2A	MUL1	HSPA1B	HSPA6	HSPH1	DEDD2	CRYAB	HIKESHI	BAG3	ATP6V1B2	EIF2S2	MAFG	KDM6B	TNIK	ASF1A
	Reactome2	0.016	REACTOME_METABOLISM_OF_RNA	PSMA2	PSMD12	PSME4	NUP160	RAE1	HSPA1A	RPS27	RPS10	RPL17	RPL26	RPL41	RPL36A	HSPB1	EXOSC6	KHSRP	CLP1	WDR33	SARNP	DDX20	GEMIN7	MT-RNR1	RPP38	MRM2	RCL1	WDR43	PNO1	UTP4	ISG20L2	LTV1	ETF1	PPP2R2A	PRPF19	SNRNP48	SMNDC1	USP39	TFIP11	HNRNPL	PPIL4	WTAP	TRMT6	CTU1	DCP1B
	Reactome3	0.027	REACTOME_RNA_POLYMERASE_II_TRANSCRIPTION	PSMA2	PSMD12	PSME4	RELA	NFKB1	AKT3	H4C3	CUL1	FOS	RNF2	BMI1	H2AX	RRAGC	CITED2	CLP1	WDR33	SARNP	TGFB1	TRIM28	GATAD2A	CTDP1	SMAD7	FASLG	FOXO1	SMURF2	RARA	USP7	APOE	LEO1	PRKCB	LGALS3	ITGA5	PERP	LEF1	MED4	MED26	AGO2	HDAC5	YAF2	RYBP	AUTS2	BRD1	PIP4P1	CCNG1	JMY	NDRG1
	Reactome4	0.016	REACTOME_INFECTIOUS_DISEASE	PSMA2	PSMD12	PSME4	NUP160	RAE1	HSPA1A	RPS27	RPS10	RPL17	RPL26	RPL41	RPL36A	RELA	NFKB1	AKT3	H4C3	HSP90AA1	MAPK8	TUBB4B	CUL3	KEAP1	TUBB2A	DDX20	GEMIN7	TGFB1	TRIM28	GATAD2A	CTDP1	PTPN6	MAP2K1	IFNGR1	GALNT1	ST3GAL1	MGAT2	RANGAP1	CD28	CHMP4B	CHMP4A	RCOR1	ATP1B3	FXYD7	G3BP1	CNBP	NMT1	UBAP1	ANTXR2
	Reactome5	0.029	REACTOME_CYTOKINE_SIGNALING_IN_IMMUNE_SYSTEM	PSMA2	PSMD12	PSME4	NUP160	RAE1	RELA	NFKB1	AKT3	CUL1	FOS	HSP90AA1	MAPK8	TGFB1	SMAD7	FASLG	FOXO1	PTPN6	MAP2K1	IFNGR1	FBXW11	TIMP1	RAP1B	HLA-DQA1	HLA-DRB5	ATF1	VIM	IRS2	ANXA1	TCP1	IL21R	STX3	TNFSF14	TNFRSF25	TNFSF8	IFIT1	ARIH1
	Reactome6	0.0024	REACTOME_POST_TRANSLATIONAL_PROTEIN_MODIFICATION	PSMA2	PSMD12	PSME4	NUP160	RAE1	RELA	H4C3	CUL1	RNF2	BMI1	TUBB4B	CUL3	KEAP1	TUBB2A	MUL1	TGFB1	TRIM28	SMAD7	SMURF2	RARA	USP7	APOE	LEO1	GALNT1	ST3GAL1	MGAT2	RANGAP1	FBXW11	TIMP1	CDC34	FBXO21	FBXO22	ZBTB16	UBE2A	NEU1	RNF168	ANKRD28	TOPORS	TOP1	COPS3	INO80C	ASXL1	JOSD1	BET1	ST3GAL5	DPM1
	Reactome7	0.013	REACTOME_ADAPTIVE_IMMUNE_SYSTEM	PSMA2	PSMD12	PSME4	RELA	NFKB1	AKT3	CUL1	TUBB4B	CUL3	KEAP1	TUBB2A	SMURF2	PRKCB	PTPN6	CD28	FBXW11	RAP1B	HLA-DQA1	HLA-DRB5	CDC34	FBXO21	FBXO22	ZBTB16	UBE2A	ITGAV	CTSB	RASGRP2	ICAM2	JAML	ORAI1	TRAT1	THEM4	REL	RNF41	RCHY1
	Reactome8	0.22	REACTOME_CELLULAR_RESPONSE_TO_HEAT_STRESS	NUP160	RAE1	HSPA1A	HSPB1	HSP90AA1	HSPA1B	HSPA6	HSPH1	DEDD2	CRYAB	HIKESHI	BAG3
	Reactome9	0.027	REACTOME_INNATE_IMMUNE_SYSTEM	PSMA2	PSMD12	PSME4	HSPA1A	RELA	NFKB1	CUL1	FOS	HSP90AA1	MAPK8	TUBB4B	HSPA1B	HSPA6	ATP6V1B2	LGALS3	PTPN6	MAP2K1	FBXW11	RAP1B	ATF1	CDC34	NEU1	ITGAV	CTSB	RASGRP2	ICAM2	SDCBP	FADD	PI3	CD58	ATP8A1	GLIPR1	PNP	NBEAL2	BRI3	TMBIM1	SLPI	CLU	RNF125	POLR1C	CGAS
	Reactome10	0.29	REACTOME_HSF1_DEPENDENT_TRANSACTIVATION	HSPA1A	HSPB1	HSP90AA1	HSPA1B	HSPA6	HSPH1	DEDD2	CRYAB
GSE165897's CD8T.NR	Reactome1	0.0065	REACTOME_CYTOKINE_SIGNALING_IN_IMMUNE_SYSTEM	PSME2	PSMB9	PSMB10	PSMD10	PSME1	PAK2	SOCS1	IKBKG	NFKBIA	MAP3K8	GSDMD	CASP1	HSP90B1	JUN	CXCL1	IRAK4	IRF7	ISG15	PIN1	LMNB1	NUP37	BIRC5	CANX	HLA-F	IFITM1	CXCL8	MT2A	IL32	TNF	CCL3L3	CCL3	JUNB	LGALS9	HAVCR2	IRF9	MX1	IFI6	IFI27	IFI35	IFIT2	IFIT3	TRIM22	GBP4	GBP5	TNFRSF18	TNFRSF9
	Reactome2	0.0099	REACTOME_INNATE_IMMUNE_SYSTEM	PSME2	PSMB9	PSMB10	PSMD10	PSME1	PAK2	SOCS1	IKBKG	NFKBIA	MAP3K8	GSDMD	CASP1	HSP90B1	JUN	CXCL1	IRAK4	IRF7	ISG15	PIN1	PRKCQ	CYBA	TYROBP	SELL	WAS	IGLC3	DBNL	LAMTOR2	TXNIP	ATP6V0E2	TRAPPC1	ACTB	APRT	IQGAP1	CAPN1	FCER1G	BIN2	ORMDL3	PTGES2	PDAP1	OSTF1	DPP7	TMEM179B	NHLRC3	GMFG	ARPC4	ARPC3
	Reactome3	0.033	REACTOME_CELL_CYCLE_MITOTIC	PSME2	PSMB9	PSMB10	PSMD10	PSME1	LMNB1	NUP37	BIRC5	UBE2C	DCTN3	CDKN2A	TFDP1	E2F3	CDKN2C	CDKN2D	CCP110	CETN2	USO1	CLASP1	CDK5RAP2	SFI1	TUBGCP2	MZT2A	TMPO	VRK1	SMC2	CTDNEP1	TOP2A	TYMS	CCNH	CKS1B	MCM5
	Reactome4	0.021	REACTOME_CELL_CYCLE	PSME2	PSMB9	PSMB10	PSMD10	PSME1	LMNB1	NUP37	BIRC5	UBE2C	DCTN3	CDKN2A	TFDP1	E2F3	CDKN2C	CDKN2D	CCP110	CETN2	USO1	CLASP1	CDK5RAP2	SFI1	TUBGCP2	MZT2A	TMPO	VRK1	SMC2	CTDNEP1	TOP2A	TYMS	CCNH	CKS1B	MCM5	BABAM1	NHP2	RUVBL2
	Reactome5	0.0056	REACTOME_ADAPTIVE_IMMUNE_SYSTEM	PSME2	PSMB9	PSMB10	PSMD10	PSME1	PAK2	SOCS1	IKBKG	NFKBIA	MAP3K8	CANX	HLA-F	IFITM1	PRKCQ	CYBA	TYROBP	SELL	WAS	IGLC3	UBE2C	DCTN3	STUB1	SEC31A	LNPEP	RNF213	RBCK1	UBR2	HERC4	PJA2	ERAP2	EVL	AP2A1	COL1A1	FKBP1A	HCST	KLRC1	LAG3	BTN3A1
	Reactome6	0.027	REACTOME_PROGRAMMED_CELL_DEATH	PSME2	PSMB9	PSMB10	PSMD10	PSME1	PAK2	GSDMD	CASP1	LMNB1	PRKCQ	DBNL	CDKN2A	TFDP1	STUB1	H1-4	TRADD	GZMB	PMAIP1	APPL1	FLOT1
	Reactome7	0.00089	REACTOME_CELLULAR_RESPONSES_TO_STIMULI	PSME2	PSMB9	PSMB10	PSMD10	PSME1	HSP90B1	JUN	LMNB1	NUP37	CXCL8	MT2A	CYBA	LAMTOR2	TXNIP	ATP6V0E2	UBE2C	DCTN3	CDKN2A	TFDP1	E2F3	CDKN2C	CDKN2D	SEC31A	H1-4	CHD9	HELZ2	HYOU1	PRDX2	TLN1	COX7A2L	BLVRB	YIF1A	ATF3	CREB3L2	MT1F
	Reactome8	0.045	REACTOME_SIGNALING_BY_INTERLEUKINS	PSME2	PSMB9	PSMB10	PSMD10	PSME1	PAK2	SOCS1	IKBKG	NFKBIA	MAP3K8	GSDMD	CASP1	HSP90B1	JUN	CXCL1	IRAK4	LMNB1	BIRC5	CANX	CXCL8	IL32	TNF	CCL3L3	CCL3	JUNB	LGALS9	HAVCR2
	Reactome9	0.15	REACTOME_INTERFERON_SIGNALING	SOCS1	IRF7	ISG15	PIN1	NUP37	HLA-F	IFITM1	MT2A	IRF9	MX1	IFI6	IFI27	IFI35	IFIT2	IFIT3	TRIM22	GBP4	GBP5
	Reactome10	0.049	REACTOME_APOPTOSIS	PSME2	PSMB9	PSMB10	PSMD10	PSME1	PAK2	GSDMD	LMNB1	PRKCQ	DBNL	CDKN2A	TFDP1	H1-4	TRADD	GZMB	PMAIP1	APPL1
GSE165897's Treg.R	Reactome1	0.015	REACTOME_CYTOKINE_SIGNALING_IN_IMMUNE_SYSTEM	NUP107	PSMD14	PSMC2	PSMD3	PSMD12	PSMA3	PSMB2	PSMB9	UBE2D1	BIRC5	KPNB1	USP18	ELOC	TRAF3	TGFB1	USP14	TIMP1	SNRPA1	IRF3	ISG15	IRF7	STAT1	OAS1	OAS2	OAS3	OASL	IFIT1	MX1	MX2	IFITM3	IFIT5	IFI35	XAF1	HERC5	HLA-DQA1	HLA-DRA	HLA-DRB5	EIF2AK2	TRIM38	GBP3	RAP1B	GRAP2	MAPK8	IKBIP	HSPA9	IL7R
	Reactome2	0.013	REACTOME_CELL_CYCLE	NUP107	PSMD14	PSMC2	PSMD3	PSMD12	PSMA3	PSMB2	PSMB9	UBE2D1	BIRC5	KPNB1	TUBA1B	UBE2C	UBE2S	RANGAP1	H4C3	AURKB	TOP2A	CDK7	PPP2R2A	SET	CENPE	TUBB	CHMP2B	IST1	CENPF	NDC80	SKA2	H2AZ1	CEP57	LPIN2	SMC4	NIPBL	RBL2	MAX	MCM7	CDT1	CKS1B	POLD3	RFC1	CDK6	TPX2	TYMS	UBE2V2	RNF168	PPP6R3
	Reactome3	0.025	REACTOME_CELL_CYCLE_MITOTIC	NUP107	PSMD14	PSMC2	PSMD3	PSMD12	PSMA3	PSMB2	PSMB9	UBE2D1	BIRC5	KPNB1	TUBA1B	UBE2C	UBE2S	RANGAP1	H4C3	AURKB	TOP2A	CDK7	PPP2R2A	SET	CENPE	TUBB	CHMP2B	IST1	CENPF	NDC80	SKA2	H2AZ1	CEP57	LPIN2	SMC4	NIPBL	RBL2	MAX	MCM7	CDT1	CKS1B	POLD3	RFC1	CDK6	TPX2	TYMS
	Reactome4	0.019	REACTOME_POST_TRANSLATIONAL_PROTEIN_MODIFICATION	NUP107	PSMD14	PSMC2	PSMD3	PSMD12	PSMA3	PSMB2	PSMB9	UBE2D1	BIRC5	USP18	ELOC	TRAF3	TGFB1	USP14	TIMP1	TUBA1B	UBE2C	UBE2S	RANGAP1	H4C3	AURKB	TOP2A	UBE2V2	RNF168	PPP6R3	UBE2K	FBXW5	ASB8	ASB2	UBE2L3	UBE2E3	UBE2Z	NR3C1	CGA	TRIM28	NFE2L2	GALNT1	MGAT4A	COMMD3	CST3	CDC73	COPS5	COPS3	DCAF7	COMMD5
	Reactome5	0.025	REACTOME_METABOLISM_OF_RNA	NUP107	PSMD14	PSMC2	PSMD3	PSMD12	PSMA3	PSMB2	PSMB9	SNRPA1	CDK7	PPP2R2A	SET	SNRPG	ZCRB1	SNW1	WDR33	DDX39A	CHTOP	POLDIP3	PHAX	HSPB1	EXOSC8	EXOSC6	EXOSC3	DCP1A	EPRS1	ISY1	LSM3	TXNL4A	SNRNP35	CD2BP2	HNRNPL	CCAR1	CDC5L	WTAP	HBS1L	WDR43	IMP3	UTP4	NOP14	GNL3	RIOK1	CTU1	POP7
	Reactome6	0.045	REACTOME_INTERFERON_SIGNALING	NUP107	KPNB1	USP18	IRF3	ISG15	IRF7	STAT1	OAS1	OAS2	OAS3	OASL	IFIT1	MX1	MX2	IFITM3	IFIT5	IFI35	XAF1	HERC5	HLA-DQA1	HLA-DRA	HLA-DRB5	EIF2AK2	TRIM38	GBP3
	Reactome7	0.047	REACTOME_INTERFERON_ALPHA_BETA_SIGNALING	KPNB1	USP18	IRF3	ISG15	IRF7	STAT1	OAS1	OAS2	OAS3	OASL	IFIT1	MX1	MX2	IFITM3	IFIT5	IFI35	XAF1
	Reactome8	0.027	REACTOME_ADAPTIVE_IMMUNE_SYSTEM	PSMD14	PSMC2	PSMD3	PSMD12	PSMA3	PSMB2	PSMB9	UBE2D1	ELOC	HERC5	HLA-DQA1	HLA-DRA	HLA-DRB5	RAP1B	GRAP2	TUBA1B	UBE2C	UBE2S	CENPE	UBE2V2	UBE2K	FBXW5	ASB8	ASB2	UBE2L3	UBE2E3	UBE2Z	AHCYL1	CD28	IGHM	ITGAL	CTSB	CTSH	ITK	LGMN	CD81	TRAT1	KIF5B	ORAI2	DAPP1	JAML	CLEC2D	KLRB1	LAIR2	BTN3A2
	Reactome9	0.12	REACTOME_MITOCHONDRIAL_TRANSLATION	MRPS30	MRPL54	MRPL10	MRPL46	MRPL13	MRPL15	MRPL22	MRPL58	MRPS18C	MRPL51	MRPL35	MRPS23	MRPS18A	MRPS35	MRPS11	MRPS5	MRPL32	MRPL49
	Reactome10	0.15	REACTOME_INFECTIOUS_DISEASE	NUP107	PSMD14	PSMC2	PSMD3	PSMD12	PSMA3	PSMB2	PSMB9	KPNB1	ELOC	TRAF3	TGFB1	IRF3	ISG15	IRF7	STAT1	EIF2AK2	MAPK8	TUBA1B	RANGAP1	H4C3	CDK7	TUBB	CHMP2B	NR3C1	CGA	TRIM28	NFE2L2	GALNT1	MGAT4A	SNRPG	ZCRB1	AHCYL1	CD28	IGHM	GOLGA7	WASF2	EED	SUPT16H	NELFCD	ELOA	TSG101	CHMP5	MAP2K2	PARP14	PARP9
GSE165897's Treg.NR	Reactome1	0.058	REACTOME_CYTOKINE_SIGNALING_IN_IMMUNE_SYSTEM	HSP90AA1	UBB	UBC	JUN	HSPA8	HSP90B1	SOCS1	PIK3R1	TNFRSF1B	CFL1	PELI1	NFKBIA	IRAK4	MIF	IL1R1	STAT3	MYC	CXCL8	SOCS3	JUNB	IL4R	PTPN18	IL2RA	IL32	IL2RB	IL6ST	IL1R2	STAT4	BIRC3	ELOB	MT2A	FLT3LG	IRF1	TNFRSF18	TNFRSF9	TNFRSF4	CD27	IFITM1	IFI6	IFI27	EIF4A2
	Reactome2	0.023	REACTOME_SIGNALING_BY_INTERLEUKINS	HSP90AA1	UBB	UBC	JUN	HSPA8	HSP90B1	SOCS1	PIK3R1	TNFRSF1B	CFL1	PELI1	NFKBIA	IRAK4	MIF	IL1R1	STAT3	MYC	CXCL8	SOCS3	JUNB	IL4R	PTPN18	IL2RA	IL32	IL2RB	IL6ST	IL1R2	STAT4
	Reactome3	0.0056	REACTOME_INNATE_IMMUNE_SYSTEM	HSP90AA1	UBB	UBC	JUN	HSPA8	HSP90B1	SOCS1	PIK3R1	TNFRSF1B	CFL1	PELI1	NFKBIA	IRAK4	MIF	BIRC3	TXNIP	DYNLL1	ACTB	ARPC4	ARPC3	ARPC1B	IGLC3	PYCARD	IQGAP1	RHOF	TNFAIP3	SRP14	ADGRE5	TMC6	DPP7	CMTM6	POLR3GL
	Reactome4	0.013	REACTOME_INFECTIOUS_DISEASE	HSP90AA1	UBB	UBC	JUN	IL1R1	ELOB	TXNIP	DYNLL1	ACTB	ARPC4	ARPC3	ARPC1B	IGLC3	PYCARD	TUBA4A	TUBA1A	RPS25	RPS26	RPL39	CALR	CXCR4	POLR2I	YWHAH	ITGA4	CCNH	DDX5	CD79A	ENO1	PGK1	NMT2
	Reactome5	0.075	REACTOME_INTERLEUKIN_4_AND_INTERLEUKIN_13_SIGNALING	HSP90AA1	HSPA8	HSP90B1	SOCS1	PIK3R1	TNFRSF1B	STAT3	MYC	CXCL8	SOCS3	JUNB	IL4R
	Reactome6	0.018	REACTOME_CELLULAR_RESPONSES_TO_STIMULI	HSP90AA1	UBB	UBC	JUN	HSPA8	HSP90B1	STAT3	MYC	CXCL8	ELOB	MT2A	TXNIP	DYNLL1	TUBA4A	TUBA1A	RPS25	RPS26	RPL39	CALR	HSPA5	TPP1
	Reactome7	0.004	REACTOME_INACTIVATION_OF_CSF3_G_CSF_SIGNALING	UBB	UBC	SOCS1	STAT3	SOCS3	ELOB
	Reactome8	0.018	REACTOME_NERVOUS_SYSTEM_DEVELOPMENT	HSP90AA1	UBB	UBC	HSPA8	PIK3R1	CFL1	ELOB	ACTB	ARPC4	ARPC3	ARPC1B	TUBA4A	TUBA1A	RPS25	RPS26	RPL39	CXCR4	PFN1
	Reactome9	0.013	REACTOME_SIGNALING_BY_RECEPTOR_TYROSINE_KINASES	HSP90AA1	UBB	UBC	SOCS1	PIK3R1	STAT3	MYC	JUNB	PTPN18	FLT3LG	ACTB	POLR2I	PRDM1	JUND	TRIB1	ID3	SH2D2A
	Reactome10	0.004	REACTOME_SIGNALING_BY_CSF3_G_CSF	UBB	UBC	SOCS1	STAT3	SOCS3	ELOB
GSE165897's Mast.R	Reactome1	0.038	REACTOME_INNATE_IMMUNE_SYSTEM	PSMD14	PSMA5	PSMC3	PSMD3	PSMD7	PSME2	PSMA1	PSMA4	PSMB3	PSMB4	PSMD8	PSMD9	HMOX1	TXN	NCF4	ATOX1	HSPA8	CAPZA1	HSPA1B	ATP6V0B	ATP6V1F	HLA-A	B2M	HLA-E	IL1B	CASP1	PTPN6	ISG15	PPP2R1A	MIF	BIRC3	PIN1	CTSL	ACTB	ARPC5	ACTG1	ARPC3	SRP14	RAC2	LGALS3	COMMD3	CD59	KRT1	FTL	PSAP	CD63
	Reactome2	0.013	REACTOME_CELLULAR_RESPONSES_TO_STIMULI	PSMD14	PSMA5	PSMC3	PSMD3	PSMD7	PSME2	PSMA1	PSMA4	PSMB3	PSMB4	PSMD8	PSMD9	HMOX1	TXN	NCF4	ATOX1	HSPA8	CAPZA1	HSPA1B	ATP6V0B	ATP6V1F	RBX1	SQSTM1	PRDX1	GCLM	COX4I1	COX6A1	COX8A	PRDX3	RPLP0	CXCL8	RPS9	RPS27L	RPS25	RPL7	RPL36AL	EIF2S1	MRPL18	RPA2	DCTN3	LAMTOR5	LAMTOR4	RHEB	H2AZ1	HSBP1
	Reactome3	0.0055	REACTOME_CELLULAR_RESPONSE_TO_CHEMICAL_STRESS	PSMD14	PSMA5	PSMC3	PSMD3	PSMD7	PSME2	PSMA1	PSMA4	PSMB3	PSMB4	PSMD8	PSMD9	HMOX1	TXN	NCF4	ATOX1	RBX1	SQSTM1	PRDX1	GCLM	COX4I1	COX6A1	COX8A	PRDX3
	Reactome4	0.073	REACTOME_CYTOKINE_SIGNALING_IN_IMMUNE_SYSTEM	PSMD14	PSMA5	PSMC3	PSMD3	PSMD7	PSME2	PSMA1	PSMA4	PSMB3	PSMB4	PSMD8	PSMD9	HMOX1	HSPA8	CAPZA1	HLA-A	B2M	HLA-E	IL1B	CASP1	PTPN6	ISG15	PPP2R1A	MIF	BIRC3	PIN1	RBX1	SQSTM1	RPLP0	CXCL8	STAT1	JAK1	IFNGR2	CASP3	GSTO1	AIP	IFITM1	IFI6
	Reactome5	0.058	REACTOME_INFECTIOUS_DISEASE	PSMD14	PSMA5	PSMC3	PSMD3	PSMD7	PSME2	PSMA1	PSMA4	PSMB3	PSMB4	PSMD8	PSMD9	HMOX1	TXN	HLA-A	B2M	HLA-E	IL1B	CASP1	PTPN6	ISG15	CTSL	ACTB	ARPC5	ACTG1	ARPC3	RBX1	RPLP0	RPS9	RPS27L	RPS25	RPL7	RPL36AL	STAT1	JAK1	IFNGR2	AP2M1	BANF1	RANBP1	DDX5	SNRPD2	TSG101	CHMP5	G3BP1	ENO1
	Reactome6	0.073	REACTOME_ANTIGEN_PROCESSING_CROSS_PRESENTATION	PSMD14	PSMA5	PSMC3	PSMD3	PSMD7	PSME2	PSMA1	PSMA4	PSMB3	PSMB4	PSMD8	PSMD9	NCF4	HLA-A	B2M	HLA-E	CTSL	SEC61B	SEC61G
	Reactome7	0.047	REACTOME_NUCLEAR_EVENTS_MEDIATED_BY_NFE2L2	PSMD14	PSMA5	PSMC3	PSMD3	PSMD7	PSME2	PSMA1	PSMA4	PSMB3	PSMB4	PSMD8	PSMD9	HMOX1	RBX1	SQSTM1	PRDX1	GCLM
	Reactome8	0.035	REACTOME_TRANSLATION	SRP14	RPLP0	RPS9	RPS27L	RPS25	RPL7	RPL36AL	EIF2S1	MRPL18	SEC61B	SEC61G	TRMT112	AIMP1	SPCS2	SRP9	MRPL42	MRPL22	MRPS16	MRPS18C	MRPL51	AURKAIP1	MRPS10	MRPS6	MRPL1	EIF2B1	GARS1
	Reactome9	0.047	REACTOME_KEAP1_NFE2L2_PATHWAY	PSMD14	PSMA5	PSMC3	PSMD3	PSMD7	PSME2	PSMA1	PSMA4	PSMB3	PSMB4	PSMD8	PSMD9	HMOX1	RBX1	SQSTM1	PRDX1	GCLM
	Reactome10	0.031	REACTOME_REGULATION_OF_EXPRESSION_OF_SLITS_AND_ROBOS	PSMD14	PSMA5	PSMC3	PSMD3	PSMD7	PSME2	PSMA1	PSMA4	PSMB3	PSMB4	PSMD8	PSMD9	RBX1	RPLP0	RPS9	RPS27L	RPS25	RPL7	RPL36AL	UPF3B
GSE165897's Mast.NR	Reactome1	0.069	REACTOME_RESPONSE_OF_EIF2AK4_GCN2_TO_AMINO_ACID_DEFICIENCY	RPS27A	RPS27	RPS7	RPS3A	RPS11	RPS16	RPS17	RPS18	RPS21	RPS23	RPS24	RPS29	RPL35	RPL9	RPL10	RPL13	RPL15	RPL18A	RPL19	RPL21	RPL22	RPL24	RPL26	RPL27	RPL30	RPL31	RPL32	RPL34	RPL35A	RPL37	RPL41	RPL14	RPL23	ATF3
	Reactome2	0.0099	REACTOME_EUKARYOTIC_TRANSLATION_ELONGATION	RPS27A	RPS27	RPS7	RPS3A	RPS11	RPS16	RPS17	RPS18	RPS21	RPS23	RPS24	RPS29	RPL35	RPL9	RPL10	RPL13	RPL15	RPL18A	RPL19	RPL21	RPL22	RPL24	RPL26	RPL27	RPL30	RPL31	RPL32	RPL34	RPL35A	RPL37	RPL41	RPL14	RPL23
	Reactome3	0.011	REACTOME_NONSENSE_MEDIATED_DECAY_NMD	RPS27A	RPS27	RPS7	RPS3A	RPS11	RPS16	RPS17	RPS18	RPS21	RPS23	RPS24	RPS29	RPL35	RPL9	RPL10	RPL13	RPL15	RPL18A	RPL19	RPL21	RPL22	RPL24	RPL26	RPL27	RPL30	RPL31	RPL32	RPL34	RPL35A	RPL37	RPL41	RPL14	RPL23	EIF4A3
	Reactome4	0.0099	REACTOME_SRP_DEPENDENT_COTRANSLATIONAL_PROTEIN_TARGETING_TO_MEMBRANE	RPS27A	RPS27	RPS7	RPS3A	RPS11	RPS16	RPS17	RPS18	RPS21	RPS23	RPS24	RPS29	RPL35	RPL9	RPL10	RPL13	RPL15	RPL18A	RPL19	RPL21	RPL22	RPL24	RPL26	RPL27	RPL30	RPL31	RPL32	RPL34	RPL35A	RPL37	RPL41	RPL14	RPL23
	Reactome5	0.0099	REACTOME_SELENOAMINO_ACID_METABOLISM	RPS27A	RPS27	RPS7	RPS3A	RPS11	RPS16	RPS17	RPS18	RPS21	RPS23	RPS24	RPS29	RPL35	RPL9	RPL10	RPL13	RPL15	RPL18A	RPL19	RPL21	RPL22	RPL24	RPL26	RPL27	RPL30	RPL31	RPL32	RPL34	RPL35A	RPL37	RPL41	RPL14	RPL23
	Reactome6	0.0099	REACTOME_EUKARYOTIC_TRANSLATION_INITIATION	RPS27A	RPS27	RPS7	RPS3A	RPS11	RPS16	RPS17	RPS18	RPS21	RPS23	RPS24	RPS29	RPL35	RPL9	RPL10	RPL13	RPL15	RPL18A	RPL19	RPL21	RPL22	RPL24	RPL26	RPL27	RPL30	RPL31	RPL32	RPL34	RPL35A	RPL37	RPL41	RPL14	RPL23
	Reactome7	0.041	REACTOME_CELLULAR_RESPONSE_TO_STARVATION	RPS27A	RPS27	RPS7	RPS3A	RPS11	RPS16	RPS17	RPS18	RPS21	RPS23	RPS24	RPS29	RPL35	RPL9	RPL10	RPL13	RPL15	RPL18A	RPL19	RPL21	RPL22	RPL24	RPL26	RPL27	RPL30	RPL31	RPL32	RPL34	RPL35A	RPL37	RPL41	RPL14	RPL23	ATF3	ATP6V1H
	Reactome8	0.098	REACTOME_INFLUENZA_INFECTION	RPS27A	RPS27	RPS7	RPS3A	RPS11	RPS16	RPS17	RPS18	RPS21	RPS23	RPS24	RPS29	RPL35	RPL9	RPL10	RPL13	RPL15	RPL18A	RPL19	RPL21	RPL22	RPL24	RPL26	RPL27	RPL30	RPL31	RPL32	RPL34	RPL35A	RPL37	RPL41	RPL14	RPL23	RANBP2
	Reactome9	0.013	REACTOME_REGULATION_OF_EXPRESSION_OF_SLITS_AND_ROBOS	RPS27A	RPS27	RPS7	RPS3A	RPS11	RPS16	RPS17	RPS18	RPS21	RPS23	RPS24	RPS29	RPL35	RPL9	RPL10	RPL13	RPL15	RPL18A	RPL19	RPL21	RPL22	RPL24	RPL26	RPL27	RPL30	RPL31	RPL32	RPL34	RPL35A	RPL37	RPL41	RPL14	RPL23	EIF4A3	UBC
	Reactome10	0.0065	REACTOME_RRNA_PROCESSING	RPS27A	RPS27	RPS7	RPS3A	RPS11	RPS16	RPS17	RPS18	RPS21	RPS23	RPS24	RPS29	RPL35	RPL9	RPL10	RPL13	RPL15	RPL18A	RPL19	RPL21	RPL22	RPL24	RPL26	RPL27	RPL30	RPL31	RPL32	RPL34	RPL35A	RPL37	RPL41	RPL14	RPL23	MT-RNR1	MT-RNR2	TRMT10C
GSE165897's NK.R	Reactome1	0.0017	REACTOME_METABOLISM_OF_RNA	MT-RNR1	DCAF13	PSMD14	PSMC2	PSMD1	PSMD11	PSMD12	PSMD13	PSMB5	PSMD9	SEC13	EXOSC3	MPHOSPH10	EMG1	BUD23	UTP18	IMP3	UTP6	PNO1	UTP3	UTP4	WDR46	IMP4	BMS1	RPP30	RPP21	NCL	TSR1	NOL9	LTV1	RRP1	MAPK14	HSPB1	PPP2R1A	WDR33	U2AF2	CSTF2T	FYTTD1	POLDIP3	GTF2H1	CNOT2	HNRNPF	PRPF19	PDCD7	SNRNP35	SNRNP40
	Reactome2	0.082	REACTOME_MITOCHONDRIAL_TRANSLATION	MT-RNR1	TSFM	MRPS31	MRPL3	MRPL13	MRPL15	MRPL58	MRPL2	MRPS2	MRPL27	MRPS23	MRPS22	MRPL47	MRPS12	MRPS6	MRPS5	MRPL36	MRPL32	MRPS34	MRPL49	GFM1
	Reactome3	0.045	REACTOME_POST_TRANSLATIONAL_PROTEIN_MODIFICATION	DCAF13	PSMD14	PSMC2	PSMD1	PSMD11	PSMD12	PSMD13	PSMB5	PSMD9	SEC13	CUL1	FBXO32	RBBP5	FBXL3	ASB8	FBXO22	BTBD1	FBXL12	COMMD9	COPS4	COPS5	COPS7B	COPS3	DCAF7	UBXN7	RNF2	RXRA	ACTR10	AXIN1	USP7	HDAC2	CDC73	ATXN3	TRIM28	TRIM27	TRIM4	UBE2A	UBA1	RANGAP1	TRAF3	H2AW	ADRM1	RCE1	MAT2B	MUL1	TNIP1
	Reactome4	0.0074	REACTOME_TRANSLATION	MT-RNR1	TSFM	MRPS31	MRPL3	MRPL13	MRPL15	MRPL58	MRPL2	MRPS2	MRPL27	MRPS23	MRPS22	MRPL47	MRPS12	MRPS6	MRPS5	MRPL36	MRPL32	MRPS34	MRPL49	GFM1	SRPRB	EIF2B4	EIF2B5	FARSA	YARS1	EIF5B	SRP19
	Reactome5	0.06	REACTOME_NEDDYLATION	DCAF13	PSMD14	PSMC2	PSMD1	PSMD11	PSMD12	PSMD13	PSMB5	PSMD9	CUL1	FBXO32	RBBP5	FBXL3	ASB8	FBXO22	BTBD1	FBXL12	COMMD9	COPS4	COPS5	COPS7B	COPS3	DCAF7	UBXN7
	Reactome6	0.079	REACTOME_RRNA_PROCESSING	MT-RNR1	DCAF13	EXOSC3	MPHOSPH10	EMG1	BUD23	UTP18	IMP3	UTP6	PNO1	UTP3	UTP4	WDR46	IMP4	BMS1	RPP30	RPP21	NCL	TSR1	NOL9	LTV1	RRP1
	Reactome7	0.019	REACTOME_CELLULAR_RESPONSES_TO_STIMULI	PSMD14	PSMC2	PSMD1	PSMD11	PSMD12	PSMD13	PSMB5	PSMD9	SEC13	EXOSC3	MAPK14	HSPB1	CUL1	RNF2	RXRA	ACTR10	SRPRB	ATF2	TFDP1	H2AX	KAT5	LRPPRC	HMOX1	SOD1	CXCL8	HSPA1B	ATP6V0B	FKBP4	HDGF	CXXC1	ZBTB17	ATF4	MTF1	CRYAB	HSPA4	ID1	ASF1A	STIP1
	Reactome8	0.079	REACTOME_RRNA_MODIFICATION_IN_THE_NUCLEUS_AND_CYTOSOL	DCAF13	MPHOSPH10	EMG1	BUD23	UTP18	IMP3	UTP6	PNO1	UTP3	UTP4	WDR46	IMP4	BMS1
	Reactome9	0.0041	REACTOME_RNA_POLYMERASE_II_TRANSCRIPTION	PSMD14	PSMC2	PSMD1	PSMD11	PSMD12	PSMD13	PSMB5	PSMD9	MAPK14	PPP2R1A	WDR33	U2AF2	CSTF2T	FYTTD1	POLDIP3	GTF2H1	CNOT2	CUL1	FBXO32	RBBP5	RNF2	RXRA	AXIN1	USP7	HDAC2	CDC73	ATXN3	TRIM28	ATF2	TFDP1	H2AX	KAT5	LRPPRC	AGO2	RNF34	E2F4	MAX	FOXO1	PRKAG2	TIGAR	TRIAP1	RXRB	MED27	KDM5B	TGIF1	SKI
	Reactome10	0.045	REACTOME_DEGRADATION_OF_BETA_CATENIN_BY_THE_DESTRUCTION_COMPLEX	PSMD14	PSMC2	PSMD1	PSMD11	PSMD12	PSMD13	PSMB5	PSMD9	PPP2R1A	CUL1	AXIN1	TLE3	FRAT2
GSE165897's NK.NR	Reactome1	0.06	REACTOME_CYTOKINE_SIGNALING_IN_IMMUNE_SYSTEM	SOCS1	HLA-E	IRF7	BST2	ISG15	UBE2L6	HERC5	PIN1	SOCS3	HLA-F	IFITM1	STAT1	OAS1	IRF1	IRF8	IFIT1	MX1	EGR1	IFITM3	IFI6	IFI27	IFI35	IFIT2	IFIT3	ISG20	XAF1	ICAM1	HLA-DPB1	HLA-DRA	HLA-DRB5	IFNG	MT2A	SP100	TRIM22	TRIM38	GBP4	GBP5	EIF4A3	EIF2AK2	PPM1B	EIF4A2	ITGB2	PSME2	PSMB9	PSMB10	PSMD4
	Reactome2	0.043	REACTOME_INTERFERON_SIGNALING	SOCS1	HLA-E	IRF7	BST2	ISG15	UBE2L6	HERC5	PIN1	SOCS3	HLA-F	IFITM1	STAT1	OAS1	IRF1	IRF8	IFIT1	MX1	EGR1	IFITM3	IFI6	IFI27	IFI35	IFIT2	IFIT3	ISG20	XAF1	ICAM1	HLA-DPB1	HLA-DRA	HLA-DRB5	IFNG	MT2A	SP100	TRIM22	TRIM38	GBP4	GBP5	EIF4A3	EIF2AK2	PPM1B	EIF4A2
	Reactome3	0.098	REACTOME_INNATE_IMMUNE_SYSTEM	SOCS1	HLA-E	IRF7	BST2	ISG15	UBE2L6	HERC5	PIN1	ITGB2	PSME2	PSMB9	PSMB10	PSMD4	PSME1	YES1	LCK	CDC42	PIK3R1	NFKBIA	RIPK2	MAP3K8	GSDMD	JUN	CASP1	FOS	PTPN4	HSP90B1	PELI1	CYBA	TYROBP	CTSS	CTSA	CTSD	WAS	FCGR3A	CSNK2B	SLC2A3	PYCARD	GSTP1	IQGAP1	BIN2	DBNL	FCER1G	CD47	SERPINB6	ADGRE5
	Reactome4	0.12	REACTOME_INTERFERON_ALPHA_BETA_SIGNALING	SOCS1	HLA-E	IRF7	BST2	ISG15	SOCS3	HLA-F	IFITM1	STAT1	OAS1	IRF1	IRF8	IFIT1	MX1	EGR1	IFITM3	IFI6	IFI27	IFI35	IFIT2	IFIT3	ISG20	XAF1
	Reactome5	0.033	REACTOME_ADAPTIVE_IMMUNE_SYSTEM	SOCS1	HLA-E	UBE2L6	HERC5	SOCS3	HLA-F	IFITM1	ICAM1	HLA-DPB1	HLA-DRA	HLA-DRB5	ITGB2	PSME2	PSMB9	PSMB10	PSMD4	PSME1	YES1	LCK	CDC42	PIK3R1	NFKBIA	RIPK2	MAP3K8	CANX	CYBA	TYROBP	CTSS	CTSA	CTSD	WAS	FCGR3A	UBE2S	STUB1	TUBA4A	RNF213	SH3KBP1	HSPA5	EVL	CD3E	FYB1	ITGB7	HCST	CD160	NCR3	PILRB
	Reactome6	0.099	REACTOME_SIGNALING_BY_INTERLEUKINS	SOCS1	SOCS3	STAT1	ICAM1	IFNG	ITGB2	PSME2	PSMB9	PSMB10	PSMD4	PSME1	YES1	LCK	CDC42	PIK3R1	NFKBIA	RIPK2	MAP3K8	GSDMD	JUN	CASP1	FOS	PTPN4	HSP90B1	PELI1	CANX	MYC	JUNB	IL32	IL2RG	PIM1	IL4R	MCL1	IL2RB	IL18RAP	CSF1	LGALS9	CCL4	CCL5	CCL3L3	CCL3	LCP1
	Reactome7	0.023	REACTOME_INTERFERON_GAMMA_SIGNALING	SOCS1	HLA-E	IRF7	SOCS3	HLA-F	STAT1	OAS1	IRF1	IRF8	ICAM1	HLA-DPB1	HLA-DRA	HLA-DRB5	IFNG	MT2A	SP100	TRIM22	TRIM38	GBP4	GBP5
	Reactome8	0.033	REACTOME_NEUTROPHIL_DEGRANULATION	BST2	ITGB2	GSDMD	CYBA	TYROBP	CTSS	CTSA	CTSD	CSNK2B	SLC2A3	PYCARD	GSTP1	IQGAP1	BIN2	DBNL	FCER1G	CD47	SERPINB6	ADGRE5	APRT	TBC1D10C	CPNE3	NPC2	TMC6	PDAP1	COTL1	OSTF1	SYNGR1	GMFG	MVP
	Reactome9	0.058	REACTOME_RNA_POLYMERASE_II_TRANSCRIPTION	PIN1	SOCS3	STAT1	IFNG	EIF4A3	PSME2	PSMB9	PSMB10	PSMD4	PSME1	YES1	JUN	CASP1	FOS	PTPN4	MYC	JUNB	CSNK2B	SLC2A3	TXNIP	UBE2S	STUB1	H2AC20	H2BC4	PLK2	CCNH	GTF2H5	CYCS	PRDX2	CDK6	MIR24-2	DDIT3	CITED2	CCND3	NR4A1	PMAIP1	SGK1	PRDM1	RBL2	RABGGTB	PHF20	TMEM219	BTG2	DDIT4	NR4A2	AFF4
	Reactome10	0.029	REACTOME_INFECTIOUS_DISEASE	ISG15	EIF2AK2	PSME2	PSMB9	PSMB10	PSMD4	PSME1	YES1	LCK	CDC42	GSDMD	JUN	CASP1	CANX	CYBA	WAS	FCGR3A	PYCARD	TXNIP	ACTB	ARPC4	ARPC3	ARPC1B	ZBP1	TUBA4A	RNF213	SH3KBP1	H2AC20	H2BC4	PLK2	CCNH	GTF2H5	RPS26	PRKAR1A	CHMP6	PTGER4	MTA1	VPS28	VPS37B	PARP14	CORO1A
GSE165897's Macrophages.R	Reactome1	0.037	REACTOME_NEUTROPHIL_DEGRANULATION	CD36	TNFRSF1B	S100A12	LTA4H	LPCAT1	PPBP	C5AR1	FPR2	CTSB	CTSD	PECAM1	S100A8	S100A9	VNN1	FTH1	FTL	ANO6	CFD	SPTAN1	CFP	IGF2R	RETN	CR1	SIRPB1	CDA	CHIT1	SLC2A5	VAT1	CHI3L1	LRG1	MCEMP1	SVIP	LAMP1	PTX3	SLPI
	Reactome2	0.003	REACTOME_INNATE_IMMUNE_SYSTEM	CD36	TNFRSF1B	S100A12	LTA4H	LPCAT1	PPBP	C5AR1	FPR2	CTSB	CTSD	PECAM1	S100A8	S100A9	VNN1	FTH1	FTL	ANO6	CFD	SPTAN1	CFP	IGF2R	RETN	CR1	SIRPB1	CDA	CHIT1	SLC2A5	VAT1	CHI3L1	LRG1	MCEMP1	SVIP	LAMP1	PTX3	SLPI	MAPKAPK2	CCL22	BCL2L1	IGHG4	CUL1	FYN	S100B	CREBBP	CCL17	TLR4	IGLC3
	Reactome3	0.047	REACTOME_SIGNALING_BY_INTERLEUKINS	CD36	TNFRSF1B	S100A12	MAPKAPK2	CCL22	BCL2L1	IGHG4	CUL1	FYN	S100B	RORA	TIMP1	IL6	JAK1	MAOA	PIM1	IL23A	RHOU	IRF4	BATF	CCL19	CCL20	IL1R2	RALA	IL7R	IL2RA	STAT5A	STAT4	IL3RA	CLCF1	IL1RL1	IL18BP
	Reactome4	0.023	REACTOME_CYTOKINE_SIGNALING_IN_IMMUNE_SYSTEM	CD36	TNFRSF1B	S100A12	MAPKAPK2	CCL22	BCL2L1	IGHG4	CUL1	FYN	S100B	RORA	TIMP1	IL6	JAK1	MAOA	PIM1	IL23A	RHOU	IRF4	BATF	CCL19	CCL20	IL1R2	RALA	IL7R	IL2RA	STAT5A	STAT4	IL3RA	CLCF1	IL1RL1	IL18BP	CD40	HLA-DQA2	HLA-DQB2	NUP214	TNFRSF18	TNFRSF4	ARIH1
	Reactome5	0.06	REACTOME_METABOLISM_OF_LIPIDS	CD36	LTA4H	LPCAT1	MAPKAPK2	CREBBP	RORA	PIK3R5	SEC24A	RXRA	SMARCD3	TNFRSF21	AKR1C3	ABCC3	CYP27A1	FDX1	SCD	LSS	ACAT2	HSD17B14	SLC44A1	MED13L	PLIN2	G0S2	NEU4	FABP4	PTGDS	PTGES	ALOX15B	STARD10	FABP3	GK	GPAT4	PNPLA6	SGMS2	PLPP3
	Reactome6	0.045	REACTOME_INTERLEUKIN_4_AND_INTERLEUKIN_13_SIGNALING	CD36	TNFRSF1B	CCL22	BCL2L1	IGHG4	RORA	TIMP1	IL6	JAK1	MAOA	PIM1	IL23A	RHOU	IRF4	BATF
	Reactome7	0.012	REACTOME_CHEMOKINE_RECEPTORS_BIND_CHEMOKINES	PPBP	CCL22	CCL17	CCL19	CCL20	CXCL12	CCR7	CXCR3	CCL13	CXCL6	CCL7
	Reactome8	0.003	REACTOME_CLASS_A_1_RHODOPSIN_LIKE_RECEPTORS	PPBP	C5AR1	FPR2	CCL22	CCL17	CCL19	CCL20	CXCL12	CCR7	CXCR3	CCL13	CXCL6	CCL7	SSTR2	NMB	OPN3	HCAR2	HCAR3	P2RY1	PTGER2
	Reactome9	0.011	REACTOME_PEPTIDE_LIGAND_BINDING_RECEPTORS	PPBP	C5AR1	FPR2	CCL22	CCL17	CCL19	CCL20	CXCL12	CCR7	CXCR3	CCL13	CXCL6	CCL7	SSTR2	NMB
	Reactome10	0.0066	REACTOME_SIGNALING_BY_GPCR	PPBP	C5AR1	FPR2	CCL22	CCL17	CCL19	CCL20	PIK3R5	CXCL12	CCR7	CXCR3	CCL13	CXCL6	CCL7	SSTR2	NMB	OPN3	HCAR2	HCAR3	P2RY1	PTGER2	RAMP1	RGS9	PDE4A	PDE4D	ABR	PDE7A
GSE165897's Macrophages.NR	Reactome1	0.077	REACTOME_CYTOKINE_SIGNALING_IN_IMMUNE_SYSTEM	PSMA5	PSME2	PSMB5	PSMB9	PSMB10	PSMC4	PSMC5	TP53	ISG15	PTPN6	IRF7	BST2	STAT1	USP18	OAS1	OAS2	OAS3	ABCE1	IFIT1	MX1	MX2	IFITM1	IRF9	IFITM3	IFITM2	IFI6	IFI27	IFI35	XAF1	RSAD2	EIF4A1	UBE2L6	PTAFR	EIF2AK2	FCGR1B	TRIM22	GBP1	FOS	MEF2C	MMP9	CXCL1	DUSP6	MEF2A	CEBPD	JUNB	CSF1R
	Reactome2	0.0088	REACTOME_CELL_CYCLE	PSMA5	PSME2	PSMB5	PSMB9	PSMB10	PSMC4	PSMC5	TP53	RRM2	TYMS	TK1	CCNH	RPA2	MCM3	MCM4	MCM5	MCM7	PRIM1	CDT1	E2F1	RB1	CKS1B	MYBL2	DHFR	RFC2	UBE2C	LIG1	POLD2	GINS2	H2BC5	H2BC8	H2BC4	H2AC8	H2AC20	CCNB2	AURKB	CDC20	ITGB3BP	CENPM	MAD2L1	ZWINT	SKA2	BANF1	VRK1	HAUS1	TUBG1
	Reactome3	0.012	REACTOME_CELL_CYCLE_MITOTIC	PSMA5	PSME2	PSMB5	PSMB9	PSMB10	PSMC4	PSMC5	TP53	RRM2	TYMS	TK1	CCNH	RPA2	MCM3	MCM4	MCM5	MCM7	PRIM1	CDT1	E2F1	RB1	CKS1B	MYBL2	DHFR	RFC2	UBE2C	LIG1	POLD2	GINS2	H2BC5	H2BC8	H2BC4	H2AC8	H2AC20	CCNB2	AURKB	CDC20	ITGB3BP	CENPM	MAD2L1	ZWINT	SKA2	BANF1	VRK1	HAUS1	TUBG1
	Reactome4	0.15	REACTOME_INTERFERON_ALPHA_BETA_SIGNALING	ISG15	PTPN6	IRF7	BST2	STAT1	USP18	OAS1	OAS2	OAS3	ABCE1	IFIT1	MX1	MX2	IFITM1	IRF9	IFITM3	IFITM2	IFI6	IFI27	IFI35	XAF1	RSAD2
	Reactome5	0.012	REACTOME_INTERFERON_SIGNALING	ISG15	PTPN6	IRF7	BST2	STAT1	USP18	OAS1	OAS2	OAS3	ABCE1	IFIT1	MX1	MX2	IFITM1	IRF9	IFITM3	IFITM2	IFI6	IFI27	IFI35	XAF1	RSAD2	EIF4A1	UBE2L6	PTAFR	EIF2AK2	FCGR1B	TRIM22	GBP1
	Reactome6	0.015	REACTOME_METABOLISM_OF_NUCLEOTIDES	RRM2	TYMS	TK1	NME2	DTYMK	DUT	AK2	AK5	NME1	NME4	DCTPP1	ADK	GMPR	HPRT1	TYMP	ATIC	PAICS	ADSL	NUDT16	DNPH1	ITPA
	Reactome7	0.035	REACTOME_METABOLISM_OF_RNA	PSMA5	PSME2	PSMB5	PSMB9	PSMB10	PSMC4	PSMC5	EIF4A1	CCNH	NHP2	PPIE	GTF2H5	RPS26	RPL39L	WDR61	MAGOHB	ALYREF	THOC7	HSD17B10	EXOSC5	ZFP36L1	ZFP36	LSM2	LSM6	DCPS	TUT4	EMG1	RRP7A	IMP4	BOP1	WDR18	SNRNP25	PPIH	HNRNPA3	SNRPA	NXT1	APOBEC3A	APOBEC3C	TRMT1	OSGEP	QTRT1	POP5	CLNS1A
	Reactome8	0.0024	REACTOME_MITOTIC_G1_PHASE_AND_G1_S_TRANSITION	PSMA5	PSME2	PSMB5	PSMB9	PSMB10	PSMC4	PSMC5	RRM2	TYMS	TK1	CCNH	RPA2	MCM3	MCM4	MCM5	MCM7	PRIM1	CDT1	E2F1	RB1	CKS1B	MYBL2	DHFR
	Reactome9	0.012	REACTOME_DNA_REPLICATION	PSMA5	PSME2	PSMB5	PSMB9	PSMB10	PSMC4	PSMC5	RPA2	MCM3	MCM4	MCM5	MCM7	PRIM1	CDT1	E2F1	RFC2	UBE2C	LIG1	POLD2	GINS2	H2BC5	H2BC8	H2BC4	H2AC8	H2AC20
	Reactome10	0.029	REACTOME_S_PHASE	PSMA5	PSME2	PSMB5	PSMB9	PSMB10	PSMC4	PSMC5	CCNH	RPA2	MCM3	MCM4	MCM5	MCM7	PRIM1	CDT1	E2F1	RB1	CKS1B	RFC2	UBE2C	LIG1	POLD2	GINS2
GSE165897's CAF.R	Reactome1	0.0056	REACTOME_EXTRACELLULAR_MATRIX_ORGANIZATION	COL1A2	COL1A1	COL4A1	COL4A2	COL3A1	COL5A1	COL5A2	COL6A1	COL6A6	COL11A1	FN1	SPARC	LAMA4	THBS1	COL12A1	COL14A1	PCOLCE	COL16A1	SERPINH1	CRTAP	P3H3	P4HA1	PLOD1	MMP13	LOX	LOXL1	PXDN	LUM	DCN	VCAN	FMOD	ASPN	FBN1	VCAM1	JAM2	ITGA11	MMP11	A2M	HTRA1	SDC1	FBLN5	EMILIN1	FBLN2	EFEMP1	EFEMP2	MFAP2
	Reactome2	0.0056	REACTOME_SIGNALING_BY_RECEPTOR_TYROSINE_KINASES	COL1A2	COL1A1	COL4A1	COL4A2	COL3A1	COL5A1	COL5A2	COL6A1	COL6A6	COL11A1	FN1	SPARC	LAMA4	THBS1	FOS	JUNB	EGR1	ID1	EGR2	FOSB	JUND	SGK1	TRIB1	EGR3	ARC	ID3	ID4	RRAD	DUSP4	PIK3R1	VEGFA	MYC	SOCS1	PLAT	ACTB	THBS4	HSPB1	CYBA	CXCL12	ACTG1	HBEGF	FGF7	MDK	PTN	SPRY1	CILP
	Reactome3	0.12	REACTOME_COLLAGEN_FORMATION	COL1A2	COL1A1	COL4A1	COL4A2	COL3A1	COL5A1	COL5A2	COL6A1	COL6A6	COL11A1	COL12A1	COL14A1	PCOLCE	COL16A1	SERPINH1	CRTAP	P3H3	P4HA1	PLOD1	MMP13	LOX	LOXL1	PXDN
	Reactome4	0.21	REACTOME_COLLAGEN_BIOSYNTHESIS_AND_MODIFYING_ENZYMES	COL1A2	COL1A1	COL4A1	COL4A2	COL3A1	COL5A1	COL5A2	COL6A1	COL6A6	COL11A1	COL12A1	COL14A1	PCOLCE	COL16A1	SERPINH1	CRTAP	P3H3	P4HA1	PLOD1
	Reactome5	0.32	REACTOME_ASSEMBLY_OF_COLLAGEN_FIBRILS_AND_OTHER_MULTIMERIC_STRUCTURES	COL1A2	COL1A1	COL4A1	COL4A2	COL3A1	COL5A1	COL5A2	COL6A1	COL6A6	COL11A1	COL12A1	COL14A1	PCOLCE	MMP13	LOX	LOXL1	PXDN
	Reactome6	0.033	REACTOME_NGF_STIMULATED_TRANSCRIPTION	FOS	JUNB	EGR1	ID1	EGR2	FOSB	JUND	SGK1	TRIB1	EGR3	ARC	ID3	ID4	RRAD
	Reactome7	0.12	REACTOME_ECM_PROTEOGLYCANS	COL1A2	COL1A1	COL4A1	COL4A2	COL3A1	COL5A1	COL5A2	COL6A1	COL6A6	FN1	SPARC	LAMA4	LUM	DCN	VCAN	FMOD	ASPN
	Reactome8	0.12	REACTOME_INTEGRIN_CELL_SURFACE_INTERACTIONS	COL1A2	COL1A1	COL4A1	COL4A2	COL3A1	COL5A1	COL5A2	COL6A1	COL6A6	FN1	THBS1	COL16A1	LUM	FBN1	VCAM1	JAM2	ITGA11
	Reactome9	0.0099	REACTOME_NUCLEAR_EVENTS_KINASE_AND_TRANSCRIPTION_FACTOR_ACTIVATION	FOS	JUNB	EGR1	ID1	EGR2	FOSB	JUND	SGK1	TRIB1	EGR3	ARC	ID3	ID4	RRAD	DUSP4
	Reactome10	0.29	REACTOME_DEGRADATION_OF_THE_EXTRACELLULAR_MATRIX	COL1A2	COL1A1	COL4A1	COL4A2	COL3A1	COL5A1	COL5A2	COL6A1	COL6A6	COL11A1	FN1	COL12A1	COL14A1	COL16A1	MMP13	DCN	FBN1	MMP11	A2M	HTRA1
GSE165897's CAF.NR	Reactome1	0.031	REACTOME_KEAP1_NFE2L2_PATHWAY	PSMD14	PSMA5	PSMD1	PSMD3	PSMD11	PSMD13	PSME3	PSMA4	PSMB3	PSMB5	PSMC4	PSMC5	PSMC6	PSMD4	PSMD8	TXNRD1	HMOX1	SQSTM1	TALDO1	SLC7A11	CDKN2A	GSK3B	PRDX1	G6PD	MAFG	PGD	GCLM	VCP	KEAP1	UFD1	NPLOC4
	Reactome2	0.067	REACTOME_NUCLEAR_EVENTS_MEDIATED_BY_NFE2L2	PSMD14	PSMA5	PSMD1	PSMD3	PSMD11	PSMD13	PSME3	PSMA4	PSMB3	PSMB5	PSMC4	PSMC5	PSMC6	PSMD4	PSMD8	TXNRD1	HMOX1	SQSTM1	TALDO1	SLC7A11	CDKN2A	GSK3B	PRDX1	G6PD	MAFG	PGD	GCLM
	Reactome3	0.039	REACTOME_CELLULAR_RESPONSE_TO_CHEMICAL_STRESS	PSMD14	PSMA5	PSMD1	PSMD3	PSMD11	PSMD13	PSME3	PSMA4	PSMB3	PSMB5	PSMC4	PSMC5	PSMC6	PSMD4	PSMD8	TXNRD1	HMOX1	SQSTM1	TALDO1	SLC7A11	CDKN2A	GSK3B	PRDX1	G6PD	MAFG	PGD	GCLM	VCP	KEAP1	UFD1	NPLOC4	SOD2
	Reactome4	0.025	REACTOME_CELLULAR_RESPONSES_TO_STIMULI	PSMD14	PSMA5	PSMD1	PSMD3	PSMD11	PSMD13	PSME3	PSMA4	PSMB3	PSMB5	PSMC4	PSMC5	PSMC6	PSMD4	PSMD8	TXNRD1	HMOX1	SQSTM1	TALDO1	SLC7A11	CDKN2A	GSK3B	PRDX1	G6PD	MAFG	PGD	GCLM	VCP	KEAP1	UFD1	NPLOC4	SOD2	RPL26L1	ASNS	EIF2S1	MAPK14	EXOSC7	ATP6V1H	ATP6V1A	ATP6V1C1	HMGA1	FKBP4	DCTN4	GOSR2	RPA2	AKT1S1
	Reactome5	0.033	REACTOME_METABOLISM_OF_AMINO_ACIDS_AND_DERIVATIVES	PSMD14	PSMA5	PSMD1	PSMD3	PSMD11	PSMD13	PSME3	PSMA4	PSMB3	PSMB5	PSMC4	PSMC5	PSMC6	PSMD4	PSMD8	TXNRD1	RPL26L1	ASNS	EPRS1	IARS1	MARS1	LARS1	AIMP2	MTAP	SMOX	AZIN1	SRM	SLC36A4	GOT1	ENOPH1	SECISBP2	AGXT	SQOR	CKB	TDO2	IL4I1	PSAT1
	Reactome6	0.045	REACTOME_TRANSLATION	RPL26L1	EIF2S1	EPRS1	IARS1	MARS1	LARS1	AIMP2	RPN1	CARS1	AARS1	FARSA	HARS1	WARS1	YARS1	MRPL3	MRPS18B	MRPL42	MRPL15	MRPS18C	MRPL27	MRPS23	MRPL50	MRPS18A	MRPS10	MRPL12	MRPS12	MRPS25	DAP3	SPCS3	SEC11C	SRP54	EIF4EBP1
	Reactome7	0.098	REACTOME_CYTOKINE_SIGNALING_IN_IMMUNE_SYSTEM	PSMD14	PSMA5	PSMD1	PSMD3	PSMD11	PSMD13	PSME3	PSMA4	PSMB3	PSMB5	PSMC4	PSMC5	PSMC6	PSMD4	PSMD8	HMOX1	SQSTM1	TALDO1	SOD2	MAPK14	MTAP	TRAF2	IL33	IL1B	IGHG1	MMP9	IL1RN	CSF2	HGF	MMP1	MMP3	SERPINB2	IL13RA2	GSTO1	CCL20	CSF3	TSLP	IL17RB	IL11	TRIM25	BIRC3	HLA-E	TNFRSF11B	CD70	IFITM1	RSAD2
	Reactome8	0.0048	REACTOME_METABOLISM_OF_RNA	PSMD14	PSMA5	PSMD1	PSMD3	PSMD11	PSMD13	PSME3	PSMA4	PSMB3	PSMB5	PSMC4	PSMC5	PSMC6	PSMD4	PSMD8	RPL26L1	MAPK14	EXOSC7	EPRS1	GAR1	EMG1	WDR3	WDR36	PDCD11	RRP36	RRP9	IMP4	FTSJ3	BOP1	PES1	RBM28	WDR12	LTV1	RRP1	CPSF6	CNOT9	PRMT5	ALYREF	THOC5	SNRNP40	HNRNPH2	PLRG1	PRPF4	TRMT61A	POP4
	Reactome9	0.096	REACTOME_SIGNALING_BY_INTERLEUKINS	PSMD14	PSMA5	PSMD1	PSMD3	PSMD11	PSMD13	PSME3	PSMA4	PSMB3	PSMB5	PSMC4	PSMC5	PSMC6	PSMD4	PSMD8	HMOX1	SQSTM1	TALDO1	SOD2	MAPK14	MTAP	TRAF2	IL33	IL1B	IGHG1	MMP9	IL1RN	CSF2	HGF	MMP1	MMP3	SERPINB2	IL13RA2	GSTO1	CCL20	CSF3	TSLP	IL17RB	IL11
	Reactome10	0.027	REACTOME_METABOLISM_OF_POLYAMINES	PSMD14	PSMA5	PSMD1	PSMD3	PSMD11	PSMD13	PSME3	PSMA4	PSMB3	PSMB5	PSMC4	PSMC5	PSMC6	PSMD4	PSMD8	SMOX	AZIN1	SRM
GSE165897's DC.R	Reactome1	0.0041	REACTOME_CYTOKINE_SIGNALING_IN_IMMUNE_SYSTEM	RORA	MAPKAPK2	RELA	SQSTM1	NUP54	IKBKG	SOCS2	BIRC3	SMAD7	HMOX1	RPS6KA3	LMNB1	FYN	SOCS1	S100B	CCL22	IL7R	CD80	PTPN12	PIM1	MAOA	CSF2RA	CSF2RB	IL32	CASP3	IL2RA	IL15	IL15RA	FSCN1	CRLF2	EBI3	MAP3K14	RELB	TNFRSF14	HLA-DQA2	HLA-DQB2	FLT3	TNFSF14	LTB	TNFSF4	TNFRSF4	CIITA
	Reactome2	0.06	REACTOME_METABOLISM_OF_LIPIDS	RORA	MAPKAPK2	CREBBP	MVD	NEU1	NEU4	TBL1X	FDFT1	HMGCS1	DHCR7	FDPS	SC5D	SQLE	ACAT2	MSMO1	SCD	CYP27A1	CYP27B1	AKR1C3	HSD17B4	AKR1C1	STARD4	GLA	SYNJ2	CYP1B1	ALOX15B	FADS2	ACSL4	SLC25A1	ACOT9	MID1IP1	MGLL	ACHE	PLEKHA5	MTMR6	PI4KB	INPP5F	GDE1	SLC44A1	PLAAT3	MBOAT2	FABP3
	Reactome3	0.011	REACTOME_POST_TRANSLATIONAL_PROTEIN_MODIFICATION	RORA	RELA	SQSTM1	NUP54	IKBKG	SOCS2	BIRC3	SMAD7	CREBBP	MVD	NEU1	NEU4	VCP	CUL3	KEAP1	UBXN7	TUBA4A	TUBB2B	TUBB2A	RNF2	RIPK1	CDC34	CFP	COMMD3	STAM	GOLGB1	SCFD1	COPB2	TRAPPC10	RAB9A	RAB30	HDAC2	MGAT2	SDC2	ST3GAL1	UBE2W	USP4	THBS1	ALG2	SPON2	AMFR	GAS6	HIPK2	ING2	SMC5	CTR9
	Reactome4	0.019	REACTOME_CELLULAR_RESPONSES_TO_STIMULI	RORA	MAPKAPK2	RELA	SQSTM1	NUP54	HMOX1	RPS6KA3	LMNB1	CREBBP	TBL1X	VCP	CUL3	KEAP1	UBXN7	TUBA4A	TUBB2B	TUBB2A	RNF2	HSPA1B	HSPA6	TXN	GSK3B	HSPB1	AKT1S1	CRYAB	HSPA13	BAG3	GCLM	SLC7A11	NQO1	PGD	CDK2	KAT5	ASF1A	MAP4K4	ETS1	EXOSC6	CEBPG	EGLN1
	Reactome5	0.15	REACTOME_METABOLISM_OF_STEROIDS	CREBBP	MVD	TBL1X	FDFT1	HMGCS1	DHCR7	FDPS	SC5D	SQLE	ACAT2	MSMO1	SCD	CYP27A1	CYP27B1	AKR1C3	HSD17B4	AKR1C1	STARD4
	Reactome6	0.035	REACTOME_SIGNALING_BY_INTERLEUKINS	RORA	MAPKAPK2	RELA	SQSTM1	IKBKG	SOCS2	HMOX1	RPS6KA3	LMNB1	FYN	SOCS1	S100B	CCL22	IL7R	CD80	PTPN12	PIM1	MAOA	CSF2RA	CSF2RB	IL32	CASP3	IL2RA	IL15	IL15RA	FSCN1	CRLF2	EBI3
	Reactome7	0.28	REACTOME_CHOLESTEROL_BIOSYNTHESIS	MVD	FDFT1	HMGCS1	DHCR7	FDPS	SC5D	SQLE	ACAT2	MSMO1
	Reactome8	0.36	REACTOME_ACTIVATION_OF_GENE_EXPRESSION_BY_SREBF_SREBP	CREBBP	MVD	TBL1X	FDFT1	HMGCS1	DHCR7	FDPS	SC5D	SQLE	SCD
	Reactome9	0.0056	REACTOME_INNATE_IMMUNE_SYSTEM	MAPKAPK2	RELA	IKBKG	BIRC3	HMOX1	RPS6KA3	FYN	SOCS1	S100B	CCL22	MAP3K14	RELB	CREBBP	NEU1	GLA	VCP	RIPK1	CDC34	CFP	COMMD3	HSPA1B	HSPA6	TXN	IGLC2	CYFIP2	XRCC5	HUWE1	MALT1	ARHGAP45	AOC1	MGST1	C5AR1	CAB39	TMC6	ENPP4	LAMP1	IRAG2	CREG1	CCL17	CD180	ATG5	PI3
	Reactome10	0.15	REACTOME_CELLULAR_RESPONSE_TO_HEAT_STRESS	MAPKAPK2	NUP54	CREBBP	VCP	HSPA1B	HSPA6	GSK3B	HSPB1	AKT1S1	CRYAB	HSPA13	BAG3
GSE165897's DC.NR	Reactome1	0.12	REACTOME_INNATE_IMMUNE_SYSTEM	HLA-A	BST2	IRF7	ISG15	PTAFR	UBC	FCGR1A	UBE2L6	GSDMD	ITGB2	ITGAX	MIF	FPR1	PSME2	PSMB3	PSMB9	PSMB10	PSME1	RIPK2	UBE2D1	NFKBIA	MAP3K8	CFL1	MEF2A	PELI1	CYBA	FGR	PYCARD	FCGR2A	CTSS	VAMP8	CD300A	LAMTOR2	SLC2A3	FCER1G	PSAP	PLAUR	CST3	LYZ	SLC11A1	NPC2	RAB31	COMMD9	APRT	GLIPR1	CLEC5A
	Reactome2	0.013	REACTOME_CYTOKINE_SIGNALING_IN_IMMUNE_SYSTEM	HLA-A	BST2	IRF7	ISG15	PTAFR	UBC	FCGR1A	UBE2L6	GSDMD	ITGB2	ITGAX	MIF	FPR1	PSME2	PSMB3	PSMB9	PSMB10	PSME1	RIPK2	UBE2D1	NFKBIA	MAP3K8	CFL1	MEF2A	PELI1	STAT1	IFITM1	IRF1	OAS1	OAS2	IRF9	GBP2	MX1	SAMHD1	IFITM3	IFITM2	IFI6	IFI27	IFI35	ISG20	XAF1	HLA-DQB1	HLA-DRB1	HLA-DRB5	MT2A	TRIM22
	Reactome3	0.18	REACTOME_INTERFERON_SIGNALING	HLA-A	BST2	IRF7	ISG15	PTAFR	UBC	FCGR1A	UBE2L6	STAT1	IFITM1	IRF1	OAS1	OAS2	IRF9	GBP2	MX1	SAMHD1	IFITM3	IFITM2	IFI6	IFI27	IFI35	ISG20	XAF1	HLA-DQB1	HLA-DRB1	HLA-DRB5	MT2A	TRIM22	EIF4A3
	Reactome4	0.077	REACTOME_INTERFERON_ALPHA_BETA_SIGNALING	HLA-A	BST2	IRF7	ISG15	STAT1	IFITM1	IRF1	OAS1	OAS2	IRF9	GBP2	MX1	SAMHD1	IFITM3	IFITM2	IFI6	IFI27	IFI35	ISG20	XAF1
	Reactome5	0.06	REACTOME_NEUTROPHIL_DEGRANULATION	HLA-A	BST2	PTAFR	GSDMD	ITGB2	ITGAX	MIF	FPR1	CYBA	FGR	PYCARD	FCGR2A	CTSS	VAMP8	CD300A	LAMTOR2	SLC2A3	FCER1G	PSAP	PLAUR	CST3	LYZ	SLC11A1	NPC2	RAB31	COMMD9	APRT	GLIPR1	CLEC5A	ATP6AP2	FCN1	COTL1	GRN	PLAC8	GMFG
	Reactome6	0.045	REACTOME_RESPIRATORY_ELECTRON_TRANSPORT_ATP_SYNTHESIS_BY_CHEMIOSMOTIC_COUPLING_AND_HEAT_PRODUCTION_BY_UNCOUPLING_PROTEINS	COX5B	COX6B1	COX7C	COX8A	NDUFB8	NDUFA11	NDUFAF3	NDUFS7	NDUFA2	NDUFA3	NDUFB1	NDUFB2	NDUFB5	NDUFB7	NDUFS6	UQCRQ	ATP5MC1	ATP5F1C	ATP5F1E	ATP5MC2	ATP5ME	ATP5MF
	Reactome7	0.062	REACTOME_INFECTIOUS_DISEASE	HLA-A	IRF7	ISG15	UBC	FCGR1A	GSDMD	PSME2	PSMB3	PSMB9	PSMB10	PSME1	RIPK2	CYBA	FGR	PYCARD	FCGR2A	WAS	FCGR3A	TXNIP	NLRP3	ACTB	ARPC3	ARPC2	ARPC1B	STAT1	VEGFA	CEBPD	AP2S1	AP1S2	FKBP1A	RPS27	RPS26	RPS29	RPL35	RPL22L1	RPL36	RPL12	RPL39	H2BC21	CCNH	SNRPD2	CXCR4	CD9	BANF1	RANBP1	HBEGF
	Reactome8	0.018	REACTOME_THE_CITRIC_ACID_TCA_CYCLE_AND_RESPIRATORY_ELECTRON_TRANSPORT	COX5B	COX6B1	COX7C	COX8A	NDUFB8	NDUFA11	NDUFAF3	NDUFS7	NDUFA2	NDUFA3	NDUFB1	NDUFB2	NDUFB5	NDUFB7	NDUFS6	UQCRQ	ATP5MC1	ATP5F1C	ATP5F1E	ATP5MC2	ATP5ME	ATP5MF	IDH2
	Reactome9	0.058	REACTOME_ADAPTIVE_IMMUNE_SYSTEM	HLA-A	UBC	FCGR1A	UBE2L6	ITGB2	PSME2	PSMB3	PSMB9	PSMB10	PSME1	RIPK2	UBE2D1	NFKBIA	MAP3K8	CYBA	CTSS	VAMP8	CD300A	WAS	FCGR3A	TREM2	LGMN	TREM1	IFITM1	HLA-DQB1	HLA-DRB1	HLA-DRB5	AP2S1	AP1S2	FKBP1A	CAPZB	HSPA5	EVL	FYB1	RBCK1	UBE2E2	HCST	CD300C	LILRB4	FCGR2B	HLA-DMB
	Reactome10	0.047	REACTOME_CELLULAR_RESPONSES_TO_STIMULI	UBC	PSME2	PSMB3	PSMB9	PSMB10	PSME1	UBE2D1	CYBA	LAMTOR2	TXNIP	NLRP3	MT2A	VEGFA	COX5B	COX6B1	COX7C	COX8A	RPS27	RPS26	RPS29	RPL35	RPL22L1	RPL36	RPL12	RPL39	H2BC21	CAPZB	HSPA5	H3-3B	CEBPB	DDIT3	MIR24-2	GPX1	HERPUD1	ETS2	MT1X	BAG1
GSE165897's B.R	Reactome1	0.012	REACTOME_TRANSLATION	EPRS1	RPS27L	RPL26L1	RPL36A	MARS1	LARS1	RARS1	SARS1	AIMP2	CARS1	GARS1	AARS1	FARSA	HARS1	TARS1	YARS1	MRPS31	MRPL3	MTIF3	ERAL1	MRPL46	MRPS28	MRPL15	MRPL2	MRPL51	MRPS17	MRPS23	MRPL39	MRPS18A	MRPL12	MRPS12	MRPS14	MRPS26	MRPS9	MRPS6	MRPL34	MRPL49	EIF2S1	EIF2S2	SEC61A1
	Reactome2	0.011	REACTOME_METABOLISM_OF_RNA	EPRS1	RPS27L	RPL26L1	RPL36A	PSMA2	PSMA5	PSMC2	PSMD1	PSMD2	PSMB2	EXOSC3	EXOSC4	DKC1	GAR1	NOP10	EMG1	UTP14A	UTP6	RRP9	WDR46	RPP30	MRM2	PES1	GNL3	WDR18	LTV1	RRP1	GTF2H1	GTF2H2	GEMIN7	PRPF19	TRMT6	TRMT13	NSUN2	TRMT11	CTU1	TSEN15	DDX1	DDX39A	THOC6	CNOT3	LSM10	SNRNP48	EFTUD2	USP39	WBP4
	Reactome3	NA	REACTOME_CYTOSOLIC_TRNA_AMINOACYLATION	EPRS1	MARS1	LARS1	RARS1	SARS1	AIMP2	CARS1	GARS1	AARS1	FARSA	HARS1	TARS1	YARS1
	Reactome4	0.039	REACTOME_MITOCHONDRIAL_TRANSLATION	MRPS31	MRPL3	MTIF3	ERAL1	MRPL46	MRPS28	MRPL15	MRPL2	MRPL51	MRPS17	MRPS23	MRPL39	MRPS18A	MRPL12	MRPS12	MRPS14	MRPS26	MRPS9	MRPS6	MRPL34	MRPL49
	Reactome5	0.013	REACTOME_CELLULAR_RESPONSES_TO_STIMULI	RPS27L	RPL26L1	RPL36A	EIF2S1	EIF2S2	PSMA2	PSMA5	PSMC2	PSMD1	PSMD2	PSMB2	EXOSC3	EXOSC4	ASNS	TACO1	HMOX1	TXN	KEAP1	CAT	GSTP1	ATOX1	TALDO1	G6PD	PGD	GCLM	CSNK2A1	PRDX3	DYNLL1	MAPK1	DYNC1I2	FKBP4	TP53	ATP6V1E1	ATP6V0E1	PREB	RPA1	CXCL8	CDC26	YIF1A	KLHDC3	CXXC1	STIP1	HSBP1	CRYAB	ASF1A
	Reactome6	NA	REACTOME_TRNA_AMINOACYLATION	EPRS1	MARS1	LARS1	RARS1	SARS1	AIMP2	CARS1	GARS1	AARS1	FARSA	HARS1	TARS1	YARS1
	Reactome7	0.045	REACTOME_METABOLISM_OF_AMINO_ACIDS_AND_DERIVATIVES	EPRS1	RPS27L	RPL26L1	RPL36A	MARS1	LARS1	RARS1	SARS1	AIMP2	PSMA2	PSMA5	PSMC2	PSMD1	PSMD2	PSMB2	ASNS	NDUFAB1	PDHA1	APIP	OAZ1	SRM	GOT1	ADI1	GOT2	GCSH	PYCR2	PYCR1	BCKDK	PSAT1
	Reactome8	0.018	REACTOME_RRNA_PROCESSING	RPS27L	RPL26L1	RPL36A	EXOSC3	EXOSC4	DKC1	GAR1	NOP10	EMG1	UTP14A	UTP6	RRP9	WDR46	RPP30	MRM2	PES1	GNL3	WDR18	LTV1	RRP1
	Reactome9	0.064	REACTOME_RESPIRATORY_ELECTRON_TRANSPORT	TACO1	NDUFAB1	NDUFC2	MT-ND6	NDUFA7	NDUFA8	NDUFB3	NDUFB6	NDUFS1	NDUFV2	NDUFA13	TIMMDC1	NDUFAF2	SDHC	SDHD	TRAP1
	Reactome10	0.064	REACTOME_RESPIRATORY_ELECTRON_TRANSPORT_ATP_SYNTHESIS_BY_CHEMIOSMOTIC_COUPLING_AND_HEAT_PRODUCTION_BY_UNCOUPLING_PROTEINS	TACO1	NDUFAB1	NDUFC2	MT-ND6	NDUFA7	NDUFA8	NDUFB3	NDUFB6	NDUFS1	NDUFV2	NDUFA13	TIMMDC1	NDUFAF2	SDHC	SDHD	TRAP1	MT-ATP8
GSE165897's B.NR	Reactome1	0.077	REACTOME_CYTOKINE_SIGNALING_IN_IMMUNE_SYSTEM	UBC	MT2A	HLA-DPA1	HLA-DPB1	HLA-DQA1	HLA-DRA	HLA-DRB1	IFI30	SOCS1	IFITM1	PTPN1	EIF4A3	IRF1	IRF9	IRF8	EGR1	IFI6	IFI27	IFIT2	ISG20	EIF4A1	JUN	CDKN1A	RORA	CDC42	MAP3K8	RIPK2	NFKBIA	JUNB	DUSP4	PELI1	CNN2	PTPN7	TNF	FCER2	MCL1	TNFRSF13C	LTB
	Reactome2	0.058	REACTOME_INTERFERON_SIGNALING	UBC	MT2A	HLA-DPA1	HLA-DPB1	HLA-DQA1	HLA-DRA	HLA-DRB1	IFI30	SOCS1	IFITM1	PTPN1	EIF4A3	IRF1	IRF9	IRF8	EGR1	IFI6	IFI27	IFIT2	ISG20	EIF4A1
	Reactome3	0.047	REACTOME_CELLULAR_RESPONSES_TO_STIMULI	UBC	MT2A	JUN	CDKN1A	RORA	TUBB4B	TUBA4A	TUBA1A	CYBA	HSPA5	H3-3B	H2AC20	H2AJ	TXNIP	DDIT3	MIR24-2	CYCS	CITED2	EIF2AK3	ATF3	HERPUD1	TSPYL2	CREBRF	H1-2	H1-3	H1-4	CDKN2D	KDM6B	RPS26	PPP1R15A	MT1X	BACH1
	Reactome4	0.035	REACTOME_ADAPTIVE_IMMUNE_SYSTEM	UBC	HLA-DPA1	HLA-DPB1	HLA-DQA1	HLA-DRA	HLA-DRB1	IFI30	SOCS1	IFITM1	CDC42	MAP3K8	RIPK2	NFKBIA	TUBB4B	TUBA4A	TUBA1A	CYBA	HSPA5	CTSS	CD74	HLA-DMA	HLA-DMB	HLA-DOB	RBBP6	IGLC3	ICAM3	UBE2H	KBTBD8	MYLIP	RNF19A	RNF138	LONRF1	TAPBP	ERAP2	HCST	NCR3
	Reactome5	0.045	REACTOME_RNA_POLYMERASE_II_TRANSCRIPTION	UBC	PTPN1	EIF4A3	JUN	CDKN1A	RORA	JUNB	H3-3B	H2AC20	H2AJ	TXNIP	DDIT3	MIR24-2	CYCS	CITED2	YWHAH	SLC2A3	CCND3	BBC3	PMAIP1	HES1	NR4A1	CCNH	RNMT	RNGTT	GTF2B	BTG1	PHF20	CNOT1	RGCC	DDIT4	NR4A2	SMARCA2	ELF1	SRSF5	EPC1	AFF4	ELL2	ZNF791	ZNF331	ZNF136	ZNF394
	Reactome6	0.055	REACTOME_MHC_CLASS_II_ANTIGEN_PRESENTATION	HLA-DPA1	HLA-DPB1	HLA-DQA1	HLA-DRA	HLA-DRB1	IFI30	TUBB4B	TUBA4A	TUBA1A	CTSS	CD74	HLA-DMA	HLA-DMB	HLA-DOB
	Reactome7	0.069	REACTOME_INTERFERON_GAMMA_SIGNALING	MT2A	HLA-DPA1	HLA-DPB1	HLA-DQA1	HLA-DRA	HLA-DRB1	IFI30	SOCS1	PTPN1	IRF1	IRF9	IRF8
	Reactome8	0.12	REACTOME_INTERFERON_ALPHA_BETA_SIGNALING	SOCS1	IFITM1	PTPN1	IRF1	IRF9	IRF8	EGR1	IFI6	IFI27	IFIT2	ISG20
	Reactome9	0.033	REACTOME_SIGNALING_BY_RHO_GTPASES_MIRO_GTPASES_AND_RHOBTB3	CDC42	TUBB4B	TUBA4A	TUBA1A	CYBA	H3-3B	H2AC20	H2AJ	RBBP6	YWHAH	ACTB	ACTG1	IQGAP1	RAC2	MYO9B	RHOB	FMNL1	TIAM2	TFRC	TAGAP	ARHGAP4	COPS2	TRA2B	RHOH
	Reactome10	0.18	REACTOME_RHO_GTPASES_ACTIVATE_IQGAPS	CDC42	TUBB4B	TUBA4A	TUBA1A	ACTB	ACTG1	IQGAP1
[truncated: 34 more columns]

## Sheet: fig.2
Extended data 2. Enriched GOBP, Hallmark, KEGG, and Reactome gene sets of 38 DE gene-lists and their AUC p-values. Related to Fig. S2.
FDR-adjusted p values of AUC curves of gene sets enriched in seven significant differentially expressed (DE) gene lists. Related to Fig. 2.
DE gene-list	Fig.2A rownames	p-values	p.adjust	Gene sets	Genes
GSE154600's B.NR	GOBP1	0.023	0.0383	GOBP_IMMUNE_RESPONSE	IFNG	HSP90AB1	ANXA1	CCL5	CCL2	AIF1	LGALS1	HLA-DRB1	CCL4	NECTIN2	TNFSF4	APOE	CLU	GAPDH	C3	A2M	SERPING1	SLPI	WFDC2	IFI27	C1R	C1S	CCL3	HSP90AA1	IFIT3	CD14	NKG7	LCN2	VIM	TUBB	C1QA	CCL3L1	RARRES2	IGHA2	IGHM	IGHV4-59	IGHV3-74	IGHV3-73	IGHV3-66	IGHV3-33	IGHV3-15	IGHV3-11	TRDC	TRBC2	TRBC1
	GOBP2	0.0045	0.0225	GOBP_BIOLOGICAL_PROCESS_INVOLVED_IN_INTERSPECIES_INTERACTION_BETWEEN_ORGANISMS	IFNG	HSP90AB1	ANXA1	CCL5	CCL2	AIF1	LGALS1	HLA-DRB1	CCL4	NECTIN2	TNFSF4	APOE	CLU	GAPDH	C3	A2M	SERPING1	SLPI	WFDC2	IFI27	C1R	C1S	CCL3	HSP90AA1	IFIT3	CD14	NKG7	LCN2	VIM	TUBB	C1QA	CCL3L1	RARRES2	IGHA2	IGHM	IGHV4-59	IGHV3-74	IGHV3-73	IGHV3-66	IGHV3-33	IGHV3-15	IGHV3-11	TRDC	TRBC2	TRBC1
	GOBP3	0.08	0.08	GOBP_BIOLOGICAL_ADHESION	IFNG	HSP90AB1	ANXA1	CCL5	CCL2	AIF1	LGALS1	HLA-DRB1	CCL4	NECTIN2	TNFSF4	MDK	IL32	FLOT1	COL3A1	THY1	IL4I1	FN1	EGFR	HSPB1	CCDC80	CDH5	SPP1	APOD	LGALS3BP	SFRP2	CCN1	CCN2	CLDN3	ANXA2	S100A10	CLDN4	COL6A3	COMP	MMP2	SOX4	FLNA	ID1	TNFRSF18	TNFRSF12A	CDKN2A	KRT18	PPP2R1A	AATF	CD2
	GOBP4	0.041	0.0586	GOBP_DEFENSE_RESPONSE	IFNG	HSP90AB1	ANXA1	CCL5	CCL2	AIF1	LGALS1	HLA-DRB1	CCL4	NECTIN2	TNFSF4	APOE	CLU	GAPDH	C3	A2M	SERPING1	SLPI	WFDC2	IFI27	C1R	C1S	CCL3	HSP90AA1	IFIT3	CD14	NKG7	LCN2	VIM	TUBB	C1QA	CCL3L1	RARRES2	IGHA2	IGHM	IGHV4-59	IGHV3-74	IGHV3-73	IGHV3-66	IGHV3-33	IGHV3-15	IGHV3-11	TRDC	TRBC2	TRBC1
	GOBP5	0.0038	0.0225	GOBP_PROTEOLYSIS	IFNG	HSP90AB1	APOE	CLU	GAPDH	C3	A2M	SERPING1	SLPI	WFDC2	IFI27	C1R	C1S	HSPA1A	HSPA1B	GZMA	CST7	GPI	TNFSF10	TNFSF15	CTSK	CTSW	FN1	HTRA1	HDAC2	ENO1	PSMC3	SFRP2	CCN1	CCN2	CLDN3	ANXA2	S100A10	CLDN4	COL6A3	COMP	MMP2	TIMP1	NUPR1	PRDX5	SERPINF1	PBK	TPSAB1	DDRGK1	DHCR24
	GOBP6	0.011	0.0275	GOBP_REGULATION_OF_PROTEOLYSIS	IFNG	HSP90AB1	APOE	CLU	GAPDH	C3	A2M	SERPING1	SLPI	WFDC2	HSPA1A	HSPA1B	CST7	GPI	TNFSF10	TNFSF15	FN1	HDAC2	ENO1	PSMC3	SFRP2	CCN1	CCN2	CLDN3	ANXA2	S100A10	CLDN4	COL6A3	TIMP1	NUPR1	PRDX5	SERPINF1	PBK	DDRGK1	DHCR24	MGMT	MTCH1	CTSD	TIMP3	CRYAB	BIRC5	PLK1	BEX3	SERPINH1	PSMC1
	GOBP7	0.015	0.03	GOBP_PROGRAMMED_CELL_DEATH	IFNG	HSP90AB1	ANXA1	CCL5	CCL2	AIF1	LGALS1	APOE	CLU	GAPDH	IFI27	CCL3	HSP90AA1	IFIT3	CD14	NKG7	LCN2	HSPA1A	HSPA1B	GZMA	MDK	GPI	TNFSF10	TNFSF15	EGFR	HSPB1	HTRA1	BCL2L1	HDAC2	ENO1	CDH5	SFRP2	CCN1	COMP	MMP2	SOX4	FLNA	ID1	TNFRSF18	TNFRSF12A	CDKN2A	KRT18	PPP2R1A	AATF	CD2
	GOBP8	0.0073	0.0243	GOBP_TISSUE_DEVELOPMENT	IFNG	ANXA1	HLA-DRB1	C3	CCL3	VIM	TUBB	MDK	FLOT1	COL3A1	GPI	CTSK	FN1	EGFR	HDAC2	ACTA2	LY6E	GJB2	CDH5	SPP1	SFRP2	CCN1	CCN2	CLDN3	COMP	MMP2	SOX4	FLNA	ID1	HES1	ILK	FOLR1	COL5A1	COL1A1	TPM1	COL18A1	COL8A1	TGFBI	EFEMP2	CD151	COL6A1	CHRD	PALLD	POSTN	EPCAM
	GOBP9	0.08	0.08	GOBP_INNATE_IMMUNE_RESPONSE	IFNG	HSP90AB1	ANXA1	CCL5	CCL2	AIF1	CCL4	NECTIN2	APOE	CLU	GAPDH	C3	A2M	SERPING1	SLPI	WFDC2	IFI27	C1R	C1S	CCL3	HSP90AA1	IFIT3	CD14	NKG7	LCN2	VIM	TUBB	C1QA	CCL3L1	RARRES2	IGHA2	IGHM	IGHV4-59	IGHV3-74	IGHV3-73	IGHV3-66	IGHV3-33	IGHV3-15	IGHV3-11	TRDC	TRBC2	TRBC1	IGLC7	IGHG2	BANF1
	GOBP10	0.08	0.08	GOBP_DEFENSE_RESPONSE_TO_OTHER_ORGANISM	IFNG	HSP90AB1	ANXA1	CCL5	CCL2	AIF1	CCL4	NECTIN2	TNFSF4	APOE	CLU	GAPDH	C3	A2M	SERPING1	SLPI	WFDC2	IFI27	C1R	C1S	CCL3	HSP90AA1	IFIT3	CD14	NKG7	LCN2	VIM	TUBB	C1QA	CCL3L1	RARRES2	IGHA2	IGHM	IGHV4-59	IGHV3-74	IGHV3-73	IGHV3-66	IGHV3-33	IGHV3-15	IGHV3-11	TRDC	TRBC2	TRBC1	IGLC7	IGHG2
GSE154600's CD4T.NR	GOBP1	0.0015	0.0075	GOBP_DEFENSE_RESPONSE	IL1B	IFNG	HSP90AB1	AIF1	CCL2	LGALS1	CXCL12	HLA-DRB1	HLA-DPA1	FGL2	NECTIN2	CCL4	ASS1	FN1	APP	MDK	SPP1	LGALS3BP	APOE	CLU	GRN	CXCL10	CCL3	TYROBP	PLCG2	LTA	HSP90AA1	C1QA	C3	A2M	SERPING1	CD14	FCGR3A	FCER1G	IGHG1	IGHA1	IGKC	IGHM	IGHG2	IRF4	C1R	C1S	CFD	RARRES2	OAS1
	GOBP2	0.021	0.03	GOBP_BIOLOGICAL_ADHESION	IL1B	IFNG	HSP90AB1	AIF1	CCL2	LGALS1	CXCL12	HLA-DRB1	HLA-DPA1	FGL2	NECTIN2	CCL4	ASS1	FN1	APP	MDK	SPP1	LGALS3BP	CAV1	CD24	GAS6	CCDC80	COL3A1	FLOT1	IL4I1	HLA-DPB1	HLA-DMB	THY1	HLA-DRA	HLA-DQB1	HLA-DMA	HLA-DQA1	HLA-DRB5	MMP14	SOX4	GPNMB	HES1	CD9	SFRP2	CCN1	CCN2	COMP	MMP2	FBLN1	EFEMP2
	GOBP3	0.011	0.0267	GOBP_BIOLOGICAL_PROCESS_INVOLVED_IN_INTERSPECIES_INTERACTION_BETWEEN_ORGANISMS	IL1B	IFNG	HSP90AB1	AIF1	CCL2	LGALS1	CXCL12	HLA-DRB1	HLA-DPA1	FGL2	NECTIN2	CCL4	ASS1	FN1	APOE	CLU	GRN	CXCL10	CCL3	TYROBP	PLCG2	LTA	HSP90AA1	C1QA	C3	A2M	SERPING1	CD14	FCGR3A	FCER1G	IGHG1	IGHA1	IGKC	IGHM	IGHG2	IRF4	C1R	C1S	CFD	RARRES2	OAS1	C1QC	C1QB	TASL	CD68
	GOBP4	0.014	0.0267	GOBP_IMMUNE_RESPONSE	IL1B	IFNG	HSP90AB1	AIF1	CCL2	LGALS1	CXCL12	HLA-DRB1	HLA-DPA1	FGL2	NECTIN2	CCL4	ASS1	APP	MDK	APOE	CLU	GRN	CXCL10	CCL3	TYROBP	PLCG2	LTA	HSP90AA1	C1QA	C3	A2M	SERPING1	CD14	FCGR3A	FCER1G	IGHG1	IGHA1	IGKC	IGHM	IGHG2	IRF4	C1R	C1S	CFD	RARRES2	OAS1	C1QC	C1QB	TASL
	GOBP5	0.015	0.0267	GOBP_REGULATION_OF_IMMUNE_SYSTEM_PROCESS	IL1B	IFNG	HSP90AB1	AIF1	CCL2	LGALS1	CXCL12	HLA-DRB1	HLA-DPA1	FGL2	NECTIN2	CCL4	FN1	APP	MDK	APOE	CLU	GRN	CXCL10	CCL3	TYROBP	PLCG2	LTA	HSP90AA1	C1QA	C3	A2M	SERPING1	CD14	FCGR3A	FCER1G	IGHG1	IGHA1	IGKC	IGHM	IGHG2	IRF4	C1R	C1S	CFD	RARRES2	OAS1	C1QC	C1QB	TASL
	GOBP6	0.07	0.07	GOBP_EXTERNAL_ENCAPSULATING_STRUCTURE_ORGANIZATION	APP	GSN	TNFRSF1A	MMP9	CST3	CAV1	GAS6	CCDC80	COL3A1	FLOT1	MMP14	SFRP2	CCN1	CCN2	COMP	MMP2	FBLN1	EFEMP2	COL18A1	COL1A1	COL5A1	COL8A1	TGFBI	LOXL1	CTSK	PXDN	SERPINH1	COL1A2	COL11A1	COL5A2	COL4A1	COL4A2	PRDX4	MMP11	AEBP1	FKBP10	FSCN1	LUM	P4HA1	CAPG	MMP7	VWA1
	GOBP7	0.036	0.04	GOBP_REGULATION_OF_CELL_DEATH	IL1B	IFNG	HSP90AB1	AIF1	CCL2	LGALS1	CXCL12	MDK	APOE	CLU	GRN	CXCL10	CCL3	TYROBP	PLCG2	LTA	HSP90AA1	C1QA	GSN	TNFRSF1A	HTRA1	BCL2L1	GSTP1	BNIP3	INHBA	MMP9	TIMP1	NUPR1	PRDX5	SERPINF1	CAV1	GAS6	SOX4	GPNMB	SFRP2	CCN1	CCN2	COMP	MMP2	ID1	ACTN1	CDKN2A	TNFRSF12A	MUC1	KRT18
	GOBP8	0.00055	0.0055	GOBP_REGULATION_OF_PROTEOLYSIS	IL1B	IFNG	HSP90AB1	FN1	APP	APOE	CLU	GRN	C3	A2M	SERPING1	GSN	SLPI	WFDC2	ECM1	IL1R2	MMP9	CST3	TIMP1	NUPR1	PRDX5	SERPINF1	LXN	CAV1	GAS6	MMP14	SFRP2	CCN1	CCN2	FBLN1	CLDN3	ANXA2	COL6A3	ATXN3	HSPA1A	HSPA1B	ENO1	CTSH	TNFSF10	LGMN	SERPINH1	DDRGK1	DHCR24	MGMT	UBB
	GOBP9	0.016	0.0267	GOBP_TISSUE_DEVELOPMENT	IL1B	IFNG	HLA-DRB1	FN1	MDK	SPP1	CXCL10	CCL3	C3	TUBB	TNFRSF1A	ECM1	INHBA	MMP9	TIMP1	NUPR1	CHI3L1	HSPG2	CAV1	CD24	GAS6	COL3A1	FLOT1	MMP14	SOX4	HES1	SFRP2	CCN1	CCN2	COMP	MMP2	EFEMP2	COL18A1	COL1A1	COL5A1	COL8A1	TGFBI	ID1	CLDN3	ILK	CD151	TPM1	TACSTD2	CLDN5	RDX
	GOBP10	0.036	0.04	GOBP_PROGRAMMED_CELL_DEATH	IL1B	IFNG	HSP90AB1	AIF1	CCL2	LGALS1	CXCL12	APP	MDK	APOE	CLU	GRN	CXCL10	CCL3	TYROBP	PLCG2	LTA	HSP90AA1	CD14	GSN	IFI27	LCN2	TNFRSF1A	HTRA1	BCL2L1	GSTP1	BNIP3	INHBA	MMP9	TIMP1	NUPR1	PRDX5	CHI3L1	CAV1	CD24	GAS6	SOX4	SFRP2	CCN1	COMP	MMP2	ID1	ACTN1	CDKN2A	TNFRSF12A
GSE154600's CD8T.R	GOBP1	0.011	0.025	GOBP_IMMUNE_RESPONSE	ZC3H12A	RIPK2	BCL2	CASP8	MALT1	DUSP10	LEF1	TBX21	IRF1	CEBPB	IRF4	JAK3	IL7R	SOCS1	ZBTB1	CRTAM	SLAMF6	PTGER4	PRDM1	TGFB1	PTK2B	CD28	CAMK4	PPP3CB	CTLA4	CBLB	ITK	THEMIS	SMAD7	TCF7	EXOSC6	HMCES	INPP5D	MAPK1	HMGB2	LYAR	ETS1	PDCD1	PELI1	FYN	XCL1	CD6	CD55	UNC13D	SLA2
	GOBP2	0.011	0.025	GOBP_REGULATION_OF_IMMUNE_SYSTEM_PROCESS	ZC3H12A	RIPK2	BCL2	CASP8	MALT1	DUSP10	LEF1	TBX21	IRF1	CEBPB	IRF4	JAK3	IL7R	SOCS1	ZBTB1	CRTAM	SLAMF6	PTGER4	PRDM1	TGFB1	PTK2B	CD28	CAMK4	PPP3CB	CTLA4	CBLB	ITK	THEMIS	SMAD7	TCF7	EXOSC6	HMCES	INPP5D	MAPK1	HMGB2	LYAR	ETS1	PDCD1	PELI1	FYN	XCL1	CD6	CD55	UNC13D	SLA2
	GOBP3	0.011	0.025	GOBP_IMMUNE_SYSTEM_DEVELOPMENT	ZC3H12A	RIPK2	BCL2	CASP8	MALT1	DUSP10	LEF1	TBX21	IRF1	CEBPB	IRF4	JAK3	IL7R	SOCS1	ZBTB1	CRTAM	SLAMF6	PTGER4	PRDM1	TGFB1	PTK2B	CD28	CAMK4	PPP3CB	CTLA4	CBLB	ITK	THEMIS	SMAD7	TCF7	EXOSC6	HMCES	INPP5D	MAPK1	HMGB2	LYAR	ETS1	PDCD1	ST3GAL1	CASP3	CBFB	ZFP36L2	TGFBR2	ZFP36	GPR137B
	GOBP4	0.082	0.0911	GOBP_LYMPHOCYTE_ACTIVATION	ZC3H12A	RIPK2	BCL2	CASP8	MALT1	DUSP10	LEF1	TBX21	IRF1	CEBPB	IRF4	JAK3	IL7R	SOCS1	ZBTB1	CRTAM	SLAMF6	PTGER4	PRDM1	TGFB1	PTK2B	CD28	CAMK4	PPP3CB	CTLA4	CBLB	ITK	THEMIS	SMAD7	TCF7	EXOSC6	HMCES	INPP5D	PELI1	FYN	XCL1	CD6	CD55	UNC13D	SLA2	HLA-DQA2	PRKCB	THEMIS2	ST3GAL1	CASP3
	GOBP5	0.015	0.025	GOBP_BIOLOGICAL_PROCESS_INVOLVED_IN_INTERSPECIES_INTERACTION_BETWEEN_ORGANISMS	ZC3H12A	RIPK2	BCL2	CASP8	MALT1	DUSP10	LEF1	TBX21	IRF1	CEBPB	IRF4	JAK3	IL7R	SOCS1	ZBTB1	CRTAM	SLAMF6	PTGER4	PRDM1	TGFB1	PTK2B	MAPK1	HMGB2	LYAR	PELI1	FYN	XCL1	CD6	CD55	UNC13D	NCF1	HEXIM1	XCL2	RNF125	NLRC5	ZBP1	CXCL13	SH2D1A	KLRD1	SERPINB9	S100A8	ZC3HAV1	RGS1	SHFL	RPL39
	GOBP6	0.19	0.19	GOBP_T_CELL_ACTIVATION	ZC3H12A	RIPK2	BCL2	CASP8	MALT1	DUSP10	LEF1	TBX21	IRF1	CEBPB	IRF4	JAK3	IL7R	SOCS1	ZBTB1	CRTAM	SLAMF6	PTGER4	PRDM1	CD28	CAMK4	PPP3CB	CTLA4	CBLB	ITK	THEMIS	SMAD7	TCF7	PELI1	FYN	XCL1	CD6	CD55	SLA2	HLA-DQA2	CASP3	CBFB	ZFP36L2	TGFBR2	NCK2	CD5	CLECL1	BCL11B	CCND3
	GOBP7	0.015	0.025	GOBP_REGULATION_OF_INTRACELLULAR_SIGNAL_TRANSDUCTION	ZC3H12A	RIPK2	BCL2	CASP8	MALT1	DUSP10	TGFB1	PTK2B	CD28	MAPK1	PELI1	FYN	XCL1	SLA2	PRKCB	NCF1	HEXIM1	XCL2	RNF125	TRAT1	HCST	S100A8	SEMA4D	FAS	SIPA1	GPR137B	NCK2	RAF1	MAP2K1	BCL2L11	F2R	PIM2	MAP2K3	LITAF	PMAIP1	URI1	PPM1B	FOXO1	OGT	ERN1	DNM2	MAP2K2	AUTS2	PER1	MDFIC
	GOBP8	0.031	0.0388	GOBP_POSITIVE_REGULATION_OF_NUCLEOBASE_CONTAINING_COMPOUND_METABOLIC_PROCESS	ZC3H12A	RIPK2	LEF1	TBX21	IRF1	CEBPB	IRF4	TGFB1	PTK2B	CD28	CAMK4	PPP3CB	EXOSC6	HMCES	MAPK1	HMGB2	LYAR	ETS1	PRKCB	NCF1	NLRC5	ZC3HAV1	CBFB	ZFP36L2	ZFP36	KLF13	NCK2	BCL11B	RAF1	MAP2K1	KLF2	CDK13	FLI1	F2R	PIM2	MAP2K3	LITAF	NFKB1	PLAC8	IRF9	FOXO1	OGT	ERN1	DNM2	MAP2K2
	GOBP9	0.0049	0.025	GOBP_POSITIVE_REGULATION_OF_IMMUNE_SYSTEM_PROCESS	ZC3H12A	RIPK2	BCL2	CASP8	MALT1	DUSP10	LEF1	TBX21	JAK3	IL7R	SOCS1	ZBTB1	CRTAM	SLAMF6	TGFB1	PTK2B	CD28	CAMK4	CTLA4	CBLB	ITK	THEMIS	EXOSC6	HMCES	INPP5D	MAPK1	HMGB2	PELI1	FYN	XCL1	CD6	CD55	UNC13D	SLA2	HLA-DQA2	PRKCB	THEMIS2	HEXIM1	XCL2	NLRC5	ZBP1	CXCL13	SH2D1A	KLRD1	TRAT1
	GOBP10	0.028	0.0388	GOBP_PROGRAMMED_CELL_DEATH	ZC3H12A	RIPK2	BCL2	CASP8	MALT1	LEF1	IRF1	CEBPB	JAK3	IL7R	TGFB1	PTK2B	CD28	CTLA4	INPP5D	MAPK1	HMGB2	PDCD1	PELI1	PRKCB	NCF1	ZBP1	SERPINB9	PRKCH	ST3GAL1	S100A8	SEMA4D	FAS	TNFSF12	CRIP1	CASP3	TGFBR2	ZFP36	EVI2B	NCK2	CD5	TSC22D3	BCL11B	RAF1	BCL2L11	MKNK2	HIPK1	BLOC1S2	F2R	PIM2
GSE154600's CD8T.NR	GOBP1	0.041	0.0513	GOBP_BIOLOGICAL_ADHESION	CAV1	CCN2	COMP	MMP14	COL3A1	SFRP2	CCN1	ENG	MMP2	COL18A1	EFEMP2	COL1A1	COL5A1	COL8A1	TGFBI	IL1B	MDK	HES1	IGF1	ILK	SOX4	FN1	ID1	CLDN5	TPM1	FOLR1	PDLIM5	GAS6	FLOT1	POSTN	CD24	IFNG	HLA-DRB1	ICAM1	CD151	TGFB1I1	TACSTD2	CLDN3	COL6A1	SPP1	RDX	PALLD	CNN3	CCL2	GPNMB
	GOBP2	0.0071	0.0182	GOBP_TISSUE_DEVELOPMENT	CAV1	CCN2	COMP	MMP14	COL3A1	SFRP2	CCN1	ENG	MMP2	COL18A1	EFEMP2	COL1A1	COL5A1	COL8A1	TGFBI	IL1B	MDK	HES1	IGF1	ILK	SOX4	FN1	ID1	CLDN5	TPM1	FOLR1	PDLIM5	GAS6	FLOT1	POSTN	CD24	IFNG	HLA-DRB1	ICAM1	CD151	TGFB1I1	TACSTD2	CLDN3	COL6A1	SPP1	RDX	PALLD	CNN3	COL4A2	COL4A1
	GOBP3	0.0031	0.0182	GOBP_CIRCULATORY_SYSTEM_DEVELOPMENT	CAV1	CCN2	COMP	MMP14	COL3A1	SFRP2	CCN1	ENG	MMP2	COL18A1	EFEMP2	COL1A1	COL5A1	COL8A1	TGFBI	IL1B	MDK	HES1	IGF1	ILK	SOX4	FN1	ID1	CLDN5	TPM1	FOLR1	PDLIM5	CCL2	GPNMB	HSPB1	THY1	SHC1	TNFRSF12A	RRAS	THBS2	ANXA2	MFGE8	PDLIM1	COL4A2	COL4A1	COL1A2	COL11A1	TNFRSF1A	PRKDC	EGR1
	GOBP4	0.07	0.0778	GOBP_EXTERNAL_ENCAPSULATING_STRUCTURE_ORGANIZATION	CAV1	CCN2	COMP	MMP14	COL3A1	SFRP2	CCN1	ENG	MMP2	COL18A1	EFEMP2	COL1A1	COL5A1	COL8A1	TGFBI	GAS6	FLOT1	POSTN	APP	FBLN1	CCDC80	COL4A2	COL4A1	COL1A2	COL11A1	TNFRSF1A	MMP9	COL5A2	CTSK	SERPINH1	FKBP10	LOXL1	GSN	PRDX4	CST3	FSCN1	MMP7	PXDN	MMP11	AEBP1	CAPG	LUM	P4HA1	VWA1
	GOBP5	0.01	0.0183	GOBP_CELL_ACTIVATION	CAV1	CCN2	COMP	MMP14	COL3A1	IL1B	MDK	HES1	IGF1	ILK	SOX4	FN1	GAS6	CD24	IFNG	HLA-DRB1	ICAM1	CD151	CCL2	GPNMB	HSPB1	THY1	APP	CD9	AIF1	IGFBP2	TNFSF13B	HLA-DMB	TNFSF14	ACTN1	NECTIN2	MYL9	PRDX2	LGALS1	HBB	CD83	HLA-DRA	VWF	PRKDC	EGR1	CXCL10	ACTA2	INHBA	TIMP1	PBX1
	GOBP6	0.011	0.0183	GOBP_REGULATION_OF_CELL_POPULATION_PROLIFERATION	CAV1	CCN2	COMP	SFRP2	CCN1	ENG	MMP2	COL18A1	EFEMP2	IL1B	MDK	HES1	IGF1	ILK	SOX4	FN1	ID1	CLDN5	TPM1	GAS6	CD24	IFNG	HLA-DRB1	TGFB1I1	TACSTD2	CLDN3	CCL2	GPNMB	SHC1	APP	FBLN1	CD9	AIF1	IGFBP2	TNFSF13B	HLA-DMB	CTNNA1	IGFBP7	PRKDC	EGR1	CXCL10	CTSH	SPRY1	ECM1	SOX17
	GOBP7	0.08	0.08	GOBP_RESPONSE_TO_ENDOGENOUS_STIMULUS	CAV1	CCN2	COMP	MMP14	COL3A1	SFRP2	CCN1	ENG	MMP2	COL1A1	IL1B	MDK	HES1	IGF1	ILK	ID1	CLDN5	FOLR1	CD24	ICAM1	TGFB1I1	COL6A1	SPP1	RDX	CCL2	SHC1	APP	CD9	AIF1	IGFBP2	CTNNA1	IGFBP7	HSP90AB1	ASS1	CLDN4	COL4A2	COL4A1	COL1A2	PRKDC	EGR1	CTSH	SPRY1	PAX8	FHL2	COL5A2
	GOBP8	0.0073	0.0182	GOBP_ANATOMICAL_STRUCTURE_FORMATION_INVOLVED_IN_MORPHOGENESIS	CAV1	CCN2	MMP14	SFRP2	CCN1	ENG	MMP2	COL18A1	COL1A1	COL5A1	COL8A1	TGFBI	IL1B	MDK	HES1	SOX4	FN1	ID1	CLDN5	TPM1	FOLR1	FLOT1	COL6A1	CCL2	GPNMB	HSPB1	THY1	SHC1	TNFRSF12A	RRAS	THBS2	ANXA2	MFGE8	CD9	TNFSF13B	TNFSF14	ACTN1	NECTIN2	MYL9	COL4A2	COL4A1	COL11A1	PRKDC	CXCL10	CTSH
	GOBP9	0.023	0.0329	GOBP_REGULATION_OF_CELL_DEATH	CAV1	CCN2	COMP	SFRP2	CCN1	ENG	MMP2	IL1B	MDK	IGF1	SOX4	ID1	GAS6	IFNG	ICAM1	CCL2	GPNMB	HSPB1	SHC1	TNFRSF12A	AIF1	TNFSF14	ACTN1	PRDX2	LGALS1	HBB	CTNNA1	HSP90AB1	PLAUR	MUC1	KRT18	TNFRSF1A	PRKDC	EGR1	CXCL10	CTSH	PAX8	FHL2	ID3	MMP9	INHBA	TIMP1	HDAC2	SFRP4	DHCR24
	GOBP10	0.0049	0.0182	GOBP_REGULATION_OF_IMMUNE_SYSTEM_PROCESS	CAV1	MMP14	COL3A1	IL1B	MDK	HES1	IGF1	SOX4	FN1	GAS6	FLOT1	CD24	IFNG	HLA-DRB1	ICAM1	CCL2	GPNMB	THY1	APP	CD9	AIF1	IGFBP2	TNFSF13B	HLA-DMB	TNFSF14	NECTIN2	PRDX2	LGALS1	CD83	HLA-DRA	HSP90AB1	PRKDC	CXCL10	CTSH	ECM1	C3	INHBA	APOE	GRN	PGF	VEGFB	MZB1	TYROBP	CLU	SLC39A10
GSE154600's Fibroblast.R	GOBP1	0.067	0.0957	GOBP_CYTOPLASMIC_TRANSLATION	RPS6	YBX3	RPS7	RPL26	HNRNPU	RPL23	RPS15A	RWDD1	RPL27	RPL38	RPS19	RPS15	RPL37	CSDE1	RPL24	EIF2S3	RPS28	RPS27	RPL23A	RPLP0	EIF4B	RPL39	RPL30	RPS16	RPS17	RPS24	RPS21	RPS25	RPL35	RPL35A	RPL14	EIF4A2	RPL22	RPS12	RPLP1	RPL13	RPS13	UBA52	RPLP2	RPL22L1	RPL36	RPL12	RPL17	RPL18	RPL18A
	GOBP2	0.031	0.0517	GOBP_ORGANONITROGEN_COMPOUND_BIOSYNTHETIC_PROCESS	RPS6	YBX3	RPS7	RPL26	HNRNPU	RPL23	RPS15A	RWDD1	RPL27	RPL38	RPS19	RPS15	RPL37	CSDE1	RPL24	EIF2S3	RPS28	RPS27	RPL23A	RPLP0	EIF4B	RPL39	RPL30	RPS16	RPS17	RPS24	RPS21	RPS25	RPL35	RPL35A	RPL14	EIF4A2	RPL22	RPS12	RPLP1	RPL13	RPS13	UBA52	RPLP2	RPL22L1	RPL36	RPL12	RPL17	RPL18	RPL18A
	GOBP3	0.12	0.1333	GOBP_PEPTIDE_BIOSYNTHETIC_PROCESS	RPS6	YBX3	RPS7	RPL26	HNRNPU	RPL23	RPS15A	RWDD1	RPL27	RPL38	RPS19	RPS15	RPL37	CSDE1	RPL24	EIF2S3	RPS28	RPS27	RPL23A	RPLP0	EIF4B	RPL39	RPL30	RPS16	RPS17	RPS24	RPS21	RPS25	RPL35	RPL35A	RPL14	EIF4A2	RPL22	RPS12	RPLP1	RPL13	RPS13	UBA52	RPLP2	RPL22L1	RPL36	RPL12	RPL17	RPL18	RPL18A
	GOBP4	0.082	0.1025	GOBP_PEPTIDE_METABOLIC_PROCESS	RPS6	YBX3	RPS7	RPL26	HNRNPU	RPL23	RPS15A	RWDD1	RPL27	RPL38	RPS19	RPS15	RPL37	CSDE1	RPL24	EIF2S3	RPS28	RPS27	RPL23A	RPLP0	EIF4B	RPL39	RPL30	RPS16	RPS17	RPS24	RPS21	RPS25	RPL35	RPL35A	RPL14	EIF4A2	RPL22	RPS12	RPLP1	RPL13	RPS13	UBA52	RPLP2	RPL22L1	RPL36	RPL12	RPL17	RPL18	RPL18A
	GOBP5	0.028	0.0517	GOBP_CELLULAR_MACROMOLECULE_BIOSYNTHETIC_PROCESS	RPS6	YBX3	RPS7	RPL26	HNRNPU	RPL23	RPS15A	RWDD1	RPL27	RPL38	RPS19	RPS15	RPL37	CSDE1	RPL24	EIF2S3	RPS28	RPS27	RPL23A	RPLP0	EIF4B	RPL39	RPL30	RPS16	RPS17	RPS24	RPS21	RPS25	RPL35	RPL35A	RPL14	EIF4A2	RPL22	RPS12	RPLP1	RPL13	RPS13	UBA52	RPLP2	RPL22L1	RPL36	RPL12	RPL17	RPL18	RPL18A
	GOBP6	0.14	0.14	GOBP_AMIDE_BIOSYNTHETIC_PROCESS	RPS6	YBX3	RPS7	RPL26	HNRNPU	RPL23	RPS15A	RWDD1	RPL27	RPL38	RPS19	RPS15	RPL37	CSDE1	RPL24	EIF2S3	RPS28	RPS27	RPL23A	RPLP0	EIF4B	RPL39	RPL30	RPS16	RPS17	RPS24	RPS21	RPS25	RPL35	RPL35A	RPL14	EIF4A2	RPL22	RPS12	RPLP1	RPL13	RPS13	UBA52	RPLP2	RPL22L1	RPL36	RPL12	RPL17	RPL18	RPL18A
	GOBP7	0.028	0.0517	GOBP_CELLULAR_AMIDE_METABOLIC_PROCESS	RPS6	YBX3	RPS7	RPL26	HNRNPU	RPL23	RPS15A	RWDD1	RPL27	RPL38	RPS19	RPS15	RPL37	CSDE1	RPL24	EIF2S3	RPS28	RPS27	RPL23A	RPLP0	EIF4B	RPL39	RPL30	RPS16	RPS17	RPS24	RPS21	RPS25	RPL35	RPL35A	RPL14	EIF4A2	RPL22	RPS12	RPLP1	RPL13	RPS13	UBA52	RPLP2	RPL22L1	RPL36	RPL12	RPL17	RPL18	RPL18A
	GOBP8	0.00079	0.0079	GOBP_PROGRAMMED_CELL_DEATH	RPS6	YBX3	RPS7	RPL26	CYP1B1	BTG2	ZFP36L1	ZFP36	THBS1	DDX3X	PPP1R15A	IGF1	APOE	CTNNB1	PDGFRB	HIF1A	PHLDA1	CCN1	NR4A2	TMEM14A	PTGIS	PRNP	SOD2	GPX4	CDC42	LOX	CAV1	JUN	NR4A1	TIMP1	STAT1	MMP2	CEBPB	EGR1	TXNIP	SFRP2	CITED2	DAB2	FGFR1	SFRP4	GNAI2	CCL2	CXCL12	SHC1	GNAI3
	GOBP9	0.011	0.0367	GOBP_REGULATION_OF_CELL_POPULATION_PROLIFERATION	RPS6	HNRNPU	RPL23	RPS15A	CYP1B1	BTG2	ZFP36L1	ZFP36	THBS1	IGF1	APOE	CTNNB1	PDGFRB	HIF1A	GLUL	VEGFB	CCN1	PRNP	SOD2	CDC42	S100A11	PLAAT4	CAV1	JUN	NR4A1	TIMP1	STAT1	MMP2	CEBPB	EGR1	TXNIP	SFRP2	CITED2	DAB2	FGFR1	SFRP4	GNAI2	CCL2	CXCL12	SHC1	GNAI3	HTRA1	PDCD5	PIM1	ITGAV
	GOBP10	0.0034	0.017	GOBP_REGULATION_OF_CELL_DEATH	RPS6	YBX3	RPS7	RPL26	CYP1B1	BTG2	ZFP36L1	ZFP36	THBS1	DDX3X	IGF1	APOE	CTNNB1	PDGFRB	HIF1A	PHLDA1	CCN1	NR4A2	TMEM14A	PTGIS	PRNP	SOD2	GPX4	CDC42	LOX	CAV1	JUN	NR4A1	TIMP1	STAT1	MMP2	CEBPB	EGR1	TXNIP	SFRP2	CITED2	DAB2	FGFR1	SFRP4	GNAI2	CCL2	CXCL12	SHC1	GNAI3	HTRA1
GSE154600's Fibroblast.NR	GOBP1	0.13	0.1444	GOBP_PROTEIN_CONTAINING_COMPLEX_ORGANIZATION	HSP90AB1	SVIP	RDX	HSP90AA1	HAX1	CD74	MAP1A	ARL3	TPR	CHCHD10	KIF5B	AP2B1	AP2M1	PIN1	XRCC5	RUVBL2	PLEC	DDX1	MACROH2A1	TERF1	CCT2	CCT8	PDZD11	HSPA1A	GOLGA2	EIF6	NEMF	WASL	HSPA1B	ADRM1	USP16	FN1	HLA-DRB1	MTPN	HES1	SMYD3	CALM1	PDGFC	COMP	RBMX	TAF7	CCL11	TLN1	STMN1	WDR1
	GOBP2	0.031	0.0517	GOBP_CELLULAR_MACROMOLECULE_LOCALIZATION	HSP90AB1	SVIP	RDX	HSP90AA1	HAX1	CD74	MAP1A	ARL3	TPR	CHCHD10	KIF5B	AP2B1	AP2M1	PIN1	XRCC5	RUVBL2	PLEC	DDX1	MACROH2A1	TERF1	CCT2	CCT8	PDZD11	LAPTM5	BCAP31	HERPUD1	VPS28	STX5	EMP2	CD24	ERP29	UFD1	VPS25	DERL2	FLNA	SSB	MYO1C	RAN	SNX6	LTBP2	STX8	NMT1	TMED9	TMED4	GOPC
	GOBP3	0.031	0.0517	GOBP_INTRACELLULAR_TRANSPORT	HSP90AB1	SVIP	RDX	HSP90AA1	HAX1	CD74	MAP1A	ARL3	TPR	CHCHD10	KIF5B	AP2B1	AP2M1	HSPA1A	GOLGA2	EIF6	NEMF	WASL	LAPTM5	BCAP31	HERPUD1	VPS28	STX5	EMP2	CD24	ERP29	UFD1	VPS25	DERL2	FLNA	SSB	MYO1C	RAN	SNX6	LTBP2	STX8	NMT1	TMED9	TMED4	GOPC	B3GAT3	RAB31	ARFRP1	TIMM17A	SRP14
	GOBP4	0.016	0.04	GOBP_POSITIVE_REGULATION_OF_PROTEIN_METABOLIC_PROCESS	HSP90AB1	SVIP	RDX	HSP90AA1	HAX1	CD74	PIN1	XRCC5	RUVBL2	HSPA1A	GOLGA2	EIF6	HSPA1B	ADRM1	USP16	FN1	HLA-DRB1	MTPN	HES1	SMYD3	CALM1	PDGFC	LAPTM5	BCAP31	HERPUD1	VPS28	STX5	EMP2	CD24	ERP29	DDRGK1	NKD2	DHX36	TERF2IP	ANXA2	UBB	PPP1R12A	CHTOP	PSMC3	PSMD14	PSMC5	PSMC1	PSMC4	MAGEF1	CTSD
	GOBP5	0.041	0.0586	GOBP_PROTEOLYSIS	HSP90AB1	SVIP	MAP1A	HSPA1A	NEMF	HSPA1B	ADRM1	USP16	FN1	COMP	RBMX	TAF7	LAPTM5	BCAP31	HERPUD1	VPS28	UFD1	VPS25	DERL2	DDRGK1	NKD2	GABARAPL2	LAMTOR5	SRGN	ANXA2	UBB	UCHL1	PSMC3	PSMD14	PSMC5	PSMC1	PSMC4	MAGEF1	CTSD	CCN2	CLDN3	ANTXR1	PLAUR	ENO1	HDAC2	TNFSF10	UACA	MTCH1	TGFB1I1	TIMP3
	GOBP6	0.016	0.04	GOBP_MACROMOLECULE_CATABOLIC_PROCESS	HSP90AB1	SVIP	RDX	HSP90AA1	MAP1A	PIN1	HSPA1A	NEMF	HSPA1B	ADRM1	USP16	LAPTM5	BCAP31	HERPUD1	VPS28	STX5	UFD1	VPS25	DERL2	FLNA	SSB	DDRGK1	NKD2	DHX36	GABARAPL2	GPC1	ANXA2	UBB	UCHL1	PSMC3	PSMD14	PSMC5	PSMC1	PSMC4	MAGEF1	CTSD	PHB	VGLL4	SYNCRIP	POLR2G	TGFB1I1	TIMP3	PSMA3	CTSZ	PSMD1
	GOBP7	0.016	0.04	GOBP_CYTOSKELETON_ORGANIZATION	RDX	HAX1	MAP1A	ARL3	TPR	PIN1	PLEC	HSPA1A	GOLGA2	WASL	HSPA1B	HLA-DRB1	MTPN	CCL11	TLN1	STMN1	WDR1	DSTN	ARPC5L	CAPG	DBNL	EMP2	FLNA	MYO1C	RAN	ID1	KRT18	ACTB	TYROBP	EPB41L2	PPP1R12A	RHOBTB3	NUDC	TUBA1B	TUBA1A	TUBA1C	CCN2	CLDN3	ANTXR1	KRT17	GAPDH	TPM1	CSRP1	MYL9	ARHGDIB
	GOBP8	0.17	0.17	GOBP_BIOLOGICAL_ADHESION	HSP90AB1	RDX	CD74	FN1	HLA-DRB1	HES1	COMP	CCL11	TLN1	HLA-DPA1	HLA-DPB1	HLA-DRA	HLA-DQB1	HLA-DQA1	HLA-DRB5	LAPTM5	EMP2	CD24	FLNA	ID1	KRT18	ACTB	ANXA2	PPP1R12A	CCN2	CLDN3	ANTXR1	PLAUR	CCL5	WNK1	TGFB1I1	SPINT2	PLAU	TPM1	CSRP1	MYL9	ARHGDIB	PALLD	LOXL2	COL12A1	HLA-A	CADM1	CD55	CCL4	CXCR4
	GOBP9	0.063	0.0788	GOBP_PROTEIN_CATABOLIC_PROCESS	HSP90AB1	SVIP	RDX	HSP90AA1	MAP1A	PIN1	HSPA1A	NEMF	HSPA1B	ADRM1	USP16	LAPTM5	BCAP31	HERPUD1	VPS28	STX5	UFD1	VPS25	DERL2	FLNA	DDRGK1	NKD2	GABARAPL2	GPC1	ANXA2	UBB	UCHL1	PSMC3	PSMD14	PSMC5	PSMC1	PSMC4	MAGEF1	CTSD	PHB	VGLL4	TGFB1I1	TIMP3	PSMA3	CTSZ	PSMD1	PSMD2	SDF2L1	UBXN4	PSMD7
	GOBP10	0.0001	0.001	GOBP_REGULATION_OF_PROTEOLYSIS	HSP90AB1	SVIP	MAP1A	HSPA1A	HSPA1B	ADRM1	FN1	LAPTM5	BCAP31	HERPUD1	DDRGK1	NKD2	GABARAPL2	LAMTOR5	ANXA2	UBB	PSMC3	PSMD14	PSMC5	PSMC1	PSMC4	MAGEF1	CTSD	CCN2	CLDN3	ANTXR1	PLAUR	ENO1	HDAC2	TNFSF10	UACA	MTCH1	TIMP3	PSMA3	CTSZ	GAPDH	SPINT2	GPI	WFDC2	DNAJC1	ECM1	PEBP1	CST7	CAST	PCSK1N
GSE154600's Macrophages.R	GOBP1	0.021	0.042	GOBP_RESPONSE_TO_OXYGEN_CONTAINING_COMPOUND	IL6	APOE	PTK2B	GCH1	THBS1	ZFP36	KLF4	PER1	MIF	TFRC	CEBPB	CD36	C5AR1	NR1H3	SLC11A1	HAMP	CD55	RIPK2	CLEC7A	IL10	AIF1	NCF1	NLRP3	LY96	CD68	LILRB2	EREG	IRAK3	C2	COLEC12	S100A8	S100A9	CXCL5	CXCL2	CXCL3	ROMO1	FOS	ACE	ADM	PTGER2	LRRK2	MMP9	TIMP1	SOCS3	RPL23
	GOBP2	0.014	0.042	GOBP_DEFENSE_RESPONSE	IL6	APOE	PTK2B	GCH1	THBS1	ZFP36	KLF4	PER1	MIF	TFRC	CEBPB	CD36	C5AR1	NR1H3	SLC11A1	HAMP	CD55	RIPK2	CLEC7A	IL10	AIF1	NCF1	NLRP3	LY96	CD68	LILRB2	EREG	IRAK3	C2	COLEC12	S100A8	S100A9	CXCL5	CXCL2	CXCL3	ROMO1	FOS	ACE	ADM	PTGER2	LRRK2	MMP9	TIMP1	SOCS3	RPL39
	GOBP3	0.3	0.3	GOBP_CYTOPLASMIC_TRANSLATION	RPL23	RPL27	RPL39	RPS15A	RPS17	RPS24	RPL26	ZNF385A	YBX3	RPL37	RPLP1	RPL38	UBA52	RPS28	RPS27	RPL23A	RPS21	RPS25	RPL35	RPLP2	RPL36	RPL17	RPL21	RPL27A	RPL28	RPL32	RPL34	RPL37A	RPL41	RPL36A	RPS10	RPS29
	GOBP4	0.053	0.0757	GOBP_ORGANONITROGEN_COMPOUND_BIOSYNTHETIC_PROCESS	IL6	APOE	PTK2B	GCH1	THBS1	ZFP36	KLF4	PER1	RPL23	RPL27	MT3	PDK4	ACSL1	CYP1B1	GLUL	RGS2	NAMPT	MAN1A1	RPL39	FURIN	PPM1B	B4GALT1	TMSB4X	RPS15A	RPS17	RPS24	RPL26	ZNF385A	YBX3	RPL37	RPLP1	RPL38	UBA52	RPS28	RPS27	RPL23A	RPS21	RPS25	RPL35	RPLP2	RPL36	RPL17	RPL21	RPL27A	RPL28
	GOBP5	0.0073	0.042	GOBP_IMMUNE_RESPONSE	IL6	APOE	PTK2B	GCH1	THBS1	MIF	TFRC	CEBPB	CD36	C5AR1	NR1H3	SLC11A1	HAMP	CD55	RIPK2	CLEC7A	IL10	AIF1	NCF1	NLRP3	LY96	CD68	LILRB2	EREG	IRAK3	C2	COLEC12	S100A8	S100A9	CXCL5	CXCL2	CXCL3	ROMO1	PELI1	CSF2RB	TRPM4	AHR	LRP1	HRH2	RPL39	FURIN	CCL7	SLAMF8	CCL20	FGR
	GOBP6	0.046	0.0757	GOBP_BIOLOGICAL_PROCESS_INVOLVED_IN_INTERSPECIES_INTERACTION_BETWEEN_ORGANISMS	IL6	APOE	PTK2B	GCH1	ZFP36	MIF	TFRC	CEBPB	CD36	C5AR1	NR1H3	SLC11A1	HAMP	CD55	RIPK2	CLEC7A	IL10	AIF1	NCF1	NLRP3	LY96	CD68	LILRB2	EREG	IRAK3	C2	COLEC12	S100A8	S100A9	CXCL5	CXCL2	CXCL3	ROMO1	FOS	ACE	ADM	PTGER2	PELI1	CSF2RB	SOD2	INSR	CARD16	ADAM9	RPL39	PPM1B
	GOBP7	0.084	0.105	GOBP_REGULATION_OF_IMMUNE_SYSTEM_PROCESS	IL6	APOE	PTK2B	THBS1	ZFP36	MIF	TFRC	CEBPB	CD36	C5AR1	NR1H3	SLC11A1	HAMP	CD55	RIPK2	CLEC7A	IL10	AIF1	NCF1	NLRP3	LY96	CD68	LILRB2	EREG	IRAK3	C2	COLEC12	FOS	LRRK2	PELI1	TRPM4	AHR	IRS2	RBP4	FURIN	CCL7	SLAMF8	CCL20	FGR	TYROBP	ITGAM	CLEC4E	CFD	IGHG4	CFP
	GOBP8	0.021	0.042	GOBP_HOMEOSTATIC_PROCESS	IL6	APOE	PTK2B	ZFP36	MIF	TFRC	CEBPB	CD36	C5AR1	NR1H3	SLC11A1	HAMP	CD55	S100A8	S100A9	ACE	ADM	PTGER2	LRRK2	MT3	PDK4	ACSL1	TRPM4	SOD2	INSR	IRS2	RBP4	GNAI2	BCL2L11	TGM2	KCNMA1	TXN	ERN1	KLF2	AQP9	CCL7	SLAMF8	LYZ	JCHAIN	C5AR2	FPR1	FPR3	ANO6	METRNL	RPS17
	GOBP9	0.099	0.11	GOBP_INFLAMMATORY_RESPONSE	IL6	APOE	THBS1	ZFP36	KLF4	PER1	MIF	TFRC	CEBPB	CD36	C5AR1	NR1H3	SLC11A1	HAMP	RIPK2	CLEC7A	IL10	AIF1	NCF1	NLRP3	LY96	CD68	S100A8	S100A9	CXCL5	CXCL2	CXCL3	FOS	ACE	ADM	PTGER2	LRRK2	MMP9	TIMP1	SOCS3	FURIN	B4GALT1	TMSB4X	CCL7	SLAMF8	CCL20	FGR	LYZ	CCL18	IL10RB
	GOBP10	0.021	0.042	GOBP_REGULATION_OF_CELL_DEATH	IL6	APOE	PTK2B	THBS1	ZFP36	KLF4	MIF	TFRC	CEBPB	CD36	RIPK2	CLEC7A	IL10	AIF1	S100A8	S100A9	FOS	ACE	ADM	LRRK2	MMP9	TIMP1	SOCS3	MT3	PDK4	CYP1B1	PELI1	LRP1	SOD2	CARD16	IRS2	GNAI2	BCL2L11	TGM2	KCNMA1	TXN	NDUFA13	DNM2	CDKN1B	TXNIP	RHOB	B4GALT1	TYROBP	ITGAM	UBD
GSE154600's Macrophages.NR	GOBP1	0.015	0.0713	GOBP_CELL_CYCLE	CDK6	NUMA1	CCNB1	CDC20	AURKB	PLK1	CENPE	TPR	NUSAP1	SMC3	NUF2	SGO1	KIFC1	CENPF	RAD21	CDCA5	PTTG1	UBE2C	ANAPC15	ZWINT	SMC4	SMC2	NCAPG	SGO2	CDK1	CENPA	SPC25	TPX2	GOLGA2	CCNB2	STMN1	KIF20B	CCND1	CCND2	CCNA2	CKS1B	VRK1	DLG1	CCL2	CDKN2A	MUC1	DLGAP5	TUBG1	IK	BAZ1B
	GOBP2	0.036	0.0713	GOBP_MITOTIC_CELL_CYCLE	CDK6	NUMA1	CCNB1	CDC20	AURKB	PLK1	CENPE	TPR	NUSAP1	SMC3	NUF2	SGO1	KIFC1	CENPF	RAD21	CDCA5	PTTG1	UBE2C	ANAPC15	ZWINT	SMC4	SMC2	NCAPG	SGO2	CDK1	CENPA	SPC25	TPX2	GOLGA2	CCNB2	STMN1	KIF20B	CCND1	CCND2	CCNA2	CKS1B	VRK1	DLG1	CCL2	CDKN2A	MUC1	DLGAP5	TUBG1	IK	BAZ1B
	GOBP3	0.057	0.0713	GOBP_MITOTIC_CELL_CYCLE_PROCESS	CDK6	NUMA1	CCNB1	CDC20	AURKB	PLK1	CENPE	TPR	NUSAP1	SMC3	NUF2	SGO1	KIFC1	CENPF	RAD21	CDCA5	PTTG1	UBE2C	ANAPC15	ZWINT	SMC4	SMC2	NCAPG	SGO2	CDK1	CENPA	SPC25	TPX2	GOLGA2	CCNB2	STMN1	KIF20B	CCND1	CCND2	CCNA2	CKS1B	VRK1	DLG1	CCL2	CDKN2A	MUC1	DLGAP5	TUBG1	IK	BAZ1B
	GOBP4	0.099	0.099	GOBP_CELL_DIVISION	CDK6	NUMA1	CCNB1	CDC20	AURKB	PLK1	CENPE	TPR	NUSAP1	SMC3	NUF2	SGO1	KIFC1	CENPF	RAD21	CDCA5	PTTG1	UBE2C	ANAPC15	ZWINT	SMC4	SMC2	NCAPG	SGO2	CDK1	CENPA	SPC25	TPX2	GOLGA2	CCNB2	STMN1	KIF20B	CCND1	CCND2	CCNA2	CKS1B	VRK1	TUBA1A	TOP2A	ASPM	SAC3D1	CETN3	HELLS	RUVBL1	NUP37
	GOBP5	0.036	0.0713	GOBP_CELL_CYCLE_PROCESS	CDK6	NUMA1	CCNB1	CDC20	AURKB	PLK1	CENPE	TPR	NUSAP1	SMC3	NUF2	SGO1	KIFC1	CENPF	RAD21	CDCA5	PTTG1	UBE2C	ANAPC15	ZWINT	SMC4	SMC2	NCAPG	SGO2	CDK1	CENPA	SPC25	TPX2	GOLGA2	CCNB2	STMN1	KIF20B	CCND1	CCND2	CCNA2	CKS1B	VRK1	DLG1	CCL2	CDKN2A	MUC1	DLGAP5	TUBG1	IK	BAZ1B
	GOBP6	0.067	0.0744	GOBP_BIOLOGICAL_ADHESION	CDK6	DLG1	CCL2	CDKN2A	MUC1	HES1	CCN2	GATA3	HSP90AB1	KRT18	GTPBP4	MDK	SFRP2	TPM1	ID1	TACSTD2	CLDN3	THY1	CCR7	MYL9	EMP2	ANTXR1	PDLIM1	RAC3	COMP	COL3A1	CD24	IFNG	ITGA4	EFEMP2	CCN1	COL18A1	COL1A1	COL5A1	COL8A1	FOLR1	CLDN1	EPCAM	TGFB1I1	LAMB2	COL6A1	EGR3	VCAM1	CX3CR1	CD209
	GOBP7	0.053	0.0713	GOBP_CHROMOSOME_ORGANIZATION	NUMA1	CCNB1	CDC20	AURKB	PLK1	CENPE	TPR	NUSAP1	SMC3	NUF2	SGO1	KIFC1	CENPF	RAD21	CDCA5	PTTG1	UBE2C	ANAPC15	ZWINT	SMC4	SMC2	NCAPG	SGO2	CDK1	CENPA	DLGAP5	TUBG1	IK	BAZ1B	CENPK	MKI67	PCNA	MCM3	MCM4	TOP2A	HELLS	RUVBL1	FEN1	EHMT2	RNF212	GATA3	HSP90AB1	ACTL6A	RUVBL2	RPA1
	GOBP8	0.046	0.0713	GOBP_SISTER_CHROMATID_SEGREGATION	NUMA1	CCNB1	CDC20	AURKB	PLK1	CENPE	TPR	NUSAP1	SMC3	NUF2	SGO1	KIFC1	CENPF	RAD21	CDCA5	PTTG1	UBE2C	ANAPC15	ZWINT	SMC4	SMC2	NCAPG	SGO2	DLGAP5	TUBG1	IK	BAZ1B	CENPK	TOP2A	FEN1
	GOBP9	0.046	0.0713	GOBP_MITOTIC_SISTER_CHROMATID_SEGREGATION	NUMA1	CCNB1	CDC20	AURKB	PLK1	CENPE	TPR	NUSAP1	SMC3	NUF2	SGO1	KIFC1	CENPF	RAD21	CDCA5	PTTG1	UBE2C	ANAPC15	ZWINT	SMC4	SMC2	NCAPG	SGO2	DLGAP5	TUBG1	IK	BAZ1B	CENPK
	GOBP10	0.053	0.0713	GOBP_CYTOSKELETON_ORGANIZATION	NUMA1	CCNB1	CDC20	AURKB	PLK1	CENPE	TPR	NUSAP1	SMC3	NUF2	SGO1	KIFC1	CDK1	CENPA	SPC25	TPX2	GOLGA2	CCNB2	STMN1	DLG1	CCL2	DLGAP5	TUBG1	OFD1	TUBA1A	TUBB2A	TUBB4B	TUBA4A	ASPM	SAC3D1	CETN3	CCN2	PCLAF	KRT18	MNS1	MDK	TPM1	ID1	TACSTD2	CLDN3	THY1	CCR7	MYL9	EMP2	ANTXR1
GSE154600's Monocytes.R	GOBP1	0.19	0.19	GOBP_CYTOPLASMIC_TRANSLATION	RPS19	RPL39	RPL30	RPS15A	RPL26	YBX3	RPL23	RPS15	RPL37	RPS17	RPS24	RPLP1	RPS12	RPL27	RPS16	RPL24	RPL38	RPS28	RPS27	RPL23A	RPL22	RPS21	RPS25	RPL35	RPL35A	UBA52	RPS13	RPS23	RPLP2	RPL36	RPL17	RPL18A	RPL21	RPL27A	RPL28	RPL31	RPL32	RPL34	RPL37A	RPL41	RPL36A	RPS10	RPS18	RPS29
	GOBP2	0.031	0.0683	GOBP_ORGANONITROGEN_COMPOUND_BIOSYNTHETIC_PROCESS	RPS19	RPL39	RPL30	RPS15A	RPL26	YBX3	RPL23	RPS15	RPL37	RPS17	RPS24	RPLP1	RPS12	RPL27	RPS16	RPL24	RPL38	RPS28	RPS27	RPL23A	RPL22	RPS21	RPS25	RPL35	RPL35A	UBA52	RPS13	RPS23	RPLP2	RPL36	RPL17	RPL18A	RPL21	RPL27A	RPL28	RPL31	RPL32	RPL34	RPL37A	RPL41	RPL36A	RPS10	RPS18	RPS29	PTK2B
	GOBP3	0.14	0.1556	GOBP_PEPTIDE_METABOLIC_PROCESS	RPS19	RPL39	RPL30	RPS15A	RPL26	YBX3	RPL23	RPS15	RPL37	RPS17	RPS24	RPLP1	RPS12	RPL27	RPS16	RPL24	RPL38	RPS28	RPS27	RPL23A	RPL22	RPS21	RPS25	RPL35	RPL35A	UBA52	RPS13	RPS23	RPLP2	RPL36	RPL17	RPL18A	RPL21	RPL27A	RPL28	RPL31	RPL32	RPL34	RPL37A	RPL41	RPL36A	RPS10	RPS18	RPS29	PTK2B
	GOBP4	0.016	0.0533	GOBP_AMIDE_BIOSYNTHETIC_PROCESS	RPS19	RPL39	RPL30	RPS15A	RPL26	YBX3	RPL23	RPS15	RPL37	RPS17	RPS24	RPLP1	RPS12	RPL27	RPS16	RPL24	RPL38	RPS28	RPS27	RPL23A	RPL22	RPS21	RPS25	RPL35	RPL35A	UBA52	RPS13	RPS23	RPLP2	RPL36	RPL17	RPL18A	RPL21	RPL27A	RPL28	RPL31	RPL32	RPL34	RPL37A	RPL41	RPL36A	RPS10	RPS18	RPS29	PTK2B
	GOBP5	0.14	0.1556	GOBP_CELLULAR_AMIDE_METABOLIC_PROCESS	RPS19	RPL39	RPL30	RPS15A	RPL26	YBX3	RPL23	RPS15	RPL37	RPS17	RPS24	RPLP1	RPS12	RPL27	RPS16	RPL24	RPL38	RPS28	RPS27	RPL23A	RPL22	RPS21	RPS25	RPL35	RPL35A	UBA52	RPS13	RPS23	RPLP2	RPL36	RPL17	RPL18A	RPL21	RPL27A	RPL28	RPL31	RPL32	RPL34	RPL37A	RPL41	RPL36A	RPS10	RPS18	RPS29	PTK2B
	GOBP6	0.016	0.0533	GOBP_CELLULAR_MACROMOLECULE_BIOSYNTHETIC_PROCESS	RPS19	RPL39	RPL30	RPS15A	RPL26	YBX3	RPL23	RPS15	RPL37	RPS17	RPS24	RPLP1	RPS12	RPL27	RPS16	RPL24	RPL38	RPS28	RPS27	RPL23A	RPL22	RPS21	RPS25	RPL35	RPL35A	UBA52	RPS13	RPS23	RPLP2	RPL36	RPL17	RPL18A	RPL21	RPL27A	RPL28	RPL31	RPL32	RPL34	RPL37A	RPL41	RPL36A	RPS10	RPS18	RPS29	PTK2B
	GOBP7	0.053	0.0757	GOBP_PEPTIDE_BIOSYNTHETIC_PROCESS	RPS19	RPL39	RPL30	RPS15A	RPL26	YBX3	RPL23	RPS15	RPL37	RPS17	RPS24	RPLP1	RPS12	RPL27	RPS16	RPL24	RPL38	RPS28	RPS27	RPL23A	RPL22	RPS21	RPS25	RPL35	RPL35A	UBA52	RPS13	RPS23	RPLP2	RPL36	RPL17	RPL18A	RPL21	RPL27A	RPL28	RPL31	RPL32	RPL34	RPL37A	RPL41	RPL36A	RPS10	RPS18	RPS29	PTK2B
	GOBP8	0.041	0.0683	GOBP_IMMUNE_RESPONSE	RPS19	RPL39	RPL30	PTK2B	DAPK1	RARA	THBS1	IL15	IDO1	GCH1	MAPK1	EREG	MIF	CD36	FPR2	S100A8	S100A9	ADAM8	SLC15A4	STAT1	RIPK2	CLEC7A	CD81	S100A12	LILRA5	FGR	CCL20	IRAK3	MARCO	UBD	IL10RB	SLC11A1	HMGB2	IRF4	HAMP	CEBPB	CD55	CXCL9	SLAMF8	LYZ	TNFRSF14	LY96	TYROBP	ROMO1	GBP5
	GOBP9	0.041	0.0683	GOBP_BIOLOGICAL_PROCESS_INVOLVED_IN_INTERSPECIES_INTERACTION_BETWEEN_ORGANISMS	RPS19	RPL39	RPL30	RPS15A	PTK2B	DAPK1	RARA	ZFP36	EEF1G	IL15	PPM1B	IDO1	GCH1	SOD2	ANPEP	MAPK1	EREG	INSR	MIF	CD36	FPR2	S100A8	S100A9	ADAM8	SLC15A4	STAT1	RIPK2	CLEC7A	CD81	S100A12	LILRA5	FGR	CCL20	IRAK3	MARCO	UBD	IL10RB	SLC11A1	HMGB2	IRF4	HAMP	CEBPB	CD55	CXCL9	SLAMF8
	GOBP10	0.011	0.0533	GOBP_REGULATION_OF_INTRACELLULAR_SIGNAL_TRANSDUCTION	RPL26	YBX3	RPL23	RPS15	RPL37	PTK2B	THBS1	RGS2	PPM1B	CHP1	TMSB4X	SOD2	MAPK1	INSR	MIF	CD36	FPR2	S100A8	S100A9	ADAM8	SLC15A4	STAT1	RIPK2	CLEC7A	CD81	S100A12	LILRA5	FGR	CCL20	IRAK3	MARCO	UBD	PRKCB	SEMA4D	PTPRJ	HCST	SECTM1	ADAM9	CARD16	URI1	LRRK2	MMP9	DDT	NDUFA13	ERN1
GSE154600's Monocytes.NR	GOBP1	0.021	0.035	GOBP_BIOLOGICAL_ADHESION	TNF	CAV1	IL1B	MDK	CD24	PDPN	ITGA4	IGF1	SFRP2	MMP2	CCN1	ID1	COMP	CCL2	CX3CR1	CCL5	LCK	CXCL12	CD27	HSP90AB1	CADM1	EGR3	TNFRSF18	CD3E	PRDX2	SHC1	TNFRSF12A	CDKN2A	MUC1	KRT18	CD2	PERP	COL3A1	CLDN1	CCN2	HES1	TPM1	COL1A1	COL5A1	ITGB5	FOLR1	CLDN3	TACSTD2	COL18A1	COL8A1
	GOBP2	0.053	0.0589	GOBP_PROGRAMMED_CELL_DEATH	TNF	CAV1	IL1B	MDK	CD24	PDPN	ITGA4	IGF1	SFRP2	MMP2	CCN1	ID1	COMP	CCL2	CX3CR1	CCL5	LCK	CXCL12	CD27	HSP90AB1	CADM1	EGR3	TNFRSF18	CD3E	PRDX2	SHC1	TNFRSF12A	CDKN2A	MUC1	KRT18	CD2	PERP	CCL3	JUN	ANXA6	INHBA	IFT57	PIM1	PAX8	FHL2	AHI1	DHCR24	NUPR1	MGMT	UBB
	GOBP3	0.016	0.032	GOBP_TISSUE_DEVELOPMENT	TNF	CAV1	IL1B	MDK	CD24	PDPN	ITGA4	IGF1	SFRP2	MMP2	CCN1	ID1	COMP	COL3A1	CLDN1	CCN2	HES1	TPM1	COL1A1	COL5A1	ITGB5	FOLR1	CLDN3	TACSTD2	COL18A1	COL8A1	COL6A1	TGFB1I1	EFEMP2	EPCAM	CNN3	CCL3	JUN	ANXA6	INHBA	IFT57	PIM1	PAX8	FHL2	AHI1	DHCR24	NUPR1	MGMT	UBB	CHI3L1
	GOBP4	0.031	0.0443	GOBP_IMMUNE_RESPONSE	TNF	CAV1	IL1B	MDK	CD24	CCL2	CX3CR1	CCL5	LCK	CXCL12	CD27	HSP90AB1	CADM1	COL3A1	CLDN1	THY1	EMP2	CCL4	LAG3	HLA-DOB	HLA-DQB2	SPON2	ASS1	IL32	CCL3	TREM2	CLU	SLC39A10	HSPA1A	HSPA1B	GZMA	HSP90AA1	IFI27	LCN2	ECM1	CTSK	CCL8	CXCL1	CCL3L1	RARRES2	MYO1C	CXCL14	RORA	S100A13	RNF168
	GOBP5	0.0073	0.0182	GOBP_CELL_MIGRATION	TNF	CAV1	IL1B	MDK	CD24	PDPN	ITGA4	IGF1	SFRP2	MMP2	CCN1	ID1	CCL2	CX3CR1	CCL5	LCK	CXCL12	EGR3	TNFRSF18	COL3A1	CLDN1	CCN2	HES1	TPM1	COL1A1	COL5A1	ITGB5	FOLR1	CLDN3	TACSTD2	THY1	EMP2	CCL4	CD9	PLAU	GTPBP4	CLDN4	ITGB7	PDLIM1	TRIP6	CCL3	JUN	ANXA6	TREM2	AKAP12
	GOBP6	0.067	0.067	GOBP_REGULATION_OF_CELL_DEATH	TNF	CAV1	IL1B	MDK	PDPN	ITGA4	IGF1	SFRP2	MMP2	CCN1	ID1	COMP	CCL2	CX3CR1	CCL5	LCK	CXCL12	CD27	HSP90AB1	EGR3	TNFRSF18	CD3E	PRDX2	SHC1	TNFRSF12A	CDKN2A	MUC1	KRT18	CCN2	CCL3	JUN	INHBA	IFT57	PIM1	PAX8	FHL2	AHI1	DHCR24	NUPR1	MGMT	UBB	TREM2	CLU	SLC39A10	HSPA1A
	GOBP7	0.041	0.0513	GOBP_CELL_ACTIVATION	TNF	CAV1	IL1B	MDK	CD24	PDPN	ITGA4	IGF1	COMP	CCL2	CX3CR1	CCL5	LCK	CD27	CADM1	EGR3	CD3E	PRDX2	CD2	COL3A1	CCN2	HES1	THY1	LAG3	HLA-DOB	HLA-DQB2	CD9	MYL9	IGFBP2	RASAL3	SLC7A1	HSPH1	VWF	CCL3	JUN	INHBA	TREM2	CLU	SLC39A10	AKAP12	ACTA2	RORA	S100A13	RNF168	IGHA1
	GOBP8	0.00072	0.0072	GOBP_ANATOMICAL_STRUCTURE_FORMATION_INVOLVED_IN_MORPHOGENESIS	TNF	CAV1	IL1B	MDK	PDPN	ITGA4	SFRP2	MMP2	CCN1	ID1	CCL2	CX3CR1	EGR3	SHC1	TNFRSF12A	PERP	CCN2	HES1	TPM1	COL1A1	COL5A1	ITGB5	FOLR1	COL18A1	COL8A1	COL6A1	THY1	EMP2	CD9	MYL9	THBS2	MFGE8	JUN	INHBA	IFT57	PIM1	PAX8	FHL2	AHI1	CHI3L1	TREM2	HTRA1	ECM1	CTHRC1	EGR2
	GOBP9	0.0073	0.0182	GOBP_REGULATION_OF_CELL_POPULATION_PROLIFERATION	TNF	CAV1	IL1B	MDK	CD24	PDPN	ITGA4	IGF1	SFRP2	MMP2	CCN1	ID1	COMP	CCL2	CX3CR1	CCL5	CXCL12	EGR3	CD3E	SHC1	CDKN2A	CLDN1	CCN2	HES1	TPM1	CLDN3	TACSTD2	COL18A1	TGFB1I1	EFEMP2	EPCAM	EMP2	CD9	PLAU	GTPBP4	IGFBP2	RASAL3	SLC7A1	FBLN1	IGFBP7	JUN	INHBA	IFT57	PIM1	DHCR24
	GOBP10	0.0071	0.0182	GOBP_PROTEOLYSIS	TNF	CAV1	IL1B	SFRP2	MMP2	CCN1	COMP	LCK	CD27	HSP90AB1	PERP	CCN2	CLDN3	TGFB1I1	PLAU	CLDN4	FBLN1	SPOCK2	COL6A3	IFT57	DHCR24	NUPR1	MGMT	UBB	TREM2	CLU	HSPA1A	HSPA1B	GZMA	IFI27	HSPA5	HTRA1	EGLN3	BIRC5	PARP1	TIMP3	CRYAB	USP47	SQSTM1	MTCH1	BEX3	GZMH	ECM1	CTSK	SERPINH1
GSE154600's NK.NR	GOBP1	0.021	0.0287	GOBP_BIOLOGICAL_ADHESION	CAV1	IL1B	FN1	GAS6	SPI1	CD24	HLA-DRB1	CDK6	HSPD1	CCL2	CXCL8	AIF1	PTPN6	PRDX2	LGALS1	NECTIN2	HLA-DPA1	VSIG4	MMP14	RUNX1	MDK	IGF1	COL3A1	HES1	CD27	CD9	THY1	HLA-DPB1	HLA-DMB	HLA-DQB1	HLA-DRA	HLA-DMA	HLA-DQA1	HLA-DRB5	CD300A	CCN2	COMP	CD151	ACTN1	HBB	MYL9	VWF	HSP90AB1	SHC1	ASS1
	GOBP2	0.16	0.16	GOBP_CELL_ACTIVATION	CAV1	IL1B	FN1	GAS6	SPI1	CD24	HLA-DRB1	CDK6	HSPD1	CCL2	CXCL8	AIF1	PTPN6	PRDX2	LGALS1	NECTIN2	HLA-DPA1	VSIG4	MMP14	RUNX1	MDK	IGF1	COL3A1	HES1	CD27	CD9	THY1	HLA-DPB1	HLA-DMB	HLA-DQB1	HLA-DRA	HLA-DMA	HLA-DQA1	HLA-DRB5	CD300A	CCN2	COMP	CD151	ACTN1	HBB	MYL9	VWF	CXCL10	APOE	TREM2
	GOBP3	0.011	0.022	GOBP_BIOLOGICAL_PROCESS_INVOLVED_IN_INTERSPECIES_INTERACTION_BETWEEN_ORGANISMS	CAV1	IL1B	FN1	GAS6	SPI1	CD24	HLA-DRB1	CDK6	HSPD1	CCL2	CXCL8	AIF1	PTPN6	PRDX2	LGALS1	NECTIN2	HLA-DPA1	VSIG4	HSP90AB1	SHC1	ASS1	CCDC80	CXCL10	APOE	TREM2	GRN	CLU	PHB	C1QA	IGHA1	IGKC	IGHG3	IGHG1	IGHM	IGHG2	IGLC3	KLRC2	ZNF683	ACTA2	CTSL	AKAP12	PRDX1	IFNGR2	C3	HSPA1A
	GOBP4	0.082	0.0911	GOBP_REGULATION_OF_IMMUNE_SYSTEM_PROCESS	CAV1	IL1B	FN1	GAS6	SPI1	CD24	HLA-DRB1	CDK6	HSPD1	CCL2	CXCL8	AIF1	PTPN6	PRDX2	LGALS1	NECTIN2	HLA-DPA1	VSIG4	MMP14	RUNX1	MDK	IGF1	COL3A1	HES1	CD27	CD9	THY1	HLA-DPB1	HLA-DMB	HLA-DQB1	HLA-DRA	HLA-DMA	HLA-DQA1	HLA-DRB5	CD300A	HSP90AB1	RAC1	CXCL10	APOE	TREM2	GRN	CLU	PHB	C1QA	IGHA1
	GOBP5	0.0027	0.0103	GOBP_TISSUE_DEVELOPMENT	CAV1	IL1B	FN1	GAS6	SPI1	CD24	HLA-DRB1	CDK6	MMP14	RUNX1	MDK	IGF1	COL3A1	HES1	CCN2	COMP	CD151	RAC1	CCN1	SFRP2	SPINT2	CLDN3	MMP2	FOLR1	COL1A1	SPP1	COL6A1	TGFB1I1	RDX	COL5A1	TPM1	COL8A1	TGFBI	COL18A1	EFEMP2	POSTN	TACSTD2	CNN3	CXCL10	ACTA2	INHBA	TIMP1	LMO4	C3	CTSB
	GOBP6	0.0031	0.0103	GOBP_REGULATION_OF_PROTEOLYSIS	CAV1	IL1B	FN1	GAS6	HSPD1	MMP14	RUNX1	CD27	CCN2	HSP90AB1	CCN1	SFRP2	SPINT2	CLDN3	ANXA2	PLAUR	FBLN1	COL6A3	APOE	TREM2	GRN	CLU	TIMP1	PLAT	C3	HSPA1A	HSPA1B	A2M	SERPING1	BIRC3	CTSB	ENO1	GAPDH	SLPI	WFDC2	PSMC3	CTSH	DHCR24	MGMT	UBB	NUPR1	CTSZ	SERPINH1	FBXO22	SERPINF1
	GOBP7	0.011	0.022	GOBP_RESPONSE_TO_ENDOGENOUS_STIMULUS	CAV1	IL1B	SPI1	CD24	CCL2	CXCL8	AIF1	MMP14	MDK	IGF1	COL3A1	HES1	CD9	CCN2	COMP	HSP90AB1	SHC1	ASS1	CCN1	SFRP2	SPINT2	MMP2	FOLR1	COL1A1	SPP1	COL6A1	TGFB1I1	RDX	IGFBP7	APOE	TREM2	PHB	CTSL	INHBA	HMOX1	TIMP1	PLAT	HSPA1A	HSPA1B	A2M	RARRES2	CTSB	DDX17	HTRA1	SNW1
	GOBP8	0.0011	0.0103	GOBP_CIRCULATORY_SYSTEM_DEVELOPMENT	CAV1	IL1B	FN1	SPI1	CCL2	CXCL8	MMP14	RUNX1	MDK	IGF1	COL3A1	HES1	THY1	CCN2	COMP	SHC1	CCN1	SFRP2	MMP2	FOLR1	COL1A1	COL5A1	TPM1	COL8A1	TGFBI	COL18A1	EFEMP2	ANXA2	TNFRSF12A	EMP2	THBS2	PDLIM1	CXCL10	APOE	GRN	ACTA2	HMOX1	CDKN1A	LMO4	C3	SOD2	LOXL1	CTSH	PGF	PAX8
	GOBP9	0.023	0.0287	GOBP_RESPONSE_TO_WOUNDING	CAV1	FN1	GAS6	AIF1	PTPN6	PRDX2	MDK	IGF1	COL3A1	CD9	CCN2	COMP	CD151	ACTN1	HBB	MYL9	VWF	RAC1	CCN1	CLDN3	MMP2	FOLR1	COL1A1	SPP1	COL5A1	TPM1	PLAUR	FBLN1	TNFRSF12A	PTPRF	ENTPD1	APOE	TREM2	GRN	ACTA2	INHBA	HMOX1	CDKN1A	TIMP1	PLAT	SERPING1	SOD2	BNIP3	CHMP2B	CD59
	GOBP10	0.015	0.025	GOBP_PROGRAMMED_CELL_DEATH	CAV1	IL1B	GAS6	SPI1	CD24	HSPD1	CCL2	AIF1	PTPN6	PRDX2	LGALS1	MDK	IGF1	CD27	COMP	ACTN1	HSP90AB1	SHC1	CCN1	SFRP2	MMP2	PLAUR	TNFRSF12A	CDKN2A	MUC1	KRT18	CXCL10	APOE	TREM2	GRN	CLU	PHB	CTSL	AKAP12	INHBA	HMOX1	CDKN1A	TIMP1	HSPA1A	HSPA1B	BIRC3	HSP90AA1	CD14	CTSB	ENO1
DE gene-list	Fig.2B rownames	p-values	p.adjust	Gene sets	Genes
GSE165897's CD4T.R	GOBP1	0.019	0.0271	GOBP_CELLULAR_RESPONSE_TO_STRESS	ZC3H12A	DHX9	FOXO1	HIPK2	ATF6	TOPORS	EGLN1	EP300	CEBPB	JUN	NFKB1	RIPK2	RBPJ	TRIM28	FOS	CEBPG	REL	NCK2	NR4A2	ATF3	RGCC	JMY	SREBF2	ID2	DNAJC2	IER5	MAP2K1	POGZ	KDM6B	INO80C	CCR7	RPL26	DYRK2	PCNA	HNRNPL	MAP3K4	ZFP36	CLU	TNFAIP3	BNIP3	PMAIP1	FYN	MAPKAPK2	NPLOC4	BAG3
	GOBP2	0.077	0.0856	GOBP_POSITIVE_REGULATION_OF_MACROMOLECULE_BIOSYNTHETIC_PROCESS	ZC3H12A	DHX9	FOXO1	HIPK2	ATF6	TOPORS	EGLN1	EP300	CEBPB	JUN	NFKB1	RIPK2	RBPJ	TRIM28	FOS	CEBPG	REL	NCK2	NR4A2	ATF3	RGCC	JMY	SREBF2	ID2	DNAJC2	IER5	MAP2K1	POGZ	KDM6B	INO80C	CCR7	RPL26	DYRK2	PCNA	HNRNPL	MAP3K4	TGFB1	APOE	YTHDF1	METTL14	IFNG	VIM	DKC1	NAF1	RARA
	GOBP3	0.0055	0.0271	GOBP_MACROMOLECULE_CATABOLIC_PROCESS	ZC3H12A	DHX9	FOXO1	HIPK2	ATF6	TOPORS	EGLN1	ZFP36	CLU	TNFAIP3	BNIP3	PMAIP1	FYN	MAPKAPK2	NPLOC4	BAG3	USP47	CUL3	GSK3B	UBQLN1	EGLN2	RNF168	FZR1	USP10	UBE2A	CCDC47	RHBDD2	TMUB1	FEN1	PSME4	TOR1A	GABARAPL1	TGFB1	APOE	YTHDF1	METTL14	IFNG	VIM	DKC1	NAF1	CNOT2	RC3H1	ZFP36L2	CNOT6L	CNOT8
	GOBP4	0.098	0.098	GOBP_POSITIVE_REGULATION_OF_RNA_METABOLIC_PROCESS	ZC3H12A	DHX9	FOXO1	HIPK2	ATF6	TOPORS	EGLN1	EP300	CEBPB	JUN	NFKB1	RIPK2	RBPJ	TRIM28	FOS	CEBPG	REL	NCK2	NR4A2	ATF3	RGCC	JMY	SREBF2	ID2	DNAJC2	IER5	MAP2K1	POGZ	KDM6B	INO80C	ZFP36	SLC38A2	TGFB1	APOE	YTHDF1	METTL14	RARA	MECP2	ARID5A	ZNF639	STING1	TRIM8	HLA-DRB1	TNFSF8	LITAF
	GOBP5	0.0015	0.015	GOBP_BIOLOGICAL_PROCESS_INVOLVED_IN_INTERSPECIES_INTERACTION_BETWEEN_ORGANISMS	ZC3H12A	DHX9	EP300	CEBPB	JUN	NFKB1	RIPK2	RBPJ	TRIM28	FOS	CEBPG	REL	CCR7	ZFP36	CLU	TNFAIP3	BNIP3	PMAIP1	FYN	MAPKAPK2	NPLOC4	FOXP1	BCL2	SLC7A5	MAPK8	HSPB1	HSPD1	PTGER4	DUSP10	MFHAS1	SETD2	TGFB1	APOE	IFNG	VIM	RARA	MECP2	ARID5A	ZNF639	STING1	TRIM8	HLA-DRB1	TNFSF8	LITAF	CHD7
	GOBP6	0.012	0.0271	GOBP_APOPTOTIC_PROCESS	ZC3H12A	FOXO1	HIPK2	ATF6	TOPORS	EP300	CEBPB	JUN	NFKB1	RIPK2	NCK2	NR4A2	ATF3	RGCC	JMY	CCR7	RPL26	DYRK2	ZFP36	CLU	TNFAIP3	BNIP3	PMAIP1	BAG3	USP47	CUL3	GSK3B	UBQLN1	EGLN2	FOXP1	BCL2	SLC7A5	MAPK8	HSPB1	HSPD1	GADD45A	SKIL	PIK3CB	BCL2L11	LMNA	GADD45B	MAP3K11	GADD45G	ACAA2	STK24
	GOBP7	0.019	0.0271	GOBP_NEGATIVE_REGULATION_OF_BIOSYNTHETIC_PROCESS	ZC3H12A	DHX9	FOXO1	HIPK2	EP300	CEBPB	JUN	NFKB1	RBPJ	TRIM28	NCK2	NR4A2	ATF3	SREBF2	ID2	DNAJC2	PCNA	HNRNPL	ZFP36	FYN	BAG3	USP47	CUL3	GSK3B	RNF168	FOXP1	GADD45A	SKIL	CRY1	TGFB1	APOE	YTHDF1	METTL14	IFNG	RARA	MECP2	ARID5A	ZNF639	ZBTB16	AHR	NR3C1	THAP11	RUNX3	HDAC5	ING1
	GOBP8	0.0099	0.0271	GOBP_NEGATIVE_REGULATION_OF_RNA_METABOLIC_PROCESS	ZC3H12A	DHX9	FOXO1	HIPK2	EP300	CEBPB	JUN	NFKB1	RBPJ	TRIM28	NCK2	NR4A2	ATF3	SREBF2	ID2	PCNA	HNRNPL	ZFP36	MAPKAPK2	BAG3	USP47	CUL3	RNF168	FOXP1	GADD45A	SKIL	CRY1	TGFB1	IFNG	DKC1	NAF1	RARA	MECP2	ARID5A	ZNF639	ZBTB16	AHR	NR3C1	THAP11	RUNX3	HDAC5	ING1	PER2	FOSB	MAFG
	GOBP9	0.027	0.0338	GOBP_REGULATION_OF_CATABOLIC_PROCESS	ZC3H12A	DHX9	FOXO1	HIPK2	ATF6	EGLN1	EP300	RIPK2	SREBF2	ZFP36	CLU	TNFAIP3	BNIP3	FYN	MAPKAPK2	BAG3	GSK3B	UBQLN1	EGLN2	FZR1	USP10	BCL2	SLC7A5	MAPK8	HSPB1	PIK3CB	BCL2L11	SESN3	APOE	YTHDF1	METTL14	IFNG	VIM	DKC1	NAF1	STING1	TRIM8	IRS2	AKT2	CNOT2	RC3H1	ZFP36L2	CNOT6L	CNOT8	ZC3H12D
	GOBP10	0.016	0.0271	GOBP_REGULATION_OF_IMMUNE_SYSTEM_PROCESS	ZC3H12A	DHX9	EP300	CEBPB	RIPK2	FOS	NCK2	RGCC	ID2	CCR7	ZFP36	CLU	TNFAIP3	FYN	MAPKAPK2	NPLOC4	UBQLN1	FOXP1	BCL2	SLC7A5	MAPK8	HSPD1	PTGER4	DUSP10	MFHAS1	PIK3CB	DUSP1	TGFB1	APOE	YTHDF1	IFNG	RARA	ARID5A	STING1	HLA-DRB1	TNFSF8	LITAF	ZBTB16	AHR	RUNX3	MYSM1	LEO1	IRS2	HSPH1	RC3H1
GSE165897's CD4T.NR	GOBP1	0.003	0.014	GOBP_IMMUNE_RESPONSE	TNF	CORO1A	PAK2	PLSCR1	LGALS9	TYROBP	CCL3	CASP1	IRF7	IKBKG	RBCK1	GZMB	PRF1	IFI27	IFIT2	IFIT3	MX1	IFI6	GZMM	WAS	FCER1G	PJA2	HAVCR2	KLRC1	IGLC3	IFI35	XCL1	SOCS1	HLA-F	LAG3	CD84	ZNF683	CXCL8	APPL1	IRAK4	CYBA	SEC14L1	ISG15	GBP5	PARP14	CXCL13	XCL2	ACP5	NKG7	CCL3L3
	GOBP2	0.077	0.077	GOBP_BIOLOGICAL_PROCESS_INVOLVED_IN_INTERSPECIES_INTERACTION_BETWEEN_ORGANISMS	TNF	CORO1A	PAK2	PLSCR1	LGALS9	TYROBP	CCL3	CASP1	IRF7	IKBKG	RBCK1	GZMB	PRF1	IFI27	IFIT2	IFIT3	MX1	IFI6	GZMM	WAS	FCER1G	PJA2	HAVCR2	KLRC1	IGLC3	IFI35	XCL1	SOCS1	HLA-F	LAG3	CD84	ZNF683	CXCL8	APPL1	IRAK4	CYBA	SEC14L1	ISG15	GBP5	PARP14	CXCL13	XCL2	ACP5	NKG7	CCL3L3
	GOBP3	0.075	0.077	GOBP_DEFENSE_RESPONSE	TNF	CORO1A	PAK2	PLSCR1	LGALS9	TYROBP	CCL3	CASP1	IRF7	IKBKG	RBCK1	GZMB	PRF1	IFI27	IFIT2	IFIT3	MX1	IFI6	GZMM	WAS	FCER1G	PJA2	HAVCR2	KLRC1	IGLC3	IFI35	XCL1	SOCS1	HLA-F	LAG3	CD84	ZNF683	CXCL8	APPL1	IRAK4	CYBA	SEC14L1	ISG15	GBP5	PARP14	CXCL13	XCL2	ACP5	NKG7	CCL3L3
	GOBP4	0.0011	0.011	GOBP_DEFENSE_RESPONSE_TO_OTHER_ORGANISM	TNF	CORO1A	PAK2	PLSCR1	LGALS9	TYROBP	CCL3	CASP1	IRF7	IKBKG	RBCK1	GZMB	PRF1	IFI27	IFIT2	IFIT3	MX1	IFI6	GZMM	WAS	FCER1G	PJA2	HAVCR2	KLRC1	IGLC3	IFI35	XCL1	SOCS1	HLA-F	LAG3	CD84	ZNF683	CXCL8	APPL1	IRAK4	CYBA	SEC14L1	ISG15	GBP5	PARP14	CXCL13	XCL2	ACP5	NKG7	CCL3L3
	GOBP5	0.035	0.0438	GOBP_APOPTOTIC_PROCESS	TNF	CORO1A	PAK2	PLSCR1	LGALS9	TYROBP	CCL3	CASP1	IRF7	IKBKG	RBCK1	GZMB	PRF1	IFI27	IFIT2	IFIT3	MX1	IFI6	GZMM	NFKBIA	CD24	GZMA	PRKCQ	SLC39A10	PKN1	CD70	CD27	PRKD2	PMAIP1	MIAT	PRDX2	JUN	TSPO	PIM2	CARD16	EIF5A	TRADD	AIMP1	ACTB	TNFRSF9	TNFRSF18	HTRA2	PSMD10	BIRC5	BCL7C
	GOBP6	0.013	0.026	GOBP_REGULATION_OF_IMMUNE_SYSTEM_PROCESS	TNF	CORO1A	PAK2	PLSCR1	LGALS9	TYROBP	CCL3	CASP1	IRF7	IKBKG	RBCK1	WAS	FCER1G	PJA2	HAVCR2	KLRC1	IGLC3	IFI35	XCL1	SOCS1	HLA-F	LAG3	CD84	ZNF683	CXCL8	APPL1	IRAK4	CYBA	SEC14L1	ISG15	GBP5	PARP14	CXCL13	XCL2	ACP5	NFKBIA	TNIP3	CD24	PRKCQ	NFKBIZ	AP3B1	CST7	CUEDC2	SLC39A10	PKN1
	GOBP7	0.027	0.0386	GOBP_REGULATION_OF_ORGANELLE_ORGANIZATION	TNF	CORO1A	PAK2	GZMB	WAS	PRKCQ	PHPT1	ERCC1	DBNL	PMAIP1	SYT11	TSPO	STMN1	ACTB	HTRA2	PSMD10	BIRC5	BCL7C	RUVBL2	RHOB	TOP2A	FIS1	PDCD5	CHCHD10	RASSF7	ARID2	DLG1	NEDD9	UBE2C	ANAPC5	ANAPC11	CLASP1	PIN1	CDK5RAP2	CDK2AP2	SMC2	NAA10	MAP4	PDE4DIP	CCP110	IQGAP1	PNKP	WDR45	ITGB1BP1	SH3BP1
	GOBP8	0.0048	0.014	GOBP_CELL_ACTIVATION	TNF	CORO1A	PLSCR1	LGALS9	TYROBP	CCL3	PRF1	WAS	FCER1G	PJA2	HAVCR2	KLRC1	IGLC3	IFI35	XCL1	SOCS1	HLA-F	LAG3	CD84	ZNF683	CXCL8	NKG7	CD24	PRKCQ	NFKBIZ	AP3B1	CST7	SLC39A10	PKN1	CD70	CD27	JUNB	BTN3A1	TRGC1	DGKZ	FKBP1A	ERCC1	PSMB10	PHF14	HPRT1	CD7	SYT11	CCDC88B	PRDX2	JUN
	GOBP9	0.027	0.0386	GOBP_REGULATION_OF_IMMUNE_RESPONSE	TNF	PAK2	PLSCR1	LGALS9	TYROBP	CASP1	IRF7	IKBKG	RBCK1	WAS	FCER1G	PJA2	HAVCR2	KLRC1	IGLC3	IFI35	XCL1	SOCS1	HLA-F	LAG3	CD84	APPL1	IRAK4	CYBA	SEC14L1	ISG15	GBP5	PARP14	CXCL13	NFKBIA	TNIP3	CD24	PRKCQ	NFKBIZ	AP3B1	SLC39A10	PKN1	PRKD2	PHPT1	JUNB	BTN3A1	TRGC1	DGKZ	FKBP1A	FLOT1
	GOBP10	0.0056	0.014	GOBP_INNATE_IMMUNE_RESPONSE	TNF	CORO1A	PAK2	PLSCR1	LGALS9	TYROBP	CCL3	CASP1	IRF7	IKBKG	GZMB	IFI27	IFIT2	IFIT3	MX1	IFI6	GZMM	WAS	FCER1G	PJA2	HAVCR2	KLRC1	IGLC3	IFI35	XCL1	SOCS1	HLA-F	LAG3	CD84	ZNF683	APPL1	IRAK4	CYBA	SEC14L1	ISG15	GBP5	PARP14	XCL2	NKG7	CCL3L3	IFITM1	GBP4	LYST	TRIM22	CYBC1
GSE165897's CD8T.R	GOBP1	0.003	0.0053	GOBP_APOPTOTIC_PROCESS	RELA	FOXO1	HSP90AA1	YBX3	TOPORS	NCK2	TRIAP1	CCR7	RPL26	RGCC	NFKB1	CITED2	JMY	QRICH1	EIF2B5	HSPA1A	CLU	HSPA1B	BAG3	EGLN2	HSPB1	PTTG1IP	DNAJA1	PPP1R10	SKIL	GADD45G	GADD45B	MAPK8	SLC7A5	HSPD1	ANXA1	CRYAB	LMNA	CCNG1	APOE	RYBP	ZPR1	FADD	CD28	IRS2	LEF1	RARA	ZBTB16	THAP11	HDGF
	GOBP2	0.003	0.0053	GOBP_REGULATION_OF_CELL_DEATH	RELA	FOXO1	HSP90AA1	YBX3	TOPORS	NCK2	TRIAP1	CCR7	RPL26	RGCC	NFKB1	CITED2	JMY	QRICH1	EIF2B5	HSPA1A	CLU	HSPA1B	BAG3	EGLN2	HSPB1	PTTG1IP	DNAJA1	PPP1R10	SKIL	GADD45G	GADD45B	MAPK8	SLC7A5	HSPD1	ANXA1	CRYAB	LMNA	CCNG1	APOE	RYBP	ZPR1	FADD	CD28	IRS2	LEF1	RARA	ZBTB16	THAP11	HDGF
	GOBP3	0.0021	0.0053	GOBP_CELLULAR_RESPONSE_TO_STRESS	RELA	FOXO1	HSP90AA1	YBX3	TOPORS	NCK2	TRIAP1	CCR7	RPL26	RGCC	NFKB1	CITED2	JMY	QRICH1	EIF2B5	HSPA1A	CLU	HSPA1B	BAG3	EGLN2	HSPB1	PTTG1IP	DNAJA1	PPP1R10	SKIL	GADD45G	GADD45B	MAPK8	SLC7A5	HSPD1	ANXA1	CRYAB	LMNA	CCNG1	CUL3	RRAGC	MUL1	CRIP1	STK24	FOS	ARNTL	PER1	REL	MAP2K1	TRIM28
	GOBP4	0.0015	0.0053	GOBP_POSITIVE_REGULATION_OF_MACROMOLECULE_BIOSYNTHETIC_PROCESS	RELA	FOXO1	HSP90AA1	YBX3	TOPORS	NCK2	TRIAP1	CCR7	RPL26	RGCC	NFKB1	CITED2	JMY	QRICH1	EIF2B5	APOE	RYBP	ZPR1	FADD	CD28	IRS2	LEF1	RARA	ZBTB16	THAP11	HDGF	NAA15	NAA16	RPS6KB1	TCP1	TGFB1	PRKCB	FOS	ING1	ARNTL	PER1	REL	MAP2K1	TRIM28	CEBPG	KDM6B	INO80C	HNRNPL	TENT4B	AGO2
	GOBP5	0.013	0.0144	GOBP_MACROMOLECULE_CATABOLIC_PROCESS	RELA	FOXO1	HSP90AA1	YBX3	TOPORS	HSPA1A	CLU	HSPA1B	BAG3	EGLN2	APOE	RYBP	ZPR1	NDUFA13	CDC34	TIMP1	DEDD2	CTSB	CUL3	TGFB1	RNF41	CUL1	LAPTM5	SORL1	CHMP4B	CHMP4A	CHMP1B	ARNTL	SDCBP	USP7	COPS3	FBXO22	KEAP1	RCHY1	PRPF19	RNF168	NUDT16L1	PSME4	UBE2A	GABARAPL1	TENT4B	AGO2	NAF1	VIM	FBXW11
	GOBP6	0.0084	0.0105	GOBP_REGULATION_OF_INTRACELLULAR_SIGNAL_TRANSDUCTION	RELA	FOXO1	HSP90AA1	YBX3	NCK2	TRIAP1	CCR7	RPL26	HSPA1A	CLU	HSPA1B	HSPB1	PTTG1IP	DNAJA1	PPP1R10	SKIL	GADD45G	GADD45B	APOE	FADD	CD28	NDUFA13	CDC34	DAPK2	PRNP	TNFSF14	PTPN6	URI1	IVNS1ABP	ITGAV	FASLG	CUL3	RRAGC	MUL1	TGFB1	PRKCB	RNF41	LAPTM5	SORL1	ARNTL	PER1	REL	MAP2K1	SDCBP	USP7
	GOBP7	0.015	0.015	GOBP_REGULATION_OF_CATABOLIC_PROCESS	RELA	FOXO1	HSP90AA1	YBX3	HSPA1A	CLU	HSPA1B	BAG3	EGLN2	HSPB1	MAPK8	SLC7A5	APOE	RYBP	IRS2	NDUFA13	TIMP1	DAPK2	RRAGC	RNF41	LAPTM5	SORL1	CHMP4B	CHMP4A	SDCBP	USP7	FBXO22	KEAP1	RCHY1	SESN3	TENT4B	AGO2	NAF1	VIM	NDFIP1	ZC3HAV1	DCP1B	KHSRP	ZC3H12D	SMAD7	RBM38	ANGEL2	ODC1	SNX9	ZFAND2A
	GOBP8	0.0032	0.0053	GOBP_POSITIVE_REGULATION_OF_RNA_METABOLIC_PROCESS	RELA	FOXO1	TOPORS	NCK2	TRIAP1	RGCC	NFKB1	CITED2	JMY	QRICH1	HSPA1A	APOE	RYBP	ZPR1	FADD	CD28	LEF1	RARA	ZBTB16	THAP11	HDGF	NAA15	NAA16	TGFB1	PRKCB	FOS	ING1	ARNTL	PER1	REL	MAP2K1	TRIM28	CEBPG	KDM6B	INO80C	PRPF19	SLC38A2	TENT4B	AGO2	FBXW11	LITAF	GPATCH3	PPM1A	AUTS2	ARID5A
	GOBP9	0.0041	0.0059	GOBP_REGULATION_OF_IMMUNE_SYSTEM_PROCESS	RELA	HSP90AA1	NCK2	CCR7	RGCC	EIF2B5	HSPA1A	CLU	HSPA1B	MAPK8	SLC7A5	HSPD1	ANXA1	APOE	FADD	CD28	IRS2	LEF1	RARA	ZBTB16	DAPK2	PRNP	TNFSF14	PTPN6	BMI1	LGALS3	SERPINB9	CAMK1D	MUL1	TGFB1	PRKCB	RNF41	CXCR3	FOS	LAPTM5	SLAMF1	DUSP10	MFHAS1	CGAS	AQP3	LITAF	GPATCH3	ARID5A	TNFSF8	RBM14
	GOBP10	0.0024	0.0053	GOBP_NEGATIVE_REGULATION_OF_CELL_DEATH	RELA	FOXO1	YBX3	TOPORS	TRIAP1	CCR7	NFKB1	CITED2	HSPA1A	CLU	HSPA1B	BAG3	HSPB1	PTTG1IP	DNAJA1	PPP1R10	MAPK8	SLC7A5	HSPD1	ANXA1	CRYAB	LMNA	CCNG1	APOE	ZPR1	FADD	CD28	IRS2	LEF1	THAP11	HDGF	NAA15	NAA16	RPS6KB1	NDUFA13	TIMP1	PRNP	TNFSF14	URI1	IVNS1ABP	ITGAV	BMI1	LGALS3	SERPINB9	CAMK1D
GSE165897's CD8T.NR	GOBP1	0.016	0.05	GOBP_IMMUNE_RESPONSE	TNF	CORO1A	PAK2	PLSCR1	LGALS9	TYROBP	CCL3	CASP1	IRF7	IKBKG	RBCK1	GZMB	PRF1	IFI27	IFIT2	IFIT3	MX1	IFI6	GZMM	WAS	FCER1G	PJA2	HAVCR2	KLRC1	IGLC3	IFI35	XCL1	SOCS1	HLA-F	LAG3	CD84	ZNF683	CXCL8	APPL1	IRAK4	CYBA	SEC14L1	ISG15	GBP5	PARP14	CXCL13	XCL2	ACP5	NKG7	CCL3L3
	GOBP2	0.045	0.0667	GOBP_BIOLOGICAL_PROCESS_INVOLVED_IN_INTERSPECIES_INTERACTION_BETWEEN_ORGANISMS	TNF	CORO1A	PAK2	PLSCR1	LGALS9	TYROBP	CCL3	CASP1	IRF7	IKBKG	RBCK1	GZMB	PRF1	IFI27	IFIT2	IFIT3	MX1	IFI6	GZMM	WAS	FCER1G	PJA2	HAVCR2	KLRC1	IGLC3	IFI35	XCL1	SOCS1	HLA-F	LAG3	CD84	ZNF683	CXCL8	APPL1	IRAK4	CYBA	SEC14L1	ISG15	GBP5	PARP14	CXCL13	XCL2	ACP5	NKG7	CCL3L3
	GOBP3	0.025	0.05	GOBP_DEFENSE_RESPONSE	TNF	CORO1A	PAK2	PLSCR1	LGALS9	TYROBP	CCL3	CASP1	IRF7	IKBKG	RBCK1	GZMB	PRF1	IFI27	IFIT2	IFIT3	MX1	IFI6	GZMM	WAS	FCER1G	PJA2	HAVCR2	KLRC1	IGLC3	IFI35	XCL1	SOCS1	HLA-F	LAG3	CD84	ZNF683	CXCL8	APPL1	IRAK4	CYBA	SEC14L1	ISG15	GBP5	PARP14	CXCL13	XCL2	ACP5	NKG7	CCL3L3
	GOBP4	0.075	0.075	GOBP_DEFENSE_RESPONSE_TO_OTHER_ORGANISM	TNF	CORO1A	PAK2	PLSCR1	LGALS9	TYROBP	CCL3	CASP1	IRF7	IKBKG	RBCK1	GZMB	PRF1	IFI27	IFIT2	IFIT3	MX1	IFI6	GZMM	WAS	FCER1G	PJA2	HAVCR2	KLRC1	IGLC3	IFI35	XCL1	SOCS1	HLA-F	LAG3	CD84	ZNF683	CXCL8	APPL1	IRAK4	CYBA	SEC14L1	ISG15	GBP5	PARP14	CXCL13	XCL2	ACP5	NKG7	CCL3L3
	GOBP5	0.011	0.05	GOBP_APOPTOTIC_PROCESS	TNF	CORO1A	PAK2	PLSCR1	LGALS9	TYROBP	CCL3	CASP1	IRF7	IKBKG	RBCK1	GZMB	PRF1	IFI27	IFIT2	IFIT3	MX1	IFI6	GZMM	NFKBIA	CD24	GZMA	PRKCQ	SLC39A10	PKN1	CD70	CD27	PRKD2	PMAIP1	MIAT	PRDX2	JUN	TSPO	PIM2	CARD16	EIF5A	TRADD	AIMP1	ACTB	TNFRSF9	TNFRSF18	HTRA2	PSMD10	BIRC5	BCL7C
	GOBP6	0.025	0.05	GOBP_REGULATION_OF_IMMUNE_SYSTEM_PROCESS	TNF	CORO1A	PAK2	PLSCR1	LGALS9	TYROBP	CCL3	CASP1	IRF7	IKBKG	RBCK1	WAS	FCER1G	PJA2	HAVCR2	KLRC1	IGLC3	IFI35	XCL1	SOCS1	HLA-F	LAG3	CD84	ZNF683	CXCL8	APPL1	IRAK4	CYBA	SEC14L1	ISG15	GBP5	PARP14	CXCL13	XCL2	ACP5	NFKBIA	TNIP3	CD24	PRKCQ	NFKBIZ	AP3B1	CST7	CUEDC2	SLC39A10	PKN1
	GOBP7	0.055	0.0667	GOBP_REGULATION_OF_ORGANELLE_ORGANIZATION	TNF	CORO1A	PAK2	GZMB	WAS	PRKCQ	PHPT1	ERCC1	DBNL	PMAIP1	SYT11	TSPO	STMN1	ACTB	HTRA2	PSMD10	BIRC5	BCL7C	RUVBL2	RHOB	TOP2A	FIS1	PDCD5	CHCHD10	RASSF7	ARID2	DLG1	NEDD9	UBE2C	ANAPC5	ANAPC11	CLASP1	PIN1	CDK5RAP2	CDK2AP2	SMC2	NAA10	MAP4	PDE4DIP	CCP110	IQGAP1	PNKP	WDR45	ITGB1BP1	SH3BP1
	GOBP8	0.06	0.0667	GOBP_CELL_ACTIVATION	TNF	CORO1A	PLSCR1	LGALS9	TYROBP	CCL3	PRF1	WAS	FCER1G	PJA2	HAVCR2	KLRC1	IGLC3	IFI35	XCL1	SOCS1	HLA-F	LAG3	CD84	ZNF683	CXCL8	NKG7	CD24	PRKCQ	NFKBIZ	AP3B1	CST7	SLC39A10	PKN1	CD70	CD27	JUNB	BTN3A1	TRGC1	DGKZ	FKBP1A	ERCC1	PSMB10	PHF14	HPRT1	CD7	SYT11	CCDC88B	PRDX2	JUN
	GOBP9	0.058	0.0667	GOBP_REGULATION_OF_IMMUNE_RESPONSE	TNF	PAK2	PLSCR1	LGALS9	TYROBP	CASP1	IRF7	IKBKG	RBCK1	WAS	FCER1G	PJA2	HAVCR2	KLRC1	IGLC3	IFI35	XCL1	SOCS1	HLA-F	LAG3	CD84	APPL1	IRAK4	CYBA	SEC14L1	ISG15	GBP5	PARP14	CXCL13	NFKBIA	TNIP3	CD24	PRKCQ	NFKBIZ	AP3B1	SLC39A10	PKN1	PRKD2	PHPT1	JUNB	BTN3A1	TRGC1	DGKZ	FKBP1A	FLOT1
	GOBP10	0.019	0.05	GOBP_INNATE_IMMUNE_RESPONSE	TNF	CORO1A	PAK2	PLSCR1	LGALS9	TYROBP	CCL3	CASP1	IRF7	IKBKG	GZMB	IFI27	IFIT2	IFIT3	MX1	IFI6	GZMM	WAS	FCER1G	PJA2	HAVCR2	KLRC1	IGLC3	IFI35	XCL1	SOCS1	HLA-F	LAG3	CD84	ZNF683	APPL1	IRAK4	CYBA	SEC14L1	ISG15	GBP5	PARP14	XCL2	NKG7	CCL3L3	IFITM1	GBP4	LYST	TRIM22	CYBC1
GSE165897's Treg.R	GOBP1	0.013	0.026	GOBP_IMMUNE_RESPONSE	EIF2AK2	ISG15	SRPK2	CARD8	EPRS1	UBE2K	KIF5B	LGALS3	TGFB1	HSPD1	HPRT1	SKAP1	TESPA1	HLA-DRA	HLA-DQA1	HLA-DRB5	IFI16	TRIM28	PARP9	IRF7	SLAMF1	SERINC3	TRAF3	TANK	IRF3	NFE2L2	ARG2	USP14	ANXA1	MFHAS1	OAS2	ZC3HAV1	TRIM38	OAS1	OAS3	OASL	MX1	IFIT1	IFITM3	IFIT5	SLPI	STAT1	HERC5	MX2	GBP3
	GOBP2	0.0088	0.026	GOBP_PROTEIN_CONTAINING_COMPLEX_ORGANIZATION	EIF2AK2	ISG15	SRPK2	CARD8	EPRS1	UBE2K	KIF5B	LGALS3	TGFB1	HSPD1	HPRT1	SKAP1	TESPA1	HLA-DRA	HLA-DQA1	HLA-DRB5	TSG101	CHMP5	CHMP2B	IST1	STMN1	CDC73	VPS72	RAD51C	YJU2	SUPT16H	MAX	ASF1A	LRRC8C	HTATSF1	CDC123	DRG1	COA3	MRPS11	MRPL58	MT-ND5	ALDH9A1	NDUFA9	UBE2C	UBE2S	CRBN	ASB2	KCTD5	SNX9	SORL1
	GOBP3	0.013	0.026	GOBP_BIOLOGICAL_PROCESS_INVOLVED_IN_INTERSPECIES_INTERACTION_BETWEEN_ORGANISMS	EIF2AK2	ISG15	SRPK2	CARD8	EPRS1	UBE2K	KIF5B	LGALS3	TGFB1	HSPD1	IFI16	TRIM28	PARP9	IRF7	SLAMF1	SERINC3	TRAF3	TANK	IRF3	NFE2L2	ARG2	USP14	ANXA1	MFHAS1	OAS2	ZC3HAV1	TRIM38	OAS1	OAS3	OASL	MX1	IFIT1	IFITM3	IFIT5	SLPI	STAT1	HERC5	MX2	GBP3	NMB	NMI	IFNAR1	VIM	USP18	RNASET2
	GOBP4	0.019	0.03	GOBP_INNATE_IMMUNE_RESPONSE	EIF2AK2	ISG15	SRPK2	CARD8	EPRS1	UBE2K	KIF5B	LGALS3	IFI16	TRIM28	PARP9	IRF7	SLAMF1	SERINC3	TRAF3	TANK	IRF3	NFE2L2	ARG2	USP14	ANXA1	MFHAS1	OAS2	ZC3HAV1	TRIM38	OAS1	OAS3	OASL	MX1	IFIT1	IFITM3	IFIT5	SLPI	STAT1	HERC5	MX2	GBP3	NMB	NMI	IFNAR1	VIM	USP18	RNASET2	TUBB	PARP14
	GOBP5	0.025	0.0312	GOBP_DEFENSE_RESPONSE	EIF2AK2	ISG15	SRPK2	CARD8	EPRS1	UBE2K	KIF5B	LGALS3	TGFB1	IFI16	TRIM28	PARP9	IRF7	SLAMF1	SERINC3	TRAF3	TANK	IRF3	NFE2L2	ARG2	USP14	ANXA1	MFHAS1	OAS2	ZC3HAV1	TRIM38	OAS1	OAS3	OASL	MX1	IFIT1	IFITM3	IFIT5	SLPI	STAT1	HERC5	MX2	GBP3	NMB	NMI	IFNAR1	VIM	USP18	RNASET2	TUBB
	GOBP6	0.0074	0.026	GOBP_CELLULAR_RESPONSE_TO_STRESS	EIF2AK2	HSPD1	IFI16	TRIM28	PARP9	IRF7	SLAMF1	SERINC3	TRAF3	TANK	IRF3	NFE2L2	ARG2	USP14	ANXA1	MFHAS1	RBPJ	MAPK8	RNF168	DCLRE1C	VPS72	RAD51C	YJU2	SUPT16H	MAX	ASF1A	LRRC8C	GSTP1	SNW1	HSPB1	CDK6	ZNF580	TOP2A	VAPB	DEK	FXR1	FLCN	COPS5	HNRNPL	EIF2A	USP3	PSMD14	COPS3	FAF2	RNF103
	GOBP7	0.01	0.026	GOBP_DEFENSE_RESPONSE_TO_OTHER_ORGANISM	EIF2AK2	ISG15	SRPK2	CARD8	EPRS1	UBE2K	KIF5B	LGALS3	IFI16	TRIM28	PARP9	IRF7	SLAMF1	SERINC3	TRAF3	TANK	IRF3	NFE2L2	ARG2	USP14	ANXA1	MFHAS1	OAS2	ZC3HAV1	TRIM38	OAS1	OAS3	OASL	MX1	IFIT1	IFITM3	IFIT5	SLPI	STAT1	HERC5	MX2	GBP3	NMB	NMI	IFNAR1	VIM	USP18	RNASET2	TUBB	PARP14
	GOBP8	0.081	0.081	GOBP_REGULATION_OF_VIRAL_GENOME_REPLICATION	EIF2AK2	ISG15	SRPK2	IFI16	TRIM28	OAS2	ZC3HAV1	TRIM38	OAS1	OAS3	OASL	MX1	IFIT1	IFITM3	IFIT5	SLPI	TNIP1	CD28	TOP2A	VAPB
	GOBP9	0.079	0.081	GOBP_VIRAL_PROCESS	EIF2AK2	ISG15	SRPK2	IFI16	TRIM28	PARP9	IRF7	SLAMF1	OAS2	ZC3HAV1	TRIM38	OAS1	OAS3	OASL	MX1	IFIT1	IFITM3	IFIT5	SLPI	STAT1	TNIP1	CD81	CD28	TSG101	CHMP5	CHMP2B	IST1	HTATSF1	SNW1	CTSB	TOP2A	VAPB	DEK	MGAT4A	GALNT1	SSB
	GOBP10	0.021	0.03	GOBP_RESPONSE_TO_VIRUS	EIF2AK2	ISG15	CARD8	IFI16	TRIM28	PARP9	IRF7	SERINC3	TRAF3	TANK	IRF3	OAS2	ZC3HAV1	TRIM38	OAS1	OAS3	OASL	MX1	IFIT1	IFITM3	IFIT5	STAT1	HERC5	MX2	GBP3	NMB	NMI	IFNAR1	GPATCH3	STMN1	RTP4	ABCF3	HSPB1	CDK6	URI1
GSE165897's Treg.NR	GOBP1	0.016	0.036	GOBP_APOPTOTIC_PROCESS	TNFAIP3	IRF1	PYCARD	TNFRSF1B	IL2RA	IL6ST	ITGA4	NFKBIA	BIRC3	ZFP36	CIB1	HCLS1	TNFRSF18	MIF	PIK3R1	CD27	ACTB	TNFRSF9	MZB1	HSP90AA1	CALR	MYC	TSC22D3	IL2RB	CXCR4	IFI27	EIF5A	SOCS3	HSPA5	PRF1	JUN	IFI6	GZMA	GZMB	PIM2	PMAIP1	ENO1	CFL1	BTG1	TXNIP	CCND2	KDM2B	ID3	BABAM2	HSP90B1
	GOBP2	0.018	0.036	GOBP_REGULATION_OF_IMMUNE_SYSTEM_PROCESS	TNFAIP3	IRF1	PYCARD	TNFRSF1B	IL2RA	IL6ST	ITGA4	NFKBIA	BIRC3	ZFP36	CIB1	HCLS1	TNFRSF18	MIF	PIK3R1	CD27	ACTB	TNFRSF9	MZB1	HSP90AA1	CALR	MYC	TSC22D3	IL4R	SOCS1	TNFRSF4	STAT3	CXCL8	MIR142	IRAK4	XCL2	ACP5	IL1R1	FOXP3	PRDM1	LAG3	PELI1	IGKC	IGLC3	GPR183	JUNB	NFKBIZ	CD79A	NEDD9	CST7
	GOBP3	0.058	0.0644	GOBP_RESPONSE_TO_CYTOKINE	TNFAIP3	IRF1	PYCARD	TNFRSF1B	IL2RA	IL6ST	ITGA4	NFKBIA	BIRC3	ZFP36	CIB1	HCLS1	TNFRSF18	IL2RB	CXCR4	IFI27	EIF5A	SOCS3	HSPA5	IL4R	SOCS1	TNFRSF4	STAT3	CXCL8	MIR142	IRAK4	XCL2	ACP5	IL1R1	IFITM1	STX8	IL1R2	KLF2	STAT4	PTP4A3	EIF4A2	MT2A	B3GNT2
	GOBP4	0.033	0.05	GOBP_LYMPHOCYTE_ACTIVATION	TNFAIP3	IRF1	PYCARD	TNFRSF1B	IL2RA	IL6ST	ITGA4	MIF	PIK3R1	CD27	ACTB	TNFRSF9	MZB1	IL2RB	PRF1	IL4R	SOCS1	TNFRSF4	STAT3	FOXP3	PRDM1	LAG3	PELI1	IGKC	IGLC3	GPR183	JUNB	NFKBIZ	CD79A	NEDD9	CD7	IKZF1	IRF2BP2	KLF6	SH2D2A
	GOBP5	0.035	0.05	GOBP_CELL_ACTIVATION	TNFAIP3	IRF1	PYCARD	TNFRSF1B	IL2RA	IL6ST	ITGA4	MIF	PIK3R1	CD27	ACTB	TNFRSF9	MZB1	IL2RB	PRF1	JUN	IL4R	SOCS1	TNFRSF4	STAT3	CXCL8	MIR142	FOXP3	PRDM1	LAG3	PELI1	IGKC	IGLC3	GPR183	JUNB	NFKBIZ	CD79A	NEDD9	CST7	JUND	CD7	IKZF1	IRF2BP2	KLF6	SH2D2A
	GOBP6	0.015	0.036	GOBP_IMMUNE_RESPONSE	TNFAIP3	IRF1	PYCARD	TNFRSF1B	IL2RA	IL6ST	NFKBIA	BIRC3	MIF	PIK3R1	CD27	HSP90AA1	CXCR4	IFI27	PRF1	IFI6	GZMA	GZMB	IL4R	SOCS1	TNFRSF4	STAT3	CXCL8	IRAK4	XCL2	ACP5	IL1R1	FOXP3	PRDM1	LAG3	PELI1	IGKC	IGLC3	GPR183	JUNB	NFKBIZ	CD79A	CST7	PDE4B	HCST	IFITM1	STX8	IL1R2	CD7	RPL39
	GOBP7	0.051	0.0638	GOBP_BIOLOGICAL_PROCESS_INVOLVED_IN_INTERSPECIES_INTERACTION_BETWEEN_ORGANISMS	TNFAIP3	IRF1	PYCARD	TNFRSF1B	NFKBIA	BIRC3	ZFP36	MIF	HSP90AA1	CALR	CXCR4	IFI27	EIF5A	PRF1	JUN	IFI6	GZMA	GZMB	PIM2	PMAIP1	ENO1	CFL1	IL4R	SOCS1	TNFRSF4	CXCL8	MIR142	IRAK4	XCL2	ACP5	FOXP3	PRDM1	LAG3	PELI1	IGKC	IGLC3	JUND	PDE4B	TRIB1	IFITM1	STX8	RPL39	POU2F2	BPGM	RAB1A
	GOBP8	0.095	0.095	GOBP_IMMUNE_SYSTEM_DEVELOPMENT	TNFAIP3	IRF1	IL2RA	ITGA4	NFKBIA	ZFP36	CIB1	HCLS1	PIK3R1	CD27	ACTB	TNFRSF9	MYC	JUN	IL4R	SOCS1	STAT3	FOXP3	PRDM1	LAG3	GPR183	JUNB	NFKBIZ	CD79A	NEDD9	TRIB1	TESC	KLF2	IKZF1	IRF2BP2	KLF6	BPGM	FLT3LG	PTBP3	SBDS	ZBTB24
	GOBP9	0.014	0.036	GOBP_REGULATION_OF_CELL_DEATH	TNFAIP3	PYCARD	TNFRSF1B	IL6ST	ITGA4	BIRC3	ZFP36	CIB1	HCLS1	TNFRSF18	MIF	PIK3R1	CD27	ACTB	HSP90AA1	CALR	MYC	TSC22D3	IL2RB	CXCR4	EIF5A	SOCS3	HSPA5	PRF1	JUN	IFI6	GZMA	PIM2	PMAIP1	ENO1	CFL1	BTG1	TXNIP	CCND2	KDM2B	ID3	BABAM2	HSP90B1	FKBP8	FIS1	UBB	PTMA	DDAH2	ITM2C	PELI1
	GOBP10	0.0077	0.036	GOBP_REGULATION_OF_CELL_POPULATION_PROLIFERATION	TNFAIP3	IRF1	PYCARD	TNFRSF1B	IL2RA	IL6ST	ITGA4	NFKBIA	ZFP36	CIB1	HCLS1	MIF	ACTB	TNFRSF9	MZB1	CALR	MYC	JUN	PIM2	BTG1	TXNIP	CCND2	KDM2B	IL4R	TNFRSF4	STAT3	CXCL8	IRAK4	FOXP3	PRDM1	PELI1	GPR183	JUNB	JUND	TRIB1	TESC	IFITM1	STAT4	FLT3LG	WARS1	NAMPT	HAPLN3	MALAT1	MED31	BTG3
GSE165897's Mast.R	GOBP1	0.037	0.0557	GOBP_ORGANONITROGEN_COMPOUND_BIOSYNTHETIC_PROCESS	RPS27L	USP16	COPS5	AURKAIP1	EIF2S1	RWDD1	YBX1	EIF5A	RPLP0	PKM	AIMP1	UPF3B	CIRBP	RPS9	SRP9	GARS1	EIF2B1	MRPL18	MRPL22	MRPL1	MRPL42	MRPS16	MRPS18C	MRPL51	MRPS10	MRPS6	RPL7	RPS25	ZNF706	RPL36AL	GCLM	SPHK1	ASAH1	ORMDL1	ENO1	IL1B	PHLDA1	DBI	ITM2B	TMEM59	KRTCAP2	OSTC	TMEM258	NDUFA12	NDUFS7
	GOBP2	0.0074	0.037	GOBP_CELLULAR_AMIDE_METABOLIC_PROCESS	RPS27L	USP16	COPS5	AURKAIP1	EIF2S1	RWDD1	YBX1	EIF5A	RPLP0	PKM	AIMP1	UPF3B	CIRBP	RPS9	SRP9	GARS1	EIF2B1	MRPL18	MRPL22	MRPL1	MRPL42	MRPS16	MRPS18C	MRPL51	MRPS10	MRPS6	RPL7	RPS25	ZNF706	RPL36AL	GCLM	SPHK1	ASAH1	ORMDL1	CASP3	CTSL	SPCS2	GPX4	PIN1	GSTO1	HPGDS	ETHE1	PPP2R1A	MTHFD2
	GOBP3	0.0056	0.037	GOBP_PEPTIDE_METABOLIC_PROCESS	RPS27L	USP16	COPS5	AURKAIP1	EIF2S1	RWDD1	YBX1	EIF5A	RPLP0	PKM	AIMP1	UPF3B	CIRBP	RPS9	SRP9	GARS1	EIF2B1	MRPL18	MRPL22	MRPL1	MRPL42	MRPS16	MRPS18C	MRPL51	MRPS10	MRPS6	RPL7	RPS25	ZNF706	RPL36AL	GCLM	CASP3	CTSL	SPCS2	GPX4	PIN1	GSTO1	HPGDS	ETHE1
	GOBP4	0.023	0.046	GOBP_PROTEOLYSIS	RPS27L	USP16	COPS5	AURKAIP1	ENO1	IL1B	CASP3	CTSL	SPCS2	SELENOS	HSPA1B	BAX	CASP1	PRDX3	IFI16	PDCD6	CFLAR	SQSTM1	PSMD14	RBX1	SEC61B	CHMP5	TSG101	ISG15	LAMTOR5	IFI6	BIRC3	PSMC3	PSMD9	PRELID1	PDCD2	TNFSF10	CAST	PSME2	S100A10	CSTB	PSMA1	PSMB4	SUMO2	NEDD8	FBXW5	PSMD3	UBE2H	PSMA4	PSMA5
	GOBP5	0.023	0.046	GOBP_CELLULAR_RESPONSE_TO_STRESS	RPS27L	USP16	COPS5	EIF2S1	RWDD1	YBX1	SPHK1	ENO1	IL1B	CASP3	SELENOS	HSPA1B	BAX	CASP1	PRDX3	IFI16	PDCD6	CFLAR	SQSTM1	PSMD14	RBX1	SEC61B	HSPA8	MIF	B2M	FOXP1	CXCL8	PRDX1	DNAJC15	TMBIM6	HMOX1	ACTB	TXN	PCNA	TIPRL	DCTPP1	DDX5	TPM1	MTSS1	SYF2	HSBP1	PPP4R3B	NSMCE1	RPA2	MANF
	GOBP6	0.053	0.0663	GOBP_AMIDE_BIOSYNTHETIC_PROCESS	RPS27L	USP16	COPS5	AURKAIP1	EIF2S1	RWDD1	YBX1	EIF5A	RPLP0	PKM	AIMP1	UPF3B	CIRBP	RPS9	SRP9	GARS1	EIF2B1	MRPL18	MRPL22	MRPL1	MRPL42	MRPS16	MRPS18C	MRPL51	MRPS10	MRPS6	RPL7	RPS25	ZNF706	RPL36AL	GCLM	SPHK1	ASAH1	ORMDL1
	GOBP7	0.077	0.0856	GOBP_BIOLOGICAL_PROCESS_INVOLVED_IN_INTERSPECIES_INTERACTION_BETWEEN_ORGANISMS	EIF5A	ENO1	IL1B	CASP3	CTSL	SELENOS	HSPA1B	BAX	CASP1	PRDX3	IFI16	CHMP5	TSG101	ISG15	LAMTOR5	IFI6	BIRC3	PSMC3	HSPA8	MIF	B2M	FOXP1	CXCL8	PRDX1	LGALS3	STMN1	KRT1	STAT1	PTPN6	HPGD	IFNGR2	SNX3	NMI	BANF1	HLA-E	HLA-A	G3BP1	NRROS	JAGN1	IFITM1	PRG2	LY6E	JAK1	IFI44L	ACTG1
	GOBP8	0.039	0.0557	GOBP_PEPTIDE_BIOSYNTHETIC_PROCESS	RPS27L	USP16	COPS5	AURKAIP1	EIF2S1	RWDD1	YBX1	EIF5A	RPLP0	PKM	AIMP1	UPF3B	CIRBP	RPS9	SRP9	GARS1	EIF2B1	MRPL18	MRPL22	MRPL1	MRPL42	MRPS16	MRPS18C	MRPL51	MRPS10	MRPS6	RPL7	RPS25	ZNF706	RPL36AL	GCLM
	GOBP9	0.023	0.046	GOBP_CELLULAR_MACROMOLECULE_BIOSYNTHETIC_PROCESS	RPS27L	USP16	COPS5	AURKAIP1	EIF2S1	RWDD1	YBX1	EIF5A	RPLP0	PKM	AIMP1	UPF3B	CIRBP	RPS9	SRP9	GARS1	EIF2B1	MRPL18	MRPL22	MRPL1	MRPL42	MRPS16	MRPS18C	MRPL51	MRPS10	MRPS6	RPL7	RPS25	ZNF706	RPL36AL	PHLDA1	DBI	ITM2B	TMEM59	KRTCAP2	OSTC	TMEM258	SELENOS
	GOBP10	0.15	0.15	GOBP_OXIDATIVE_PHOSPHORYLATION	NDUFA12	NDUFS7	NDUFB1	NDUFS6	NDUFV3	SDHC	DGUOK	ATP5PF	ATP5F1C	DNAJC15	COX7A2	COX4I1	COX6A1	COX8A	UQCR10
GSE165897's Mast.NR	GOBP1	0.0099	0.0667	GOBP_CYTOPLASMIC_TRANSLATION	RPL26	RPS7	RPL23	RPL37	RPL27	RPL35	RPL35A	RPL14	RPS16	RPS17	RPS24	RPS27	RPS21	RPL10	RPL24	RPL22	RPL15	RPL30	RPS3A	RPL13	RPS27A	RPS23	RPL9	RPL18A	RPL19	RPL21	RPL31	RPL32	RPL34	RPL41	RPS11	RPS18	RPS29
	GOBP2	0.06	0.0667	GOBP_PEPTIDE_BIOSYNTHETIC_PROCESS	RPL26	RPS7	RPL23	RPL37	RPL27	RPL35	RPL35A	RPL14	RPS16	RPS17	RPS24	RPS27	RPS21	RPL10	RPL24	RPL22	RPL15	RPL30	RPS3A	RPL13	RPS27A	RPS23	RPL9	RPL18A	RPL19	RPL21	RPL31	RPL32	RPL34	RPL41	RPS11	RPS18	RPS29	PPP1R15A	EIF4A3	RARA	PER1	TRMT10C	VIM	KRT17	RGS2	PPP1R15B	ZFP36L2	ZFP36	CNOT2
	GOBP3	0.06	0.0667	GOBP_PEPTIDE_METABOLIC_PROCESS	RPL26	RPS7	RPL23	RPL37	RPL27	RPL35	RPL35A	RPL14	RPS16	RPS17	RPS24	RPS27	RPS21	RPL10	RPL24	RPL22	RPL15	RPL30	RPS3A	RPL13	RPS27A	RPS23	RPL9	RPL18A	RPL19	RPL21	RPL31	RPL32	RPL34	RPL41	RPS11	RPS18	RPS29	PPP1R15A	EIF4A3	RARA	PER1	TRMT10C	VIM	KRT17	RGS2	PPP1R15B	ZFP36L2	ZFP36	CNOT2
	GOBP4	0.045	0.0667	GOBP_AMIDE_BIOSYNTHETIC_PROCESS	RPL26	RPS7	RPL23	RPL37	RPL27	RPL35	RPL35A	RPL14	RPS16	RPS17	RPS24	RPS27	RPS21	RPL10	RPL24	RPL22	RPL15	RPL30	RPS3A	RPL13	RPS27A	RPS23	RPL9	RPL18A	RPL19	RPL21	RPL31	RPL32	RPL34	RPL41	RPS11	RPS18	RPS29	PPP1R15A	EIF4A3	RARA	PER1	TRMT10C	VIM	KRT17	RGS2	PPP1R15B	ZFP36L2	ZFP36	CNOT2
	GOBP5	0.047	0.0667	GOBP_CELLULAR_AMIDE_METABOLIC_PROCESS	RPL26	RPS7	RPL23	RPL37	RPL27	RPL35	RPL35A	RPL14	RPS16	RPS17	RPS24	RPS27	RPS21	RPL10	RPL24	RPL22	RPL15	RPL30	RPS3A	RPL13	RPS27A	RPS23	RPL9	RPL18A	RPL19	RPL21	RPL31	RPL32	RPL34	RPL41	RPS11	RPS18	RPS29	PPP1R15A	EIF4A3	RARA	PER1	TRMT10C	VIM	KRT17	RGS2	PPP1R15B	ZFP36L2	ZFP36	CNOT2
	GOBP6	0.06	0.0667	GOBP_CELLULAR_MACROMOLECULE_BIOSYNTHETIC_PROCESS	RPL26	RPS7	RPL23	RPL37	RPL27	RPL35	RPL35A	RPL14	RPS16	RPS17	RPS24	RPS27	RPS21	RPL10	RPL24	RPL22	RPL15	RPL30	RPS3A	RPL13	RPS27A	RPS23	RPL9	RPL18A	RPL19	RPL21	RPL31	RPL32	RPL34	RPL41	RPS11	RPS18	RPS29	PPP1R15A	EIF4A3	RARA	PER1	TRMT10C	VIM	KRT17	RGS2	PPP1R15B	ZFP36L2	ZFP36	CNOT2
	GOBP7	0.023	0.0667	GOBP_ORGANONITROGEN_COMPOUND_BIOSYNTHETIC_PROCESS	RPL26	RPS7	RPL23	RPL37	RPL27	RPL35	RPL35A	RPL14	RPS16	RPS17	RPS24	RPS27	RPS21	RPL10	RPL24	RPL22	RPL15	RPL30	RPS3A	RPL13	RPS27A	RPS23	RPL9	RPL18A	RPL19	RPL21	RPL31	RPL32	RPL34	RPL41	RPS11	RPS18	RPS29	PPP1R15A	EIF4A3	RARA	PER1	TRMT10C	VIM	KRT17	RGS2	PPP1R15B	ZFP36L2	ZFP36	CNOT2
	GOBP8	0.077	0.077	GOBP_POSITIVE_REGULATION_OF_MACROMOLECULE_BIOSYNTHETIC_PROCESS	RPL26	PPP1R15A	EIF4A3	RARA	PER1	TRMT10C	VIM	KRT17	NR4A2	JUN	KMT2E	ADCYAP1	SERTAD1	ARID5A	SKI	PHF20	FOS	NFATC1	KLF6	RUNX3	MAF	SSBP3	ELL	ELL2	LITAF	ATF3	REL	PIM2	JUND	FOSB	ELF1	CSRNP1	MED19	PQBP1
	GOBP9	0.047	0.0667	GOBP_REGULATION_OF_PROTEIN_MODIFICATION_PROCESS	RPS7	RPL23	RPL37	PPP1R15A	RGS2	PPP1R15B	JUN	KMT2E	ADCYAP1	SERTAD1	ARID5A	SKI	PHF20	DUSP10	ADAM8	NEDD9	TNFAIP3	DUSP1	TRAF4	AKAP13	DDIT4	LAPTM5	MYADM	SYAP1	CCNL1	TSPYL2	CCNH	LMNA	RASSF5	PPP1R2
	GOBP10	0.025	0.0667	GOBP_RIBOSOME_BIOGENESIS	RPL26	RPS7	RPL27	RPL35	RPL35A	RPL14	RPS16	RPS17	RPS24	RPS27	RPS21	RPL10	RPL24	EIF4A3	FRG1
GSE165897's NK.R	GOBP1	0.018	0.03	GOBP_RIBONUCLEOPROTEIN_COMPLEX_BIOGENESIS	EXOSC3	RRS1	GTPBP4	MRTO4	RPUSD2	DCAF13	RRP8	MPHOSPH10	RPF2	ZNHIT3	NIFK	NOL9	WDR74	BUD23	TFB2M	UTP3	UTP23	TSR1	BMS1	UTP6	UTP4	WDR46	EMG1	POP7	RPP30	RPUSD1	DDX56	UTP18	WDR55	IMP3	RRP1	IMP4	ABCE1	MALSU1	MRPS2	MRPL36	SDAD1	LSG1	LTV1	DDX28	SURF6	NOP16	GNL2	AGO2	PRPF19
	GOBP2	0.033	0.033	GOBP_RIBOSOME_BIOGENESIS	EXOSC3	RRS1	GTPBP4	MRTO4	RPUSD2	DCAF13	RRP8	MPHOSPH10	RPF2	ZNHIT3	NIFK	NOL9	WDR74	BUD23	TFB2M	UTP3	UTP23	TSR1	BMS1	UTP6	UTP4	WDR46	EMG1	POP7	RPP30	RPUSD1	DDX56	UTP18	WDR55	IMP3	RRP1	IMP4	ABCE1	MALSU1	MRPS2	MRPL36	SDAD1	LSG1	LTV1	DDX28	SURF6	NOP16	GNL2
	GOBP3	0.018	0.03	GOBP_RNA_PROCESSING	EXOSC3	RRS1	GTPBP4	MRTO4	RPUSD2	DCAF13	RRP8	MPHOSPH10	RPF2	ZNHIT3	NIFK	NOL9	WDR74	BUD23	TFB2M	UTP3	UTP23	TSR1	BMS1	UTP6	UTP4	WDR46	EMG1	POP7	RPP30	RPUSD1	DDX56	UTP18	WDR55	IMP3	RRP1	IMP4	AGO2	PRPF19	CDC73	SRPK1	PUF60	PSIP1	PRPF3	NUFIP1	NSUN2	GRSF1	TSEN34	TRMT6	CTU2
	GOBP4	0.016	0.03	GOBP_NCRNA_PROCESSING	EXOSC3	RRS1	GTPBP4	MRTO4	RPUSD2	DCAF13	RRP8	MPHOSPH10	RPF2	ZNHIT3	NIFK	NOL9	WDR74	BUD23	TFB2M	UTP3	UTP23	TSR1	BMS1	UTP6	UTP4	WDR46	EMG1	POP7	RPP30	RPUSD1	DDX56	UTP18	WDR55	IMP3	RRP1	IMP4	AGO2	NSUN2	GRSF1	TSEN34	TRMT6	CTU2	CTU1	RPP21	THUMPD3	ELP5
	GOBP5	0.018	0.03	GOBP_NCRNA_METABOLIC_PROCESS	EXOSC3	RRS1	GTPBP4	MRTO4	RPUSD2	DCAF13	RRP8	MPHOSPH10	RPF2	ZNHIT3	NIFK	NOL9	WDR74	BUD23	TFB2M	UTP3	UTP23	TSR1	BMS1	UTP6	UTP4	WDR46	EMG1	POP7	RPP30	RPUSD1	DDX56	UTP18	WDR55	IMP3	RRP1	IMP4	AGO2	NSUN2	GRSF1	TSEN34	TRMT6	CTU2	CTU1	RPP21	THUMPD3	ELP5	NCL	FARSA	YARS1
	GOBP6	0.025	0.0312	GOBP_RRNA_METABOLIC_PROCESS	EXOSC3	RRS1	GTPBP4	MRTO4	RPUSD2	DCAF13	RRP8	MPHOSPH10	RPF2	ZNHIT3	NIFK	NOL9	WDR74	BUD23	TFB2M	UTP3	UTP23	TSR1	BMS1	UTP6	UTP4	WDR46	EMG1	POP7	RPP30	RPUSD1	DDX56	UTP18	WDR55	IMP3	RRP1	IMP4	NCL
	GOBP7	0.021	0.03	GOBP_CELLULAR_AMIDE_METABOLIC_PROCESS	EXOSC3	ABCE1	MALSU1	MRPS2	MRPL36	AGO2	NCL	SYNCRIP	LSM1	PPP2R1A	FARSA	YARS1	LRRC47	LRPPRC	HSPB1	POLDIP3	GIGYF2	YBX3	CNOT2	ATF4	DNAJC3	COPS5	TNIP1	EIF2B5	DAPK3	CDC123	OGFOD1	MRPL58	MTRFR	RCC1L	TSFM	KRT17	EIF2B4	MRPL13	EIF5B	PUM3	GFM1	MRPL2	MRPL47	MRPS12	MRPS6	MRPS34	MRPL3	MRPL27	MRPS5
	GOBP8	0.0065	0.03	GOBP_ORGANONITROGEN_COMPOUND_BIOSYNTHETIC_PROCESS	EXOSC3	ABCE1	MALSU1	MRPS2	MRPL36	AGO2	NCL	SYNCRIP	LSM1	FARSA	YARS1	LRRC47	LRPPRC	HSPB1	POLDIP3	GIGYF2	YBX3	CNOT2	ATF4	DNAJC3	COPS5	TNIP1	EIF2B5	DAPK3	CDC123	OGFOD1	MRPL58	MTRFR	RCC1L	TSFM	KRT17	EIF2B4	MRPL13	EIF5B	PUM3	GFM1	MRPL2	MRPL47	MRPS12	MRPS6	MRPS34	MRPL3	MRPL27	MRPS5	MRPL32
	GOBP9	0.015	0.03	GOBP_PEPTIDE_METABOLIC_PROCESS	EXOSC3	ABCE1	MALSU1	MRPS2	MRPL36	AGO2	NCL	SYNCRIP	LSM1	FARSA	YARS1	LRRC47	LRPPRC	HSPB1	POLDIP3	GIGYF2	YBX3	CNOT2	ATF4	DNAJC3	COPS5	TNIP1	EIF2B5	DAPK3	CDC123	OGFOD1	MRPL58	MTRFR	RCC1L	TSFM	KRT17	EIF2B4	MRPL13	EIF5B	PUM3	GFM1	MRPL2	MRPL47	MRPS12	MRPS6	MRPS34	MRPL3	MRPL27	MRPS5	MRPL32
	GOBP10	0.029	0.0322	GOBP_PEPTIDE_BIOSYNTHETIC_PROCESS	EXOSC3	ABCE1	MALSU1	MRPS2	MRPL36	AGO2	NCL	SYNCRIP	LSM1	FARSA	YARS1	LRRC47	LRPPRC	HSPB1	POLDIP3	GIGYF2	YBX3	CNOT2	ATF4	DNAJC3	COPS5	TNIP1	EIF2B5	DAPK3	CDC123	OGFOD1	MRPL58	MTRFR	RCC1L	TSFM	KRT17	EIF2B4	MRPL13	EIF5B	PUM3	GFM1	MRPL2	MRPL47	MRPS12	MRPS6	MRPS34	MRPL3	MRPL27	MRPS5	MRPL32
GSE165897's Macrophages.R	GOBP1	0.011	0.015	GOBP_DEFENSE_RESPONSE	CCL19	IL6	CCR7	CXCL12	TLR4	FYN	C5AR1	FPR2	CD36	CXCL6	RORA	S100A8	S100A9	INHBA	LDLR	BNIP3	EZH2	PTGER2	CD40	ADA	IL7R	IL2RA	CXCR3	MFHAS1	CCL7	CREBBP	LACC1	IRF4	IGKC	IGHG3	CCL13	MCOLN2	ANO6	PMAIP1	F11R	FABP4	PTGES	LIPA	THBS1	TNFRSF1B	IDO1	MMP12	CD6	MAPKAPK2	C2
	GOBP2	0.0065	0.0132	GOBP_HOMEOSTATIC_PROCESS	CCL19	IL6	CCR7	CXCL12	TLR4	FYN	C5AR1	FPR2	CD36	CXCL6	RORA	S100A8	S100A9	INHBA	LDLR	BNIP3	EZH2	PTGER2	CD40	ADA	IL7R	IL2RA	CXCR3	MFHAS1	CCL7	CREBBP	LACC1	IRF4	IGKC	IGHG3	CCL13	MCOLN2	ANO6	PMAIP1	F11R	FABP4	PTGES	LIPA	RBP4	SLC9A3R1	MT3	TGM2	TCF7L2	PINK1	GCLC
	GOBP3	0.0066	0.0132	GOBP_RESPONSE_TO_OXYGEN_CONTAINING_COMPOUND	CCL19	IL6	CCR7	CXCL12	TLR4	FYN	C5AR1	FPR2	CD36	CXCL6	RORA	S100A8	S100A9	INHBA	LDLR	BNIP3	EZH2	PTGER2	THBS1	TNFRSF1B	IDO1	MMP12	CD6	MAPKAPK2	C2	PPBP	MRC1	KYNU	SLPI	TIMP1	BCL2L1	FOLR2	STAT5A	STAT4	RBP4	SLC9A3R1	MT3	TGM2	TCF7L2	PINK1	GCLC	APC	TRIM24	KCNMA1	PDK4
	GOBP4	0.012	0.015	GOBP_IMMUNE_RESPONSE	CCL19	IL6	CCR7	CXCL12	TLR4	FYN	C5AR1	FPR2	CD36	CXCL6	RORA	S100A8	S100A9	CD40	ADA	IL7R	IL2RA	CXCR3	MFHAS1	CCL7	CREBBP	LACC1	IRF4	IGKC	IGHG3	CCL13	MCOLN2	THBS1	TNFRSF1B	IDO1	MMP12	CD6	MAPKAPK2	C2	PPBP	MRC1	KYNU	SLPI	NINJ1	VNN1	LAMP1	IL23A	SLAMF1	CCL20	SLC15A3
	GOBP5	0.035	0.035	GOBP_REGULATION_OF_IMMUNE_SYSTEM_PROCESS	CCL19	IL6	CCR7	CXCL12	TLR4	FYN	C5AR1	FPR2	CD36	CXCL6	RORA	INHBA	LDLR	CD40	ADA	IL7R	IL2RA	CXCR3	MFHAS1	CCL7	CREBBP	LACC1	IRF4	IGKC	IGHG3	ANO6	THBS1	TNFRSF1B	IDO1	MMP12	CD6	MAPKAPK2	C2	NINJ1	VNN1	LAMP1	IL23A	SLAMF1	CCL20	SLC15A3	TNFRSF4	IL1RL1	CST7	FURIN	CR1
	GOBP6	0.0055	0.0132	GOBP_PROGRAMMED_CELL_DEATH	CCL19	IL6	CCR7	CXCL12	S100A8	S100A9	INHBA	BNIP3	CD40	ADA	IL7R	IL2RA	CXCR3	ANO6	PMAIP1	THBS1	TNFRSF1B	IDO1	TIMP1	BCL2L1	NINJ1	VNN1	LAMP1	TRAF4	NKG7	CHI3L1	NUPR1	BNIP3L	SLC9A3R1	MT3	TGM2	TCF7L2	PINK1	GCLC	APC	TRIM24	KCNMA1	PDK4	NQO1	DLL1	FAS	HCAR2	HOXA5	G0S2	ANXA6
	GOBP7	0.0034	0.0132	GOBP_POSITIVE_REGULATION_OF_SIGNALING	CCL19	IL6	CCR7	TLR4	FYN	C5AR1	FPR2	CD36	S100A8	S100A9	INHBA	EZH2	CD40	ADA	IL7R	MFHAS1	CCL7	CREBBP	CCL13	PMAIP1	F11R	THBS1	MMP12	NINJ1	IL23A	SLAMF1	CCL20	SLC15A3	TRAF4	S100A12	CCL17	CCL22	MARCO	CHI3L1	NUPR1	RBP4	SLC9A3R1	MT3	TGM2	TCF7L2	PINK1	CCN2	P2RY1	DLL1	FAS
	GOBP8	0.0088	0.0147	GOBP_INFLAMMATORY_RESPONSE	CCL19	IL6	CCR7	TLR4	FYN	C5AR1	FPR2	CD36	CXCL6	RORA	S100A8	S100A9	LDLR	EZH2	PTGER2	CD40	ADA	IL2RA	CXCR3	MFHAS1	CCL7	LACC1	CCL13	ANO6	F11R	FABP4	PTGES	LIPA	THBS1	TNFRSF1B	IDO1	CD6	MAPKAPK2	PPBP	TIMP1	FOLR2	NINJ1	VNN1	IL23A	SLAMF1	CCL20	TNFRSF4	IL1RL1	CST7	FURIN
	GOBP9	0.033	0.035	GOBP_CELL_ACTIVATION	CCL19	IL6	CCR7	TLR4	FYN	C5AR1	FPR2	CXCL6	RORA	INHBA	LDLR	EZH2	CD40	ADA	IL7R	IL2RA	MFHAS1	IRF4	IGKC	IGHG3	F11R	THBS1	TNFRSF1B	IDO1	CD6	TIMP1	VNN1	LAMP1	IL23A	SLAMF1	TNFRSF4	IL1RL1	CST7	CR1	IGHG4	IGLC3	NKG7	S100A12	BATF	ARMC5	GCLC	CCN2	P2RY1	DLL1	C1QTNF1
	GOBP10	0.003	0.0132	GOBP_CELL_MIGRATION	CCL19	IL6	CCR7	CXCL12	TLR4	FYN	C5AR1	FPR2	CXCL6	S100A8	S100A9	CD40	ADA	CXCR3	CCL7	CCL13	MCOLN2	ANO6	F11R	THBS1	MMP12	PPBP	TIMP1	FOLR2	STAT5A	NINJ1	IL23A	SLAMF1	CCL20	S100A12	CCL17	CCL22	TREM1	SETD2	PLA2G7	CHST2	SLC9A3R1	APC	CCN2	P2RY1	STC1	HOXA5	ANXA6	CEMIP	CLIC4
GSE165897's CAF.R	GOBP1	0.0099	0.0133	GOBP_TISSUE_DEVELOPMENT	HES1	ID1	CCN2	JAG1	KLF4	SOX9	SNAI2	EDN1	CXCL10	CTSH	MDK	CCN1	RGCC	FN1	VEGFA	CCL11	CITED2	GATA2	TWIST1	HOXA5	CSF1	ACTB	GAS6	CD24	GDNF	PTN	TPM1	JUN	NR4A1	NR2F2	GPC3	LMNA	ZNF703	IGFBP5	TACSTD2	DUSP1	FGF7	HBEGF	ZFP36L1	RARA	GATA6	OSR1	ERRFI1	PIM1	WT1
	GOBP2	0.011	0.0133	GOBP_REGULATION_OF_CELL_POPULATION_PROLIFERATION	HES1	ID1	CCN2	JAG1	KLF4	SOX9	SNAI2	EDN1	CXCL10	CTSH	MDK	CCN1	RGCC	FN1	VEGFA	CCL11	CITED2	GATA2	TWIST1	HOXA5	CSF1	ACTB	GAS6	CD24	GDNF	PTN	TPM1	JUN	NR4A1	NR2F2	GPC3	LMNA	ZNF703	IGFBP5	TACSTD2	DUSP1	FGF7	HBEGF	ZFP36L1	RARA	GATA6	OSR1	ERRFI1	PIM1	WT1
	GOBP3	0.012	0.0133	GOBP_CELL_MOTILITY	HES1	ID1	CCN2	JAG1	KLF4	SOX9	SNAI2	EDN1	CXCL10	CTSH	MDK	CCN1	RGCC	FN1	VEGFA	CCL11	CITED2	GATA2	TWIST1	HOXA5	CSF1	ACTB	GAS6	CD24	GDNF	PTN	TPM1	JUN	NR4A1	NR2F2	GPC3	LMNA	ZNF703	IGFBP5	TACSTD2	DUSP1	FGF7	HBEGF	FOXC2	RHOB	LOX	CCL3	PHLDB2	COL1A1	COL3A1
	GOBP4	0.0047	0.008	GOBP_REGULATION_OF_MULTICELLULAR_ORGANISMAL_DEVELOPMENT	HES1	ID1	CCN2	JAG1	KLF4	SOX9	SNAI2	EDN1	CXCL10	CTSH	MDK	CCN1	RGCC	FN1	VEGFA	CCL11	CITED2	GATA2	TWIST1	HOXA5	CSF1	ACTB	GAS6	CD24	GDNF	PTN	ZFP36L1	RARA	GATA6	OSR1	ERRFI1	PIM1	WT1	TBX2	JUNB	SPRY1	HLA-DRB1	ZFP36	ZBTB16	MYC	KLF10	ID4	FRZB	PLAAT4	OSR2
	GOBP5	0.0041	0.008	GOBP_CIRCULATORY_SYSTEM_DEVELOPMENT	HES1	ID1	CCN2	JAG1	KLF4	SOX9	SNAI2	EDN1	CXCL10	CTSH	MDK	CCN1	RGCC	FN1	VEGFA	CCL11	CITED2	GATA2	TWIST1	HOXA5	TPM1	JUN	NR4A1	NR2F2	GPC3	LMNA	ZFP36L1	RARA	GATA6	OSR1	ERRFI1	PIM1	WT1	TBX2	JUNB	SPRY1	EGR1	EFEMP2	MSX1	FOXC2	RHOB	LOX	COL1A1	COL3A1	PTK7
	GOBP6	0.027	0.027	GOBP_RESPONSE_TO_OXYGEN_CONTAINING_COMPOUND	HES1	ID1	CCN2	JAG1	KLF4	SOX9	SNAI2	EDN1	CXCL10	CTSH	CSF1	ACTB	GAS6	TPM1	JUN	NR4A1	NR2F2	ZNF703	IGFBP5	ZFP36L1	RARA	GATA6	OSR1	ERRFI1	PIM1	WT1	TBX2	HLA-DRB1	ZFP36	EGR1	BTG2	FOXC2	RHOB	CCL3	COL1A1	COL3A1	PTK7	SDC1	EGR2	DKK1	RGS2	KLF2	FOS	CYP26B1	SOCS3
	GOBP7	0.0041	0.008	GOBP_CELL_ADHESION	HES1	ID1	CCN2	JAG1	KLF4	SOX9	SNAI2	MDK	CCN1	RGCC	FN1	VEGFA	CCL11	CITED2	CSF1	ACTB	GAS6	CD24	TPM1	ZNF703	TACSTD2	DUSP1	ZFP36L1	RARA	HLA-DRB1	ZBTB16	EFEMP2	FOXC2	RHOB	PHLDB2	COL1A1	COL3A1	PTK7	COL5A1	ACTG1	MYADM	GPM6B	OMD	COL6A1	EZR	POSTN	COL12A1	CSRP1	CNN3	THBS1
	GOBP8	0.0035	0.008	GOBP_REGULATION_OF_CELL_DIFFERENTIATION	HES1	ID1	CCN2	JAG1	KLF4	SOX9	SNAI2	EDN1	CXCL10	MDK	CCN1	RGCC	FN1	VEGFA	CCL11	GATA2	TWIST1	HOXA5	CSF1	ACTB	GAS6	CD24	GDNF	PTN	ZNF703	IGFBP5	TACSTD2	ZFP36L1	RARA	GATA6	OSR1	ERRFI1	PIM1	JUNB	SPRY1	HLA-DRB1	ZFP36	ZBTB16	MYC	KLF10	ID4	FRZB	PLAAT4	EFEMP2	MSX1
	GOBP9	0.0024	0.008	GOBP_VASCULATURE_DEVELOPMENT	HES1	ID1	CCN2	JAG1	KLF4	EDN1	CXCL10	CTSH	MDK	CCN1	RGCC	FN1	VEGFA	CCL11	CITED2	GATA2	TWIST1	HOXA5	JUN	NR4A1	NR2F2	GPC3	ZFP36L1	GATA6	OSR1	ERRFI1	WT1	TBX2	JUNB	EGR1	EFEMP2	FOXC2	RHOB	LOX	COL1A1	COL3A1	PTK7	COL5A1	ACTG1	ACTA2	EGR2	KLF2	TMEM100	COL4A2	CHI3L1
	GOBP10	0.0048	0.008	GOBP_ANATOMICAL_STRUCTURE_FORMATION_INVOLVED_IN_MORPHOGENESIS	HES1	ID1	CCN2	JAG1	KLF4	SOX9	SNAI2	EDN1	CXCL10	CTSH	MDK	CCN1	RGCC	FN1	VEGFA	CCL11	CITED2	GATA2	TWIST1	HOXA5	GDNF	TPM1	JUN	NR4A1	DUSP1	RARA	GATA6	OSR1	PIM1	WT1	TBX2	JUNB	SPRY1	MSX1	NFIB	FOXC2	RHOB	PHLDB2	COL1A1	COL3A1	PTK7	COL5A1	ACTG1	SNAI1	EGR2
GSE165897's CAF.NR	GOBP1	0.004	0.0137	GOBP_ORGANONITROGEN_COMPOUND_BIOSYNTHETIC_PROCESS	AARS1	CYP1B1	SLC7A11	GCLM	YARS1	PRKDC	EIF2S1	C1QBP	AIMP2	DAP3	LARS1	HARS1	EPRS1	WARS1	FARSA	MARS1	IARS1	NARS1	CARS1	PKM	PNPT1	EXOSC7	SECISBP2	CNOT9	TRUB2	NIBAN1	ITGA2	MPV17L2	MRPL12	MRPL15	MRPL3	MRPS18B	MRPL42	MRPS18C	MRPL27	MRPS23	MRPL50	MRPS18A	MRPS10	MRPS12	MRPS25	RPL26L1	CDC123	PRR16	EIF4EBP1
	GOBP2	0.019	0.023	GOBP_CELLULAR_AMIDE_METABOLIC_PROCESS	AARS1	CYP1B1	SLC7A11	GCLM	YARS1	PRKDC	EIF2S1	C1QBP	AIMP2	DAP3	LARS1	HARS1	EPRS1	WARS1	FARSA	MARS1	IARS1	NARS1	CARS1	PKM	PNPT1	EXOSC7	SECISBP2	CNOT9	TRUB2	NIBAN1	ITGA2	MPV17L2	MRPL12	MRPL15	MRPL3	MRPS18B	MRPL42	MRPS18C	MRPL27	MRPS23	MRPL50	MRPS18A	MRPS10	MRPS12	MRPS25	RPL26L1	CDC123	PRR16	EIF4EBP1
	GOBP3	0.0088	0.0217	GOBP_PEPTIDE_METABOLIC_PROCESS	AARS1	CYP1B1	SLC7A11	GCLM	YARS1	PRKDC	EIF2S1	C1QBP	AIMP2	DAP3	LARS1	HARS1	EPRS1	WARS1	FARSA	MARS1	IARS1	NARS1	CARS1	PKM	PNPT1	EXOSC7	SECISBP2	CNOT9	TRUB2	NIBAN1	ITGA2	MPV17L2	MRPL12	MRPL15	MRPL3	MRPS18B	MRPL42	MRPS18C	MRPL27	MRPS23	MRPL50	MRPS18A	MRPS10	MRPS12	MRPS25	RPL26L1	CDC123	PRR16	EIF4EBP1
	GOBP4	0.012	0.0217	GOBP_ORGANONITROGEN_COMPOUND_CATABOLIC_PROCESS	CLN8	AASDHPPT	VCP	IL1B	IL33	AZIN1	MTAP	GOT1	AGXT	AMPD3	SMOX	CTSL	TDO2	GLA	GSK3B	SQSTM1	PSME3	GRIN2A	CHMP5	VPS4A	PSMC5	NPLOC4	UFD1	HUWE1	DERL2	PSMC6	PSMD14	KEAP1	RAD23A	TRIM25	JKAMP	LONP1	RNF13	TSG101	HGS	VPS37A	DESI1	ADRM1	PSMD11	UCHL1	USP5	PSMC4	PSMD1	PSMD3	DCAF12
	GOBP5	0.013	0.0217	GOBP_AMIDE_BIOSYNTHETIC_PROCESS	AARS1	CYP1B1	SLC7A11	GCLM	YARS1	PRKDC	EIF2S1	C1QBP	AIMP2	DAP3	LARS1	HARS1	EPRS1	WARS1	FARSA	MARS1	IARS1	NARS1	CARS1	PKM	PNPT1	EXOSC7	SECISBP2	CNOT9	TRUB2	NIBAN1	ITGA2	MPV17L2	MRPL12	MRPL15	MRPL3	MRPS18B	MRPL42	MRPS18C	MRPL27	MRPS23	MRPL50	MRPS18A	MRPS10	MRPS12	MRPS25	RPL26L1	CDC123	PRR16	EIF4EBP1
	GOBP6	0.0041	0.0137	GOBP_PROTEOLYSIS	CLN8	VCP	IL1B	IL33	ENO1	STOML2	CTSL	SPCS3	DPP4	ECE2	SEC11C	GSK3B	SQSTM1	PSME3	GRIN2A	CHMP5	VPS4A	PSMC5	NPLOC4	UFD1	HUWE1	DERL2	PSMC6	PSMD14	KEAP1	RAD23A	TRIM25	JKAMP	LONP1	RNF13	TSG101	HGS	VPS37A	DESI1	ADRM1	PSMD11	UCHL1	USP5	PSMC4	PSMD1	PSMD3	DCAF12	PSMB5	PSMD13	GID4
	GOBP7	0.023	0.023	GOBP_PROTEIN_CATABOLIC_PROCESS	CLN8	VCP	IL1B	IL33	AZIN1	CTSL	GSK3B	SQSTM1	PSME3	GRIN2A	CHMP5	VPS4A	PSMC5	NPLOC4	UFD1	HUWE1	DERL2	PSMC6	PSMD14	KEAP1	RAD23A	TRIM25	JKAMP	LONP1	RNF13	TSG101	HGS	VPS37A	DESI1	ADRM1	PSMD11	UCHL1	USP5	PSMC4	PSMD1	PSMD3	DCAF12	PSMB5	PSMD13	GID4	PSMA4	PSMA5	PSMB3	PSMD4	PSMD8
	GOBP8	0.022	0.023	GOBP_APOPTOTIC_PROCESS	AARS1	CYP1B1	SLC7A11	GCLM	YARS1	PRKDC	EIF2S1	C1QBP	AIMP2	DAP3	CLN8	ASNS	SPTLC1	VCP	IL1B	IL33	ENO1	NME1	NME2	NME2P1	CTSL	G6PD	BECN1	SOD2	GLRX2	GSK3B	SQSTM1	PSME3	GRIN2A	TRAF2	WNT5A	HMOX1	HGF	MMP9	BIRC3	SERPINB2	PDCD2	AKR1B1	AIFM2	IGFBP3	MAPK14	RUVBL2	HYOU1	RUVBL1	ACTL6A
	GOBP9	0.0015	0.0137	GOBP_SMALL_MOLECULE_METABOLIC_PROCESS	AARS1	CYP1B1	SLC7A11	GCLM	YARS1	LARS1	HARS1	EPRS1	WARS1	FARSA	MARS1	IARS1	NARS1	CARS1	PKM	CLN8	AASDHPPT	ASNS	SPTLC1	HSD17B12	GPAT4	VCP	IL1B	AZIN1	MTAP	GOT1	AGXT	AMPD3	ENO1	STOML2	NME1	NME2	NME2P1	GMPPB	NFE2L1	SLC38A1	CTPS1	ENOPH1	PSAT1	NDUFS2	ATP6V1A	CMPK2	ADSL	COASY	CHPT1
	GOBP10	0.019	0.023	GOBP_REGULATION_OF_CELL_DEATH	AARS1	CYP1B1	SLC7A11	GCLM	PRKDC	EIF2S1	C1QBP	AIMP2	CLN8	ASNS	SPTLC1	VCP	IL1B	ENO1	NME1	NME2	NME2P1	G6PD	BECN1	SOD2	GSK3B	SQSTM1	PSME3	GRIN2A	CHMP5	VPS4A	PSMC5	TRAF2	WNT5A	HMOX1	HGF	MMP9	BIRC3	SERPINB2	PDCD2	MMP3	AKR1B1	AIFM2	IGFBP3	RUVBL2	HYOU1	RUVBL1	ACTL6A	VPS72	TRAF1
GSE165897's DC.R	GOBP1	0.0024	0.006	GOBP_APOPTOTIC_PROCESS	THBS1	CCR7	RELA	HMOX1	HSPA1B	IKBKG	KAT5	ATG5	RPS6KA3	GAS6	RIPK1	RASSF2	CASP3	SLC7A11	TRAF4	FLNA	GSK3B	MAP4K4	CYP1B1	HIPK2	GADD45A	ING2	GADD45G	SQSTM1	AKR1C3	TRAF1	VCP	HSPB1	PHLDA3	HDAC2	BNIP3L	NQO1	BAG3	IER3	CRYAB	CPEB4	CRIP1	TAOK1	NEK6	CUL3	ZMAT3	MALT1	TNFSF14	IL7R	BIRC3
	GOBP2	0.0048	0.008	GOBP_CELLULAR_RESPONSE_TO_STRESS	THBS1	CCR7	RELA	HMOX1	HSPA1B	IKBKG	KAT5	ATG5	RPS6KA3	GAS6	RIPK1	RASSF2	CASP3	SLC7A11	TRAF4	FLNA	GSK3B	MAP4K4	CYP1B1	HIPK2	GADD45A	ING2	GADD45G	SQSTM1	AKR1C3	TRAF1	VCP	HSPB1	PHLDA3	HDAC2	BNIP3L	NQO1	BAG3	IER3	CRYAB	CPEB4	CRIP1	TAOK1	NEK6	CUL3	ZMAT3	FYN	CREBBP	RORA	XRCC5
	GOBP3	0.027	0.027	GOBP_REGULATION_OF_IMMUNE_SYSTEM_PROCESS	THBS1	CCR7	RELA	HMOX1	HSPA1B	IKBKG	KAT5	ATG5	RPS6KA3	GAS6	RIPK1	RASSF2	CASP3	SLC7A11	MALT1	TNFSF14	IL7R	BIRC3	MDK	IDO1	INHBA	IL2RA	FYN	CREBBP	RORA	XRCC5	MAPKAPK2	MICA	ARID2	CD200	ERBIN	CD80	SOCS1	C5AR1	SEMA7A	IL15	SMAD7	HLX	TNFSF4	IL4I1	ETS1	TNFRSF14	EBI3	SPON2	HLA-DQA2
	GOBP4	0.002	0.006	GOBP_REGULATION_OF_CELL_DEATH	THBS1	CCR7	RELA	HMOX1	HSPA1B	IKBKG	KAT5	ATG5	RPS6KA3	GAS6	RIPK1	RASSF2	CASP3	SLC7A11	TRAF4	FLNA	GSK3B	MAP4K4	CYP1B1	HIPK2	GADD45A	ING2	GADD45G	SQSTM1	AKR1C3	TRAF1	VCP	HSPB1	PHLDA3	HDAC2	BNIP3L	NQO1	BAG3	IER3	CRYAB	CPEB4	MALT1	TNFSF14	IL7R	BIRC3	MDK	IDO1	INHBA	ST3GAL1	SRPK2
	GOBP5	0.0065	0.0093	GOBP_IMMUNE_RESPONSE	THBS1	CCR7	RELA	HMOX1	HSPA1B	IKBKG	KAT5	ATG5	RPS6KA3	TRAF4	CRIP1	MALT1	TNFSF14	IL7R	BIRC3	MDK	IDO1	IL2RA	ST3GAL1	SRPK2	LAMP3	FYN	CREBBP	RORA	XRCC5	MAPKAPK2	MICA	OPTN	CEBPG	RELB	CD200	ERBIN	CD80	SOCS1	C5AR1	SEMA7A	IL15	SMAD7	HLX	TNFSF4	IL4I1	ETS1	TNFRSF14	EBI3	SPON2
	GOBP6	0.002	0.006	GOBP_POSITIVE_REGULATION_OF_SIGNALING	THBS1	CCR7	RELA	HMOX1	HSPA1B	IKBKG	GAS6	RIPK1	RASSF2	TRAF4	FLNA	GSK3B	MAP4K4	CYP1B1	HIPK2	GADD45A	ING2	GADD45G	SQSTM1	AKR1C3	TRAF1	VCP	TAOK1	NEK6	MALT1	TNFSF14	IL7R	BIRC3	INHBA	TRADD	RAPGEF2	FLT3	RICTOR	MECP2	CYFIP2	ALOX15B	FYN	CREBBP	TXN	MAP3K13	PAFAH1B1	INPP5F	ERBIN	CD80	SOCS1
	GOBP7	0.0048	0.008	GOBP_CELL_ADHESION	THBS1	CCR7	RELA	KAT5	GAS6	CASP3	SLC7A11	FLNA	GSK3B	MAP4K4	CYP1B1	HSPB1	MALT1	TNFSF14	IL7R	MDK	IDO1	IL2RA	KRT18	MAEA	LYPD3	CYFIP2	FYN	ARID2	MTSS1	DSC2	CD200	ERBIN	CD80	SOCS1	IL15	SMAD7	HLX	TNFSF4	IL4I1	ETS1	TNFRSF14	EBI3	SPON2	HLA-DQA2	HLA-DQB2	PVR	MYO1G	MAD1L1	FSTL3
	GOBP8	0.00025	0.0025	GOBP_REGULATION_OF_INTRACELLULAR_SIGNAL_TRANSDUCTION	THBS1	CCR7	RELA	HMOX1	HSPA1B	IKBKG	GAS6	RIPK1	RASSF2	TRAF4	FLNA	GSK3B	MAP4K4	HIPK2	GADD45A	ING2	GADD45G	SQSTM1	AKR1C3	TRAF1	HSPB1	PHLDA3	TAOK1	NEK6	CUL3	MALT1	TNFSF14	BIRC3	INHBA	TRADD	RAPGEF2	FLT3	RICTOR	IVNS1ABP	AKT1S1	TRIM24	TLE1	ARHGAP10	CDC34	FYN	RORA	TXN	OPTN	MAP3K13	PAFAH1B1
	GOBP9	0.012	0.015	GOBP_REGULATION_OF_MULTICELLULAR_ORGANISMAL_DEVELOPMENT	THBS1	HMOX1	HSPA1B	KAT5	GAS6	RIPK1	RASSF2	CYP1B1	HIPK2	GADD45A	HSPB1	HDAC2	MALT1	IL7R	MDK	INHBA	IL2RA	TRADD	RAPGEF2	MECP2	PIM1	PHLDA2	HTATIP2	ALOX15B	PDCL3	XRCC5	ARID2	EGLN1	MAP3K13	PAFAH1B1	KEAP1	CCM2	CD80	SOCS1	C5AR1	SEMA7A	IL15	SMAD7	HLX	TNFSF4	IL4I1	ETS1	CST7	FSTL3	IL15RA
	GOBP10	0.025	0.027	GOBP_POSITIVE_REGULATION_OF_MULTICELLULAR_ORGANISMAL_PROCESS	THBS1	CCR7	RELA	HMOX1	HSPA1B	KAT5	ATG5	GAS6	RIPK1	CYP1B1	HIPK2	ING2	GADD45G	HSPB1	HDAC2	MALT1	IL7R	MDK	IDO1	INHBA	IL2RA	TRADD	MECP2	PIM1	AVP	KDM2B	ALOX15B	PDCL3	RORA	XRCC5	MAPKAPK2	ARID2	CEBPG	MAP3K13	PAFAH1B1	CD200	CD80	SOCS1	C5AR1	SEMA7A	IL15	SMAD7	HLX	TNFSF4	IL4I1
GSE165897's B.R	GOBP1	0.00098	0.0049	GOBP_ORGANONITROGEN_COMPOUND_BIOSYNTHETIC_PROCESS	AARS1	SARS1	RPUSD3	TRUB2	EXOSC3	NSUN5	METTL5	DDX1	ELP5	GARS1	HARS1	YARS1	MARS1	LARS1	EPRS1	FARSA	NARS1	RARS1	TARS1	CARS1	SHMT2	NDUFA7	APP	GCLM	TACO1	COA3	MRPL15	MRPL12	MTIF3	MRPS31	MRPL3	MRPL46	MRPS28	MRPL2	MRPL51	MRPS17	MRPS23	MRPL39	MRPS18A	MRPS12	MRPS14	MRPS26	MRPS9	MRPS6	MRPL34
	GOBP2	0.0041	0.0137	GOBP_NCRNA_METABOLIC_PROCESS	AARS1	SARS1	RPUSD3	TRUB2	EXOSC3	NSUN5	METTL5	DDX1	ELP5	GARS1	HARS1	YARS1	MARS1	LARS1	EPRS1	FARSA	NARS1	RARS1	TARS1	CARS1	TP53	ZMPSTE24	RPP30	MRM2	RPF2	NIFK	DKC1	NOP10	GAR1	EMG1	METTL25B	EXOSC4	WDR18	LYAR	DDX56	PES1	DDX18	EBNA1BP2	UTP6	WDR46	SRFBP1	UTP14A	ESF1	PIN4	RRP1
	GOBP3	0.0056	0.014	GOBP_CELLULAR_AMIDE_METABOLIC_PROCESS	AARS1	SARS1	RPUSD3	TRUB2	EXOSC3	NSUN5	METTL5	DDX1	ELP5	GARS1	HARS1	YARS1	MARS1	LARS1	EPRS1	FARSA	NARS1	RARS1	TARS1	CARS1	SHMT2	NDUFA7	APP	GCLM	TACO1	COA3	MRPL15	MRPL12	MTIF3	MRPS31	MRPL3	MRPL46	MRPS28	MRPL2	MRPL51	MRPS17	MRPS23	MRPL39	MRPS18A	MRPS12	MRPS14	MRPS26	MRPS9	MRPS6	MRPL34
	GOBP4	0.018	0.0225	GOBP_NCRNA_PROCESSING	AARS1	SARS1	RPUSD3	TRUB2	EXOSC3	NSUN5	METTL5	DDX1	ELP5	TP53	ZMPSTE24	RPP30	MRM2	RPF2	NIFK	DKC1	NOP10	GAR1	EMG1	METTL25B	EXOSC4	WDR18	LYAR	DDX56	PES1	DDX18	EBNA1BP2	UTP6	WDR46	SRFBP1	UTP14A	ESF1	PIN4	RRP1	RRP9	NSUN2	CTU1	TRMT6	TRMT13	METTL2B	TRMT11	DTWD1	POLR3K	TSEN15	RPP25L
	GOBP5	0.012	0.0186	GOBP_PEPTIDE_BIOSYNTHETIC_PROCESS	AARS1	SARS1	RPUSD3	TRUB2	EXOSC3	NSUN5	METTL5	DDX1	ELP5	GARS1	HARS1	YARS1	MARS1	LARS1	EPRS1	FARSA	NARS1	RARS1	TARS1	CARS1	SHMT2	NDUFA7	APP	GCLM	TACO1	COA3	MRPL15	MRPL12	MTIF3	MRPS31	MRPL3	MRPL46	MRPS28	MRPL2	MRPL51	MRPS17	MRPS23	MRPL39	MRPS18A	MRPS12	MRPS14	MRPS26	MRPS9	MRPS6	MRPL34
	GOBP6	0.013	0.0186	GOBP_AMIDE_BIOSYNTHETIC_PROCESS	AARS1	SARS1	RPUSD3	TRUB2	EXOSC3	NSUN5	METTL5	DDX1	ELP5	GARS1	HARS1	YARS1	MARS1	LARS1	EPRS1	FARSA	NARS1	RARS1	TARS1	CARS1	SHMT2	NDUFA7	APP	GCLM	TACO1	COA3	MRPL15	MRPL12	MTIF3	MRPS31	MRPL3	MRPL46	MRPS28	MRPL2	MRPL51	MRPS17	MRPS23	MRPL39	MRPS18A	MRPS12	MRPS14	MRPS26	MRPS9	MRPS6	MRPL34
	GOBP7	0.012	0.0186	GOBP_PEPTIDE_METABOLIC_PROCESS	AARS1	SARS1	RPUSD3	TRUB2	EXOSC3	NSUN5	METTL5	DDX1	ELP5	GARS1	HARS1	YARS1	MARS1	LARS1	EPRS1	FARSA	NARS1	RARS1	TARS1	CARS1	SHMT2	NDUFA7	APP	GCLM	TACO1	COA3	MRPL15	MRPL12	MTIF3	MRPS31	MRPL3	MRPL46	MRPS28	MRPL2	MRPL51	MRPS17	MRPS23	MRPL39	MRPS18A	MRPS12	MRPS14	MRPS26	MRPS9	MRPS6	MRPL34
	GOBP8	0.00089	0.0049	GOBP_SMALL_MOLECULE_METABOLIC_PROCESS	AARS1	SARS1	GARS1	HARS1	YARS1	MARS1	LARS1	EPRS1	FARSA	NARS1	RARS1	TARS1	CARS1	SHMT2	NDUFA7	APP	GCLM	ASNS	PDHA1	HSD17B12	GSTP1	ADA	MTHFS	NMT1	ACADM	SOAT1	ENO1	APIP	NDUFA13	NDUFS1	NME1	NME6	NDUFAB1	SLC35B2	PYCR1	PYCR2	HACD3	GOT1	GOT2	ADI1	PSAT1	FABP5	MTHFD1L	SDHD	NDUFC2
	GOBP9	0.041	0.041	GOBP_CELLULAR_MACROMOLECULE_BIOSYNTHETIC_PROCESS	AARS1	SARS1	RPUSD3	TRUB2	EXOSC3	NSUN5	METTL5	DDX1	ELP5	GARS1	HARS1	YARS1	MARS1	LARS1	EPRS1	FARSA	NARS1	RARS1	TARS1	CARS1	SHMT2	NDUFA7	APP	TACO1	COA3	MRPL15	MRPL12	MTIF3	MRPS31	MRPL3	MRPL46	MRPS28	MRPL2	MRPL51	MRPS17	MRPS23	MRPL39	MRPS18A	MRPS12	MRPS14	MRPS26	MRPS9	MRPS6	MRPL34	MRPL49
	GOBP10	0.022	0.0244	GOBP_MITOCHONDRIAL_TRANSLATION	RPUSD3	TRUB2	GARS1	HARS1	SHMT2	NDUFA7	TACO1	COA3	MRPL15	MRPL12	MTIF3	MRPS31	MRPL3	MRPL46	MRPS28	MRPL2	MRPL51	MRPS17	MRPS23	MRPL39	MRPS18A	MRPS12	MRPS14	MRPS26	MRPS9	MRPS6	MRPL34	MRPL49
GSE165897's B.NR	GOBP1	0.058	0.062	GOBP_REGULATION_OF_IMMUNE_SYSTEM_PROCESS	CD74	RIPK2	AKIRIN2	HLA-DRB1	IRF1	RORA	JUNB	TFRC	VSIR	HLA-DPA1	HLA-DPB1	CD55	PELI1	CD83	HLA-DMB	CD24	TNFRSF13C	GPR183	RAC2	HLA-DRA	SOCS1	NFKBID	HLA-DOB	HLA-DMA	HLA-DQA1	IGLC3	THEMIS2	NCR3	PTGER4	TNFAIP3	HES1	ID2	SMARCA2	ACTB	ZFP36L2	SELENOK	DNAJB9	RHOH	MAP3K8	CDKN1A	TNF	RGCC	JUND	PRKD2	ELF1
	GOBP2	0.045	0.0612	GOBP_LYMPHOCYTE_ACTIVATION	CD74	RIPK2	AKIRIN2	HLA-DRB1	IRF1	RORA	JUNB	TFRC	VSIR	HLA-DPA1	HLA-DPB1	CD55	PELI1	CD83	HLA-DMB	CD24	TNFRSF13C	GPR183	RAC2	HLA-DRA	SOCS1	NFKBID	HLA-DOB	HLA-DMA	HLA-DQA1	IGLC3	THEMIS2	NCR3	PTGER4	TNFAIP3	HES1	ID2	SMARCA2	ACTB	ZFP36L2	SELENOK	DNAJB9	RHOH	MAP3K8	CDKN1A	BCL3	IRF8	PRR7	CXCR5	EGR1
	GOBP3	0.035	0.0612	GOBP_CELL_ACTIVATION	CD74	RIPK2	AKIRIN2	HLA-DRB1	IRF1	RORA	JUNB	TFRC	VSIR	HLA-DPA1	HLA-DPB1	CD55	PELI1	CD83	HLA-DMB	CD24	TNFRSF13C	GPR183	RAC2	HLA-DRA	SOCS1	NFKBID	HLA-DOB	HLA-DMA	HLA-DQA1	IGLC3	THEMIS2	NCR3	PTGER4	TNFAIP3	HES1	ID2	SMARCA2	ACTB	ZFP36L2	SELENOK	DNAJB9	RHOH	MAP3K8	CDKN1A	TNF	RGCC	JUND	BCL3	IRF8
	GOBP4	0.033	0.0612	GOBP_IMMUNE_RESPONSE	CD74	RIPK2	AKIRIN2	HLA-DRB1	IRF1	RORA	JUNB	TFRC	VSIR	HLA-DPA1	HLA-DPB1	CD55	PELI1	CD83	HLA-DMB	CD24	TNFRSF13C	GPR183	RAC2	HLA-DRA	SOCS1	NFKBID	HLA-DOB	HLA-DMA	HLA-DQA1	IGLC3	THEMIS2	NCR3	PTGER4	TNFAIP3	TNF	RGCC	PRKD2	ELF1	NFKBIA	EZR	SEMA7A	PDE4B	FCER2	HEXIM1	MYO1G	CYBA	PTPN1	CTSS	TAPBP
	GOBP5	0.062	0.062	GOBP_POSITIVE_REGULATION_OF_RNA_METABOLIC_PROCESS	CD74	RIPK2	AKIRIN2	HLA-DRB1	IRF1	RORA	JUNB	HES1	ID2	SMARCA2	ACTB	ZFP36L2	TNF	RGCC	JUND	PRKD2	ELF1	NFKBIA	KLF10	ZFP36	KLF13	BCL3	IRF8	EGR1	KLF6	JUN	GTPBP1	CITED2	ATF3	DDIT3	FUS	CIRBP	EIF2AK3	RBM3	SRSF5	TRA2B	TRA2A	KLF2	EPC1	NR4A2	BCLAF1	PER1	BACH1	MAFF	FOSB
	GOBP6	0.025	0.0612	GOBP_POSITIVE_REGULATION_OF_IMMUNE_SYSTEM_PROCESS	CD74	RIPK2	AKIRIN2	HLA-DRB1	TFRC	VSIR	HLA-DPA1	HLA-DPB1	CD55	PELI1	CD83	HLA-DMB	CD24	TNFRSF13C	GPR183	RAC2	HLA-DRA	SOCS1	NFKBID	HLA-DOB	HLA-DMA	HLA-DQA1	IGLC3	THEMIS2	NCR3	HES1	ID2	SMARCA2	ACTB	SELENOK	DNAJB9	RHOH	MAP3K8	CDKN1A	TNF	RGCC	JUND	PRKD2	ELF1	EZR	SEMA7A	PDE4B	FCER2	HEXIM1	MYO1G
	GOBP7	0.018	0.0612	GOBP_POSITIVE_REGULATION_OF_GENE_EXPRESSION	CD74	RIPK2	AKIRIN2	IRF1	RORA	TFRC	VSIR	HLA-DPA1	HLA-DPB1	CD55	PELI1	CD83	PTGER4	HES1	ID2	SELENOK	DNAJB9	TNF	RGCC	PRKD2	EZR	SEMA7A	PDE4B	CYBA	ZFP36	GPSM3	CNN2	BCL3	IRF8	EGR1	ACTG1	LTB	CITED2	ATF3	DDIT3	FUS	CIRBP	EIF2AK3	RBM3	SRSF5	TRA2B	TRA2A	RBM4	PPP1R15A	EIF4A3
	GOBP8	0.025	0.0612	GOBP_POSITIVE_REGULATION_OF_MACROMOLECULE_BIOSYNTHETIC_PROCESS	CD74	RIPK2	AKIRIN2	HLA-DRB1	IRF1	RORA	JUNB	HES1	ID2	SMARCA2	ACTB	TNF	RGCC	JUND	PRKD2	ELF1	NFKBIA	FCER2	KLF10	KLF13	BCL3	IRF8	EGR1	KLF6	JUN	CITED2	ATF3	DDIT3	FUS	CIRBP	EIF2AK3	RBM3	KLF2	EPC1	NR4A2	BCLAF1	PER1	BACH1	MAFF	FOSB	SUB1	NR4A1	PIM2	SERTAD1	HSPA5
	GOBP9	0.047	0.0612	GOBP_T_CELL_ACTIVATION	CD74	RIPK2	HLA-DRB1	IRF1	RORA	JUNB	TFRC	VSIR	HLA-DPA1	HLA-DPB1	CD55	PELI1	CD83	HLA-DMB	CD24	TNFRSF13C	GPR183	RAC2	HLA-DRA	SOCS1	NFKBID	HLA-DOB	HLA-DMA	HLA-DQA1	PTGER4	HES1	SMARCA2	ACTB	ZFP36L2	SELENOK	RHOH	MAP3K8	BCL3	PRR7	EGR1	CCND3
	GOBP10	0.049	0.0612	GOBP_REGULATION_OF_LYMPHOCYTE_ACTIVATION	CD74	RIPK2	AKIRIN2	HLA-DRB1	IRF1	JUNB	TFRC	VSIR	HLA-DPA1	HLA-DPB1	CD55	PELI1	CD83	HLA-DMB	CD24	TNFRSF13C	GPR183	RAC2	HLA-DRA	SOCS1	NFKBID	HLA-DOB	HLA-DMA	HLA-DQA1	IGLC3	THEMIS2	TNFAIP3	HES1	ID2	SMARCA2	ACTB	ZFP36L2	SELENOK	RHOH	MAP3K8	CDKN1A
[truncated: 89 more columns]
