# Supplementary material for: A chemotherapy response prediction model derived from tumor-promoting B and Tregs and proinflammatory macrophages in HGSOC
Source: Front Oncol. 2023 Jul 14;13:1171582. doi: 10.3389/fonc.2023.1171582 (PMC10382026; doi:10.3389/fonc.2023.1171582)
Supplement: Supplementary file 2 [file DataSheet_2.zip › Extended data 3.xlsx]

## Sheet: GSE154600's B
Extended data 3. GSEA results of GSE154600's B, GSE165897's Tregs, GSE154600's macrophages, GSE165897's macrophages.
Annotation: GSEA results based on B_C0 vs. Others DE results. Related to Fig. 3, Fig. S3.
Description	setSize	enrichmentScore	NES	pvalue	p.adjust	qvalues	rank	leading_edge	core_enrichment
GOBP_CYTOPLASMIC_TRANSLATION	99	-0.813436	-3.69298	1e-10	1.31111e-08	1.16023e-08	158	tags=77%, list=14%, signal=73%	RPL29/RPL37A/RPLP0/RPS19/RPL8/RPL35/RPL6/RPL24/RPL41/RPL17/RPS4X/RPL4/RPS15/RPS14/EIF4A2/RPS17/RPL10/RPS11/RPL18/RPL18A/RPS9/UBA52/RPS8/RPL15/RPS5/RPL3/RPS16/RPL28/RPS28/RPS2/RPL22/RPL36/RPL35A/RPL7/RPL27A/RPL23/RPS7/RPL5/RPS24/RPS15A/RPS13/RPS20/RPS18/RPS10/RPL12/RPL10A/RPL27/RPL37/RPL14/RPL31/PABPC1/RPL11/RPL26/RPL13/RPS12/RPL19/RPSA/RPS27A/RPL32/RPS23/RPL23A/RPS21/RPL9/RPS3/RPL13A/RPL30/RPS3A/…
GOBP_PHAGOCYTOSIS_RECOGNITION	12	0.881021	3.37122	1e-10	1.31111e-08	1.16023e-08	21	tags=75%, list=2%, signal=74%	IGLL5/IGHG4/IGLC3/IGKC/IGHG3/IGLC2/IGHG1/IGHG2/IGHA1
GOBP_PEPTIDE_BIOSYNTHETIC_PROCESS	162	-0.672232	-3.18559	1e-10	1.31111e-08	1.16023e-08	173	tags=54%, list=15%, signal=54%	CIRBP/RPL7A/EIF3F/RPL29/RPL37A/RPLP0/RPS19/RPL8/RBM8A/RPL35/RPL6/RPL24/RPL41/EIF3H/EIF1B/ZFP36L2/RPL17/RSL24D1/RPS4X/RPL4/RPS15/RPS14/EIF4A2/RPS17/RPL10/RGS2/RPS11/RPL18/RPL18A/RPS9/UBA52/RPS8/RPL15/RPS5/RPL3/RPS16/RPL28/RPS28/RPS2/RPL22/RPL36/RPL35A/RPL7/RPL27A/BANK1/RPL23/RPS7/RPL5/RPS24/RPS15A/RPS13/RPS20/RACK1/RPS18/RPS10/RPL12/RPL10A/RPL27/RPL37/RPL14/RPL31/PABPC1/RPL11/RPL26/RPL13/RPS12/RPL…
GOBP_AMIDE_BIOSYNTHETIC_PROCESS	163	-0.668406	-3.16785	1e-10	1.31111e-08	1.16023e-08	173	tags=54%, list=15%, signal=53%	CIRBP/RPL7A/EIF3F/RPL29/RPL37A/RPLP0/RPS19/RPL8/RBM8A/RPL35/RPL6/RPL24/RPL41/EIF3H/EIF1B/ZFP36L2/RPL17/RSL24D1/RPS4X/RPL4/RPS15/RPS14/EIF4A2/RPS17/RPL10/RGS2/RPS11/RPL18/RPL18A/RPS9/UBA52/RPS8/RPL15/RPS5/RPL3/RPS16/RPL28/RPS28/RPS2/RPL22/RPL36/RPL35A/RPL7/RPL27A/BANK1/RPL23/RPS7/RPL5/RPS24/RPS15A/RPS13/RPS20/RACK1/RPS18/RPS10/RPL12/RPL10A/RPL27/RPL37/RPL14/RPL31/PABPC1/RPL11/RPL26/RPL13/RPS12/RPL…
GOBP_PEPTIDE_METABOLIC_PROCESS	183	-0.62056	-2.96419	1e-10	1.31111e-08	1.16023e-08	173	tags=49%, list=15%, signal=49%	CIRBP/RPL7A/ARL6IP5/EIF3F/RPL29/RPL37A/RPLP0/RPS19/RPL8/RBM8A/RPL35/RPL6/RPL24/RPL41/EIF3H/EIF1B/ZFP36L2/RPL17/RSL24D1/RPS4X/RPL4/RPS15/RPS14/EIF4A2/RPS17/RPL10/RGS2/RPS11/RPL18/RPL18A/RPS9/UBA52/RPS8/RPL15/RPS5/RPL3/RPS16/RPL28/RPS28/RPS2/RPL22/RPL36/RPL35A/RPL7/RPL27A/BANK1/RPL23/RPS7/RPL5/RPS24/RPS15A/RPS13/RPS20/RACK1/RPS18/RPS10/RPL12/RPL10A/RPL27/RPL37/RPL14/RPL31/PABPC1/RPL11/RPL26/RPL13/R…
GOBP_CELLULAR_AMIDE_METABOLIC_PROCESS	187	-0.61144	-2.92397	1e-10	1.31111e-08	1.16023e-08	173	tags=48%, list=15%, signal=48%	CIRBP/RPL7A/ARL6IP5/EIF3F/RPL29/RPL37A/RPLP0/RPS19/RPL8/RBM8A/RPL35/RPL6/RPL24/RPL41/EIF3H/EIF1B/ZFP36L2/RPL17/RSL24D1/RPS4X/RPL4/RPS15/RPS14/EIF4A2/RPS17/RPL10/RGS2/RPS11/RPL18/RPL18A/RPS9/UBA52/RPS8/RPL15/RPS5/RPL3/RPS16/RPL28/RPS28/RPS2/RPL22/RPL36/RPL35A/RPL7/RPL27A/BANK1/RPL23/RPS7/RPL5/RPS24/RPS15A/RPS13/RPS20/RACK1/RPS18/RPS10/RPL12/RPL10A/RPL27/RPL37/RPL14/RPL31/PABPC1/RPL11/RPL26/RPL13/R…
GOBP_ORGANONITROGEN_COMPOUND_BIOSYNTHETIC_PROCESS	207	-0.575557	-2.77005	1e-10	1.31111e-08	1.16023e-08	160	tags=43%, list=14%, signal=45%	EIF3F/RPL29/RPL37A/RPLP0/RPS19/RPL8/RBM8A/RPL35/RPL6/RPL24/RPL41/EIF3H/TMSB4X/EIF1B/ZFP36L2/RPL17/RSL24D1/RPS4X/RPL4/RPS15/RPS14/EIF4A2/RPS17/RPL10/RGS2/RPS11/RPL18/RPL18A/RPS9/UBA52/RPS8/RPL15/RPS5/RPL3/RPS16/RPL28/RPS28/RPS2/RPL22/RPL36/RPL35A/RPL7/RPL27A/BANK1/RPL23/RPS7/RPL5/RPS24/RPS15A/RPS13/RPS20/RACK1/RPS18/RPS10/RPL12/CCR7/RPL10A/RPL27/RPL37/RPL14/RPL31/PABPC1/RPL11/RPL26/RPL13/RPS12/RPL…
GOBP_CELLULAR_MACROMOLECULE_BIOSYNTHETIC_PROCESS	226	-0.551813	-2.66422	1e-10	1.31111e-08	1.16023e-08	160	tags=39%, list=14%, signal=42%	EIF3F/RPL29/RPL37A/RPLP0/RPS19/RPL8/RBM8A/RPL35/HNRNPC/RPL6/RPL24/RPL41/EIF3H/EIF1B/ZFP36L2/RPL17/RSL24D1/RPS4X/RPL4/RPS15/RPS14/EIF4A2/RPS17/RPL10/RGS2/RPS11/RPL18/RPL18A/RPS9/UBA52/RPS8/RPL15/RPS5/RPL3/RPS16/HSP90AB1/RPL28/RPS28/RPS2/RPL22/RPL36/RPL35A/RPL7/RPL27A/BANK1/RPL23/RPS7/RPL5/RPS24/RPS15A/RPS13/RPS20/RACK1/RPS18/RPS10/RPL12/CCR7/RPL10A/RPL27/RPL37/RPL14/RPL31/PABPC1/RPL11/RPL26/RPL13/…
GOBP_RIBOSOME_BIOGENESIS	71	-0.594089	-2.58983	1e-10	1.31111e-08	1.16023e-08	154	tags=46%, list=13%, signal=43%	RPLP0/RPS19/RPL35/RPL6/RAN/RPL24/RSL24D1/RPS15/RPS14/RPS17/RPL10/RPS8/RPS5/RPL3/RPS16/RPS28/RPL35A/RPL7/RPS7/RPL5/RPS24/RPL10A/RPL27/RPL14/RPL11/RPL26/RPSA/RPL23A/RPS21/RPS6/RPS25/RPL38/RPS27
KEGG_RIBOSOME	78	-0.90481	-4.00003	1e-10	3.7e-09	3.05263e-09	158	tags=96%, list=14%, signal=89%	RPL29/RPL37A/RPLP0/RPS19/RPL8/RPL35/RPL6/RPL24/RPL41/RPL17/RSL24D1/RPS4X/RPL4/RPS15/RPS17/RPL10/RPS11/RPL18/RPL18A/RPS9/UBA52/RPS8/RPL15/RPS5/RPL3/RPS16/FAU/RPL28/RPS28/RPS2/RPL22/RPL36/RPL35A/RPL7/RPL27A/RPL23/RPS7/RPL5/RPS24/RPS15A/RPS13/RPS20/RPS18/RPS10/RPL12/RPL10A/RPL27/RPL37/RPL14/RPL31/RPL11/RPL26/RPL13/RPS12/RPL19/RPSA/RPS27A/RPL32/RPS23/RPL23A/RPS21/RPL9/RPS3/RPL13A/RPL30/RPS3A/RPS6/RPS…
REACTOME_EUKARYOTIC_TRANSLATION_ELONGATION	79	-0.906036	-4.04271	1e-10	1.46842e-09	1.30194e-09	158	tags=96%, list=14%, signal=89%	RPL29/RPL37A/RPLP0/RPS19/RPL8/RPL35/RPL6/RPL24/RPL41/RPL17/RPS4X/RPL4/RPS15/RPS14/RPS17/RPL10/RPS11/RPL18/RPL18A/RPS9/UBA52/RPS8/RPL15/RPS5/RPL3/RPS16/FAU/RPL28/RPS28/RPS2/RPL22/RPL36/RPL35A/RPL7/RPL27A/RPL23/RPS7/RPL5/RPS24/RPS15A/RPS13/RPS20/RPS18/RPS10/RPL12/RPL10A/RPL27/RPL37/RPL14/RPL31/RPL11/RPL26/RPL13/RPS12/RPL19/EEF1A1/RPSA/RPS27A/RPL32/RPS23/RPL23A/RPS21/RPL9/RPS3/RPL13A/RPL30/RPS3A/RPS…
REACTOME_SELENOAMINO_ACID_METABOLISM	79	-0.899083	-4.01168	1e-10	1.46842e-09	1.30194e-09	158	tags=95%, list=14%, signal=88%	RPL29/RPL37A/RPLP0/RPS19/RPL8/RPL35/RPL6/RPL24/RPL41/RPL17/RPS4X/RPL4/RPS15/RPS14/RPS17/RPL10/RPS11/RPL18/RPL18A/RPS9/UBA52/RPS8/RPL15/RPS5/RPL3/RPS16/FAU/RPL28/RPS28/RPS2/RPL22/RPL36/RPL35A/RPL7/RPL27A/RPL23/RPS7/RPL5/RPS24/RPS15A/RPS13/RPS20/RPS18/RPS10/RPL12/RPL10A/RPL27/RPL37/RPL14/RPL31/RPL11/RPL26/RPL13/RPS12/RPL19/RPSA/RPS27A/RPL32/RPS23/RPL23A/RPS21/RPL9/RPS3/RPL13A/RPL30/RPS3A/RPS6/RPS25…
REACTOME_RESPONSE_OF_EIF2AK4_GCN2_TO_AMINO_ACID_DEFICIENCY	79	-0.898393	-4.0086	1e-10	1.46842e-09	1.30194e-09	158	tags=95%, list=14%, signal=88%	RPL29/RPL37A/RPLP0/RPS19/RPL8/RPL35/RPL6/RPL24/RPL41/RPL17/RPS4X/RPL4/RPS15/RPS14/RPS17/RPL10/RPS11/RPL18/RPL18A/RPS9/UBA52/RPS8/RPL15/RPS5/RPL3/RPS16/FAU/RPL28/RPS28/RPS2/RPL22/RPL36/RPL35A/RPL7/RPL27A/RPL23/RPS7/RPL5/RPS24/RPS15A/RPS13/RPS20/RPS18/RPS10/RPL12/RPL10A/RPL27/RPL37/RPL14/RPL31/RPL11/RPL26/RPL13/RPS12/RPL19/RPSA/RPS27A/RPL32/RPS23/RPL23A/RPS21/RPL9/RPS3/RPL13A/RPL30/RPS3A/RPS6/RPS25…
REACTOME_NONSENSE_MEDIATED_DECAY_NMD	87	-0.877167	-3.95849	1e-10	1.46842e-09	1.30194e-09	158	tags=89%, list=14%, signal=83%	RPL29/RPL37A/RPLP0/RPS19/RPL8/RBM8A/RPL35/RPL6/RPL24/RPL41/RPL17/RPS4X/RPL4/RPS15/RPS14/RPS17/RPL10/RPS11/RPL18/RPL18A/RPS9/UBA52/RPS8/RPL15/RPS5/RPL3/RPS16/FAU/RPL28/RPS28/RPS2/RPL22/RPL36/RPL35A/RPL7/RPL27A/RPL23/RPS7/RPL5/RPS24/RPS15A/RPS13/RPS20/RPS18/RPS10/RPL12/RPL10A/RPL27/RPL37/RPL14/RPL31/PABPC1/RPL11/RPL26/RPL13/RPS12/RPL19/RPSA/RPS27A/RPL32/RPS23/RPL23A/RPS21/RPL9/RPS3/RPL13A/RPL30/RPS…
REACTOME_INFLUENZA_INFECTION	89	-0.864844	-3.91919	1e-10	1.46842e-09	1.30194e-09	158	tags=85%, list=14%, signal=80%	RPL29/RPL37A/RPLP0/RPS19/RPL8/RPL35/RPL6/RAN/RPL24/RPL41/RPL17/RPS4X/RPL4/RPS15/RPS14/RPS17/RPL10/RPS11/RPL18/RPL18A/RPS9/UBA52/RPS8/RPL15/RPS5/RPL3/RPS16/FAU/RPL28/RPS28/RPS2/RPL22/RPL36/RPL35A/RPL7/RPL27A/RPL23/RPS7/RPL5/RPS24/RPS15A/RPS13/RPS20/RPS18/RPS10/RPL12/RPL10A/RPL27/RPL37/RPL14/RPL31/RPL11/RPL26/RPL13/RPS12/RPL19/RPSA/RPS27A/RPL32/RPS23/RPL23A/RPS21/RPL9/RPS3/RPL13A/RPL30/RPS3A/RPS6/R…
REACTOME_EUKARYOTIC_TRANSLATION_INITIATION	92	-0.85316	-3.8896	1e-10	1.46842e-09	1.30194e-09	160	tags=86%, list=14%, signal=80%	EIF3F/RPL29/RPL37A/RPLP0/RPS19/RPL8/RPL35/RPL6/RPL24/RPL41/EIF3H/RPL17/RPS4X/RPL4/RPS15/RPS14/EIF4A2/RPS17/RPL10/RPS11/RPL18/RPL18A/RPS9/UBA52/RPS8/RPL15/RPS5/RPL3/RPS16/FAU/RPL28/RPS28/RPS2/RPL22/RPL36/RPL35A/RPL7/RPL27A/RPL23/RPS7/RPL5/RPS24/RPS15A/RPS13/RPS20/RPS18/RPS10/RPL12/RPL10A/RPL27/RPL37/RPL14/RPL31/PABPC1/RPL11/RPL26/RPL13/RPS12/RPL19/RPSA/RPS27A/RPL32/RPS23/RPL23A/RPS21/RPL9/RPS3/RPL…
REACTOME_CELLULAR_RESPONSE_TO_STARVATION	87	-0.858213	-3.87295	1e-10	1.46842e-09	1.30194e-09	158	tags=86%, list=14%, signal=81%	RPL29/RPL37A/RPLP0/RPS19/RPL8/RPL35/RPL6/RPL24/RPL41/RPL17/RPS4X/RPL4/RPS15/RPS14/RPS17/RPL10/RPS11/RPL18/RPL18A/RPS9/UBA52/RPS8/RPL15/RPS5/RPL3/RPS16/FAU/RPL28/RPS28/RPS2/RPL22/RPL36/RPL35A/RPL7/RPL27A/RPL23/RPS7/RPL5/RPS24/RPS15A/RPS13/RPS20/RPS18/RPS10/RPL12/RPL10A/RPL27/RPL37/RPL14/RPL31/RPL11/RPL26/RPL13/RPS12/RPL19/RPSA/RPS27A/RPL32/RPS23/RPL23A/RPS21/RPL9/RPS3/RPL13A/RPL30/RPS3A/RPS6/RPS25…
REACTOME_RRNA_PROCESSING	90	-0.850883	-3.86238	1e-10	1.46842e-09	1.30194e-09	158	tags=83%, list=14%, signal=78%	RPL29/RPL37A/RPLP0/RPS19/RPL8/RPL35/RPL6/RPL24/RPL41/RPL17/RPS4X/RPL4/RPS15/RPS14/RPS17/RPL10/RPS11/RPL18/RPL18A/RPS9/UBA52/RPS8/RPL15/RPS5/RPL3/RPS16/FAU/RPL28/RPS28/RPS2/RPL22/RPL36/RPL35A/RPL7/RPL27A/RPL23/RPS7/RPL5/RPS24/RPS15A/RPS13/RPS20/RPS18/RPS10/RPL12/RPL10A/RPL27/RPL37/RPL14/RPL31/RPL11/RPL26/RPL13/RPS12/RPL19/RPSA/RPS27A/RPL32/RPS23/RPL23A/RPS21/RPL9/RPS3/RPL13A/RPL30/RPS3A/RPS6/RPS25…
REACTOME_SRP_DEPENDENT_COTRANSLATIONAL_PROTEIN_TARGETING_TO_MEMBRANE	88	-0.835631	-3.7863	1e-10	1.46842e-09	1.30194e-09	158	tags=85%, list=14%, signal=80%	RPL29/RPL37A/RPLP0/RPS19/RPL8/RPL35/RPL6/RPL24/RPL41/RPL17/RPS4X/RPL4/RPS15/RPS14/RPS17/RPL10/RPS11/RPL18/RPL18A/RPS9/UBA52/RPS8/RPL15/RPS5/RPL3/RPS16/FAU/RPL28/RPS28/RPS2/RPL22/RPL36/RPL35A/RPL7/RPL27A/RPL23/RPS7/RPL5/RPS24/RPS15A/RPS13/RPS20/RPS18/RPS10/RPL12/RPL10A/RPL27/RPL37/RPL14/RPL31/RPL11/RPL26/RPL13/RPS12/RPL19/RPSA/RPS27A/RPL32/RPS23/RPL23A/RPS21/RPL9/RPS3/RPL13A/RPL30/RPS3A/RPS6/RPS25…
REACTOME_REGULATION_OF_EXPRESSION_OF_SLITS_AND_ROBOS	104	-0.81214	-3.74742	1e-10	1.46842e-09	1.30194e-09	158	tags=74%, list=14%, signal=70%	RPL29/RPL37A/RPLP0/RPS19/RPL8/RBM8A/RPL35/RPL6/RPL24/RPL41/RPL17/RPS4X/RPL4/RPS15/RPS14/RPS17/RPL10/RPS11/RPL18/RPL18A/RPS9/UBA52/RPS8/RPL15/RPS5/RPL3/RPS16/FAU/RPL28/RPS28/RPS2/RPL22/RPL36/RPL35A/RPL7/RPL27A/RPL23/RPS7/RPL5/RPS24/RPS15A/RPS13/RPS20/RPS18/RPS10/RPL12/RPL10A/RPL27/RPL37/RPL14/RPL31/PABPC1/RPL11/RPL26/RPL13/RPS12/RPL19/RPSA/RPS27A/RPL32/RPS23/RPL23A/RPS21/RPL9/RPS3/RPL13A/RPL30/RPS…
REACTOME_METABOLISM_OF_AMINO_ACIDS_AND_DERIVATIVES	102	-0.805046	-3.709	1e-10	1.46842e-09	1.30194e-09	158	tags=74%, list=14%, signal=70%	RPL29/RPL37A/RPLP0/RPS19/RPL8/RPL35/RPL6/RPL24/RPL41/RPL17/RPS4X/RPL4/RPS15/RPS14/RPS17/RPL10/RPS11/RPL18/RPL18A/RPS9/UBA52/RPS8/RPL15/RPS5/RPL3/RPS16/FAU/RPL28/RPS28/RPS2/RPL22/RPL36/RPL35A/RPL7/RPL27A/RPL23/RPS7/RPL5/RPS24/RPS15A/RPS13/RPS20/RPS18/RPS10/RPL12/RPL10A/RPL27/RPL37/RPL14/RPL31/RPL11/RPL26/RPL13/RPS12/RPL19/RPSA/RPS27A/RPL32/RPS23/RPL23A/RPS21/RPL9/RPS3/RPL13A/RPL30/RPS3A/RPS6/RPS25…
REACTOME_SIGNALING_BY_ROBO_RECEPTORS	110	-0.792689	-3.66717	1e-10	1.46842e-09	1.30194e-09	158	tags=71%, list=14%, signal=68%	RPL29/RPL37A/RPLP0/RPS19/RPL8/RBM8A/RPL35/RPL6/RPL24/RPL41/RPL17/RPS4X/RPL4/RPS15/RPS14/RPS17/RPL10/RPS11/RPL18/RPL18A/RPS9/UBA52/RPS8/RPL15/RPS5/RPL3/RPS16/FAU/RPL28/RPS28/RPS2/RPL22/RPL36/RPL35A/RPL7/RPL27A/RPL23/RPS7/RPL5/RPS24/RPS15A/RPS13/RPS20/RPS18/RPS10/RPL12/RPL10A/RPL27/RPL37/RPL14/RPL31/PABPC1/RPL11/RPL26/RPL13/RPS12/RPL19/RPSA/RPS27A/RPL32/RPS23/RPL23A/RPS21/RPL9/RPS3/RPL13A/RPL30/RPS…
REACTOME_TRANSLATION	120	-0.750731	-3.49538	1e-10	1.46842e-09	1.30194e-09	160	tags=67%, list=14%, signal=64%	EIF3F/RPL29/RPL37A/RPLP0/RPS19/RPL8/RPL35/RPL6/RPL24/RPL41/EIF3H/RPL17/RPS4X/RPL4/RPS15/RPS14/EIF4A2/RPS17/RPL10/RPS11/RPL18/RPL18A/RPS9/UBA52/RPS8/RPL15/RPS5/RPL3/RPS16/FAU/RPL28/RPS28/RPS2/RPL22/RPL36/RPL35A/RPL7/RPL27A/RPL23/RPS7/RPL5/RPS24/RPS15A/RPS13/RPS20/RPS18/RPS10/RPL12/RPL10A/RPL27/RPL37/RPL14/RPL31/PABPC1/RPL11/RPL26/RPL13/RPS12/RPL19/EEF1A1/RPSA/RPS27A/RPL32/RPS23/RPL23A/RPS21/RPL9/R…
REACTOME_NERVOUS_SYSTEM_DEVELOPMENT	141	-0.728648	-3.4497	1e-10	1.46842e-09	1.30194e-09	162	tags=61%, list=14%, signal=60%	SDCBP/RPL29/RPL37A/RPLP0/RPS19/RPL8/RBM8A/RPL35/ARPC1B/RPL6/RPL24/RPL41/RPL17/RPS4X/RPL4/CD24/RPS15/RPS14/RPS17/RPL10/RPS11/RPL18/MYL12B/RPL18A/RPS9/UBA52/RPS8/RPL15/RPS5/RPL3/RPS16/CFL1/FAU/HSP90AB1/RPL28/RPS28/RPS2/EZR/RPL22/RPL36/RPL35A/RPL7/RPL27A/RPL23/RPS7/RPL5/RPS24/RPS15A/RPS13/RPS20/RPS18/RPS10/RPL12/ACTB/RPL10A/RPL27/RPL37/RPL14/RPL31/PABPC1/RPL11/RPL26/RPL13/RPS12/RPL19/RPSA/RPS27A/RPL…
REACTOME_DEVELOPMENTAL_BIOLOGY	171	-0.651564	-3.11769	1e-10	1.46842e-09	1.30194e-09	162	tags=50%, list=14%, signal=51%	SDCBP/RPL29/RPL37A/RPLP0/RPS19/RPL8/RBM8A/RPL35/ARPC1B/RPL6/RPL24/RPL41/RPL17/RPS4X/RPL4/CD24/RPS15/RPS14/RPS17/RPL10/RPS11/RPL18/MYL12B/RPL18A/RPS9/UBA52/RPS8/RPL15/RPS5/RPL3/RPS16/CFL1/FAU/HSP90AB1/RPL28/RPS28/RPS2/EZR/RPL22/RPL36/RPL35A/RPL7/RPL27A/RPL23/RPS7/RPL5/RPS24/RPS15A/RPS13/RPS20/RPS18/RPS10/RPL12/ACTB/RPL10A/RPL27/RPL37/RPL14/RPL31/PABPC1/RPL11/RPL26/RPL13/RPS12/RPL19/RPSA/RPS27A/RPL…
REACTOME_ACTIVATION_OF_THE_MRNA_UPON_BINDING_OF_THE_CAP_BINDING_COMPLEX_AND_EIFS_AND_SUBSEQUENT_BINDING_TO_43S	46	-0.766825	-3.11241	1e-10	1.46842e-09	1.30194e-09	160	tags=76%, list=14%, signal=68%	EIF3F/RPS19/EIF3H/RPS4X/RPS15/RPS14/EIF4A2/RPS17/RPS11/RPS9/RPS8/RPS5/RPS16/FAU/RPS28/RPS2/RPS7/RPS24/RPS15A/RPS13/RPS20/RPS18/RPS10/PABPC1/RPS12/RPSA/RPS27A/RPS23/RPS21/RPS3/RPS3A/RPS6/RPS25/RPS27/RPS29
REACTOME_METABOLISM_OF_RNA	210	-0.598029	-2.9272	1e-10	1.46842e-09	1.30194e-09	227	tags=50%, list=20%, signal=50%	HSPA8/NCL/RNMT/SLBP/HNRNPA3/PSMB9/DDX21/SNRPG/SYF2/RPLP1/HNRNPF/HNRNPA2B1/RBMX/SNRPB/SNRPD2/RPL7A/HNRNPA0/RPL29/RPL37A/RPLP0/YWHAB/RPS19/LSM7/RPL8/RBM8A/RPL35/YWHAZ/HNRNPC/RPL6/SRSF3/RAN/RPL24/RPL41/FUS/SRSF5/RPL17/RPS4X/RPL4/RPS15/RPS14/SRSF7/EIF4A2/RPS17/RPL10/RPS11/RPL18/RPL18A/RPS9/HNRNPK/UBA52/RPS8/SF1/RPL15/RPS5/RPL3/RPS16/FAU/RPL28/RPS28/RPS2/RPL22/RPL36/RPL35A/RPL7/RPL27A/RPL23/RPS7/RPL5/…
REACTOME_CELLULAR_RESPONSES_TO_STIMULI	181	-0.599404	-2.89089	1e-10	1.46842e-09	1.30194e-09	158	tags=45%, list=14%, signal=46%	RPL29/RPL37A/RPLP0/RPS19/RPL8/RPL35/MT-CO1/RPL6/RPL24/RPL41/RPL17/RPS4X/RPL4/MT-CO3/RPS15/RPS14/RPS17/RPL10/RPS11/RPL18/RPL18A/RPS9/UBA52/RPS8/RPL15/RPS5/RPL3/RPS16/FAU/HSP90AB1/RPL28/RPS28/RPS2/RPL22/RPL36/RPL35A/RPL7/RPL27A/RPL23/RPS7/RPL5/RPS24/RPS15A/RPS13/RPS20/RPS18/RPS10/RPL12/RPL10A/RPL27/RPL37/RPL14/RPL31/RPL11/RPL26/RPL13/RPS12/RPL19/EEF1A1/RPSA/RPS27A/RPL32/RPS23/RPL23A/RPS21/RPL9/RPS3…
REACTOME_INFECTIOUS_DISEASE	208	-0.54415	-2.6594	1e-10	1.46842e-09	1.30194e-09	251	tags=49%, list=22%, signal=46%	ARPC5/PSMA4/PSMA7/BRK1/UBE2I/CDC42/FKBP1A/RNMT/SUMO1/TUBA1A/PSMB9/SAP18/RPLP1/B2M/CALM1/ARPC2/TAF7/RPL7A/SFPQ/RPL29/RPL37A/RPLP0/RPS19/RPL8/RPL35/ARPC1B/RPL6/RAN/RPL24/RPL41/RPL17/RPS4X/RPL4/RPS15/RPS14/RPS17/RPL10/RPS11/RPL18/RPL18A/RPS9/HNRNPK/UBA52/RPS8/RPL15/RPS5/RPL3/RPS16/FAU/HSP90AB1/RPL28/RPS28/RPS2/HLA-A/RPL22/RPL36/RPL35A/RPL7/RPL27A/RPL23/RPS7/RPL5/RPS24/RPS15A/RPS13/RPS20/RPS18/RPS10/…
REACTOME_ROLE_OF_PHOSPHOLIPIDS_IN_PHAGOCYTOSIS	11	0.864538	3.0521	2.73262e-09	3.81201e-08	3.37982e-08	113	tags=91%, list=10%, signal=83%	IGHG4/IGLC3/IGLC2/IGHG1/IGHG2/PLPP5/IGLV6-57/IGLV3-1/IGKV4-1/IGLV1-44
GOBP_RIBOSOMAL_SMALL_SUBUNIT_BIOGENESIS	22	-0.769592	-2.64027	4.19038e-09	4.94465e-07	4.37564e-07	152	tags=73%, list=13%, signal=64%	RPS19/RPS15/RPS14/RPS17/RPS8/RPS5/RPS16/RPS28/RPS7/RPS24/RPSA/RPS21/RPS6/RPS25/RPL38/RPS27
GOBP_RESPONSE_TO_ENDOPLASMIC_RETICULUM_STRESS	33	0.563899	3.33739	1.08373e-08	1.16255e-06	1.02877e-06	169	tags=64%, list=15%, signal=56%	XBP1/ERN1/DERL3/HSP90B1/HERPUD1/SDF2L1/SELENOS/ERLEC1/SEC61B/DNAJB9/MANF/UBE2J1/BCL2L11/CREB3L2/SEL1L/HSPA1A/DNAJC3/RNF5/CASP4/BAX/BCAP31
GOBP_RIBONUCLEOPROTEIN_COMPLEX_BIOGENESIS	101	-0.506201	-2.29851	1.86748e-08	1.66717e-06	1.47532e-06	322	tags=54%, list=28%, signal=43%	EIF2S3/SNU13/FBL/SNRPE/SNRPF/DDX3X/LSM4/PTGES3/WDR74/NSA2/SRSF10/SCAF11/DDX21/SNRPG/RSL1D1/SNRPB/SNRPD2/RPL7A/RPLP0/RPS19/RPL35/RPL6/RAN/RPL24/SRSF5/RSL24D1/RPS15/RPS14/RPS17/RPL10/RPS8/SF1/RPS5/RPL3/RPS16/HSP90AB1/RPS28/RPL35A/RPL7/RPS7/RPL5/RPS24/RPL10A/RPL27/RPL14/RPL11/RPL26/RPSA/RPL23A/RPS21/RPL13A/RPS6/RPS25/RPL38/RPS27
GOBP_PROTEIN_EXIT_FROM_ENDOPLASMIC_RETICULUM	11	0.827004	3.01545	1.86969e-08	1.66717e-06	1.47532e-06	79	tags=82%, list=7%, signal=77%	DERL3/HSP90B1/HERPUD1/SELENOS/ERLEC1/SEC61B/LMAN1/UBE2J1/SEL1L
GOBP_COMPLEMENT_ACTIVATION	18	0.707597	3.27805	1.978e-08	1.66717e-06	1.47532e-06	21	tags=50%, list=2%, signal=50%	IGLL5/IGHG4/IGLC3/IGKC/IGHG3/IGLC2/IGHG1/IGHG2/IGHA1
GOBP_UBIQUITIN_DEPENDENT_ERAD_PATHWAY	12	0.812048	3.10729	2.29741e-08	1.8073e-06	1.59932e-06	169	tags=92%, list=15%, signal=79%	DERL3/HSP90B1/HERPUD1/SELENOS/ERLEC1/SEC61B/DNAJB9/UBE2J1/SEL1L/RNF5/BCAP31
GOBP_RIBOSOME_ASSEMBLY	23	-0.73567	-2.53931	4.09574e-08	3.02061e-06	2.67301e-06	154	tags=70%, list=13%, signal=62%	RPLP0/RPS19/RPL6/RPL24/RPS15/RPS14/RPL10/RPS5/RPL3/RPS28/RPL5/RPL11/RPSA/RPL23A/RPL38/RPS27
GOBP_REGULATION_OF_SIGNAL_TRANSDUCTION_BY_P53_CLASS_MEDIATOR	14	-0.806928	-2.45623	4.48153e-08	3.11071e-06	2.75274e-06	112	tags=71%, list=10%, signal=65%	RPS15/HNRNPK/RPL23/RPS7/RPL5/RPS20/RPL37/RPL11/RPL26/CD74
REACTOME_UNFOLDED_PROTEIN_RESPONSE_UPR	13	0.775954	2.97594	4.53892e-08	6.03028e-07	5.3466e-07	109	tags=77%, list=9%, signal=70%	XBP1/ERN1/HSP90B1/HERPUD1/MYDGF/DNAJB9/CREB3L2/PDIA6/DNAJC3/SRPRB
GOBP_HUMORAL_IMMUNE_RESPONSE_MEDIATED_BY_CIRCULATING_IMMUNOGLOBULIN	17	0.722498	3.28332	4.85677e-08	3.18389e-06	2.8175e-06	21	tags=53%, list=2%, signal=53%	IGLL5/IGHG4/IGLC3/IGKC/IGHG3/IGLC2/IGHG1/IGHG2/IGHA1
GOBP_T_CELL_RECEPTOR_SIGNALING_PATHWAY	14	-0.802284	-2.4421	7.51742e-08	4.66871e-06	4.13146e-06	77	tags=57%, list=7%, signal=54%	EZR/HLA-A/CCR7/RPS3/HLA-DRB1/HLA-DPB1/LAPTM5/HLA-DQB1
GOBP_POSITIVE_REGULATION_OF_B_CELL_ACTIVATION	22	0.625636	3.08245	1.25598e-07	7.41029e-06	6.55755e-06	21	tags=45%, list=2%, signal=45%	XBP1/IGLL5/IGHG4/IGLC3/IGKC/IGHG3/IGLC2/IGHG1/IGHG2/IGHA1
GOBP_ERAD_PATHWAY	15	0.708366	3.07647	3.14918e-07	1.76954e-05	1.56591e-05	79	tags=67%, list=7%, signal=63%	DERL3/HSP90B1/HERPUD1/SDF2L1/SELENOS/ERLEC1/SEC61B/DNAJB9/UBE2J1/SEL1L
REACTOME_CREATION_OF_C4_AND_C2_ACTIVATORS	11	0.795135	2.80708	3.62047e-07	4.39179e-06	3.89387e-06	113	tags=82%, list=10%, signal=75%	IGHG4/IGLC3/IGLC2/IGHG1/IGHG2/IGLV6-57/IGLV3-1/IGKV4-1/IGLV1-44
REACTOME_INITIAL_TRIGGERING_OF_COMPLEMENT	11	0.795135	2.80708	3.62047e-07	4.39179e-06	3.89387e-06	113	tags=82%, list=10%, signal=75%	IGHG4/IGLC3/IGLC2/IGHG1/IGHG2/IGLV6-57/IGLV3-1/IGKV4-1/IGLV1-44
GOBP_MEMBRANE_INVAGINATION	26	0.556252	2.94739	4.94655e-07	2.59326e-05	2.29484e-05	21	tags=35%, list=2%, signal=35%	IGLL5/IGHG4/IGLC3/IGKC/IGHG3/IGLC2/IGHG1/IGHG2/IGHA1
KEGG_ANTIGEN_PROCESSING_AND_PRESENTATION	16	-0.771052	-2.3942	4.95603e-07	9.16866e-06	7.56447e-06	83	tags=56%, list=7%, signal=53%	HSP90AB1/HLA-B/HLA-A/HLA-DRB1/HLA-DPA1/HLA-DPB1/HLA-DQB1/CD74/HLA-DRA
GOBP_ANTIGEN_PROCESSING_AND_PRESENTATION_OF_PEPTIDE_ANTIGEN	13	-0.815773	-2.44265	5.05467e-07	2.59326e-05	2.29484e-05	81	tags=62%, list=7%, signal=58%	HLA-B/HLA-A/HLA-DRB1/HLA-DPA1/HLA-DPB1/HLA-DQB1/CD74/HLA-DRA
GOBP_ANTIGEN_PROCESSING_AND_PRESENTATION_OF_EXOGENOUS_ANTIGEN	10	-0.845154	-2.32194	5.65583e-07	2.78078e-05	2.46078e-05	76	tags=70%, list=7%, signal=66%	HLA-A/HLA-DRB1/HLA-DPA1/HLA-DPB1/HLA-DQB1/CD74/HLA-DRA
GOBP_REGULATION_OF_B_CELL_ACTIVATION	29	0.515685	2.87612	7.33985e-07	3.46441e-05	3.06574e-05	21	tags=38%, list=2%, signal=38%	XBP1/MZB1/IGLL5/IGHG4/IGLC3/IGKC/IGHG3/IGLC2/IGHG1/IGHG2/IGHA1
REACTOME_FCGR3A_MEDIATED_IL10_SYNTHESIS	11	0.780765	2.75635	8.5684e-07	9.96077e-06	8.83147e-06	113	tags=82%, list=10%, signal=75%	IGHG4/IGLC3/IGLC2/IGHG1/IGHG2/IGLV6-57/IGLV3-1/IGKV4-1/IGLV1-44
GOBP_RIBOSOMAL_LARGE_SUBUNIT_BIOGENESIS	27	-0.675927	-2.41772	9.02587e-07	4.09636e-05	3.62497e-05	198	tags=67%, list=17%, signal=57%	RSL1D1/RPL7A/RPLP0/RPL35/RPL6/RPL24/RSL24D1/RPL10/RPL3/RPL35A/RPL7/RPL5/RPL10A/RPL14/RPL11/RPL26/RPL23A/RPL38
GOBP_CELLULAR_RESPONSE_TO_TOPOLOGICALLY_INCORRECT_PROTEIN	20	0.611953	2.98728	1.21378e-06	5.1152e-05	4.52656e-05	88	tags=55%, list=8%, signal=52%	XBP1/ERN1/DERL3/HERPUD1/SDF2L1/SELENOS/ERLEC1/DNAJB9/BCL2L11/CREB3L2/HSPA1A
GOBP_DEFENSE_RESPONSE_TO_BACTERIUM	27	0.54404	2.92647	1.38361e-06	5.62985e-05	4.98199e-05	21	tags=37%, list=2%, signal=37%	JCHAIN/IGLL5/IGHG4/IGLC3/IGKC/IGHG3/IGLC2/IGHG1/IGHG2/IGHA1
KEGG_CELL_ADHESION_MOLECULES_CAMS	16	-0.756969	-2.35047	1.42392e-06	1.75616e-05	1.4489e-05	89	tags=50%, list=8%, signal=47%	SELL/HLA-B/HLA-A/HLA-DRB1/HLA-DPA1/HLA-DPB1/HLA-DQB1/HLA-DRA
GOBP_RRNA_METABOLIC_PROCESS	56	-0.54525	-2.27028	2.04146e-06	8.02975e-05	7.10572e-05	244	tags=50%, list=21%, signal=41%	NSA2/NCL/DDX21/RSL1D1/TRIR/RPL7A/RPS19/RPL35/RPS15/RPS14/RPS17/RPS8/RPS16/RPS28/RPL35A/RPL7/RPS7/RPL5/RPS24/RPL10A/RPL27/RPL14/RPL11/RPL26/RPS21/RPS6/RPS25/RPS27
GOBP_ENDOPLASMIC_RETICULUM_UNFOLDED_PROTEIN_RESPONSE	14	0.705796	2.94154	2.60941e-06	9.9326e-05	8.78959e-05	78	tags=64%, list=7%, signal=61%	XBP1/ERN1/DERL3/HERPUD1/SELENOS/ERLEC1/DNAJB9/BCL2L11/CREB3L2
REACTOME_ANTI_INFLAMMATORY_RESPONSE_FAVOURING_LEISHMANIA_PARASITE_INFECTION	16	0.655166	2.78364	3.03525e-06	3.38734e-05	3.0033e-05	116	tags=62%, list=10%, signal=57%	IGHG4/IGLC3/IGLC2/IGHG1/IGHG2/IGLV6-57/IGLV3-1/IGKV4-1/IGLV1-44/ADM
GOBP_B_CELL_RECEPTOR_SIGNALING_PATHWAY	21	0.576883	2.81996	4.12482e-06	0.000152103	0.000134599	21	tags=43%, list=2%, signal=43%	IGLL5/IGHG4/IGLC3/IGKC/IGHG3/IGLC2/IGHG1/IGHG2/IGHA1
KEGG_VIRAL_MYOCARDITIS	16	-0.741766	-2.30327	4.71412e-06	4.36056e-05	3.59762e-05	140	tags=62%, list=12%, signal=56%	RAC2/CD55/HLA-B/HLA-A/ACTB/HLA-DRB1/HLA-DPA1/HLA-DPB1/HLA-DQB1/HLA-DRA
GOBP_CELL_RECOGNITION	25	0.525272	2.74667	4.84918e-06	0.000173395	0.000153441	21	tags=36%, list=2%, signal=36%	IGLL5/IGHG4/IGLC3/IGKC/IGHG3/IGLC2/IGHG1/IGHG2/IGHA1
GOBP_ESTABLISHMENT_OF_PROTEIN_LOCALIZATION_TO_ENDOPLASMIC_RETICULUM	10	0.762666	2.67548	6.59094e-06	0.000228744	0.000202421	109	tags=80%, list=9%, signal=73%	HERPUD1/SPCS3/SSR3/SEC61B/SPCS2/SEC61G/SEC61A1/SRPRB
GOBP_REGULATION_OF_UBIQUITIN_PROTEIN_TRANSFERASE_ACTIVITY	11	-0.795626	-2.2519	7.18519e-06	0.000242244	0.000214367	112	tags=73%, list=10%, signal=66%	RPS15/RPS2/RPL23/RPS7/RPL5/RPS20/RPL37/RPL11
GOBP_CELLULAR_RESPONSE_TO_UNFOLDED_PROTEIN	18	0.605552	2.80531	7.55726e-06	0.00024771	0.000219205	88	tags=56%, list=8%, signal=52%	XBP1/ERN1/DERL3/HERPUD1/SELENOS/ERLEC1/DNAJB9/BCL2L11/CREB3L2/HSPA1A
GOBP_LEUKOCYTE_CELL_CELL_ADHESION	44	-0.554815	-2.24411	1.00083e-05	0.000319185	0.000282454	140	tags=39%, list=12%, signal=35%	RAC2/CD55/CD24/SELL/EZR/HLA-A/TNFRSF13C/CCR7/RPS3/HLA-DRB1/CD83/HLA-DPA1/HLA-DPB1/LAPTM5/HLA-DQB1/CD74/HLA-DRA
GOBP_RESPONSE_TO_TOPOLOGICALLY_INCORRECT_PROTEIN	27	0.503951	2.71082	1.18543e-05	0.000368107	0.000325747	106	tags=48%, list=9%, signal=45%	XBP1/ERN1/DERL3/HERPUD1/SDF2L1/SELENOS/ERLEC1/DNAJB9/MANF/BCL2L11/CREB3L2/HSPA1A/DNAJC3
REACTOME_COMPLEMENT_CASCADE	12	0.710463	2.61958	1.29986e-05	0.000139485	0.000123671	113	tags=75%, list=10%, signal=68%	IGHG4/IGLC3/IGLC2/IGHG1/IGHG2/IGLV6-57/IGLV3-1/IGKV4-1/IGLV1-44
GOBP_SIGNAL_TRANSDUCTION_BY_P53_CLASS_MEDIATOR	20	-0.677848	-2.27331	1.60539e-05	0.000485733	0.000429837	112	tags=50%, list=10%, signal=46%	RPS15/HNRNPK/RPL23/RPS7/RPL5/RPS20/RPL37/RPL11/RPL26/CD74
GOBP_INTRINSIC_APOPTOTIC_SIGNALING_PATHWAY_IN_RESPONSE_TO_ENDOPLASMIC_RETICULUM_STRESS	11	0.701215	2.55679	1.81433e-05	0.000535228	0.000473636	163	tags=73%, list=14%, signal=63%	XBP1/ERN1/HERPUD1/SELENOS/BCL2L11/HSPA1A/CASP4/BAX
GOBP_PHAGOCYTOSIS	37	0.422455	2.63284	1.92201e-05	0.000553162	0.000489507	21	tags=24%, list=2%, signal=25%	IGLL5/IGHG4/IGLC3/IGKC/IGHG3/IGLC2/IGHG1/IGHG2/IGHA1
GOBP_BIOLOGICAL_ADHESION	102	-0.440213	-2.00451	2.2607e-05	0.000635149	0.000562059	265	tags=39%, list=23%, signal=33%	PDLIM1/DNAJB6/S100A10/CCL4/PPP1CB/SPINT2/KRT18/CDC42/RHOH/SPP1/CLIC1/HES1/CD47/B2M/ARPC2/CIB1/STK4/RAC2/CD55/CD24/FXYD5/SELL/HSP90AB1/EZR/HLA-A/TNFRSF13C/CCR7/ACTB/RPSA/RPS3/HLA-DRB1/CD83/HLA-DPA1/CXCR4/HLA-DPB1/LAPTM5/HLA-DQB1/CD74/HLA-DRA/HBB
GOBP_RIBONUCLEOPROTEIN_COMPLEX_SUBUNIT_ORGANIZATION	53	-0.517007	-2.14292	2.61313e-05	0.000717091	0.000634572	346	tags=62%, list=30%, signal=46%	SNRPC/LUC7L3/EIF2S3/SNU13/SNRPE/SNRPF/LSM4/PTGES3/SRSF10/SCAF11/SNRPG/SNRPB/SNRPD2/RPLP0/RPS19/RPL6/RPL24/SRSF5/RPS15/RPS14/RPL10/SF1/RPS5/RPL3/HSP90AB1/RPS28/RPL5/RPL11/RPSA/RPL23A/RPL13A/RPL38/RPS27
GOBP_REGULATION_OF_T_CELL_ACTIVATION	40	-0.558956	-2.20243	3.39666e-05	0.000910922	0.000806097	207	tags=50%, list=18%, signal=43%	RHOH/HES1/SOD1/CD47/B2M/RAC2/CD55/CD24/HLA-A/TNFRSF13C/CCR7/RPS3/HLA-DRB1/CD83/HLA-DPA1/HLA-DPB1/LAPTM5/HLA-DQB1/CD74/HLA-DRA
GOBP_T_CELL_ACTIVATION	56	-0.505455	-2.10459	3.51141e-05	0.000920769	0.00081481	228	tags=43%, list=20%, signal=36%	RHOH/FKBP1A/HES1/SOD1/CD47/B2M/RAC2/CD55/ZFP36L2/CD24/HLA-A/RPL22/TNFRSF13C/CCR7/RPS3/RPS6/HLA-DRB1/CD83/HLA-DPA1/HLA-DPB1/LAPTM5/HLA-DQB1/CD74/HLA-DRA
GOBP_RIBOSOMAL_SMALL_SUBUNIT_ASSEMBLY	11	-0.766283	-2.16885	3.90157e-05	0.00100084	0.000885666	152	tags=73%, list=13%, signal=64%	RPS19/RPS15/RPS14/RPS5/RPS28/RPSA/RPL38/RPS27
GOBP_NCRNA_PROCESSING	62	-0.492899	-2.09589	4.46031e-05	0.00111982	0.000990959	214	tags=42%, list=18%, signal=36%	DDX21/RSL1D1/HNRNPA2B1/RPL7A/RPS19/RPL35/RPS15/RPS14/RPS17/RPS8/RPS16/RPS28/RPL35A/RPL7/RPS7/RPL5/RPS24/RPL10A/RPL27/RPL14/RPL11/RPL26/RPS21/RPS6/RPS25/RPS27
REACTOME_COSTIMULATION_BY_THE_CD28_FAMILY	12	-0.757197	-2.18908	4.78701e-05	0.000494657	0.000438576	18	tags=42%, list=2%, signal=41%	HLA-DRB1/HLA-DPA1/HLA-DPB1/HLA-DQB1/HLA-DRA
GOBP_CELL_CELL_ADHESION	72	-0.467172	-2.04451	4.95214e-05	0.00119837	0.00106047	140	tags=43%, list=12%, signal=40%	CD9/ZFP36L1/PDLIM1/DNAJB6/SPINT2/KRT18/RHOH/CLIC1/HES1/CD47/B2M/RAC2/CD55/CD24/FXYD5/SELL/EZR/HLA-A/TNFRSF13C/CCR7/ACTB/RPS3/HLA-DRB1/CD83/HLA-DPA1/HLA-DPB1/LAPTM5/HLA-DQB1/CD74/HLA-DRA/HBB
GOBP_NCRNA_METABOLIC_PROCESS	67	-0.476036	-2.04789	4.9763e-05	0.00119837	0.00106047	226	tags=42%, list=19%, signal=36%	NCL/DDX21/RSL1D1/HNRNPA2B1/TRIR/RPL7A/RPS19/RPL35/RPS15/RPS14/RPS17/RPS8/RPS16/RPS28/RPL35A/RPL7/RPS7/RPL5/RPS24/RPL10A/RPL27/RPL14/RPL11/RPL26/RPS21/RPS6/RPS25/RPS27
GOBP_B_CELL_ACTIVATION	44	0.389951	2.40976	5.40638e-05	0.0012759	0.00112908	21	tags=25%, list=2%, signal=26%	XBP1/MZB1/IGLL5/IGHG4/IGLC3/IGKC/IGHG3/IGLC2/IGHG1/IGHG2/IGHA1
GOBP_RESPONSE_TO_BACTERIUM	64	0.31279	2.24099	8.49245e-05	0.00196492	0.0017388	39	tags=20%, list=3%, signal=21%	JCHAIN/XBP1/IGLL5/IGHG4/IGLC3/IGKC/IGHG3/IGLC2/IGHG1/IGHG2/IGHA1/TRIB1/SELENOS
KEGG_LEISHMANIA_INFECTION	12	-0.752461	-2.14251	0.000107578	0.000796074	0.00065679	18	tags=42%, list=2%, signal=41%	HLA-DRB1/HLA-DPA1/HLA-DPB1/HLA-DQB1/HLA-DRA
GOBP_PROTEIN_LOCALIZATION_TO_ENDOPLASMIC_RETICULUM	16	0.585038	2.57773	0.000112215	0.00254642	0.00225339	109	tags=62%, list=9%, signal=57%	HERPUD1/SPCS3/SSR3/SEC61B/SPCS2/SEC61G/KDELR1/KDELR2/SEC61A1/SRPRB
GOBP_REGULATION_OF_CELL_ADHESION	67	-0.463143	-1.99242	0.000122518	0.00272776	0.00241386	255	tags=42%, list=22%, signal=35%	S100A10/PPP1CB/SPINT2/CDC42/RHOH/HES1/CD47/B2M/ARPC2/CIB1/STK4/RAC2/CD55/CD24/FXYD5/HLA-A/TNFRSF13C/CCR7/RPS3/HLA-DRB1/CD83/HLA-DPA1/CXCR4/HLA-DPB1/LAPTM5/HLA-DQB1/CD74/HLA-DRA
GOBP_ENDOCYTOSIS	52	0.324781	2.19037	0.000133646	0.00292042	0.00258435	21	tags=17%, list=2%, signal=18%	IGLL5/IGHG4/IGLC3/IGKC/IGHG3/IGLC2/IGHG1/IGHG2/IGHA1
KEGG_SYSTEMIC_LUPUS_ERYTHEMATOSUS	12	-0.745161	-2.12172	0.000143189	0.000882999	0.000728505	18	tags=42%, list=2%, signal=41%	HLA-DRB1/HLA-DPA1/HLA-DPB1/HLA-DQB1/HLA-DRA
GOBP_POSITIVE_REGULATION_OF_LEUKOCYTE_CELL_CELL_ADHESION	34	-0.554891	-2.10476	0.000191667	0.00411212	0.00363892	228	tags=50%, list=20%, signal=41%	RHOH/HES1/CD47/B2M/CD55/CD24/HLA-A/TNFRSF13C/CCR7/RPS3/HLA-DRB1/CD83/HLA-DPA1/HLA-DPB1/HLA-DQB1/CD74/HLA-DRA
GOBP_REGULATION_OF_CELL_CELL_ADHESION	46	-0.505265	-2.06571	0.000199188	0.00419718	0.00371418	134	tags=43%, list=12%, signal=40%	SPINT2/RHOH/HES1/CD47/B2M/CD55/CD24/FXYD5/HLA-A/TNFRSF13C/CCR7/RPS3/HLA-DRB1/CD83/HLA-DPA1/HLA-DPB1/LAPTM5/HLA-DQB1/CD74/HLA-DRA
REACTOME_INTERFERON_GAMMA_SIGNALING	17	-0.671029	-2.14063	0.000201008	0.0020029	0.00177583	120	tags=59%, list=10%, signal=54%	SUMO1/B2M/IRF8/HLA-B/HLA-A/HLA-DRB1/HLA-DPA1/HLA-DPB1/HLA-DQB1/HLA-DRA
GOBP_REGULATION_OF_T_CELL_PROLIFERATION	19	-0.639543	-2.11219	0.000220916	0.00454655	0.00402335	140	tags=47%, list=12%, signal=42%	RAC2/CD55/CD24/HLA-A/TNFRSF13C/RPS3/HLA-DRB1/HLA-DPA1/HLA-DPB1
GOBP_T_CELL_PROLIFERATION	23	-0.615819	-2.12562	0.000223474	0.00454655	0.00402335	140	tags=43%, list=12%, signal=39%	RAC2/CD55/CD24/HLA-A/TNFRSF13C/RPS3/RPS6/HLA-DRB1/HLA-DPA1/HLA-DPB1
GOBP_LEUKOCYTE_PROLIFERATION	33	-0.540492	-2.04021	0.000232284	0.00464569	0.00411108	140	tags=36%, list=12%, signal=33%	RAC2/CD55/CD24/HLA-A/TNFRSF13C/RPS3/RPS6/HLA-DRB1/HLA-DPA1/MS4A1/HLA-DPB1/CD74
GOBP_REGULATION_OF_RESPONSE_TO_ENDOPLASMIC_RETICULUM_STRESS	17	0.534163	2.42745	0.000257623	0.00506658	0.00448354	88	tags=47%, list=8%, signal=44%	XBP1/ERN1/HERPUD1/SELENOS/DNAJB9/MANF/BCL2L11/HSPA1A
GOBP_POSITIVE_REGULATION_OF_CELL_CELL_ADHESION	36	-0.530314	-2.03106	0.00028764	0.00556419	0.00492389	228	tags=47%, list=20%, signal=39%	RHOH/HES1/CD47/B2M/CD55/CD24/HLA-A/TNFRSF13C/CCR7/RPS3/HLA-DRB1/CD83/HLA-DPA1/HLA-DPB1/HLA-DQB1/CD74/HLA-DRA
REACTOME_INTERFERON_SIGNALING	35	-0.530908	-2.04164	0.000360255	0.0034659	0.00307295	120	tags=31%, list=10%, signal=29%	IRF8/EIF4A2/UBA52/HLA-B/HLA-A/RPS27A/HLA-DRB1/HLA-DPA1/HLA-DPB1/HLA-DQB1/HLA-DRA
GOBP_NEGATIVE_REGULATION_OF_UBIQUITIN_DEPENDENT_PROTEIN_CATABOLIC_PROCESS	12	-0.714097	-2.09123	0.000381604	0.00726279	0.00642702	162	tags=67%, list=14%, signal=58%	SDCBP/UBXN1/EIF3H/HSP90AB1/RPL23/RPS7/RPL5/RPL11
GOBP_POSITIVE_REGULATION_OF_CELL_ADHESION	48	-0.488977	-2.01	0.000406493	0.00761368	0.00673753	232	tags=44%, list=20%, signal=37%	CDC42/RHOH/HES1/CD47/B2M/ARPC2/CIB1/STK4/CD55/CD24/HLA-A/TNFRSF13C/CCR7/RPS3/HLA-DRB1/CD83/HLA-DPA1/HLA-DPB1/HLA-DQB1/CD74/HLA-DRA
REACTOME_MHC_CLASS_II_ANTIGEN_PRESENTATION	25	-0.600239	-2.13707	0.00043326	0.00402931	0.00357249	18	tags=24%, list=2%, signal=24%	HLA-DRB1/HLA-DPA1/HLA-DPB1/HLA-DQB1/CD74/HLA-DRA
GOBP_RNA_PROCESSING	182	-0.353144	-1.68695	0.00044195	0.00814846	0.00721077	421	tags=51%, list=36%, signal=39%	FXR1/SNRPD1/PSIP1/NCBP2/THRAP3/LARP7/ESF1/PUF60/PAPOLA/RTRAF/CLK1/SF3B6/PRDX6/HNRNPH3/TRA2B/SRSF11/RBM3/SNRPC/LUC7L3/SSB/SNU13/SON/FBL/SRSF2/SNRPE/SNRPF/SNRPB2/DDX3X/LSM4/ZFP36L1/WDR74/PRPF38B/SRRM1/HNRNPM/HNRNPU/NSA2/PPIG/SRSF10/HSPA8/NCL/RNMT/SLBP/HNRNPA3/SCAF11/DDX21/SNRPG/SYF2/SAP18/HNRNPF/RSL1D1/HNRNPA2B1/SNHG7/RBM39/RBMX/SNRPB/SNRPD2/CIRBP/RPL7A/SFPQ/HNRNPA0/RPS19/LSM7/RBM8A/RPL35/HNRNPC/SR…
GOBP_PROTEIN_CONTAINING_COMPLEX_ORGANIZATION	206	-0.340975	-1.6401	0.000491476	0.00892219	0.00789546	336	tags=40%, list=29%, signal=35%	NASP/LUC7L3/PARP1/GPX4/APOC1/EIF2S3/HSPD1/SNU13/COX7A2L/RHOA/CLTA/VAMP2/SNRPE/CAPG/SNRPF/DDX3X/CAPZB/LSM4/APOE/PTGES3/ST13/SSBP1/MT-ND1/ARPC5/MT-ND4/BRK1/SET/SRSF10/CDC42/ALOX5AP/HSPA8/FKBP1A/SUMO1/SCAF11/SNRPG/HES1/B2M/CALM1/ARPC2/TAF7/RBMX/SNRPB/SNRPD2/CIB1/RPLP0/RPS19/MT-ND2/ARPC1B/STK4/RPL6/RPL24/FUS/SRSF5/TMSB4X/MT-CO3/RPS15/RPS14/RPL10/SF1/RPS5/RPL3/CFL1/HSP90AB1/TMSB10/RPS28/RPL23/RPL5/RAC…
GOBP_POSITIVE_REGULATION_OF_LEUKOCYTE_PROLIFERATION	19	-0.611258	-2.01877	0.000615271	0.0110003	0.00973443	134	tags=42%, list=12%, signal=38%	CD55/CD24/HLA-A/TNFRSF13C/RPS3/HLA-DPA1/HLA-DPB1/CD74
GOBP_POSITIVE_REGULATION_OF_T_CELL_PROLIFERATION	12	-0.695375	-2.0364	0.000683742	0.012042	0.0106563	134	tags=67%, list=12%, signal=60%	HES1/CD55/CD24/HLA-A/TNFRSF13C/RPS3/HLA-DPA1/HLA-DPB1
GOBP_INTERFERON_GAMMA_PRODUCTION	16	-0.649777	-2.03678	0.000733214	0.0127234	0.0112593	120	tags=44%, list=10%, signal=40%	IRF8/HLA-A/CCR7/HLA-DRB1/HLA-DPA1/HLA-DPB1/LAPTM5
GOBP_HUMORAL_IMMUNE_RESPONSE	36	0.367036	2.24356	0.000782979	0.0133901	0.0118492	21	tags=28%, list=2%, signal=28%	JCHAIN/IGLL5/IGHG4/IGLC3/IGKC/IGHG3/IGLC2/IGHG1/IGHG2/IGHA1
GOBP_NEGATIVE_REGULATION_OF_PROTEIN_MODIFICATION_BY_SMALL_PROTEIN_CONJUGATION_OR_REMOVAL	19	-0.598643	-1.97711	0.000992185	0.0166463	0.0147307	159	tags=47%, list=14%, signal=42%	UBXN1/RPS15/RPL23/RPS7/RPL5/RPS20/RPL37/RPL11/RPS3
GOBP_NEGATIVE_REGULATION_OF_LEUKOCYTE_CELL_CELL_ADHESION	10	-0.705983	-1.93959	0.0010016	0.0166463	0.0147307	18	tags=30%, list=2%, signal=30%	HLA-DRB1/LAPTM5/CD74
GOBP_NEGATIVE_REGULATION_OF_PROTEOLYSIS_INVOLVED_IN_CELLULAR_PROTEIN_CATABOLIC_PROCESS	13	-0.672778	-2.01449	0.00102195	0.0167486	0.0148213	162	tags=62%, list=14%, signal=54%	SDCBP/UBXN1/EIF3H/HSP90AB1/RPL23/RPS7/RPL5/RPL11
GOBP_ADAPTIVE_IMMUNE_RESPONSE	53	0.296299	2.01991	0.00110353	0.0178379	0.0157852	23	tags=21%, list=2%, signal=21%	JCHAIN/IGLL5/IGHG4/IGLC3/IGKC/IGHG3/IGLC2/IGHG1/IGHG2/IGHA1/PRDM1
GOBP_NON_MEMBRANE_BOUNDED_ORGANELLE_ASSEMBLY	58	-0.440607	-1.85574	0.00135232	0.0215641	0.0190826	173	tags=34%, list=15%, signal=31%	CIRBP/RPLP0/RPS19/RPL6/RPL24/RPS15/RPS14/RPL10/RPS5/RPL3/RPS28/EZR/RPL5/RPL11/RPSA/RPS23/RPL23A/RPS3/RPL38/RPS27
GOBP_INNATE_IMMUNE_RESPONSE	97	0.220655	1.66899	0.00140456	0.0220985	0.0195555	23	tags=11%, list=2%, signal=12%	JCHAIN/IGLL5/IGHG4/IGLC3/IGKC/IGHG3/IGLC2/IGHG1/IGHG2/IGHA1/PRDM1
GOBP_POSITIVE_REGULATION_OF_RESPONSE_TO_CYTOKINE_STIMULUS	11	-0.689304	-1.95097	0.00147462	0.0228955	0.0202607	14	tags=27%, list=1%, signal=27%	CXCR4/LAPTM5/CD74
GOBP_CYTOKINE_PRODUCTION	78	-0.40072	-1.77531	0.0015937	0.0242633	0.0214712	215	tags=32%, list=19%, signal=28%	LITAF/DDX21/SOD1/CD47/B2M/IFI16/CD55/TMSB4X/IRF8/CD24/GPSM3/HSP90AB1/HLA-B/EZR/HLA-A/BANK1/CCR7/RPS3/HLA-DRB1/CD83/HLA-DPA1/HLA-DPB1/LTB/LAPTM5/CD74
GOBP_NEGATIVE_REGULATION_OF_CELLULAR_PROTEIN_CATABOLIC_PROCESS	15	-0.624448	-1.92009	0.00160384	0.0242633	0.0214712	162	tags=53%, list=14%, signal=46%	SDCBP/UBXN1/EIF3H/HSP90AB1/RPL23/RPS7/RPL5/RPL11
GOBP_DEFENSE_RESPONSE_TO_OTHER_ORGANISM	108	0.202824	1.62807	0.00189896	0.0283642	0.0251001	23	tags=10%, list=2%, signal=11%	JCHAIN/IGLL5/IGHG4/IGLC3/IGKC/IGHG3/IGLC2/IGHG1/IGHG2/IGHA1/PRDM1
GOBP_PRODUCTION_OF_MOLECULAR_MEDIATOR_OF_IMMUNE_RESPONSE	29	-0.51913	-1.88504	0.00201343	0.0296981	0.0262805	76	tags=31%, list=7%, signal=30%	HLA-A/VPREB3/HLA-DRB1/HLA-DPA1/HLA-DPB1/LAPTM5/HLA-DQB1/CD74/HLA-DRA
GOBP_RESPONSE_TO_HYDROGEN_PEROXIDE	13	-0.654723	-1.96043	0.00207774	0.0299887	0.0265377	59	tags=31%, list=5%, signal=30%	RACK1/RPS3/HBA2/HBB
GOBP_DETECTION_OF_STIMULUS	11	-0.681052	-1.92762	0.00208396	0.0299887	0.0265377	81	tags=55%, list=7%, signal=51%	CALM1/HLA-B/HLA-A/CALM2/HLA-DRB1/CXCR4
GOBP_REGULATION_OF_LEUKOCYTE_PROLIFERATION	27	-0.532976	-1.9064	0.00216469	0.0307752	0.0272337	140	tags=37%, list=12%, signal=33%	RAC2/CD55/CD24/HLA-A/TNFRSF13C/RPS3/HLA-DRB1/HLA-DPA1/HLA-DPB1/CD74
GOBP_T_CELL_MEDIATED_IMMUNITY	11	-0.677401	-1.91728	0.00237644	0.0333833	0.0295417	317	tags=82%, list=27%, signal=60%	HSPD1/ARID5A/CTSH/B2M/CD55/HLA-B/HLA-A/HLA-DRB1/HLA-DRA
GOBP_NEGATIVE_REGULATION_OF_LYMPHOCYTE_ACTIVATION	12	-0.65569	-1.92018	0.0024258	0.0336759	0.0298006	68	tags=33%, list=6%, signal=32%	BANK1/HLA-DRB1/LAPTM5/CD74
GOBP_POSITIVE_REGULATION_OF_ADAPTIVE_IMMUNE_RESPONSE	10	-0.668024	-1.8353	0.00290425	0.039849	0.0352634	317	tags=80%, list=27%, signal=59%	HSPD1/ARID5A/B2M/CD55/HLA-B/HLA-A/HLA-DRB1/HLA-DRA
GOBP_POSITIVE_REGULATION_OF_MULTICELLULAR_ORGANISMAL_PROCESS	116	-0.364151	-1.68086	0.00307057	0.0416468	0.0368542	371	tags=45%, list=32%, signal=34%	ANXA1/ATP2B1/LAMTOR5/PARK7/HMGB2/MEF2C/JAK1/YBX3/PARP1/HSPD1/SKIL/ENO1/RHOA/ARID5A/ZBTB20/FABP5/DDX3X/APOE/ZFP36L1/ACTR2/CTSH/RHOH/DDX21/HES1/SOD1/B2M/IFI16/EVI2B/CIB1/SDCBP/RPS19/UCP2/CD55/IRF8/GPSM3/RGS2/CFL1/EZR/HLA-A/RACK1/CCR7/RPS3/HLA-DRB1/CD83/HLA-DPA1/CXCR4/HLA-DPB1/LTB/LAPTM5/CD74/HLA-DRA/BTG1
REACTOME_PARASITE_INFECTION	23	0.387263	1.94099	0.00328522	0.029567	0.0262148	87	tags=35%, list=7%, signal=33%	IGHG4/IGLC3/IGLC2/IGHG1/IGHG2/IGLV6-57/IGLV3-1/IGKV4-1
GOBP_POSITIVE_REGULATION_OF_BINDING	22	-0.541506	-1.85777	0.00332534	0.0445898	0.0394586	367	tags=73%, list=32%, signal=51%	LAMTOR5/PARK7/HMGB2/PARP1/APOE/EIF3D/S100A10/FKBP1A/HES1/B2M/CALM1/STK4/RAN/HSP90AB1/CALM2/RPL11
GOBP_POSITIVE_REGULATION_OF_LYMPHOCYTE_DIFFERENTIATION	14	-0.593751	-1.80734	0.00346459	0.045935	0.040649	18	tags=29%, list=2%, signal=28%	HLA-DRB1/CD83/CD74/HLA-DRA
GOBP_REGULATION_OF_CYTOSOLIC_CALCIUM_ION_CONCENTRATION	25	-0.513201	-1.81045	0.00356523	0.0467441	0.041365	225	tags=40%, list=19%, signal=33%	FKBP1A/CALM1/YWHAE/CD55/CD24/CCR7/CALM2/MS4A1/CXCR4/CD52
GOBP_GLYCOPROTEIN_BIOSYNTHETIC_PROCESS	11	0.535805	1.95367	0.00385764	0.04968	0.0439631	97	tags=64%, list=8%, signal=59%	DERL3/ITM2C/UBE2J1/TMEM258/CHPF/TMEM59/ALG5
GOBP_REGULATION_OF_PROTEIN_MODIFICATION_BY_SMALL_PROTEIN_CONJUGATION_OR_REMOVAL	34	-0.483807	-1.83513	0.00387336	0.04968	0.0439631	112	tags=32%, list=10%, signal=30%	RPS15/HSP90AB1/RPS2/RPL23/RPS7/RPL5/RPS20/RPL37/RPL11/RPS3/LAPTM5
REACTOME_TCR_SIGNALING	30	-0.510072	-1.89888	0.0047227	0.041176	0.0365077	37	tags=23%, list=3%, signal=23%	UBA52/RPS27A/HLA-DRB1/HLA-DPA1/HLA-DPB1/HLA-DQB1/HLA-DRA

## Sheet: GSE165897's Tregs
Extended data 3. GSEA results of GSE154600's B, GSE165897's Tregs, GSE154600's macrophages, GSE165897's macrophages.
Annotation: GSEA results based on B_C0 vs. Others DE results. Related to Fig. 3, Fig. S3.
Description	setSize	enrichmentScore	NES	pvalue	p.adjust	qvalues	rank	leading_edge	core_enrichment
REACTOME_SRP_DEPENDENT_COTRANSLATIONAL_PROTEIN_TARGETING_TO_MEMBRANE	111	-0.831482	-2.07359	1.47816e-10	1.82257e-07	1.55907e-07	1351	tags=69%, list=4%, signal=67%	RPL36A/RPL17/SEC11A/RPS19/RPL8/RPL39/SSR3/RPL22/SSR1/RPL18A/SRP72/RPL7/TRAM1/RPS27L/SRP54/RPL12/RPL35/RPS9/RPL23/RPL37/RPS24/RPL18/RPL10/SEC61A1/RPS15/SPCS1/RPLP1/RPL36/SSR4/RPS17/RPL37A/RPS6/RPL32/RPS13/RPL3/RPL29/RPL28/RPS11/RPS3A/UBA52/RPS20/RPL35A/SSR2/RPS4X/RPS28/RPL7A/RPL26/RPS3/RPL13A/RPS18/RPL19/RPS14/RPS21/RPL9/RPS10/RPS12/RPL13/RPS23/RPL38/FAU/RPL11/RPL14/RPS25/RPL21/RPL34/RPS15A/RPL27/…
REACTOME_EUKARYOTIC_TRANSLATION_ELONGATION	92	-0.854033	-2.08121	3.12353e-10	1.92565e-07	1.64725e-07	1351	tags=73%, list=4%, signal=70%	RPL36A/RPL17/RPS19/RPL8/RPL39/RPL22/RPL18A/RPL7/RPS27L/RPL12/RPL35/RPS9/RPL23/RPL37/RPS24/RPL18/RPL10/RPS15/RPLP1/RPL36/RPS17/RPL37A/RPS6/RPL32/RPS13/RPL3/RPL29/RPL28/RPS11/RPS3A/EEF1D/UBA52/RPS20/RPL35A/RPS4X/RPS28/RPL7A/RPL26/RPS3/RPL13A/RPS18/RPL19/RPS14/RPS21/RPL9/RPS10/RPS12/RPL13/RPS23/RPL38/FAU/RPL11/RPL14/RPS25/RPL21/RPL34/RPS15A/RPL27/RPL31/RPS29/RPL23A/RPS27A/RPL41/RPL30/RPLP2/RPL27A/RP…
KEGG_RIBOSOME	86	-0.855973	-2.06455	1.26486e-09	2.32735e-07	2.10367e-07	1464	tags=77%, list=4%, signal=74%	MRPL13/RPL36A/RPL17/RPS19/RPL8/RPL39/RPL22/RPL18A/RPL7/RPS27L/RPL12/RPL35/RPS9/RPL23/RPL37/RPS24/RPL18/RPL10/RPS15/RPLP1/RPL36/RPS17/RPL37A/RPS6/RPL32/RPS13/RPL3/RPL29/RPL28/RPS11/RPS3A/UBA52/RPS20/RPL35A/RPS4X/RPS28/RPL7A/RPL26/RPS3/RPL13A/RPS18/RPL19/RPS21/RPL9/RPS10/RPS12/RPL13/RPS23/RPL38/FAU/RPL11/RPL14/RPS25/RPL21/RPL34/RPS15A/RPL27/RPL31/RPS29/RPL23A/RPS27A/RPL41/RPL30/RPLP2/RPL27A/RPS27
REACTOME_SELENOAMINO_ACID_METABOLISM	107	-0.81097	-2.01642	5.343e-09	2.19597e-06	1.87849e-06	1351	tags=62%, list=4%, signal=59%	RPL36A/RPL17/RPS19/RPL8/RPL39/RPL22/RPL18A/RPL7/RPS27L/RPL12/RPL35/RPS9/RPL23/RPL37/RPS24/RPL18/RPL10/RPS15/RPLP1/RPL36/RPS17/RPL37A/RPS6/RPL32/RPS13/RPL3/RPL29/RPL28/RPS11/RPS3A/UBA52/RPS20/RPL35A/RPS4X/RPS28/RPL7A/RPL26/RPS3/RPL13A/RPS18/RPL19/RPS14/RPS21/RPL9/RPS10/RPS12/RPL13/RPS23/RPL38/FAU/RPL11/RPL14/RPS25/RPL21/RPL34/RPS15A/RPL27/RPL31/RPS29/RPL23A/RPS27A/RPL41/RPL30/RPLP2/RPL27A/RPS27
REACTOME_RESPONSE_OF_EIF2AK4_GCN2_TO_AMINO_ACID_DEFICIENCY	100	-0.812283	-1.98364	1.17446e-08	3.62027e-06	3.09686e-06	1491	tags=70%, list=5%, signal=67%	ATF3/RPL36A/EIF2AK4/RPL17/RPS19/RPL8/EIF2S2/RPL39/RPL22/RPL18A/RPL7/RPS27L/RPL12/RPL35/RPS9/RPL23/CEBPB/RPL37/RPS24/RPL18/RPL10/RPS15/RPLP1/RPL36/RPS17/RPL37A/RPS6/RPL32/RPS13/RPL3/RPL29/RPL28/RPS11/RPS3A/UBA52/RPS20/RPL35A/RPS4X/RPS28/RPL7A/RPL26/RPS3/RPL13A/RPS18/RPL19/RPS14/RPS21/RPL9/RPS10/RPS12/RPL13/RPS23/RPL38/FAU/RPL11/RPL14/RPS25/RPL21/RPL34/RPS15A/RPL27/RPL31/RPS29/RPL23A/RPS27A/RPL41/R…
HALLMARK_TNFA_SIGNALING_VIA_NFKB	199	0.775679	1.76149	1.82934e-08	9.14668e-07	5.77685e-07	2127	tags=45%, list=6%, signal=43%	NFKBIA/GADD45A/DUSP4/GADD45B/PPP1R15A/IER2/KLF6/JUN/TNFAIP3/ID2/REL/TNFRSF9/PHLDA1/MAP3K8/IER5/BIRC3/JUNB/IRF1/CCNL1/CD69/NFKB2/DUSP2/DUSP1/TRIB1/ZFP36/BTG3/NINJ1/CFLAR/GPR183/CD83/MAP2K3/EIF1/DUSP5/KLF2/TUBB2A/NAMPT/EHD1/NFKB1/BTG1/TRAF1/ZC3H12A/NR4A2/SAT1/CD80/PHLDA2/TNIP1/MYC/TNIP2/ATP2B1/IL23A/FOSB/SQSTM1/NFE2L2/NFKBIE/B4GALT1/PNRC1/TANK/IL6ST/CDKN1A/LITAF/TNFAIP8/KLF10/PER1/TNF/BHLHE40/FOS/N…
REACTOME_CELL_CYCLE_MITOTIC	490	0.654866	1.55234	1.51342e-07	3.73209e-05	3.19252e-05	2856	tags=39%, list=9%, signal=37%	HSP90AA1/LMNA/HSP90AB1/TUBA1B/TUBB4B/PHLDA1/TUBA1A/TUBB/UBC/RAN/PPP2CA/TUBA1C/UBB/PCNA/CCND2/PTTG1/CHMP4B/GMNN/CHMP2B/PSMB3/TUBB2A/PSMA2/TK1/CDK6/MYC/UBE2C/PSME2/PSMD7/RAB1A/ARPP19/YWHAE/PSMB6/RAE1/DYNLL2/CCNH/PSMB7/MCM7/PSMC3/TYMS/BANF1/PSMC6/CDKN1A/PSMD14/TOP2A/BIRC5/MCM6/PSMA7/PSMD12/MAPRE1/PSMB1/PSME1/PPP2R2A/PSMA1/CDKN2A/PPP2R1A/PSMD11/LMNB1/MCM5/PSMD1/SMC3/TMPO/PSMD8/TPX2/CDKN2C/CENPF/PSMD3…
HALLMARK_MYC_TARGETS_V1	196	0.759432	1.72164	1.77521e-07	4.43802e-06	2.80296e-06	2689	tags=61%, list=8%, signal=57%	HSP90AB1/HSPD1/SRSF7/HSPE1/RAN/SRSF3/IFRD1/STARD7/LDHA/KPNA2/PCNA/RSL1D1/CCT4/SERBP1/EIF3J/EIF4G2/SLC25A3/DUT/TRA2B/EIF4H/VDAC1/PPIA/PSMB3/PRDX4/NPM1/CCT2/TCP1/PSMA2/UBE2L3/MYC/GOT2/PSMD7/HNRNPA2B1/YWHAE/EIF4E/NME1/RANBP1/RAD23B/SRSF2/MCM7/PWP1/TYMS/PSMC6/DDX21/ODC1/PSMD14/MCM6/PSMA7/PABPC4/MRPL23/PSMA1/EIF3D/MCM5/PSMD1/PGK1/PSMD8/SNRPA1/HNRNPU/ILF2/PSMD3/NOP56/DHX15/VBP1/CCT5/AIMP2/YWHAQ/RNPS1/P…
REACTOME_CELLULAR_RESPONSE_TO_STARVATION	152	-0.71276	-1.83264	3.24513e-07	6.66874e-05	5.7046e-05	1511	tags=54%, list=5%, signal=52%	WDR59/TRIB3/NPRL3/RPL24/RPS26/LAMTOR2/ATF3/ATP6V1A/RPL36A/EIF2AK4/RPL17/RPS19/FLCN/ATP6V1F/RPL8/EIF2S2/RPL39/ITFG2/RPL22/RPL18A/RPL7/RPS27L/RPL12/RPL35/RPS9/LAMTOR1/RPL23/CEBPB/RPL37/RPS24/RPL18/RPL10/RPS15/ATP6V1G1/RPLP1/RPL36/RPS17/RPL37A/RPS6/RPL32/RPS13/RPL3/RPL29/RPL28/RPS11/RPS3A/UBA52/RPS20/RPL35A/RPS4X/RPS28/RPL7A/RPL26/RPS3/RPL13A/RPS18/RPL19/RPS14/RPS21/RPL9/RPS10/RPS12/RPL13/RPS23/RPL3…
HALLMARK_IL2_STAT5_SIGNALING	198	0.738403	1.67623	1.49628e-06	2.4938e-05	1.57503e-05	2353	tags=37%, list=7%, signal=34%	TNFRSF4/TNFRSF18/GADD45B/KLF6/TNFRSF9/ICOS/PHLDA1/BATF/MAP3K8/RHOH/ARL4A/NFKBIZ/CTLA4/IL1R2/IL2RA/CCND2/SNX9/BCL2/CD83/SOCS1/TNFRSF1B/TRAF1/SYNGR2/BCL2L1/PLIN2/MYC/GABARAPL1/RORA/IL18R1/SELL/IRF4/ODC1/LRRC8C/CD79B/RNH1/BHLHE40/IL4R/GBP4/PIM1/SOCS2/CTSZ/MAPKAPK2/SLC1A5/GLIPR2/ITGAV/LTB/SLC39A8/ITGAE/IKZF2/P2RX4/PRNP/FLT3LG/CDC6/P4HA1/TIAM1/RHOB/UMPS/AHNAK/IGF2R/CD44/GPX4/GALM/TWSG1/SPRED2/FAM126B/…
HALLMARK_HYPOXIA	192	0.732227	1.65589	4.02711e-06	5.03389e-05	3.1793e-05	2617	tags=31%, list=8%, signal=29%	S100A4/PPP1R15A/GAPDH/KLF6/JUN/TNFAIP3/ENO1/DDIT4/LDHA/DUSP1/ZFP36/GLRX/BCL2/PRDX5/MIF/MT2A/WSB1/BTG1/TPI1/HSPA5/CXCR4/PLIN2/ZNF292/ANXA2/RORA/MT1E/PNRC1/CDKN1A/SLC6A6/BHLHE40/ETS1/FOS/PGK1/HMOX1/SDC4/PIM1/NR3C1/ALDOA/SIAH2/PFKP/SAP30/P4HA1/HEXA/FOSL2/IER3/TPD52/SLC25A1/XPNPEP1/PDK3/FAM162A/KDM3A/MAP3K1/CHST2/ERRFI1/DDIT3/PAM/TIPARP/GRHPR/GAA/IRS2
HALLMARK_G2M_CHECKPOINT	191	0.724601	1.63936	8.99729e-06	8.99729e-05	5.6825e-05	2962	tags=51%, list=9%, signal=47%	STMN1/CKS2/DR1/KPNA2/SFPQ/MKI67/PTTG1/HSPA8/TRA2B/MT2A/EZH2/CUL3/DDX39A/MYC/KIF5B/TOP1/UBE2C/NUSAP1/EWSR1/RAD23B/SRSF2/HMGN2/SRSF10/ODC1/TOP2A/BIRC5/MCM6/SQLE/NCL/YTHDC1/LMNB1/MCM5/TMPO/TPX2/CDKN2C/HNRNPU/CENPF/AMD1/PRC1/PAFAH1B1/HIF1A/AURKB/NDC80/NUP50/RAD21/SLC7A5/SNRPD1/BUB3/KIF20B/DBF4/CUL1/MYBL2/SS18/ATF5/TLE3/KATNA1/MTF2/GSPT1/CKS1B/DTYMK/CHAF1A/NOLC1/SAP30/CDKN3/CDC6/TFDP1/ORC6/GINS2/BARD1…
GOBP_PHAGOCYTOSIS_RECOGNITION	76	-0.791423	-1.88089	9.16975e-06	0.0467199	0.0444298	1134	tags=16%, list=3%, signal=15%	PTX3/TRBC2/IGHA1/TRDC/IGHG1/TRBC1/IGHM/IGHG4/IGHG3/IGLC2/IGKC/IGLC3
REACTOME_M_PHASE	346	0.657624	1.53004	1.19364e-05	0.00210251	0.00179854	2926	tags=41%, list=9%, signal=38%	HSP90AA1/LMNA/TUBA1B/TUBB4B/TUBA1A/TUBB/UBC/RAN/PPP2CA/TUBA1C/UBB/PTTG1/CHMP4B/CHMP2B/PSMB3/TUBB2A/PSMA2/UBE2C/PSME2/PSMD7/RAB1A/ARPP19/YWHAE/PSMB6/RAE1/DYNLL2/PSMB7/PSMC3/BANF1/PSMC6/PSMD14/BIRC5/PSMA7/PSMD12/MAPRE1/PSMB1/PSME1/PPP2R2A/PSMA1/PPP2R1A/PSMD11/LMNB1/PSMD1/SMC3/TMPO/PSMD8/CENPF/PSMD3/PSMC2/SIRT2/PSMA3/PSMC5/PSMC4/B9D2/PPP2R2D/PAFAH1B1/ANKLE2/CDCA5/AURKB/NCAPH2/NDC80/NUP50/RAD21/RAB2A…
KEGG_MAPK_SIGNALING_PATHWAY	256	0.686749	1.58499	1.23142e-05	0.00113291	0.00102403	2283	tags=24%, list=7%, signal=23%	HSPA1A/GADD45A/DUSP4/GADD45B/HSPB1/DUSP10/JUN/STMN1/MAP3K8/RAC2/NFKB2/DUSP2/DUSP1/CDC42/IL1R2/ATF4/JUND/HSPA8/MAP2K3/DUSP5/HSPA6/NFKB1/GADD45G/HSPA1B/MYC/PPP3CC/FAS/NRAS/MKNK2/GRB2/TNF/FOS/FLNA/NR4A1/LAMTOR3/RELB/MAPKAPK2/RAP1B/IL1R1/PPM1A/CRKL/TRAF2/RAC1/RRAS2/TRAF6/DUSP14/MAPKAPK3/TAB2/MAP3K2/MAP3K14/TAOK2/RASGRF2/PRKCB/TP53/MAPK8/MAP3K1/MAP3K5/PTPN7/NTRK1/DUSP16/PDGFA/DDIT3
REACTOME_NONSENSE_MEDIATED_DECAY_NMD	114	-0.725341	-1.8091	1.55312e-05	0.0023364	0.00199861	1662	tags=62%, list=5%, signal=59%	RPS26/UPF1/SMG5/RPL36A/GSPT2/PNRC2/RPL17/RPS19/RPL8/RPL39/RPL22/RPL18A/RPL7/RPS27L/RPL12/RPL35/RPS9/RPL23/RPL37/RPS24/RPL18/RPL10/RPS15/RPLP1/RPL36/RPS17/RPL37A/RPS6/RPL32/RPS13/RPL3/RPL29/RPL28/RPS11/RPS3A/UBA52/RPS20/RPL35A/RPS4X/RPS28/RPL7A/RPL26/RPS3/RPL13A/RPS18/RPL19/RPS14/RPS21/RPL9/RPS10/RPS12/RPL13/RPS23/RPL38/FAU/RPL11/RPL14/RPS25/RPL21/RPL34/RPS15A/RPL27/RPL31/RPS29/RPL23A/RPS27A/RPL41…
REACTOME_FCGR_ACTIVATION	60	-0.8172	-1.86991	1.7054e-05	0.0023364	0.00199861	3153	tags=15%, list=10%, signal=14%	LYN/YES1/FYN/IGHG1/IGHG4/IGLC2/CD3G/CD247/IGLC3
HALLMARK_MTORC1_SIGNALING	196	0.713011	1.6164	2.21662e-05	0.000184719	0.000116664	2958	tags=41%, list=9%, signal=37%	PPP1R15A/GAPDH/HSPD1/ENO1/HSPE1/DDIT4/IFRD1/LDHA/GLRX/UBE2D3/MAP2K3/NFKBIB/PPIA/NAMPT/HSPA4/TPI1/CACYBP/HSPA5/CXCR4/CTSC/DDX39A/CORO1A/RAB1A/TBK1/SQSTM1/PRDX1/HSPA9/DAPP1/ACTR3/PSMC6/CDKN1A/PSMD14/SLC6A6/PSMD12/ITGB2/SQLE/BHLHE40/PGK1/INSIG1/PSMC2/PSMA3/ASNS/PSMC4/PPA1/ALDOA/IDI1/MTHFD2/ETF1/HMGCS1/SLC7A5/SLC1A5/TXNRD1/SHMT2/NFYC/ACSL3/CALR/ELOVL5/RRM2/PSMA4/CCT6A/P4HA1/RIT1/EDEM1/TOMM40/STIP1/HS…
REACTOME_INTERLEUKIN_1_FAMILY_SIGNALING	136	0.754666	1.64889	3.30195e-05	0.00379961	0.00325027	2307	tags=43%, list=7%, signal=41%	NFKBIA/UBC/MAP3K8/UBB/NFKB2/PELI1/IL1R2/NFKBIB/STAT3/UBE2N/PSMB3/NFKB1/PSMA2/TNIP2/CASP1/PSME2/PSMD7/TBK1/SQSTM1/PSMB6/PSMB7/IL18R1/PSMC3/PSMC6/PSMD14/PSMA7/PSMD12/PSMB1/PSME1/PSMA1/PSMD11/PSMD1/PSMD8/PTPN2/PSMD3/PSMC2/PSMA3/PSMC5/PSMC4/IL1R1/PSMC1/PSMB2/CUL1/TRAF6/PSMA4/PSMD4/TOLLIP/PSMD6/TAB2/PSMB10/RBX1/NKIRAS2/PTPN6/SKP1/PSMD2/MAPK8/PTPN7/UBE2V1/IL1RL1
REACTOME_SIGNALING_BY_INTERLEUKINS	440	0.621444	1.4643	3.60222e-05	0.00379961	0.00325027	2358	tags=32%, list=7%, signal=30%	NFKBIA/HSP90AA1/DUSP4/VIM/JUN/SOD1/BATF/UBC/IL21R/MAP3K8/JUNB/PPP2CA/UBB/NFKB2/PELI1/CDC42/IL1R2/IL2RA/BCL2/IL2RG/CFL1/LCP1/HSPA8/MAP2K3/SOCS1/NFKBIB/MIF/GATA3/PPIA/STAT3/TNFRSF1B/HNRNPDL/UBE2N/PSMB3/NFKB1/CCL22/YWHAZ/TCP1/BCL2L1/CD80/PSMA2/MYC/TNIP2/CD4/CASP1/PSME2/EBI3/PSMD7/ANXA2/IL23A/HNRNPA2B1/TBK1/SQSTM1/RORA/PSMB6/PSMB7/HSPA9/IL18R1/PSMC3/GRB2/IRF4/IL6ST/PSMC6/CDKN1A/PSMD14/BIRC5/PSMA7/PSM…
REACTOME_HSF1_DEPENDENT_TRANSACTIVATION	38	0.897258	1.67535	4.00217e-05	0.00379961	0.00325027	1447	tags=42%, list=4%, signal=40%	HSPA1A/HSP90AA1/HSPB1/HSP90AB1/DNAJB1/UBB/HSPA8/HSPH1/HSPA6/HSPA1B/DNAJB6/MRPL18/DEDD2/PTGES3/CRYAB/HSBP1
REACTOME_MITOTIC_G2_G2_M_PHASES	194	0.709949	1.59365	4.06098e-05	0.00379961	0.00325027	2741	tags=41%, list=8%, signal=38%	HSP90AA1/HSP90AB1/TUBA1B/TUBB4B/PHLDA1/TUBA1A/TUBB/UBC/PPP2CA/TUBA1C/UBB/PSMB3/TUBB2A/PSMA2/PSME2/PSMD7/YWHAE/PSMB6/CCNH/PSMB7/PSMC3/PSMC6/CDKN1A/PSMD14/PSMA7/PSMD12/MAPRE1/PSMB1/PSME1/PPP2R2A/PSMA1/PPP2R1A/PSMD11/PSMD1/PSMD8/TPX2/CENPF/PSMD3/WEE1/PSMC2/PSMA3/PSMC5/PSMC4/PKMYT1/PAFAH1B1/PSMC1/PSMB2/DYNC1I2/CUL1/CLASP1/SSNA1/CSNK1D/MYBL2/PSMA4/PPP1R12A/PSMD4/PSMD6/PPP1CB/PSMB10/RBX1/CEP78/SFI1/CDK…
REACTOME_DEUBIQUITINATION	231	0.688162	1.5695	4.31423e-05	0.00379961	0.00325027	3058	tags=43%, list=9%, signal=39%	ACTB/NFKBIA/TNFAIP3/USP12/UBC/BIRC3/UBB/STAM/ASXL1/JOSD1/TRAF3/VDAC1/GATA3/PSMB3/TNIP1/PSMA2/MYC/TNIP2/PSME2/PSMD7/VCP/PSMB6/RAD23B/PSMB7/PSMC3/PSMC6/PSMD14/CLSPN/PSMA7/PSMD12/PSMB1/PSME1/PSMA1/PSMD11/STAMBPL1/PSMD1/USP47/PSMD8/USP16/FKBP8/PSMD3/PSMC2/PSMA3/PSMC5/JOSD2/PSMC4/ADRM1/SIAH2/HIF1A/OTUB1/PSMC1/USP42/MCRS1/PSMB2/USP22/TRAF2/WDR20/USP10/TRAF6/PSMA4/VDAC2/PSMD4/UBE2D1/PSMD6/MAT2B/PSMB10/R…
REACTOME_MITOTIC_METAPHASE_AND_ANAPHASE	228	0.694227	1.57855	4.68732e-05	0.00385298	0.00329593	3339	tags=51%, list=10%, signal=46%	LMNA/TUBA1B/TUBB4B/TUBA1A/UBC/RAN/PPP2CA/TUBA1C/UBB/PTTG1/CHMP4B/CHMP2B/PSMB3/TUBB2A/PSMA2/UBE2C/PSME2/PSMD7/PSMB6/DYNLL2/PSMB7/PSMC3/BANF1/PSMC6/PSMD14/BIRC5/PSMA7/PSMD12/MAPRE1/PSMB1/PSME1/PPP2R2A/PSMA1/PPP2R1A/PSMD11/LMNB1/PSMD1/SMC3/TMPO/PSMD8/CENPF/PSMD3/PSMC2/SIRT2/PSMA3/PSMC5/PSMC4/B9D2/PAFAH1B1/ANKLE2/CDCA5/AURKB/NDC80/RAD21/ANAPC16/PMF1/SUMO1/PSMC1/ANAPC11/BUB3/PSMB2/DYNC1I2/RANBP2/CHMP2…
REACTOME_CELLULAR_RESPONSE_TO_HEAT_STRESS	100	0.77616	1.65055	5.51594e-05	0.00425072	0.00363617	2528	tags=40%, list=8%, signal=37%	HSPA1A/HSP90AA1/HSPB1/HSP90AB1/DNAJB1/UBB/HSPA8/HSPH1/HSPA6/HSPA4/HSPA1B/HSPA5/DNAJB6/VCP/YWHAE/RAE1/HSPA9/MRPL18/DEDD2/RPA3/HSPA14/PTGES3/MAPKAPK2/NUP50/CRYAB/RANBP2/BAG2/BAG5/NUP54/HSBP1/HIKESHI/NUP62/NUP58/ST13/NUP98/AAAS/DNAJC7/MLST8/DNAJC2/NUP37
HALLMARK_E2F_TARGETS	196	0.701638	1.59062	5.74745e-05	0.000410532	0.000259283	3731	tags=55%, list=11%, signal=49%	TUBB/STMN1/RAN/CKS2/KPNA2/PCNA/MKI67/PTTG1/DUT/TRA2B/PRDX4/EZH2/TK1/DDX39A/MYC/EED/ING3/NME1/RANBP1/SRSF2/MCM7/CDKN1A/TOP2A/BIRC5/MCM6/NUDT21/ATAD2/CDKN2A/SNRPB/LMNB1/MCM5/SMC3/TMPO/CDKN2C/WEE1/NOP56/RPA3/TBRG4/AURKB/RAD21/RBBP7/MTHFD2/ASF1B/POP7/PSIP1/CENPM/USP1/PHF5A/MYBL2/RRM2/PRPS1/GSPT1/DLGAP5/CKS1B/NOLC1/SPC24/CSE1L/XRCC6/CDKN3/POLD2/ORC6/BARD1/BRCA1/UBE2S/MXD3/TP53/CTCF/DNMT1/CNOT9/ILF3/ST…
REACTOME_INTERLEUKIN_1_SIGNALING	100	0.773137	1.64412	6.75792e-05	0.00490148	0.00419284	2028	tags=49%, list=6%, signal=46%	NFKBIA/UBC/MAP3K8/UBB/NFKB2/PELI1/IL1R2/NFKBIB/UBE2N/PSMB3/NFKB1/PSMA2/TNIP2/PSME2/PSMD7/SQSTM1/PSMB6/PSMB7/PSMC3/PSMC6/PSMD14/PSMA7/PSMD12/PSMB1/PSME1/PSMA1/PSMD11/PSMD1/PSMD8/PSMD3/PSMC2/PSMA3/PSMC5/PSMC4/IL1R1/PSMC1/PSMB2/CUL1/TRAF6/PSMA4/PSMD4/TOLLIP/PSMD6/TAB2/PSMB10/RBX1/NKIRAS2/SKP1/PSMD2
REACTOME_ATTENUATION_PHASE	28	0.920141	1.63483	8.72421e-05	0.00560595	0.00479546	981	tags=50%, list=3%, signal=49%	HSPA1A/HSP90AA1/HSPB1/HSP90AB1/DNAJB1/UBB/HSPA8/HSPH1/HSPA6/HSPA1B/DNAJB6/MRPL18/DEDD2/PTGES3
REACTOME_INITIAL_TRIGGERING_OF_COMPLEMENT	68	-0.770973	-1.78468	8.7925e-05	0.00560595	0.00479546	3417	tags=12%, list=10%, signal=11%	C1QB/CFP/C1R/IGHG1/IGHG4/IGLC2/GZMM/IGLC3
REACTOME_EUKARYOTIC_TRANSLATION_INITIATION	118	-0.695232	-1.74388	9.50915e-05	0.00560595	0.00479546	1351	tags=65%, list=4%, signal=63%	EIF3M/RPL24/EIF2B4/RPS26/EIF3G/RPL36A/RPL17/EIF3F/RPS19/RPL8/EIF2S2/RPL39/RPL22/RPL18A/RPL7/RPS27L/RPL12/RPL35/RPS9/RPL23/RPL37/RPS24/RPL18/RPL10/RPS15/RPLP1/RPL36/EIF3K/RPS17/RPL37A/EIF4EBP1/RPS6/RPL32/EIF5B/RPS13/RPL3/RPL29/RPL28/RPS11/RPS3A/UBA52/RPS20/RPL35A/RPS4X/EIF4B/RPS28/RPL7A/RPL26/RPS3/RPL13A/RPS18/RPL19/RPS14/RPS21/RPL9/RPS10/RPS12/RPL13/RPS23/RPL38/FAU/RPL11/RPL14/RPS25/RPL21/RPL34/R…
REACTOME_CLASS_A_1_RHODOPSIN_LIKE_RECEPTORS	281	-0.545936	-1.48688	9.54784e-05	0.00560595	0.00479546	1144	tags=7%, list=3%, signal=7%	CXCL5/GAL/CXCR6/PTGER4/GPR68/PMCH/CXCL3/CCL3L3/PSAP/LPAR6/S1PR4/CXCL1/F2R/CGA/XCL2/CXCL13/CCL3/CXCL8/CCL4/ANXA1/CCL5
REACTOME_HSP90_CHAPERONE_CYCLE_FOR_STEROID_HORMONE_RECEPTORS_SHR_IN_THE_PRESENCE_OF_LIGAND	53	0.842075	1.65159	0.000125733	0.00704675	0.00602795	2233	tags=47%, list=7%, signal=44%	HSPA1A/HSP90AA1/HSP90AB1/TUBA1B/DNAJA1/TUBB4B/TUBA1A/DNAJB1/TUBA1C/HSPA8/TUBB2A/HSPA1B/DYNLL2/DNAJA2/CAPZA2/DCTN5/NR3C1/PTGES3/DYNC1I2/CAPZB/DYNC1LI1/STIP1/DCTN4/ACTR1A/DCTN6
REACTOME_PROGRAMMED_CELL_DEATH	198	0.689072	1.55055	0.000144377	0.00773987	0.00662087	2834	tags=42%, list=9%, signal=39%	PMAIP1/HSP90AA1/LMNA/VIM/CYCS/UBC/BIRC3/IRF1/UBB/PELI1/BCL2/CFLAR/CHMP4B/CHMP2B/STAT3/PSMB3/YWHAZ/BCL2L1/PSMA2/CASP1/PSME2/PSMD7/PPP3CC/YWHAE/FAS/PSMB6/DYNLL2/CDC37/PSMB7/PSMC3/PSMC6/PSMD14/CLSPN/PSMA7/PSMD12/PSMB1/PSME1/PSMA1/CDKN2A/CTNNB1/BAK1/PSMD11/LMNB1/PSMD1/PSMD8/PSMD3/PSMC2/PSMA3/PSMC5/YWHAQ/PSMC4/GZMB/APAF1/PSMC1/TP53BP2/BCL2L11/PSMB2/CHMP2A/TRAF2/C1QBP/CHMP7/PSMA4/PSMD4/PSMD6/PSMB10/TFD…
REACTOME_TNFR2_NON_CANONICAL_NF_KB_PATHWAY	98	0.77259	1.64065	0.000175602	0.00880128	0.00752882	1709	tags=48%, list=5%, signal=46%	TNFRSF4/TNFRSF18/TNFRSF9/UBC/BIRC3/UBB/NFKB2/TRAF3/TNFRSF1B/PSMB3/PSMA2/PSME2/PSMD7/PSMB6/PSMB7/PSMC3/LTA/PSMC6/PSMD14/PSMA7/CD27/PSMD12/PSMB1/PSME1/TNF/PSMA1/CD70/PSMD11/PSMD1/PSMD8/PSMD3/PSMC2/PSMA3/RELB/PSMC5/PSMC4/PSMC1/PSMB2/LTB/CUL1/TRAF2/PSMA4/PSMD4/PSMD6/PSMB10/UBE2M/MAP3K14
REACTOME_THE_ROLE_OF_GTSE1_IN_G2_M_PROGRESSION_AFTER_G2_CHECKPOINT	74	0.805372	1.65942	0.000178452	0.00880128	0.00752882	1601	tags=53%, list=5%, signal=50%	HSP90AA1/HSP90AB1/TUBA1B/TUBB4B/TUBA1A/UBC/TUBA1C/UBB/PSMB3/TUBB2A/PSMA2/PSME2/PSMD7/PSMB6/PSMB7/PSMC3/PSMC6/CDKN1A/PSMD14/PSMA7/PSMD12/MAPRE1/PSMB1/PSME1/PSMA1/PSMD11/PSMD1/PSMD8/PSMD3/PSMC2/PSMA3/PSMC5/PSMC4/PSMC1/PSMB2/PSMA4/PSMD4/PSMD6/PSMB10
REACTOME_CREATION_OF_C4_AND_C2_ACTIVATORS	60	-0.777533	-1.77914	0.000190262	0.00882507	0.00754917	2095	tags=10%, list=6%, signal=9%	C1QB/C1R/IGHG1/IGHG4/IGLC2/IGLC3
REACTOME_MAPK_FAMILY_SIGNALING_CASCADES	314	0.629957	1.4557	0.000195959	0.00882507	0.00754917	2535	tags=25%, list=8%, signal=23%	ACTB/DUSP4/HSPB1/DUSP10/JUN/ACTG1/IQGAP1/UBC/DNAJB1/PPP2CA/UBB/DUSP2/DUSP1/CDC42/IL2RA/IL2RG/CALM1/DUSP5/PSMB3/BCL2L1/CUL3/PSMA2/MYC/PSME2/PSMD7/PSMB6/NRAS/PSMB7/PSMC3/GRB2/IL6ST/PSMC6/PSMD14/PSMA7/PSMD12/PSMB1/PSME1/PSMA1/PPP2R1A/PSMD11/PSMD1/PSMD8/PSMD3/PSMC2/PSMA3/LAMTOR3/PSMC5/AGO2/PSMC4/MAPK6/RANBP9/PHB/RAP1B/PSMC1/PSMB2/RAC1/PSMA4/PSMD4/PSMD6/FLT3LG/PPP1CB/PIK3CA/PSMB10/RBX1/PPP2R5A/RCE1/RA…
REACTOME_RRNA_PROCESSING	199	-0.598094	-1.57798	0.000200407	0.00882507	0.00754917	1351	tags=38%, list=4%, signal=37%	RPL36A/UTP3/RPL17/RPS19/RPL8/RPL39/RPL22/MRM2/MT-RNR2/RPL18A/THUMPD1/RPL7/NOL9/EXOSC10/NHP2/HEATR1/RPS27L/RPL12/RPL35/RPS9/RPL23/RPL37/RPS24/RPL18/RPL10/RPS15/RPLP1/RPL36/RPS17/RPL37A/RPS6/IMP3/RPL32/RPS13/RPL3/RPL29/RPL28/RPS11/RPS3A/UBA52/RPS20/RPL35A/RPS4X/RPS28/RPL7A/RPL26/RPS3/RPL13A/RPS18/RPL19/RPS14/RPS21/RPL9/RPS10/RPS12/RPL13/MTERF4/RPS23/RPL38/FAU/RPL11/RPL14/RPS25/RPL21/RPL34/RPS15A/RP…
REACTOME_RHO_GTPASE_EFFECTORS	255	0.660969	1.51495	0.00022981	0.00977088	0.00835824	3469	tags=38%, list=11%, signal=34%	ACTB/TUBA1B/ACTG1/TUBB4B/TUBA1A/PFN1/IQGAP1/PPP2CA/RAC2/TUBA1C/MYL6/CDC42/CFL1/CALM1/ARPC1B/TUBB2A/YWHAZ/FMNL1/KIF5B/YWHAE/DYNLL2/ACTR3/GRB2/BIRC5/MAPRE1/ARPC2/RHOG/CTNNB1/PPP2R1A/ARPC4/CENPF/FLNA/CYBA/YWHAQ/RHOC/B9D2/PRC1/PAFAH1B1/AURKB/NDC80/PMF1/BUB3/NCF2/DYNC1I2/RANBP2/CENPM/CLASP1/SKA2/RAC1/CENPN/PPP1R12A/ZWINT/DYNC1LI1/PPP1CB/SPC24/CENPU/CYFIP2/PPP2R5A/RHOB/YWHAH/CTNNA1/PRKCB/CENPH/NUP98/IT…
REACTOME_COMPLEMENT_CASCADE	100	-0.687894	-1.67987	0.000249588	0.010128	0.0086637	3492	tags=10%, list=11%, signal=9%	C5AR1/C1QB/CFP/CD55/C1R/IGHG1/IGHG4/IGLC2/GZMM/IGLC3
REACTOME_PROCESSING_OF_CAPPED_INTRON_CONTAINING_PRE_MRNA	239	0.651802	1.48896	0.000254637	0.010128	0.0086637	2558	tags=46%, list=8%, signal=43%	SRSF7/SRSF3/HNRNPM/EIF4A3/HSPA8/BUD31/TRA2B/WDR33/RBM8A/SNRPE/DDX39A/HNRNPA2B1/YBX1/EIF4E/RAE1/SRSF2/BCAS2/SRSF10/WTAP/NUDT21/CWC25/SNRPB/SF3A2/POLR2L/HNRNPH1/NXT1/PAPOLA/SNRPA1/HNRNPU/WBP11/FIP1L1/PTBP1/GCFC2/DHX9/DHX15/SRSF4/RBM22/PRCC/RNPS1/LSM4/SF3B6/PRPF40A/CDC5L/PPIL4/RBMX/NUP50/HNRNPK/TFIP11/SF3B1/POLR2K/SNRPD1/SNRPG/PRPF6/SRSF6/RANBP2/PUF60/FUS/PHF5A/POLR2H/SNRPC/CTNNBL1/HNRNPA3/HNRNPL/PR…
REACTOME_HSF1_ACTIVATION	31	0.895262	1.62628	0.000269843	0.0103974	0.00889416	981	tags=52%, list=3%, signal=50%	HSPA1A/HSP90AA1/HSPB1/HSP90AB1/DNAJB1/UBB/HSPH1/HSPA6/HSPA1B/DNAJB6/VCP/YWHAE/MRPL18/DEDD2/RPA3/PTGES3
REACTOME_HEDGEHOG_OFF_STATE	109	0.742853	1.59334	0.000303121	0.0113257	0.00968827	2028	tags=38%, list=6%, signal=35%	TUBA1B/TUBB4B/TUBA1A/UBC/TUBA1C/UBB/PSMB3/TUBB2A/PSMA2/PSME2/PSMD7/PSMB6/PSMB7/PSMC3/PSMC6/PSMD14/PSMA7/PSMD12/PSMB1/PSME1/PSMA1/PSMD11/PSMD1/PSMD8/PSMD3/PSMC2/PSMA3/PSMC5/PSMC4/PRKAR1B/CSNK1A1/PSMC1/PSMB2/CUL1/PSMA4/PSMD4/PSMD6/PSMB10/RBX1/SKP1/PSMD2
HALLMARK_INTERFERON_ALPHA_RESPONSE	95	-0.703477	-1.70238	0.000319791	0.0019987	0.00126233	1523	tags=53%, list=5%, signal=50%	MVB12A/PNPT1/TAP1/CNP/TRIM21/DDX60/PSMB8/RTP4/HELZ2/HERC6/IRF2/NMI/IFIT2/LPAR6/LAP3/DHX58/UBE2L6/USP18/OGFR/NUB1/CMPK2/RSAD2/ADAR/B2M/SAMD9/SP110/NCOA7/EPSTI1/OASL/IFIT3/TRIM14/IRF7/PARP9/HLA-C/STAT2/CASP8/EIF2AK2/IFITM1/IFI35/PSMB9/PLSCR1/MX1/OAS1/PARP14/SAMD9L/IFI44L/IFI44/LY6E/ISG20/ISG15
REACTOME_SEPARATION_OF_SISTER_CHROMATIDS	183	0.6864	1.54036	0.00032234	0.0116896	0.00999951	2926	tags=49%, list=9%, signal=45%	TUBA1B/TUBB4B/TUBA1A/UBC/PPP2CA/TUBA1C/UBB/PTTG1/PSMB3/TUBB2A/PSMA2/UBE2C/PSME2/PSMD7/PSMB6/DYNLL2/PSMB7/PSMC3/PSMC6/PSMD14/BIRC5/PSMA7/PSMD12/MAPRE1/PSMB1/PSME1/PSMA1/PPP2R1A/PSMD11/PSMD1/SMC3/PSMD8/CENPF/PSMD3/PSMC2/PSMA3/PSMC5/PSMC4/B9D2/PAFAH1B1/CDCA5/AURKB/NDC80/RAD21/ANAPC16/PMF1/PSMC1/ANAPC11/BUB3/PSMB2/DYNC1I2/RANBP2/CENPM/CLASP1/SKA2/PSMA4/CENPN/PSMD4/UBE2D1/PSMD6/ZWINT/DYNC1LI1/SPC24/PS…
KEGG_PATHOGENIC_ESCHERICHIA_COLI_INFECTION	53	0.827567	1.62974	0.000330025	0.015568	0.0140718	947	tags=34%, list=3%, signal=33%	ACTB/TUBA1B/ACTG1/TUBB4B/TUBA1A/TUBB/TUBA1C/CDC42/ARPC1B/TUBB2A/YWHAZ/ARPC2/NCL/EZR/CTNNB1/ARPC4/YWHAQ/KRT18
KEGG_SPLICEOSOME	126	0.726121	1.59304	0.000338435	0.015568	0.0140718	2825	tags=56%, list=9%, signal=52%	HSPA1A/SRSF7/SRSF3/HNRNPM/EIF4A3/HSPA8/BUD31/TRA2B/HSPA6/RBM8A/HSPA1B/SNRPE/SRSF2/BCAS2/SRSF10/TRA2A/SNRPB/SF3A2/SNRPA1/HNRNPU/WBP11/DHX15/SRSF4/RBM22/LSM4/SF3B6/PRPF40A/CDC5L/RBMX/HNRNPK/SF3B1/SNRPD1/SNRPG/PRPF6/SRSF6/PUF60/PHF5A/SNRPC/CTNNBL1/HNRNPA3/PRPF3/CWC15/PRPF38B/RBM17/SNW1/MAGOH/SNU13/HNRNPC/LSM2/LSM3/CRNKL1/LSM7/PRPF8/RBM25/SRSF5/SF3A1/ALYREF/SF3B4/PPIL1/U2SURP/PRPF38A/HNRNPA1/SMNDC1/P…
REACTOME_GAP_JUNCTION_TRAFFICKING_AND_REGULATION	44	0.846074	1.62089	0.000391081	0.0137772	0.0117853	1042	tags=18%, list=3%, signal=18%	ACTB/TUBA1B/ACTG1/TUBB4B/TUBA1A/TUBA1C/TUBB2A/CLTA
REACTOME_AUTOPHAGY	143	0.70272	1.54204	0.000419545	0.0143694	0.0122919	2716	tags=40%, list=8%, signal=37%	HSP90AA1/VIM/HSP90AB1/TUBA1B/TUBB4B/TUBA1A/UBC/TUBA1C/UBB/RHEB/CHMP4B/HSPA8/VDAC1/CHMP2B/UBE2N/TUBB2A/MAP1LC3B/PLIN2/GABARAPL1/ATG3/VCP/SQSTM1/UBAP1/DYNLL2/MAP1LC3A/LAMTOR3/PARK7/ATG101/TOMM22/MTMR14/EPAS1/DYNC1I2/CHMP2A/CHMP7/TOMM5/ATG16L1/ATG12/DYNC1LI1/VPS37B/ATG5/ATG4D/PRKAB1/RRAGA/ATG14/TOMM40/PRKAG1/TOMM20/NBR1/AMBRA1/UBE2V1/MLST8/ULK1/MTERF3/DYNLL1/PRKAG2/CSNK2A1/TUBA3D
REACTOME_UB_SPECIFIC_PROCESSING_PROTEASES	158	0.691473	1.52667	0.000452774	0.0150884	0.012907	3317	tags=48%, list=10%, signal=43%	NFKBIA/USP12/UBC/BIRC3/UBB/VDAC1/GATA3/PSMB3/PSMA2/MYC/PSME2/PSMD7/PSMB6/PSMB7/PSMC3/PSMC6/PSMD14/CLSPN/PSMA7/PSMD12/PSMB1/PSME1/PSMA1/PSMD11/PSMD1/USP47/PSMD8/USP16/FKBP8/PSMD3/PSMC2/PSMA3/PSMC5/PSMC4/ADRM1/SIAH2/HIF1A/OTUB1/PSMC1/USP42/PSMB2/USP22/TRAF2/WDR20/USP10/TRAF6/PSMA4/VDAC2/PSMD4/PSMD6/MAT2B/PSMB10/RUVBL1/MUL1/RCE1/TAF9B/USP9X/TOMM20/PSMD2/POLB/TP53/MDM2/PSMB5/PTEN/CDC20/CCP110/CCNA2/U…
REACTOME_GAP_JUNCTION_ASSEMBLY	31	0.886387	1.61015	0.000492067	0.0159663	0.0136579	250	tags=16%, list=1%, signal=16%	TUBA1B/TUBB4B/TUBA1A/TUBA1C/TUBB2A
REACTOME_CELLULAR_RESPONSE_TO_CHEMICAL_STRESS	155	0.694457	1.53341	0.000510864	0.0161511	0.0138161	2631	tags=45%, list=8%, signal=41%	SOD1/CYCS/PRDX2/UBC/BACH1/UBB/TXN/NDUFA4/PRDX5/STAT3/PSMB3/ATOX1/CUL3/PSMA2/COX7B/PSME2/PSMD7/NFE2L2/COX6C/PSMB6/PRDX1/PSMB7/COX6A1/PSMC3/PSMC6/PSMD14/PSMA7/PSMD12/PSMB1/PSME1/ABCC1/COX20/PSMA1/PSMD11/PSMD1/PSMD8/PSMD3/PSMC2/CYBA/HMOX1/PSMA3/PSMC5/PSMC4/COX19/TXNRD1/PSMC1/NCF2/PSMB2/COX8A/CUL1/PSMA4/PSMD4/COX5B/PSMD6/PSMB10/RBX1/COX6B1/BLVRB/HDAC3/SKP1/PSMD2/NCOR2/SCO2/MED1/PSMB5/COX5A/SCO1/CSNK2…
REACTOME_CELL_CYCLE_CHECKPOINTS	248	0.640728	1.46624	0.000596084	0.0183743	0.0157178	3802	tags=52%, list=12%, signal=46%	UBC/PPP2CA/UBB/UBE2N/PSMB3/YWHAZ/PSMA2/UBE2C/PSME2/PSMD7/YWHAE/PSMB6/DYNLL2/PSMB7/MCM7/PSMC3/PHF20/PSMC6/CDKN1A/PSMD14/BIRC5/CLSPN/MCM6/PSMA7/PSMD12/MAPRE1/PSMB1/PSME1/PSMA1/CDKN2A/PPP2R1A/PSMD11/MCM5/PSMD1/PSMD8/CENPF/PSMD3/WEE1/PSMC2/RPA3/PSMA3/PSMC5/YWHAQ/PSMC4/B9D2/PKMYT1/PAFAH1B1/AURKB/RBBP8/NDC80/ANAPC16/PMF1/SUMO1/PSMC1/ANAPC11/BUB3/DBF4/PSMB2/DYNC1I2/RANBP2/CENPM/CLASP1/SKA2/PSMA4/CENPN/P…
REACTOME_SIGNALING_BY_THE_B_CELL_RECEPTOR_BCR	155	0.689103	1.52158	0.000656466	0.019742	0.0168878	2028	tags=34%, list=6%, signal=32%	NFKBIA/REL/UBC/UBB/NFKBIB/CALM1/PPIA/PSMB3/NFKB1/PSMA2/PSME2/PSMD7/NFKBIE/PSMB6/NRAS/PSMB7/DAPP1/PSMC3/GRB2/PSMC6/PSMD14/PSMA7/PSMD12/PSMB1/PSME1/CD79B/PSMA1/PSMD11/PSMD1/PSMD8/CD79A/MALT1/PSMD3/PSMC2/FKBP1A/PSMA3/PSMC5/SH3KBP1/PSMC4/PSMC1/PSMB2/CUL1/VAV1/PSMA4/PSMD4/PSMD6/PSMB10/BCL10/STIM1/PRKCB/PTPN6/SKP1/PSMD2
REACTOME_REGULATION_OF_HSF1_MEDIATED_HEAT_SHOCK_RESPONSE	81	0.764011	1.59235	0.000680253	0.0199703	0.017083	2528	tags=41%, list=8%, signal=38%	HSPA1A/HSPB1/DNAJB1/UBB/HSPA8/HSPH1/HSPA6/HSPA4/HSPA1B/HSPA5/DNAJB6/YWHAE/RAE1/HSPA9/MRPL18/DEDD2/RPA3/HSPA14/MAPKAPK2/NUP50/RANBP2/BAG2/BAG5/NUP54/HIKESHI/NUP62/NUP58/ST13/NUP98/AAAS/DNAJC7/DNAJC2/NUP37
REACTOME_MITOTIC_G1_PHASE_AND_G1_S_TRANSITION	148	0.705736	1.55689	0.000713446	0.0204576	0.0174999	2988	tags=51%, list=9%, signal=47%	UBC/PPP2CA/UBB/PCNA/CCND2/GMNN/PSMB3/PSMA2/TK1/CDK6/MYC/PSME2/PSMD7/PSMB6/CCNH/PSMB7/MCM7/PSMC3/TYMS/PSMC6/CDKN1A/PSMD14/TOP2A/MCM6/PSMA7/PSMD12/PSMB1/PSME1/PPP2R2A/PSMA1/CDKN2A/PPP2R1A/PSMD11/MCM5/PSMD1/PSMD8/CDKN2C/PSMD3/WEE1/PSMC2/RPA3/PSMA3/PSMC5/PSMC4/CDT1/PSMC1/DBF4/PSMB2/CUL1/MYBL2/RRM2/PSMA4/PRIM1/PSMD4/PSMD6/CKS1B/PSMB10/CDC6/TFDP1/ORC6/CCND1/SKP1/PSMD2/MNAT1/CDC45/ORC2/AKT2/PSMB5/CCNA2/…
REACTOME_PEPTIDE_LIGAND_BINDING_RECEPTORS	170	-0.588498	-1.52603	0.000745709	0.0208968	0.0178756	1144	tags=9%, list=3%, signal=9%	CXCL5/GAL/CXCR6/PMCH/CXCL3/CCL3L3/PSAP/CXCL1/F2R/XCL2/CXCL13/CCL3/CXCL8/CCL4/ANXA1/CCL5
REACTOME_METABOLISM_OF_AMINO_ACIDS_AND_DERIVATIVES	353	-0.489355	-1.36397	0.000852777	0.0225022	0.0192489	1770	tags=25%, list=5%, signal=24%	EEF1E1/MRI1/RIDA/CSAD/RPS26/MTR/GCSH/PSME4/SERINC5/RPL36A/RPL17/APIP/RPS19/RPL8/PSMA5/RPL39/PYCR2/ALDH9A1/RPL22/RPL18A/GLUL/RPL7/GCDH/PHYKPL/RPS27L/PSMB8/RPL12/RPL35/RPS9/RPL23/OGDH/RPL37/RPS24/RPL18/RPL10/RPS15/RPLP1/RPL36/PPM1K/RPS17/AUH/RPL37A/RPS6/RPL32/RPS13/NMRAL1/RPL3/RPL29/RPL28/RPS11/SRM/RPS3A/UBA52/RPS20/RPL35A/RPS4X/RPS28/RPL7A/RPL26/RPS3/RPL13A/RPS18/RPL19/RPS14/RPS21/RPL9/RPS10/RPS12…
REACTOME_METABOLISM_OF_POLYAMINES	57	0.798692	1.57763	0.000867943	0.0225022	0.0192489	1644	tags=61%, list=5%, signal=58%	SMS/PSMB3/SAT1/PSMA2/PSME2/PSMD7/PSMB6/PSMB7/PSMC3/PSMC6/ODC1/PSMD14/PSMA7/PSMD12/PSMB1/PSME1/PSMA1/PSMD11/PSMD1/PSMD8/PSMD3/PSMC2/PSMA3/PSMC5/PSMC4/AMD1/AZIN1/PSMC1/PSMB2/OAZ1/PSMA4/PSMD4/PSMD6/PSMB10/NQO1
REACTOME_RHO_GTPASES_ACTIVATE_IQGAPS	29	0.891306	1.59437	0.000882687	0.0225022	0.0192489	639	tags=38%, list=2%, signal=37%	ACTB/TUBA1B/ACTG1/TUBB4B/TUBA1A/IQGAP1/TUBA1C/CDC42/CALM1/TUBB2A/CTNNB1
REACTOME_GPCR_LIGAND_BINDING	388	-0.476605	-1.34133	0.000887224	0.0225022	0.0192489	1144	tags=5%, list=3%, signal=5%	CXCL5/GAL/CXCR6/PTGER4/GPR68/PMCH/CXCL3/CCL3L3/PSAP/LPAR6/S1PR4/CXCL1/F2R/CGA/XCL2/CXCL13/CCL3/CXCL8/CCL4/ANXA1/CCL5
REACTOME_INFLUENZA_INFECTION	154	-0.612433	-1.58041	0.000894248	0.0225022	0.0192489	1442	tags=49%, list=4%, signal=47%	NUP214/RPL36A/RPL17/RPS19/RPL8/RPL39/POM121C/RPL22/RPL18A/RPL7/RPS27L/RPL12/RPL35/POLR2I/RPS9/RPL23/RPL37/NUP107/RPS24/RPL18/PARP1/RPL10/RPS15/DNAJC3/RPLP1/RPL36/RPS17/RPL37A/RPS6/RPL32/RPS13/RPL3/RPL29/RPL28/RPS11/RPS3A/UBA52/RPS20/RPL35A/RPS4X/RPS28/RPL7A/RPL26/RPS3/RPL13A/RPS18/RPL19/RPS14/RPS21/RPL9/RPS10/RPS12/RPL13/RPS23/RPL38/FAU/RPL11/RPL14/RPS25/RPL21/RPL34/RPS15A/RPL27/RPL31/RPS29/RPL23…
REACTOME_FACTORS_INVOLVED_IN_MEGAKARYOCYTE_DEVELOPMENT_AND_PLATELET_PRODUCTION	138	0.689284	1.50744	0.000950969	0.0234509	0.0200604	3191	tags=24%, list=10%, signal=22%	ACTB/TUBA1B/TUBB4B/TUBA1A/IRF1/TUBA1C/CDC42/JMJD1C/GATA3/TUBB2A/EHD1/KIF5B/MAFG/RAB5A/WEE1/CAPZA2/PRKAR1B/KIF20B/RAC1/CAPZB/KIF23/TP53/RBSN/HMG20B/DOCK2/TUBA3D/MICAL1/KIF2C/CDK5/KIF13B/HDAC2/KIFC1/KIF22
REACTOME_AUF1_HNRNP_D0_BINDS_AND_DESTABILIZES_MRNA	53	0.802538	1.57404	0.000981825	0.0235004	0.0201028	1601	tags=62%, list=5%, signal=59%	HSPA1A/HSPB1/UBC/UBB/HSPA8/PSMB3/PSMA2/PSME2/PSMD7/PSMB6/PSMB7/PSMC3/PSMC6/PSMD14/PSMA7/PSMD12/PSMB1/PSME1/PSMA1/PSMD11/PSMD1/PSMD8/PSMD3/PSMC2/PSMA3/PSMC5/PSMC4/PSMC1/PSMB2/PSMA4/PSMD4/PSMD6/PSMB10
REACTOME_REGULATION_OF_MRNA_STABILITY_BY_PROTEINS_THAT_BIND_AU_RICH_ELEMENTS	85	0.751463	1.56864	0.00100848	0.0235004	0.0201028	1601	tags=46%, list=5%, signal=44%	HSPA1A/HSPB1/UBC/UBB/ZFP36/HSPA8/PSMB3/YWHAZ/PSMA2/PSME2/PSMD7/PSMB6/PSMB7/PSMC3/PSMC6/PSMD14/PSMA7/PSMD12/PSMB1/PSME1/PSMA1/PSMD11/PSMD1/PSMD8/PSMD3/PSMC2/PSMA3/PSMC5/PSMC4/EXOSC1/ZFP36L1/MAPKAPK2/PSMC1/PSMB2/PSMA4/PSMD4/EXOSC3/PSMD6/PSMB10
REACTOME_INTERACTION_BETWEEN_L1_AND_ANKYRINS	30	0.869055	1.56615	0.0010244	0.0235004	0.0201028	27	tags=7%, list=0%, signal=7%	ACTB/ACTG1
REACTOME_TRANSLATION	275	-0.516851	-1.40857	0.00102921	0.0235004	0.0201028	1902	tags=39%, list=6%, signal=37%	EIF3M/RPL24/EIF2B4/EEF1E1/MRPL51/EEF1A1/MRPL10/RPS26/MRPL2/GFM1/EIF3G/MRPL46/MRPL13/MRPS16/RPL36A/GSPT2/RPL17/MRPS12/MRPL43/EIF3F/SEC11A/RPS19/RPL8/EIF2S2/RPL39/SSR3/RPL22/MT-RNR2/SSR1/RPL18A/SRP72/RPL7/TRAM1/RPS27L/SRP54/RPL12/RPL35/MRPS11/RPS9/GADD45GIP1/RPL23/DAP3/MRPL57/RPL37/RPS24/RPL18/RPL10/SEC61A1/RPS15/SPCS1/RPLP1/RPL36/MTIF3/SSR4/EIF3K/RPS17/RPL37A/EIF4EBP1/RPS6/RPL32/EIF5B/MRPL9/RPS13/…
REACTOME_SIGNALING_BY_HEDGEHOG	146	0.687202	1.51326	0.00106435	0.0238607	0.020411	1661	tags=29%, list=5%, signal=27%	TUBA1B/TUBB4B/TUBA1A/UBC/TUBA1C/UBB/PSMB3/TUBB2A/CUL3/PSMA2/PSME2/PSMD7/VCP/PSMB6/PSMB7/PSMC3/PSMC6/PSMD14/PSMA7/PSMD12/PSMB1/PSME1/PSMA1/CDC73/PSMD11/PSMD1/PSMD8/PSMD3/PSMC2/PSMA3/PSMC5/PSMC4/PRKAR1B/CSNK1A1/PSMC1/PSMB2/CUL1/PSMA4/PSMD4/PSMD6/PSMB10/RBX1
REACTOME_APOPTOSIS	169	0.673843	1.50157	0.00109593	0.0241301	0.0206414	2834	tags=42%, list=9%, signal=39%	PMAIP1/LMNA/VIM/CYCS/UBC/UBB/BCL2/CFLAR/STAT3/PSMB3/YWHAZ/BCL2L1/PSMA2/PSME2/PSMD7/PPP3CC/YWHAE/FAS/PSMB6/DYNLL2/PSMB7/PSMC3/PSMC6/PSMD14/CLSPN/PSMA7/PSMD12/PSMB1/PSME1/PSMA1/CDKN2A/CTNNB1/BAK1/PSMD11/LMNB1/PSMD1/PSMD8/PSMD3/PSMC2/PSMA3/PSMC5/YWHAQ/PSMC4/GZMB/APAF1/PSMC1/TP53BP2/BCL2L11/PSMB2/TRAF2/C1QBP/PSMA4/PSMD4/PSMD6/PSMB10/TFDP1/YWHAH/TICAM1/PSMD2/TP53/DFFA/MAPK8/AKT2/YWHAG/DYNLL1/TNFRSF10B…
HALLMARK_OXIDATIVE_PHOSPHORYLATION	185	0.660063	1.49309	0.00109773	0.00609852	0.0038517	3439	tags=50%, list=10%, signal=45%	CYCS/LDHA/NDUFA4/SLC25A3/VDAC1/ATP1B1/SLC25A5/NDUFA6/ISCA1/COX7B/GOT2/NDUFS3/COX17/COX6C/HSPA9/COX6A1/NDUFC2/GRPEL1/NDUFA1/MDH2/MRPS22/UQCRFS1/MRPS30/COX7A2/HADHA/ACADVL/TIMM17A/NDUFB7/ALAS1/TCIRG1/DLD/NDUFA9/ETFB/TIMM13/NDUFA2/TOMM22/HSD17B10/COX8A/UQCRH/AFG3L2/NDUFV2/HTRA2/ATP6V0B/ATP6V1H/CYC1/VDAC2/TIMM10/ECHS1/HCCS/COX5B/UQCRQ/MPC1/SLC25A4/SUCLA2/NDUFB2/COX6B1/TIMM50/GPX4/SUPV3L1/NDUFA3/MDH1/…
REACTOME_MRNA_SPLICING	187	0.681639	1.53027	0.00114894	0.0245544	0.0210044	2558	tags=51%, list=8%, signal=47%	SRSF7/SRSF3/HNRNPM/EIF4A3/HSPA8/BUD31/TRA2B/WDR33/RBM8A/SNRPE/HNRNPA2B1/YBX1/SRSF2/BCAS2/SRSF10/NUDT21/CWC25/SNRPB/SF3A2/POLR2L/HNRNPH1/PAPOLA/SNRPA1/HNRNPU/WBP11/FIP1L1/PTBP1/GCFC2/DHX9/DHX15/SRSF4/RBM22/PRCC/RNPS1/LSM4/SF3B6/PRPF40A/CDC5L/PPIL4/RBMX/HNRNPK/TFIP11/SF3B1/POLR2K/SNRPD1/SNRPG/PRPF6/SRSF6/PUF60/FUS/PHF5A/POLR2H/SNRPC/CTNNBL1/HNRNPA3/HNRNPL/PRPF3/CWC15/POLR2C/WBP4/RBM17/SNW1/MAGOH/SN…
REACTOME_IMMUNOREGULATORY_INTERACTIONS_BETWEEN_A_LYMPHOID_AND_A_NON_LYMPHOID_CELL	175	-0.581917	-1.50816	0.00115503	0.0245544	0.0210044	2644	tags=18%, list=8%, signal=16%	TYROBP/MICA/CRTAM/CD200R1/HLA-G/COL1A2/CD226/HLA-F/CD40LG/KLRG1/ITGB7/SH2D1A/COL1A1/CD40/CD99/SLAMF7/HLA-B/IGLC2/CD3G/JAML/KLRD1/B2M/CLEC2B/HLA-A/CD247/HLA-C/CD8B/IFITM1/IGLC3/CD8A/KLRB1
REACTOME_DOWNSTREAM_SIGNALING_EVENTS_OF_B_CELL_RECEPTOR_BCR	79	0.752423	1.56542	0.00124239	0.0255925	0.0218924	2028	tags=57%, list=6%, signal=54%	NFKBIA/REL/UBC/UBB/NFKBIB/CALM1/PPIA/PSMB3/NFKB1/PSMA2/PSME2/PSMD7/NFKBIE/PSMB6/NRAS/PSMB7/PSMC3/PSMC6/PSMD14/PSMA7/PSMD12/PSMB1/PSME1/PSMA1/PSMD11/PSMD1/PSMD8/MALT1/PSMD3/PSMC2/FKBP1A/PSMA3/PSMC5/PSMC4/PSMC1/PSMB2/CUL1/PSMA4/PSMD4/PSMD6/PSMB10/BCL10/PRKCB/SKP1/PSMD2
REACTOME_PROTEIN_FOLDING	96	0.739507	1.56096	0.00124538	0.0255925	0.0218924	2764	tags=35%, list=8%, signal=33%	ACTB/TUBA1B/TUBB4B/TUBA1A/TUBA1C/CCT4/STAT3/TUBB2A/GNG2/CCT2/TCP1/PFDN2/FBXL3/GNA15/TBCB/NOP56/VBP1/CCT5/PFDN4/CCT3/CCT6A/TBCC/GNB1/HDAC3/TP53/GNG5/GNG8/CCT7/CSNK2A1/FBXO6/FBXW2/GNB2/TUBA3D/USP11
REACTOME_SCAVENGING_OF_HEME_FROM_PLASMA	59	-0.732376	-1.67349	0.00134588	0.0272044	0.0232713	2585	tags=8%, list=8%, signal=8%	IGHA1/JCHAIN/APOL1/IGLC2/IGLC3
REACTOME_RHO_GTPASES_ACTIVATE_FORMINS	133	0.684288	1.49377	0.0016783	0.0333766	0.0285511	2926	tags=41%, list=9%, signal=37%	ACTB/TUBA1B/ACTG1/TUBB4B/TUBA1A/PFN1/PPP2CA/TUBA1C/CDC42/TUBB2A/FMNL1/DYNLL2/BIRC5/MAPRE1/PPP2R1A/CENPF/RHOC/B9D2/PAFAH1B1/AURKB/NDC80/PMF1/BUB3/DYNC1I2/RANBP2/CENPM/CLASP1/SKA2/RAC1/CENPN/ZWINT/DYNC1LI1/SPC24/CENPU/PPP2R5A/RHOB/CENPH/NUP98/ITGB1/CENPL/DVL2/CENPC/SGO1/DSN1/DYNLL1/SGO2/NUP37/BUB1B/CDC20/TUBA3D/DIAPH1/KIF2C/PPP2R5D/INCENP
REACTOME_TRANSCRIPTIONAL_REGULATION_BY_TP53	356	0.586056	1.36479	0.00171859	0.0336353	0.0287725	3133	tags=34%, list=10%, signal=31%	PMAIP1/GADD45A/JUN/JMY/CYCS/PRDX2/UBC/DDIT4/PPP2CA/CRADD/UBB/PCNA/RHEB/TXN/NDUFA4/PRDX5/PRDM1/NPM1/YWHAZ/COX7B/CASP1/RGCC/COX6C/YWHAE/FAS/CCNH/PRDX1/COX6A1/PHF20/CDKN1A/BIRC5/COX20/CDKN2A/PPP2R1A/POLR2L/FOS/TPX2/GTF2H5/RPA3/LAMTOR3/AGO2/CNOT1/YWHAQ/COX19/RABGGTB/BANP/HIPK1/AURKB/RBBP8/APAF1/RBBP7/POLR2K/TXNRD1/TP53BP2/PLK3/BCL6/COX8A/GLS/POLR2H/TRIAP1/POLR2C/COX5B/CNOT11/SESN2/PRR5/TFDP1/CCNT2/TA…
REACTOME_ROLE_OF_PHOSPHOLIPIDS_IN_PHAGOCYTOSIS	73	-0.686122	-1.60825	0.00175375	0.0336934	0.0288222	2072	tags=12%, list=6%, signal=12%	ITPR2/PLA2G6/IGHG1/PIK3R1/IGHG4/IGLC2/CD3G/CD247/IGLC3
REACTOME_ORC1_REMOVAL_FROM_CHROMATIN	69	0.753898	1.52972	0.00177622	0.0336934	0.0288222	2242	tags=59%, list=7%, signal=55%	UBC/UBB/PSMB3/PSMA2/PSME2/PSMD7/PSMB6/PSMB7/MCM7/PSMC3/PSMC6/PSMD14/MCM6/PSMA7/PSMD12/PSMB1/PSME1/PSMA1/PSMD11/MCM5/PSMD1/PSMD8/PSMD3/PSMC2/PSMA3/PSMC5/PSMC4/CDT1/PSMC1/PSMB2/CUL1/PSMA4/PSMD4/PSMD6/PSMB10/CDC6/RBX1/ORC6/SKP1/PSMD2/ORC2
REACTOME_APC_C_MEDIATED_DEGRADATION_OF_CELL_CYCLE_PROTEINS	86	0.730091	1.52465	0.00194286	0.0362961	0.0310485	2908	tags=59%, list=9%, signal=54%	UBC/UBB/PTTG1/PSMB3/PSMA2/UBE2C/PSME2/PSMD7/PSMB6/PSMB7/PSMC3/PSMC6/PSMD14/PSMA7/PSMD12/PSMB1/PSME1/PSMA1/PSMD11/PSMD1/PSMD8/PSMD3/PSMC2/PSMA3/PSMC5/PSMC4/AURKB/ANAPC16/PSMC1/ANAPC11/BUB3/PSMB2/CUL1/PSMA4/PSMD4/UBE2D1/PSMD6/PSMB10/UBE2S/SKP1/ANAPC7/PSMD2/CDC23/PSMB5/BUB1B/CDC20/CCNA2/FBXO5/ANAPC15/PSME3/CDK1
HALLMARK_UV_RESPONSE_UP	154	0.67377	1.4957	0.00194388	0.00971939	0.00613856	3333	tags=36%, list=10%, signal=32%	NFKBIA/DNAJA1/DNAJB1/JUNB/IRF1/EIF5/BTG3/PPP1R2/BTG1/FOSB/SQSTM1/PSMC3/GRPEL1/IL6ST/DDX21/MRPL23/BAK1/TMBIM6/FOS/HNRNPU/NR4A1/HMOX1/AGO2/ASNS/ALAS1/AMD1/CDC5L/ALDOA/CEBPG/BCL2L11/ICAM1/GLS/POLR2H/PRPF3/GCH1/SLC25A4/RHOB/NUP58/PPIF/FEN1/STIP1/AQP3/CYB5R1/BSG/EPCAM/GRINA/GGH/STK25/BTG2/SIGMAR1/CHRNA5/FKBP4/TFRC/EIF2S3/CCNE1
REACTOME_NEUTROPHIL_DEGRANULATION	463	0.570608	1.34954	0.00207731	0.0376435	0.0322011	3453	tags=31%, list=11%, signal=28%	PKM/HSPA1A/HSP90AA1/HSP90AB1/TUBB4B/TUBB/IQGAP1/DDX3X/PGAM1/HSPA8/MIF/PPIA/TNFRSF1B/PRDX4/HSPA6/NFKB1/CCT2/HSPA1B/CTSC/PSMA2/PTPRJ/PSMD7/ANXA2/VCP/NRAS/B4GALT1/PSMB7/NEU1/PSMC3/NDUFC2/SELL/RAB14/PSMD14/PSMD12/PSMB1/CTSA/ITGB2/RHOG/PSMD11/CD58/ADGRE5/PSMD1/FABP5/ILF2/PSMD3/CNN2/PSMC2/CD177/ACTR1B/CYBA/LAMTOR3/CAP1/GLB1/TMC6/PSEN1/TCIRG1/HPSE/ALDOA/CD53/CTSZ/APAF1/RAP1B/KCMF1/SLPI/VAPA/ITGAV/SURF4/…
REACTOME_MAPK6_MAPK4_SIGNALING	86	0.729271	1.52294	0.00208949	0.0376435	0.0322011	1601	tags=44%, list=5%, signal=42%	HSPB1/JUN/UBC/DNAJB1/UBB/CDC42/PSMB3/PSMA2/MYC/PSME2/PSMD7/PSMB6/PSMB7/PSMC3/PSMC6/PSMD14/PSMA7/PSMD12/PSMB1/PSME1/PSMA1/PSMD11/PSMD1/PSMD8/PSMD3/PSMC2/PSMA3/PSMC5/AGO2/PSMC4/MAPK6/PSMC1/PSMB2/RAC1/PSMA4/PSMD4/PSMD6/PSMB10
REACTOME_DISEASES_OF_SIGNAL_TRANSDUCTION_BY_GROWTH_FACTOR_RECEPTORS_AND_SECOND_MESSENGERS	423	0.577802	1.35928	0.00210657	0.0376435	0.0322011	3381	tags=31%, list=10%, signal=28%	ACTB/HSP90AA1/LMNA/DUSP10/ACTG1/ICOS/IQGAP1/UBC/JUNB/PPP2CA/RAC2/UBB/CALM1/STAT3/PSMB3/NPM1/CD28/BCL2L1/CD80/HDAC7/PSMA2/MYC/KIF5B/PSME2/PSMD7/VCP/SQSTM1/TPM4/PSMB6/NRAS/CDC37/PSMB7/PSMC3/GRB2/PSMC6/CDKN1A/PSMD14/PSMA7/PSMD12/PSMB1/PSME1/RHOG/PSMA1/CTNNB1/PPP2R1A/PSMD11/POLR2L/PSMD1/PSMD8/FIP1L1/PSMD3/PSMC2/FKBP1A/NR4A1/PSMA3/STAT5A/FGFR1OP2/PSMC5/PIM1/PSMC4/TPM3/PSEN1/PHB/CSNK1A1/RAP1B/POLR2K/TF…
REACTOME_COOPERATION_OF_PREFOLDIN_AND_TRIC_CCT_IN_ACTIN_AND_TUBULIN_FOLDING	31	0.863091	1.56784	0.0022199	0.0391019	0.0334487	1471	tags=48%, list=4%, signal=46%	ACTB/TUBA1B/TUBB4B/TUBA1A/TUBA1C/CCT4/TUBB2A/CCT2/TCP1/PFDN2/VBP1/CCT5/PFDN4/CCT3/CCT6A
REACTOME_SIGNALING_BY_NUCLEAR_RECEPTORS	229	0.612661	1.39526	0.00234429	0.0407114	0.0348255	3265	tags=28%, list=10%, signal=25%	HSP90AA1/HSPB1/HSP90AB1/JUN/MYLIP/KPNA2/BCL2/JUND/CALM1/GATA3/GNG2/GNAI3/MYC/CHD1/FOSB/NRAS/RUNX1/POLR2L/PPID/FOS/SMC3/FABP5/NRIP1/AGO2/DLD/PTGES3/RAD21/POLR2K/RARA/POLR2H/CXXC5/NR1H2/TLE3/POLR2C/APOE/PIK3CA/GNB1/CCND1/HDAC3/PDK3/KDM3A/POLR2E/NCOR2/GNG5/STAG1/GNG8/KDM4B/MED1/TNRC6A/PDHA1/AKT2/POLR2J/GNB2/ABCG1/CAV2/POLR2A/NCOA1/SREBF1/CRABP2/KAT2B/NCOA3/NR1H3/FKBP4/SPHK1
REACTOME_S_PHASE	160	0.664555	1.47404	0.00241929	0.0414303	0.0354405	2844	tags=48%, list=9%, signal=44%	UBC/UBB/PCNA/PSMB3/PSMA2/MYC/UBE2C/PSME2/PSMD7/PSMB6/CCNH/PSMB7/MCM7/PSMC3/PSMC6/CDKN1A/PSMD14/MCM6/PSMA7/PSMD12/PSMB1/PSME1/PSMA1/PSMD11/MCM5/PSMD1/SMC3/PSMD8/PSMD3/WEE1/PSMC2/RPA3/PSMA3/PSMC5/PSMC4/CDCA5/RAD21/ANAPC16/CDT1/PSMC1/ANAPC11/PSMB2/CUL1/PSMA4/PRIM1/PSMD4/UBE2D1/PSMD6/CKS1B/PSMB10/CDC6/RBX1/TFDP1/POLD2/ORC6/GINS2/CCND1/UBE2S/WAPL/SKP1/ANAPC7/PSMD2/FEN1/MNAT1/CDC45/STAG1/ORC2/AKT2/CDC2…
REACTOME_CROSS_PRESENTATION_OF_SOLUBLE_EXOGENOUS_ANTIGENS_ENDOSOMES	48	0.797935	1.54541	0.00246126	0.0415717	0.0355614	1601	tags=58%, list=5%, signal=56%	PSMB3/PSMA2/PSME2/PSMD7/PSMB6/PSMB7/PSMC3/PSMC6/PSMD14/PSMA7/PSMD12/PSMB1/PSME1/PSMA1/PSMD11/PSMD1/PSMD8/PSMD3/PSMC2/PSMA3/PSMC5/PSMC4/PSMC1/PSMB2/PSMA4/PSMD4/PSMD6/PSMB10
REACTOME_DECTIN_1_MEDIATED_NONCANONICAL_NF_KB_SIGNALING	60	0.777398	1.54365	0.00249526	0.0415765	0.0355655	2028	tags=63%, list=6%, signal=60%	UBC/UBB/NFKB2/PSMB3/CCL22/PSMA2/PSME2/PSMD7/PSMB6/PSMB7/PSMC3/PSMC6/PSMD14/PSMA7/PSMD12/PSMB1/PSME1/PSMA1/PSMD11/PSMD1/PSMD8/PSMD3/PSMC2/PSMA3/RELB/PSMC5/PSMC4/PSMC1/PSMB2/CUL1/PSMA4/PSMD4/PSMD6/PSMB10/UBE2M/MAP3K14/SKP1/PSMD2
REACTOME_TRANSLOCATION_OF_SLC2A4_GLUT4_TO_THE_PLASMA_MEMBRANE	68	0.749226	1.52028	0.00257262	0.0419294	0.0358674	2847	tags=43%, list=9%, signal=39%	ACTB/TUBA1B/ACTG1/TUBB4B/TUBA1A/TUBA1C/CALM1/TUBB2A/YWHAZ/RAB11A/YWHAE/RAB14/TBC1D4/YWHAQ/RAC1/EXOC1/RAB10/EXOC2/YWHAH/PRKAB1/PRKAG1/EXOC5/EXOC3/AKT2/YWHAG/PRKAG2/MYO5A/TUBA3D/TBC1D1
REACTOME_NUCLEAR_ENVELOPE_NE_REASSEMBLY	73	0.752648	1.54669	0.00258446	0.0419294	0.0358674	2143	tags=34%, list=7%, signal=32%	LMNA/TUBA1B/TUBB4B/TUBA1A/RAN/PPP2CA/TUBA1C/CHMP4B/CHMP2B/TUBB2A/BANF1/PPP2R2A/PPP2R1A/LMNB1/TMPO/SIRT2/ANKLE2/SUMO1/CHMP2A/CHMP7/NUP54/NUP62/NUP58/NUP98/VRK1
REACTOME_ADHERENS_JUNCTIONS_INTERACTIONS	30	0.848075	1.52834	0.00265141	0.042457	0.0363187	2235	tags=17%, list=7%, signal=16%	ACTB/ACTG1/CTNNB1/CTNNA1/CADM1
REACTOME_RHO_GTPASE_CYCLE	441	0.56548	1.3319	0.00273965	0.0430009	0.036784	2990	tags=23%, list=9%, signal=22%	ACTB/HSP90AA1/VIM/HSP90AB1/TUBA1B/ACTG1/IQGAP1/HSPE1/RAC2/RHOH/STAM/CDC42/WHAMM/EFHD2/TRA2B/CCT2/FMNL1/CUL3/COPS2/NDUFS3/TAGAP/VCP/RBBP6/TPM4/AKAP13/CDC37/VAV3/GRB2/IL32/RHOG/HINT2/LMNB1/TMPO/PAK4/CYBA/RHOC/TPM3/GNA13/ANKLE2/RBMX/PREX1/SLC1A5/RND1/ARFGAP2/SHMT2/NCF2/NSFL1C/RAC1/C1QBP/VAV1/TMOD3/RRAS2/MCAM/EMC3/CAPZB/DDRGK1/ARHGDIB/CCT6A/RHOF/TOR1AIP1/HNRNPC/PIK3CA/CYFIP2/FNBP1/TIAM1/RHOB/ARHGAP25…
REACTOME_DNA_REPLICATION	129	0.681798	1.48693	0.00277183	0.0430009	0.036784	2844	tags=50%, list=9%, signal=45%	UBC/UBB/PCNA/GMNN/PSMB3/PSMA2/UBE2C/PSME2/PSMD7/PSMB6/PSMB7/MCM7/PSMC3/PSMC6/PSMD14/MCM6/PSMA7/PSMD12/PSMB1/PSME1/PSMA1/PSMD11/MCM5/PSMD1/PSMD8/PSMD3/PSMC2/RPA3/PSMA3/PSMC5/PSMC4/ANAPC16/CDT1/PSMC1/ANAPC11/DBF4/PSMB2/CUL1/PSMA4/PRIM1/PSMD4/UBE2D1/PSMD6/PSMB10/CDC6/RBX1/POLD2/ORC6/GINS2/UBE2S/SKP1/ANAPC7/PSMD2/FEN1/CDC45/ORC2/CDC23/PSMB5/CCNA2/E2F1/POLE/ANAPC15/PSME3/POLA2
REACTOME_GLUCOSE_METABOLISM	85	0.728778	1.52128	0.00279	0.0430009	0.036784	3304	tags=38%, list=10%, signal=34%	PKM/GAPDH/ENO1/PPP2CA/PGAM1/TPI1/BPGM/GOT2/RAE1/PGM2L1/MDH2/PPP2R1A/PGK1/ALDOA/NUP50/PFKP/RANBP2/NUP54/NUP62/NUP58/MDH1/SLC25A1/NUP98/AAAS/GOT1/NUP37/GNPDA2/GPI/PPP2R5D/SLC37A1/SLC25A13/SEH1L
REACTOME_FCERI_MEDIATED_NF_KB_ACTIVATION	125	0.691427	1.4995	0.00285069	0.0433938	0.03712	2376	tags=34%, list=7%, signal=32%	NFKBIA/UBC/UBB/UBE2N/PSMB3/NFKB1/PSMA2/PSME2/PSMD7/PSMB6/PSMB7/PSMC3/PSMC6/PSMD14/PSMA7/PSMD12/PSMB1/PSME1/PSMA1/PSMD11/PSMD1/PSMD8/MALT1/PSMD3/PSMC2/PSMA3/PSMC5/PSMC4/PSMC1/PSMB2/CUL1/TRAF6/PSMA4/PSMD4/UBE2D1/PSMD6/TAB2/PSMB10/BCL10/SKP1/PSMD2/UBE2V1/UBE2D2
REACTOME_RUNX1_REGULATES_TRANSCRIPTION_OF_GENES_INVOLVED_IN_DIFFERENTIATION_OF_HSCS	68	0.745087	1.51188	0.00308204	0.0452519	0.0387095	2096	tags=51%, list=6%, signal=48%	UBC/UBB/GATA3/PSMB3/PSMA2/PSME2/PSMD7/PSMB6/CCNH/PSMB7/PSMC3/PSMC6/PSMD14/PSMA7/PSMD12/PSMB1/PSME1/RUNX1/PSMA1/PSMD11/PSMD1/PSMD8/PSMD3/PSMC2/PSMA3/PSMC5/PSMC4/PSMC1/PSMB2/PSMA4/PSMD4/PSMD6/PSMB10/PSMD2/MNAT1
REACTOME_RHOBTB_GTPASE_CYCLE	35	0.840259	1.54351	0.00309101	0.0452519	0.0387095	2261	tags=51%, list=7%, signal=48%	HSP90AA1/VIM/HSP90AB1/ACTG1/TRA2B/CCT2/CUL3/COPS2/RBBP6/CDC37/RBMX/TMOD3/CCT6A/HNRNPC/COPS4/SRRM1/MSI2/CCT7
REACTOME_G2_M_CHECKPOINTS	128	0.677737	1.47726	0.00310573	0.0452519	0.0387095	3381	tags=50%, list=10%, signal=45%	UBC/UBB/UBE2N/PSMB3/YWHAZ/PSMA2/PSME2/PSMD7/YWHAE/PSMB6/PSMB7/MCM7/PSMC3/PSMC6/PSMD14/CLSPN/MCM6/PSMA7/PSMD12/PSMB1/PSME1/PSMA1/PSMD11/MCM5/PSMD1/PSMD8/PSMD3/WEE1/PSMC2/RPA3/PSMA3/PSMC5/YWHAQ/PSMC4/PKMYT1/RBBP8/SUMO1/PSMC1/DBF4/PSMB2/PSMA4/PSMD4/PSMD6/PSMB10/CDC6/ORC6/BARD1/BRCA1/YWHAH/PSMD2/TP53/CDC45/ORC2/YWHAG/PSMB5/CHEK1/UIMC1/PSME3/CDK1/HUS1/PSMF1/GTSE1/PSMA6/YWHAB
REACTOME_SELECTIVE_AUTOPHAGY	75	0.757398	1.5627	0.00311955	0.0452519	0.0387095	2716	tags=51%, list=8%, signal=47%	HSP90AA1/VIM/TUBA1B/TUBB4B/TUBA1A/UBC/TUBA1C/UBB/HSPA8/VDAC1/UBE2N/TUBB2A/MAP1LC3B/PLIN2/VCP/SQSTM1/DYNLL2/MAP1LC3A/PARK7/TOMM22/EPAS1/DYNC1I2/TOMM5/ATG12/DYNC1LI1/ATG5/PRKAB1/TOMM40/PRKAG1/TOMM20/NBR1/UBE2V1/ULK1/MTERF3/DYNLL1/PRKAG2/CSNK2A1/TUBA3D
REACTOME_SWITCHING_OF_ORIGINS_TO_A_POST_REPLICATIVE_STATE	89	0.723393	1.5182	0.00321941	0.045513	0.0389329	2834	tags=58%, list=9%, signal=54%	UBC/UBB/PSMB3/PSMA2/UBE2C/PSME2/PSMD7/PSMB6/PSMB7/MCM7/PSMC3/PSMC6/PSMD14/MCM6/PSMA7/PSMD12/PSMB1/PSME1/PSMA1/PSMD11/MCM5/PSMD1/PSMD8/PSMD3/PSMC2/PSMA3/PSMC5/PSMC4/ANAPC16/CDT1/PSMC1/ANAPC11/PSMB2/CUL1/PSMA4/PSMD4/UBE2D1/PSMD6/PSMB10/CDC6/RBX1/ORC6/UBE2S/SKP1/ANAPC7/PSMD2/ORC2/CDC23/PSMB5/CCNA2/ANAPC15/PSME3
REACTOME_SYNTHESIS_OF_DNA	118	0.694996	1.5008	0.00324	0.045513	0.0389329	2844	tags=52%, list=9%, signal=47%	UBC/UBB/PCNA/PSMB3/PSMA2/UBE2C/PSME2/PSMD7/PSMB6/PSMB7/MCM7/PSMC3/PSMC6/PSMD14/MCM6/PSMA7/PSMD12/PSMB1/PSME1/PSMA1/PSMD11/MCM5/PSMD1/PSMD8/PSMD3/PSMC2/RPA3/PSMA3/PSMC5/PSMC4/ANAPC16/CDT1/PSMC1/ANAPC11/PSMB2/CUL1/PSMA4/PRIM1/PSMD4/UBE2D1/PSMD6/PSMB10/CDC6/RBX1/POLD2/ORC6/GINS2/UBE2S/SKP1/ANAPC7/PSMD2/FEN1/CDC45/ORC2/CDC23/PSMB5/CCNA2/POLE/ANAPC15/PSME3/POLA2
REACTOME_CYTOPROTECTION_BY_HMOX1	121	0.692015	1.4935	0.00324829	0.045513	0.0389329	2622	tags=49%, list=8%, signal=45%	CYCS/UBC/BACH1/UBB/NDUFA4/STAT3/PSMB3/CUL3/PSMA2/COX7B/PSME2/PSMD7/NFE2L2/COX6C/PSMB6/PSMB7/COX6A1/PSMC3/PSMC6/PSMD14/PSMA7/PSMD12/PSMB1/PSME1/ABCC1/COX20/PSMA1/PSMD11/PSMD1/PSMD8/PSMD3/PSMC2/HMOX1/PSMA3/PSMC5/PSMC4/COX19/PSMC1/PSMB2/COX8A/CUL1/PSMA4/PSMD4/COX5B/PSMD6/PSMB10/RBX1/COX6B1/BLVRB/HDAC3/SKP1/PSMD2/NCOR2/SCO2/MED1/PSMB5/COX5A/SCO1/CSNK2A1
REACTOME_DEGRADATION_OF_BETA_CATENIN_BY_THE_DESTRUCTION_COMPLEX	82	0.725512	1.51436	0.00338707	0.0469243	0.0401401	2028	tags=51%, list=6%, signal=48%	UBC/PPP2CA/UBB/PSMB3/PSMA2/MYC/PSME2/PSMD7/PSMB6/PSMB7/PSMC3/PSMC6/PSMD14/PSMA7/PSMD12/PSMB1/PSME1/PSMA1/CTNNB1/PPP2R1A/PSMD11/PSMD1/PSMD8/PSMD3/PSMC2/PSMA3/PSMC5/PSMC4/CSNK1A1/PSMC1/PSMB2/CUL1/PSMA4/TLE3/PSMD4/TLE4/PSMD6/PSMB10/RBX1/PPP2R5A/SKP1/PSMD2
REACTOME_CLEC7A_DECTIN_1_SIGNALING	98	0.721474	1.5321	0.00349162	0.0470717	0.0402662	2028	tags=48%, list=6%, signal=45%	NFKBIA/UBC/UBB/NFKB2/CALM1/UBE2N/PSMB3/NFKB1/CCL22/PSMA2/PSME2/PSMD7/PSMB6/PSMB7/PSMC3/PSMC6/PSMD14/PSMA7/PSMD12/PSMB1/PSME1/PSMA1/PSMD11/PSMD1/PSMD8/MALT1/PSMD3/PSMC2/PSMA3/RELB/PSMC5/PSMC4/PSMC1/PSMB2/CUL1/TRAF6/PSMA4/PSMD4/UBE2D1/PSMD6/TAB2/PSMB10/UBE2M/BCL10/MAP3K14/SKP1/PSMD2
REACTOME_ESTROGEN_DEPENDENT_GENE_EXPRESSION	90	0.732959	1.53872	0.00349616	0.0470717	0.0402662	3346	tags=40%, list=10%, signal=36%	HSP90AA1/HSP90AB1/JUN/KPNA2/BCL2/JUND/GATA3/MYC/CHD1/FOSB/RUNX1/POLR2L/FOS/SMC3/NRIP1/AGO2/PTGES3/RAD21/POLR2K/POLR2H/CXXC5/TLE3/POLR2C/CCND1/POLR2E/STAG1/KDM4B/MED1/TNRC6A/POLR2J/POLR2A/NCOA1/KAT2B/NCOA3/FKBP4/CREBBP
REACTOME_CELLULAR_RESPONSE_TO_HYPOXIA	71	0.748861	1.53592	0.00353313	0.0470717	0.0402662	1661	tags=52%, list=5%, signal=50%	UBC/UBB/UBE2D3/PSMB3/PSMA2/PSME2/PSMD7/PSMB6/PSMB7/PSMC3/PSMC6/PSMD14/PSMA7/PSMD12/PSMB1/PSME1/PSMA1/PSMD11/EGLN1/PSMD1/PSMD8/PSMD3/PSMC2/PSMA3/PSMC5/PSMC4/HIF1A/PSMC1/EPAS1/PSMB2/PSMA4/PSMD4/UBE2D1/PSMD6/CUL2/PSMB10/RBX1
REACTOME_NEGATIVE_REGULATION_OF_NOTCH4_SIGNALING	53	0.77581	1.52162	0.00359846	0.0470717	0.0402662	2028	tags=66%, list=6%, signal=62%	UBC/UBB/PSMB3/YWHAZ/PSMA2/PSME2/PSMD7/PSMB6/PSMB7/PSMC3/PSMC6/PSMD14/PSMA7/PSMD12/PSMB1/PSME1/PSMA1/PSMD11/PSMD1/PSMD8/PSMD3/PSMC2/PSMA3/PSMC5/PSMC4/PSMC1/PSMB2/CUL1/PSMA4/PSMD4/PSMD6/PSMB10/RBX1/SKP1/PSMD2
REACTOME_APC_C_CDH1_MEDIATED_DEGRADATION_OF_CDC20_AND_OTHER_APC_C_CDH1_TARGETED_PROTEINS_IN_LATE_MITOSIS_EARLY_G1	72	0.730837	1.49885	0.00361751	0.0470717	0.0402662	2834	tags=61%, list=9%, signal=56%	UBC/UBB/PTTG1/PSMB3/PSMA2/UBE2C/PSME2/PSMD7/PSMB6/PSMB7/PSMC3/PSMC6/PSMD14/PSMA7/PSMD12/PSMB1/PSME1/PSMA1/PSMD11/PSMD1/PSMD8/PSMD3/PSMC2/PSMA3/PSMC5/PSMC4/AURKB/ANAPC16/PSMC1/ANAPC11/PSMB2/PSMA4/PSMD4/UBE2D1/PSMD6/PSMB10/UBE2S/ANAPC7/PSMD2/CDC23/PSMB5/CDC20/ANAPC15/PSME3
REACTOME_REGULATION_OF_EXPRESSION_OF_SLITS_AND_ROBOS	166	-0.541508	-1.39817	0.00365123	0.0470717	0.0402662	1351	tags=43%, list=4%, signal=42%	PSME4/RPL36A/GSPT2/RPL17/RPS19/RPL8/ZSWIM8/PSMA5/RPL39/RPL22/RPL18A/RPL7/RPS27L/PSMB8/RPL12/RPL35/RPS9/RPL23/RPL37/RPS24/RPL18/RPL10/RPS15/RPLP1/RPL36/RPS17/RPL37A/RPS6/RPL32/RPS13/RPL3/RPL29/RPL28/RPS11/RPS3A/UBA52/RPS20/RPL35A/RPS4X/RPS28/RPL7A/RPL26/RPS3/RPL13A/RPS18/RPL19/RPS14/RPS21/RPL9/RPS10/RPS12/RPL13/RPS23/RPL38/FAU/RPL11/RPL14/RPS25/RPL21/RPL34/RPS15A/RPL27/RPL31/RPS29/RPL23A/RPS27A/RP…
REACTOME_GENE_AND_PROTEIN_EXPRESSION_BY_JAK_STAT_SIGNALING_AFTER_INTERLEUKIN_12_STIMULATION	37	0.82582	1.53902	0.00366495	0.0470717	0.0402662	1011	tags=51%, list=3%, signal=50%	SOD1/CDC42/CFL1/LCP1/MIF/PPIA/HNRNPDL/TCP1/PSME2/ANXA2/HNRNPA2B1/HSPA9/LMNB1/SNRPA1/ARF1/CNN2/STAT4/RAP1B/RPLP0
HALLMARK_KRAS_SIGNALING_UP	197	0.619909	1.40642	0.00435576	0.018149	0.0114625	1198	tags=14%, list=4%, signal=13%	PPP1R15A/TNFAIP3/ID2/USP12/BIRC3/TRIB1/CCND2/GLRX/IL2RG/LCP1/TOR1AIP2/TNFRSF1B/PRDM1/TRAF1/WDR33/GADD45G/CXCR4/TRIB2/BPGM/ITGB2/ETS1/PRELID3B/CCSER2/KCNN4/AMMECR1/SLPI/YRDC
HALLMARK_GLYCOLYSIS	197	0.609907	1.38372	0.00767706	0.0295272	0.0186487	3296	tags=28%, list=10%, signal=25%	PKM/ENO1/SOD1/STMN1/DDIT4/LDHA/GLRX/TXN/PGAM1/MIF/PPIA/TPI1/HSPA5/CXCR4/GOT2/ZNF292/ARPP19/B4GALT1/MDH2/PGK1/PSMC4/ALDOA/DLD/PFKP/ECD/GUSB/PRPS1/B3GAT1/SAP30/P4HA1/IER3/CD44/MDH1/PDK3/FAM162A/CHST2/GOT1/ALDH7A1/PAM/NASP/CYB5A/GNE/IRS2/GCLC/NDUFV3/FUT8/ANKZF1/CDK1/BPNT1/CTH/CENPA/FKBP4/SLC25A13/LHPP/COG2
HALLMARK_ADIPOGENESIS	193	0.621403	1.40737	0.0107379	0.0383495	0.0242207	4215	tags=38%, list=13%, signal=34%	GADD45A/SOD1/PIM3/UBC/ARL4A/TOB1/PLIN2/COX7B/UBQLN1/NDUFS3/G3BP2/COX6A1/GRPEL1/TANK/MDH2/RIOK3/CDKN2C/STAT5A/NDUFB7/TKT/ALDOA/DLD/ETFB/SLC1A5/BCL6/COX8A/CYC1/ATP1B3/CHCHD10/ECHS1/UQCRQ/APOE/SLC5A6/RMDN3/PEMT/GPX4/POR/SLC25A1/NDUFAB1/GHITM/SDHB/PPP1R15B/APLP2/UQCR11/FAH/ACAA2/ELMOD3/DNAJC15/YWHAG/HADH/ACO2/BCL2L13/EPHX2/ATL2/ARAF/CS/SSPN/CHUK/UQCRC1/DNAJB9/CD302/HIBCH/AIFM1/PHYH/IMMT/UCK1/CAT/MRPL…

## Sheet: GSE154600's macrophages
Extended data 3. GSEA results of GSE154600's B, GSE165897's Tregs, GSE154600's macrophages, GSE165897's macrophages.
Annotation: GSEA results based on Macrophages_C5 vs. Others DE results. Related to Fig.5, Fig. S7.
Description	setSize	enrichmentScore	NES	pvalue	p.adjust	qvalues	rank	leading_edge	core_enrichment
GOBP_ANTIGEN_PROCESSING_AND_PRESENTATION_OF_EXOGENOUS_PEPTIDE_ANTIGEN_VIA_MHC_CLASS_II	15	0.788759	2.6382	2.31127e-08	6.70268e-06	5.52271e-06	67	tags=87%, list=19%, signal=74%	HLA-DPA1/HLA-DQA1/HLA-DPB1/HLA-DRB1/CD74/HLA-DRA/HLA-DMB/HLA-DRB5/HLA-DMA/LGMN/CTSS/HLA-DQB1/HLA-DQA2
GOBP_ANTIGEN_PROCESSING_AND_PRESENTATION_OF_PEPTIDE_OR_POLYSACCHARIDE_ANTIGEN_VIA_MHC_CLASS_II	15	0.788759	2.6382	2.31127e-08	6.70268e-06	5.52271e-06	67	tags=87%, list=19%, signal=74%	HLA-DPA1/HLA-DQA1/HLA-DPB1/HLA-DRB1/CD74/HLA-DRA/HLA-DMB/HLA-DRB5/HLA-DMA/LGMN/CTSS/HLA-DQB1/HLA-DQA2
KEGG_ANTIGEN_PROCESSING_AND_PRESENTATION	19	0.753745	2.7318	3.38471e-08	7.10788e-07	2.13771e-07	85	tags=89%, list=24%, signal=72%	HLA-DPA1/HLA-DQA1/HLA-DPB1/HLA-DRB1/CD74/HLA-DRA/HLA-DMB/HLA-DRB5/HLA-DMA/LGMN/CTSS/HLA-DQB1/HLA-DQA2/HLA-A/HLA-B/HLA-C/HLA-E
GOBP_B_CELL_MEDIATED_IMMUNITY	23	0.710788	2.74848	4.15497e-08	8.03293e-06	6.61879e-06	91	tags=83%, list=25%, signal=66%	C1QB/HLA-DPA1/C1QC/C1QA/HLA-DQA1/HLA-DPB1/HLA-DRB1/CD74/HLA-DRA/HLA-DMB/HLA-DRB5/HLA-DMA/HLA-DQB1/SERPING1/HLA-DQA2/FCGR1A/HLA-E/FCGR3A/C2
GOBP_LYMPHOCYTE_MEDIATED_IMMUNITY	31	0.636332	2.67179	1.1326e-07	1.64227e-05	1.35316e-05	91	tags=71%, list=25%, signal=58%	C1QB/HLA-DPA1/C1QC/C1QA/HLA-DQA1/HLA-DPB1/HLA-DRB1/CD74/HLA-DRA/HLA-DMB/CTSC/HLA-DRB5/HLA-DMA/HLA-DQB1/SERPING1/HLA-DQA2/FCGR1A/HLA-A/HLA-B/HLA-E/FCGR3A/C2
GOBP_ADAPTIVE_IMMUNE_RESPONSE_BASED_ON_SOMATIC_RECOMBINATION_OF_IMMUNE_RECEPTORS_BUILT_FROM_IMMUNOGLOBULIN_SUPERFAMILY_DOMAINS	34	0.617724	2.68286	1.68705e-07	1.94009e-05	1.59855e-05	91	tags=68%, list=25%, signal=56%	C1QB/HLA-DPA1/C1QC/C1QA/HLA-DQA1/HLA-DPB1/HLA-DRB1/CD74/HLA-DRA/HLA-DMB/CTSC/HLA-DRB5/HLA-DMA/HLA-DQB1/SERPING1/HLA-DQA2/TNFSF13B/FCGR1A/HLA-A/HLA-B/HLA-E/FCGR3A/C2
KEGG_SYSTEMIC_LUPUS_ERYTHEMATOSUS	20	0.717932	2.66086	1.82004e-07	1.91104e-06	5.74749e-07	91	tags=85%, list=25%, signal=67%	C1QB/HLA-DPA1/C1QC/C1QA/HLA-DQA1/HLA-DPB1/HLA-DRB1/HLA-DRA/HLA-DMB/HLA-DRB5/HLA-DMA/HLA-DQB1/HLA-DQA2/FCGR1A/FCGR2A/FCGR3A/C2
GOBP_REGULATION_OF_IMMUNE_SYSTEM_PROCESS	97	0.450769	2.43679	2.00699e-07	1.94009e-05	1.59855e-05	95	tags=47%, list=26%, signal=48%	C1QB/CCL3/HLA-DPA1/C1QC/C1QA/HLA-DQA1/TMEM176B/FOS/HLA-DPB1/HLA-DRB1/APOE/CD74/HLA-DRA/HLA-DMB/CTSC/CD14/CCL4/HLA-DRB5/HLA-DMA/TMEM176A/CFD/LGMN/VSIG4/CXCL8/CTSS/HLA-DQB1/SERPING1/FGL2/A2M/ZFP36/LY96/DUSP1/C3AR1/HLA-DQA2/TNFSF13B/FCGR1A/MAFB/HLA-A/CXCL12/HLA-B/HLA-E/FCGR2A/FCGR3A/C2/IGF1/CSF1R
GOBP_ANTIGEN_PROCESSING_AND_PRESENTATION_OF_EXOGENOUS_ANTIGEN	17	0.745449	2.61363	3.93488e-07	2.85279e-05	2.35057e-05	85	tags=88%, list=24%, signal=71%	HLA-DPA1/HLA-DQA1/HLA-DPB1/HLA-DRB1/CD74/HLA-DRA/HLA-DMB/HLA-DRB5/HLA-DMA/LGMN/CTSS/HLA-DQB1/HLA-DQA2/HLA-A/HLA-E
GOBP_ANTIGEN_PROCESSING_AND_PRESENTATION_OF_EXOGENOUS_PEPTIDE_ANTIGEN	17	0.745449	2.61363	3.93488e-07	2.85279e-05	2.35057e-05	85	tags=88%, list=24%, signal=71%	HLA-DPA1/HLA-DQA1/HLA-DPB1/HLA-DRB1/CD74/HLA-DRA/HLA-DMB/HLA-DRB5/HLA-DMA/LGMN/CTSS/HLA-DQB1/HLA-DQA2/HLA-A/HLA-E
GOBP_ANTIGEN_PROCESSING_AND_PRESENTATION_OF_PEPTIDE_ANTIGEN	20	0.711841	2.62831	5.17949e-07	3.33789e-05	2.75028e-05	85	tags=85%, list=24%, signal=69%	HLA-DPA1/HLA-DQA1/HLA-DPB1/HLA-DRB1/CD74/HLA-DRA/HLA-DMB/HLA-DRB5/HLA-DMA/LGMN/CTSS/HLA-DQB1/HLA-DQA2/HLA-A/HLA-B/HLA-C/HLA-E
REACTOME_MHC_CLASS_II_ANTIGEN_PRESENTATION	18	0.716144	2.51545	7.36657e-07	3.60962e-05	2.1712e-05	67	tags=78%, list=19%, signal=67%	HLA-DPA1/HLA-DQA1/HLA-DPB1/HLA-DRB1/CD74/HLA-DRA/HLA-DMB/CTSC/HLA-DRB5/HLA-DMA/LGMN/CTSS/HLA-DQB1/HLA-DQA2
GOBP_ADAPTIVE_IMMUNE_RESPONSE	42	0.559158	2.52406	1.91486e-06	0.000100965	8.31911e-05	91	tags=60%, list=25%, signal=50%	C1QB/HLA-DPA1/C1QC/C1QA/HLA-DQA1/HLA-DPB1/HLA-DRB1/CD74/HLA-DRA/HLA-DMB/CTSC/HLA-DRB5/HLA-DMA/CTSS/HLA-DQB1/SERPING1/HLA-DQA2/TNFSF13B/FCGR1A/HLA-A/HLA-B/HLA-C/HLA-E/FCGR3A/C2
KEGG_ALLOGRAFT_REJECTION	16	0.735374	2.57006	2.03651e-06	7.1278e-06	2.1437e-06	85	tags=88%, list=24%, signal=70%	HLA-DPA1/HLA-DQA1/HLA-DPB1/HLA-DRB1/HLA-DRA/HLA-DMB/HLA-DRB5/HLA-DMA/HLA-DQB1/HLA-DQA2/HLA-A/HLA-B/HLA-C/HLA-E
KEGG_AUTOIMMUNE_THYROID_DISEASE	16	0.735374	2.57006	2.03651e-06	7.1278e-06	2.1437e-06	85	tags=88%, list=24%, signal=70%	HLA-DPA1/HLA-DQA1/HLA-DPB1/HLA-DRB1/HLA-DRA/HLA-DMB/HLA-DRB5/HLA-DMA/HLA-DQB1/HLA-DQA2/HLA-A/HLA-B/HLA-C/HLA-E
KEGG_GRAFT_VERSUS_HOST_DISEASE	16	0.735374	2.57006	2.03651e-06	7.1278e-06	2.1437e-06	85	tags=88%, list=24%, signal=70%	HLA-DPA1/HLA-DQA1/HLA-DPB1/HLA-DRB1/HLA-DRA/HLA-DMB/HLA-DRB5/HLA-DMA/HLA-DQB1/HLA-DQA2/HLA-A/HLA-B/HLA-C/HLA-E
KEGG_TYPE_I_DIABETES_MELLITUS	16	0.735374	2.57006	2.03651e-06	7.1278e-06	2.1437e-06	85	tags=88%, list=24%, signal=70%	HLA-DPA1/HLA-DQA1/HLA-DPB1/HLA-DRB1/HLA-DRA/HLA-DMB/HLA-DRB5/HLA-DMA/HLA-DQB1/HLA-DQA2/HLA-A/HLA-B/HLA-C/HLA-E
REACTOME_INTERFERON_GAMMA_SIGNALING	15	0.728094	2.42567	3.20749e-06	7.85835e-05	4.72683e-05	85	tags=87%, list=24%, signal=69%	HLA-DPA1/HLA-DQA1/HLA-DPB1/HLA-DRB1/HLA-DRA/HLA-DRB5/HLA-DQB1/HLA-DQA2/FCGR1A/HLA-A/HLA-B/HLA-C/HLA-E
HALLMARK_GLYCOLYSIS	17	-0.69777	-2.53691	3.74346e-06	7.11257e-05	4.33453e-05	108	tags=94%, list=30%, signal=69%	PPIA/VEGFA/CDK1/SLC16A3/FAM162A/DDIT4/MIF/ERO1A/PGAM1/HK2/VCAN/TPI1/PKM/PGK1/ENO1/LDHA
KEGG_INTESTINAL_IMMUNE_NETWORK_FOR_IGA_PRODUCTION	14	0.739891	2.43352	5.24828e-06	1.40291e-05	4.21928e-06	80	tags=86%, list=22%, signal=69%	HLA-DPA1/HLA-DQA1/HLA-DPB1/HLA-DRB1/HLA-DRA/HLA-DMB/HLA-DRB5/HLA-DMA/HLA-DQB1/HLA-DQA2/TNFSF13B/CXCL12
KEGG_ASTHMA	11	0.800437	2.43169	5.34442e-06	1.40291e-05	4.21928e-06	67	tags=91%, list=19%, signal=76%	HLA-DPA1/HLA-DQA1/HLA-DPB1/HLA-DRB1/HLA-DRA/HLA-DMB/HLA-DRB5/HLA-DMA/HLA-DQB1/HLA-DQA2
GOBP_IMMUNOGLOBULIN_PRODUCTION_INVOLVED_IN_IMMUNOGLOBULIN_MEDIATED_IMMUNE_RESPONSE	12	0.767623	2.41385	5.76831e-06	0.000238973	0.000196903	67	tags=83%, list=19%, signal=70%	HLA-DPA1/HLA-DQA1/HLA-DPB1/HLA-DRB1/HLA-DRA/HLA-DMB/HLA-DRB5/HLA-DMA/HLA-DQB1/HLA-DQA2
GOBP_PEPTIDE_ANTIGEN_ASSEMBLY_WITH_MHC_CLASS_II_PROTEIN_COMPLEX	12	0.767623	2.41385	5.76831e-06	0.000238973	0.000196903	67	tags=83%, list=19%, signal=70%	HLA-DPA1/HLA-DQA1/HLA-DPB1/HLA-DRB1/HLA-DRA/HLA-DMB/HLA-DRB5/HLA-DMA/HLA-DQB1/HLA-DQA2
GOBP_PEPTIDE_ANTIGEN_ASSEMBLY_WITH_MHC_PROTEIN_COMPLEX	12	0.767623	2.41385	5.76831e-06	0.000238973	0.000196903	67	tags=83%, list=19%, signal=70%	HLA-DPA1/HLA-DQA1/HLA-DPB1/HLA-DRB1/HLA-DRA/HLA-DMB/HLA-DRB5/HLA-DMA/HLA-DQB1/HLA-DQA2
GOBP_ADP_METABOLIC_PROCESS	10	-0.800086	-2.38068	8.34591e-06	0.000307693	0.000253526	57	tags=90%, list=16%, signal=78%	DDIT4/PGAM1/HK2/TPI1/PKM/PGK1/ENO1/GAPDH/LDHA
GOBP_RIBONUCLEOSIDE_DIPHOSPHATE_METABOLIC_PROCESS	11	-0.772075	-2.34234	8.48809e-06	0.000307693	0.000253526	69	tags=91%, list=19%, signal=76%	GUK1/DDIT4/PGAM1/HK2/TPI1/PKM/PGK1/ENO1/GAPDH/LDHA
KEGG_LEISHMANIA_INFECTION	20	0.655599	2.42984	1.50261e-05	3.50609e-05	1.05446e-05	90	tags=75%, list=25%, signal=60%	HLA-DPA1/HLA-DQA1/FOS/HLA-DPB1/HLA-DRB1/HLA-DRA/HLA-DMB/HLA-DRB5/HLA-DMA/HLA-DQB1/JUN/HLA-DQA2/FCGR1A/FCGR2A/FCGR3A
GOBP_NUCLEOTIDE_PHOSPHORYLATION	11	-0.759286	-2.30354	1.67351e-05	0.000570961	0.000470447	57	tags=82%, list=16%, signal=71%	DDIT4/PGAM1/HK2/TPI1/PKM/PGK1/ENO1/GAPDH/LDHA
GOBP_LEUKOCYTE_MEDIATED_IMMUNITY	42	0.524695	2.36849	1.84394e-05	0.000594157	0.00048956	91	tags=55%, list=25%, signal=46%	C1QB/CCL3/HLA-DPA1/C1QC/C1QA/HLA-DQA1/HLA-DPB1/HLA-DRB1/CD74/HLA-DRA/HLA-DMB/CTSC/HLA-DRB5/HLA-DMA/HLA-DQB1/SERPING1/HLA-DQA2/FCGR1A/HLA-A/HLA-B/HLA-E/FCGR3A/C2
GOBP_NUCLEOSIDE_DIPHOSPHATE_METABOLIC_PROCESS	12	-0.733323	-2.31176	2.97107e-05	0.000906959	0.000747294	69	tags=83%, list=19%, signal=70%	GUK1/DDIT4/PGAM1/HK2/TPI1/PKM/PGK1/ENO1/GAPDH/LDHA
KEGG_VIRAL_MYOCARDITIS	19	0.650223	2.35661	3.03022e-05	6.36345e-05	1.91382e-05	85	tags=74%, list=24%, signal=59%	HLA-DPA1/HLA-DQA1/HLA-DPB1/HLA-DRB1/HLA-DRA/HLA-DMB/HLA-DRB5/HLA-DMA/HLA-DQB1/HLA-DQA2/HLA-A/HLA-B/HLA-C/HLA-E
GOBP_IMMUNE_RESPONSE	111	0.378074	2.09106	3.30512e-05	0.000958484	0.000789749	114	tags=49%, list=32%, signal=48%	C1QB/CCL3/HLA-DPA1/C1QC/C1QA/CCL3L1/HLA-DQA1/HLA-DPB1/HLA-DRB1/APOE/CD74/CH25H/HLA-DRA/HLA-DMB/CTSC/CD14/CCL4/HLA-DRB5/HLA-DMA/CFD/VSIG4/CXCL8/CTSS/HLA-DQB1/FCGRT/SERPING1/FGL2/A2M/LY96/C3AR1/HLA-DQA2/TNFSF13B/FCGR1A/MRC1/RGS1/HLA-A/CXCL12/HLA-B/CXCL2/HLA-C/HLA-E/LY86/FCGR2A/FCGR3A/C2/CSF1R/CCL18/GRN/LYZ/CD83/IGSF6/CLEC7A/ADAMDEC1/CYBA
KEGG_CELL_ADHESION_MOLECULES_CAMS	18	0.664259	2.38887	3.55809e-05	6.79271e-05	2.04292e-05	85	tags=78%, list=24%, signal=63%	HLA-DPA1/HLA-DQA1/HLA-DPB1/HLA-DRB1/HLA-DRA/HLA-DMB/HLA-DRB5/HLA-DMA/HLA-DQB1/HLA-DQA2/HLA-A/HLA-B/HLA-C/HLA-E
REACTOME_INTERFERON_SIGNALING	21	0.616844	2.32273	4.1065e-05	0.000670729	0.000403446	85	tags=67%, list=24%, signal=54%	HLA-DPA1/HLA-DQA1/HLA-DPB1/HLA-DRB1/HLA-DRA/EGR1/HLA-DRB5/HLA-DQB1/HLA-DQA2/FCGR1A/HLA-A/HLA-B/HLA-C/HLA-E
GOBP_POSITIVE_REGULATION_OF_IMMUNE_SYSTEM_PROCESS	73	0.418557	2.18508	4.42182e-05	0.00122126	0.00100627	95	tags=47%, list=26%, signal=43%	C1QB/CCL3/HLA-DPA1/C1QC/C1QA/HLA-DQA1/FOS/HLA-DPB1/HLA-DRB1/CD74/HLA-DRA/HLA-DMB/CTSC/CCL4/HLA-DRB5/HLA-DMA/CFD/LGMN/VSIG4/CXCL8/HLA-DQB1/SERPING1/A2M/C3AR1/HLA-DQA2/TNFSF13B/HLA-A/CXCL12/HLA-B/HLA-E/FCGR3A/C2/IGF1/CSF1R
GOBP_IMMUNOGLOBULIN_PRODUCTION	14	0.692104	2.31182	6.15904e-05	0.00162375	0.0013379	67	tags=71%, list=19%, signal=60%	HLA-DPA1/HLA-DQA1/HLA-DPB1/HLA-DRB1/HLA-DRA/HLA-DMB/HLA-DRB5/HLA-DMA/HLA-DQB1/HLA-DQA2
GOBP_CELL_DIVISION	18	-0.633581	-2.34437	8.65823e-05	0.00218338	0.00179901	113	tags=89%, list=31%, signal=64%	ZWINT/RHOA/VEGFA/NUSAP1/CENPF/CDK1/YBX1/TOP2A/UBE2C/TUBA1C/RAN/CKS1B/PTTG1/TUBB/TUBA1B/EREG
GOBP_IMMUNE_EFFECTOR_PROCESS	56	0.438878	2.15146	9.66012e-05	0.00233453	0.00192355	91	tags=48%, list=25%, signal=43%	C1QB/CCL3/HLA-DPA1/C1QC/C1QA/HLA-DQA1/HLA-DPB1/HLA-DRB1/CD74/HLA-DRA/HLA-DMB/CTSC/HLA-DRB5/HLA-DMA/CFD/VSIG4/HLA-DQB1/SERPING1/FGL2/A2M/HLA-DQA2/FCGR1A/HLA-A/HLA-B/HLA-E/FCGR3A/C2
REACTOME_CYTOKINE_SIGNALING_IN_IMMUNE_SYSTEM	52	0.455137	2.17231	0.00010398	0.00127375	0.000766167	85	tags=48%, list=24%, signal=43%	CCL3/HLA-DPA1/CCL3L1/HLA-DQA1/FOS/HLA-DPB1/HLA-DRB1/HLA-DRA/EGR1/CCL4/HLA-DRB5/JUNB/F13A1/CXCL8/CEBPD/HLA-DQB1/JUN/HLA-DQA2/TNFSF13B/FCGR1A/HLA-A/HLA-B/CXCL2/HLA-C/HLA-E
GOBP_RIBOSE_PHOSPHATE_METABOLIC_PROCESS	15	-0.653245	-2.25922	0.000117721	0.00273112	0.00225033	69	tags=80%, list=19%, signal=67%	GUK1/DDIT4/RAN/UPP1/PGAM1/HK2/TPI1/PKM/PGK1/ENO1/GAPDH/LDHA
GOBP_NUCLEOBASE_CONTAINING_SMALL_MOLECULE_METABOLIC_PROCESS	20	-0.60804	-2.33592	0.000122614	0.00273525	0.00225372	69	tags=70%, list=19%, signal=60%	GUK1/TYMS/DDIT4/TK1/RAN/UPP1/PGAM1/HK2/TPI1/PKM/PGK1/ENO1/GAPDH/LDHA
REACTOME_ADAPTIVE_IMMUNE_SYSTEM	45	0.466478	2.20378	0.000173792	0.00170316	0.00102446	90	tags=51%, list=25%, signal=44%	HLA-DPA1/HLA-DQA1/HLA-DPB1/HLA-DRB1/CD74/HLA-DRA/HLA-DMB/CTSC/CD14/HLA-DRB5/HLA-DMA/LGMN/CTSS/HLA-DQB1/LY96/HLA-DQA2/FCGR1A/MRC1/HLA-A/HLA-B/HLA-C/HLA-E/FCGR3A
GOBP_NEGATIVE_REGULATION_OF_DEFENSE_RESPONSE	18	0.629004	2.24145	0.000203214	0.00436534	0.00359685	101	tags=78%, list=28%, signal=59%	HLA-DRB1/APOE/VSIG4/KLF4/SERPING1/FGL2/A2M/ZFP36/HLA-A/HLA-B/HLA-E/AOAH/IGF1/GRN
GOBP_ORGANOPHOSPHATE_METABOLIC_PROCESS	23	-0.561193	-2.26434	0.000257694	0.00533794	0.00439823	69	tags=65%, list=19%, signal=56%	GUK1/TYMS/DDIT4/FABP5/TK1/RAN/UPP1/PGAM1/HK2/TPI1/PKM/PGK1/ENO1/GAPDH/LDHA
GOBP_PURINE_CONTAINING_COMPOUND_METABOLIC_PROCESS	15	-0.619853	-2.14374	0.000364837	0.00729675	0.0060122	69	tags=73%, list=19%, signal=62%	GUK1/DDIT4/RAN/PGAM1/HK2/TPI1/PKM/PGK1/ENO1/GAPDH/LDHA
GOBP_REGULATION_OF_IMMUNE_RESPONSE	57	0.414451	2.051	0.000383228	0.00740908	0.00610476	91	tags=47%, list=25%, signal=42%	C1QB/C1QC/C1QA/HLA-DPB1/HLA-DRB1/APOE/CD74/HLA-DRA/HLA-DMB/CD14/CFD/VSIG4/CTSS/HLA-DQB1/SERPING1/FGL2/A2M/LY96/C3AR1/TNFSF13B/FCGR1A/HLA-A/HLA-B/HLA-E/FCGR2A/FCGR3A/C2
GOBP_MICROTUBULE_CYTOSKELETON_ORGANIZATION	12	-0.674107	-2.12508	0.000411452	0.00769813	0.00634293	104	tags=92%, list=29%, signal=67%	RHOA/NUSAP1/CDK1/FLNA/CFL1/TUBA1C/RAN/TUBB/TUBA1B/PCLAF/GAPDH
REACTOME_CELL_CYCLE	17	-0.608044	-2.21583	0.000442505	0.00309754	0.00186318	95	tags=76%, list=26%, signal=59%	CENPF/CDK1/BIRC5/TYMS/TOP2A/UBE2C/TUBA1C/TK1/RAN/CKS1B/PTTG1/TUBB/TUBA1B
REACTOME_CELL_CYCLE_MITOTIC	17	-0.608044	-2.21583	0.000442505	0.00309754	0.00186318	95	tags=76%, list=26%, signal=59%	CENPF/CDK1/BIRC5/TYMS/TOP2A/UBE2C/TUBA1C/TK1/RAN/CKS1B/PTTG1/TUBB/TUBA1B
REACTOME_RHO_GTPASE_EFFECTORS	15	-0.641791	-2.22491	0.000536088	0.00328354	0.00197506	116	tags=93%, list=32%, signal=66%	ACTG1/ZWINT/RHOA/CENPF/MYL6/BIRC5/RAC2/FLNA/CFL1/ACTB/PFN1/ARPC2/TUBA1C/TUBA1B
GOBP_PYRUVATE_METABOLIC_PROCESS	11	-0.67792	-2.05669	0.000538218	0.00975521	0.00803786	57	tags=82%, list=16%, signal=71%	DDIT4/PGAM1/HK2/TPI1/PKM/PGK1/ENO1/GAPDH/LDHA
GOBP_CARBOHYDRATE_CATABOLIC_PROCESS	14	-0.638174	-2.11165	0.000636129	0.01108	0.00912945	57	tags=64%, list=16%, signal=56%	DDIT4/PGAM1/HK2/TPI1/PKM/PGK1/ENO1/GAPDH/LDHA
GOBP_ATP_METABOLIC_PROCESS	16	-0.610003	-2.17052	0.000649518	0.01108	0.00912945	104	tags=81%, list=29%, signal=60%	RHOA/CHCHD2/PPIF/CDK1/DDIT4/PGAM1/HK2/TPI1/PKM/PGK1/ENO1/GAPDH/LDHA
GOBP_REGULATION_OF_MYELOID_LEUKOCYTE_DIFFERENTIATION	10	0.696538	2.0408	0.000749669	0.0124231	0.0102361	21	tags=50%, list=6%, signal=48%	CCL3/C1QC/FOS/HLA-DRB1/CD74
KEGG_COMPLEMENT_AND_COAGULATION_CASCADES	13	0.631394	2.02325	0.000818298	0.00143202	0.000430683	66	tags=62%, list=18%, signal=52%	C1QB/C1QC/C1QA/CFD/F13A1/SERPING1/A2M/C3AR1
GOBP_DEFENSE_RESPONSE	104	0.333583	1.81376	0.000927025	0.0149354	0.0123061	105	tags=45%, list=29%, signal=45%	FOLR2/C1QB/CCL3/HLA-DPA1/C1QC/C1QA/CCL3L1/FOS/HLA-DRB1/APOE/CD74/CH25H/CTSC/CD14/CCL4/CFD/PLD3/VSIG4/CD163/CXCL8/KLF4/SERPING1/FGL2/A2M/ZFP36/LY96/C3AR1/FCGR1A/MRC1/HLA-A/CXCL12/HLA-B/CXCL2/HLA-C/HLA-E/LY86/AOAH/FCGR3A/C2/IGF1/CSF1R/LIPA/CCL18/CST3/GRN/LYZ/CD83
GOBP_NEGATIVE_REGULATION_OF_HEMOPOIESIS	10	0.686007	2.00995	0.000996529	0.0156213	0.0128712	74	tags=70%, list=21%, signal=57%	CCL3/C1QC/TMEM176B/CD74/TMEM176A/FGL2/MAFB
HALLMARK_G2M_CHECKPOINT	16	-0.598109	-2.13774	0.000998147	0.00948239	0.00577874	123	tags=88%, list=34%, signal=60%	HMGB3/SLC7A5/CDKN3/DTYMK/NUSAP1/CENPF/MKI67/CDK1/BIRC5/TOP2A/UBE2C/CKS1B/PTTG1/HMGN2
GOBP_CELL_CYCLE_PROCESS	25	-0.497655	-2.09416	0.00108045	0.0164281	0.013536	113	tags=76%, list=31%, signal=56%	ZWINT/CDKN3/RHOA/NUSAP1/CENPF/MKI67/CDK1/FLNA/BCAT1/CFL1/TOP2A/UBE2C/RAN/CKS1B/PTTG1/TUBB/EREG/RGCC/PCLAF
REACTOME_METABOLISM_OF_CARBOHYDRATES	15	-0.620509	-2.15113	0.00109935	0.00598534	0.00360021	38	tags=53%, list=11%, signal=50%	PGAM1/HK2/VCAN/TPI1/PKM/PGK1/ENO1/GAPDH
GOBP_REGULATION_OF_ORGANELLE_ORGANIZATION	32	-0.473612	-2.10066	0.00110465	0.0164281	0.013536	116	tags=72%, list=32%, signal=53%	ACTG1/ZWINT/CAPG/RHOA/NUSAP1/CENPF/MKI67/PPIF/RAC2/FLNA/FAM162A/CORO1A/ANXA2/TOP2A/UBE2C/PFN1/ARPC2/PTTG1/COTL1/EREG/BNIP3/RGCC/S100A10
GOBP_PRODUCTION_OF_MOLECULAR_MEDIATOR_OF_IMMUNE_RESPONSE	24	0.521032	2.03305	0.0012175	0.0176538	0.0145459	85	tags=54%, list=24%, signal=44%	HLA-DPA1/HLA-DQA1/HLA-DPB1/HLA-DRB1/CD74/HLA-DRA/HLA-DMB/HLA-DRB5/HLA-DMA/HLA-DQB1/HLA-DQA2/HLA-A/HLA-E
GOBP_POSITIVE_REGULATION_OF_ORGANELLE_ORGANIZATION	15	-0.579123	-2.00287	0.00129085	0.0182608	0.0150461	105	tags=80%, list=29%, signal=59%	CAPG/RHOA/NUSAP1/PPIF/FAM162A/ANXA2/PFN1/ARPC2/EREG/BNIP3/RGCC/S100A10
REACTOME_M_PHASE	11	-0.65078	-1.99969	0.00172562	0.00845554	0.00508604	113	tags=91%, list=31%, signal=64%	ZWINT/CENPF/CDK1/BIRC5/UBE2C/TUBA1C/RAN/PTTG1/TUBB/TUBA1B
HALLMARK_E2F_TARGETS	13	-0.635595	-2.1272	0.00173197	0.0109691	0.00668479	123	tags=92%, list=34%, signal=63%	HMGB3/CDKN3/MKI67/CDK1/BIRC5/TOP2A/TK1/RAN/CKS1B/PTTG1/TUBB/HMGB2
GOBP_NEGATIVE_REGULATION_OF_IMMUNE_SYSTEM_PROCESS	33	0.468645	2.02678	0.00188952	0.0260933	0.0214998	85	tags=48%, list=24%, signal=41%	CCL3/C1QC/TMEM176B/HLA-DRB1/CD74/TMEM176A/VSIG4/SERPING1/FGL2/A2M/DUSP1/MAFB/HLA-A/CXCL12/HLA-B/HLA-E
GOBP_LEUKOCYTE_CELL_CELL_ADHESION	38	0.432866	1.93115	0.00244113	0.0326323	0.0268876	85	tags=47%, list=24%, signal=40%	HLA-DPA1/HLA-DQA1/HLA-DPB1/HLA-DRB1/CD74/HLA-DRA/HLA-DMB/HLA-DRB5/HLA-DMA/VSIG4/KLF4/HLA-DQB1/FGL2/HLA-DQA2/TNFSF13B/HLA-A/CXCL12/HLA-E
GOBP_REGULATION_OF_CELL_SUBSTRATE_ADHESION	11	-0.630693	-1.91341	0.00247555	0.0326323	0.0268876	116	tags=91%, list=32%, signal=64%	ACTG1/CORO1C/RHOA/VEGFA/RAC2/FLNA/ARPC2/LIMS1/FN1/S100A10
GOBP_DETOXIFICATION	10	-0.65089	-1.93674	0.00261081	0.0335358	0.0276321	28	tags=40%, list=8%, signal=38%	ALOX5AP/MT1M/MT1G/MT1H
GOBP_CELLULAR_RESPONSE_TO_OXYGEN_LEVELS	12	-0.615892	-1.94156	0.00265974	0.0335358	0.0276321	101	tags=92%, list=28%, signal=68%	VEGFA/CHCHD2/IRAK1/FAM162A/NDRG1/ERO1A/ADAM8/BNIP3/PGK1/RGCC/ENO1
REACTOME_ANTIGEN_PROCESSING_CROSS_PRESENTATION	13	0.573781	1.8364	0.00323825	0.013283	0.0079898	85	tags=69%, list=24%, signal=55%	CD14/CTSS/LY96/FCGR1A/MRC1/HLA-A/HLA-B/HLA-C/HLA-E
REACTOME_SIGNALING_BY_RHO_GTPASES_MIRO_GTPASES_AND_RHOBTB3	19	-0.54282	-2.09751	0.00325299	0.013283	0.0079898	116	tags=79%, list=32%, signal=56%	ACTG1/ZWINT/RHOA/CENPF/MYL6/BIRC5/RAC2/FLNA/CFL1/ACTB/PFN1/ARPC2/TUBA1C/TUBA1B/VIM
GOBP_TRANSITION_METAL_ION_HOMEOSTASIS	10	-0.645347	-1.92025	0.00330125	0.0407389	0.0335671	30	tags=40%, list=8%, signal=38%	SLC11A1/MT1M/MT1G/MT1H
GOBP_REGULATION_OF_ACTIN_FILAMENT_ORGANIZATION	11	-0.610754	-1.85292	0.00363796	0.0439587	0.03622	116	tags=91%, list=32%, signal=64%	ACTG1/CAPG/RHOA/FLNA/CORO1A/PFN1/ARPC2/COTL1/RGCC/S100A10
GOBP_GENERATION_OF_PRECURSOR_METABOLITES_AND_ENERGY	22	-0.49188	-1.95202	0.00385128	0.0450458	0.0371158	38	tags=41%, list=11%, signal=39%	PGAM1/HK2/TPI1/BNIP3/PKM/PGK1/ENO1/GAPDH/LDHA
GOBP_T_CELL_ACTIVATION	40	0.413226	1.85349	0.00388326	0.0450458	0.0371158	85	tags=45%, list=24%, signal=39%	HLA-DPA1/HLA-DQA1/HLA-DPB1/HLA-DRB1/CD74/HLA-DRA/HLA-DMB/EGR1/HLA-DRB5/HLA-DMA/VSIG4/HLA-DQB1/FGL2/HLA-DQA2/TNFSF13B/MAFB/HLA-A/HLA-E
GOBP_REGULATION_OF_T_CELL_ACTIVATION	34	0.435535	1.89158	0.00406255	0.0462015	0.038068	93	tags=50%, list=26%, signal=41%	HLA-DPA1/HLA-DQA1/HLA-DPB1/HLA-DRB1/CD74/HLA-DRA/HLA-DMB/HLA-DRB5/HLA-DMA/VSIG4/HLA-DQB1/FGL2/HLA-DQA2/TNFSF13B/HLA-A/HLA-E/IGF1
REACTOME_SIGNALING_BY_GPCR	18	0.510762	1.79405	0.00558467	0.0210499	0.0126616	82	tags=56%, list=23%, signal=45%	CCL3/CCL3L1/CCL4L2/CCL4/CXCL8/RGS2/C3AR1/RGS1/CXCL12/CXCL2
KEGG_CYTOKINE_CYTOKINE_RECEPTOR_INTERACTION	17	0.502709	1.78381	0.00997023	0.0161058	0.00484384	98	tags=59%, list=27%, signal=45%	CCL3/CCL3L1/CCL4L2/CCL4/CXCL8/TNFSF13B/CXCL12/CXCL2/CSF1R/CCL18
REACTOME_TOLL_LIKE_RECEPTOR_CASCADES	11	0.568154	1.71529	0.011185	0.0391476	0.0235474	86	tags=64%, list=24%, signal=50%	FOS/CD14/LGMN/CTSS/JUN/LY96/LY86
KEGG_HEMATOPOIETIC_CELL_LINEAGE	10	0.567903	1.68501	0.0220837	0.0331255	0.00996256	104	tags=70%, list=29%, signal=51%	HLA-DRB1/HLA-DRA/CD14/HLA-DRB5/FCGR1A/CSF1R/CD37

## Sheet: GSE165897's macrophages
Extended data 3. GSEA results of GSE154600's B, GSE165897's Tregs, GSE154600's macrophages, GSE165897's macrophages.
Annotation: GSEA results based on Macrophages_C1 vs. Others DE results. Related to Fig.6, Fig. S8.
Description	setSize	enrichmentScore	NES	pvalue	p.adjust	qvalues	rank	leading_edge	core_enrichment
GOBP_LEUKOCYTE_CHEMOTAXIS	36	0.76198	3.12151	1e-10	1.21299e-08	1.02978e-08	45	tags=50%, list=7%, signal=49%	CCL3L3/CCL3/CXCL8/CXCL1/CXCL3/IL1B/CCL4/CCL20/CXCL5/CXCL2/CCL2/IL6/TNFAIP6/S100A9/S100A8/NINJ1/CCL7/TREM1
GOBP_NEUTROPHIL_CHEMOTAXIS	21	0.879848	3.09724	1e-10	1.21299e-08	1.02978e-08	45	tags=76%, list=7%, signal=73%	CCL3L3/CCL3/CXCL8/CXCL1/CXCL3/IL1B/CCL4/CCL20/CXCL5/CXCL2/CCL2/TNFAIP6/S100A9/S100A8/CCL7/TREM1
GOBP_NEUTROPHIL_MIGRATION	22	0.870868	3.09474	1e-10	1.21299e-08	1.02978e-08	45	tags=73%, list=7%, signal=70%	CCL3L3/CCL3/CXCL8/CXCL1/CXCL3/IL1B/CCL4/CCL20/CXCL5/CXCL2/CCL2/TNFAIP6/S100A9/S100A8/CCL7/TREM1
GOBP_GRANULOCYTE_CHEMOTAXIS	22	0.865527	3.07575	1e-10	1.21299e-08	1.02978e-08	45	tags=73%, list=7%, signal=70%	CCL3L3/CCL3/CXCL8/CXCL1/CXCL3/IL1B/CCL4/CCL20/CXCL5/CXCL2/CCL2/TNFAIP6/S100A9/S100A8/CCL7/TREM1
GOBP_GRANULOCYTE_MIGRATION	23	0.856819	3.05069	1e-10	1.21299e-08	1.02978e-08	45	tags=70%, list=7%, signal=67%	CCL3L3/CCL3/CXCL8/CXCL1/CXCL3/IL1B/CCL4/CCL20/CXCL5/CXCL2/CCL2/TNFAIP6/S100A9/S100A8/CCL7/TREM1
GOBP_MYELOID_LEUKOCYTE_MIGRATION	34	0.752802	3.01306	1e-10	1.21299e-08	1.02978e-08	45	tags=50%, list=7%, signal=49%	CCL3L3/CCL3/CXCL8/CXCL1/CXCL3/IL1B/CCL4/CCL20/CXCL5/CXCL2/CCL2/IL6/TNFAIP6/S100A9/S100A8/CCL7/TREM1
GOBP_CELL_CHEMOTAXIS	44	0.690263	3.00231	1e-10	1.21299e-08	1.02978e-08	45	tags=41%, list=7%, signal=41%	CCL3L3/CCL3/CXCL8/CXCL1/CXCL3/IL1B/CCL4/CCL20/CXCL5/CXCL2/CCL2/IL6/TNFAIP6/S100A9/S100A8/NINJ1/CCL7/TREM1
GOBP_LEUKOCYTE_MIGRATION	47	0.672374	2.95314	1e-10	1.21299e-08	1.02978e-08	48	tags=40%, list=7%, signal=40%	CCL3L3/CCL3/CXCL8/CXCL1/CXCL3/IL1B/CCL4/CCL20/CXCL5/CXCL2/CCL2/IL6/TNFAIP6/S100A9/S100A8/NINJ1/CCL7/TREM1/TNF
HALLMARK_TNFA_SIGNALING_VIA_NFKB	91	0.574043	2.88538	1e-10	3.2e-09	2.42105e-09	130	tags=56%, list=19%, signal=52%	CXCL1/CXCL3/SERPINB2/IL1B/CCL4/CCL20/CXCL2/CCL2/IL6/PTGS2/BCL2A1/TNFAIP6/F3/PLAUR/GADD45A/IER3/SOD2/ATP2B1/NAMPT/NINJ1/PHLDA1/INHBA/TNF/IFIT2/EHD1/G0S2/DRAM1/PHLDA2/PNRC1/DUSP2/ICAM1/TNIP1/TNFAIP8/MARCKS/PPP1R15A/BTG1/TNFAIP3/CD44/TRAF1/DENND5A/MSC/NFKBIA/BTG3/GCH1/NFKB2/TNFAIP2/MAFF/EIF1/TSC22D1/ABCA1/EGR1
KEGG_CYTOKINE_CYTOKINE_RECEPTOR_INTERACTION	26	0.838931	3.13159	1e-10	1.6e-09	6.84211e-10	48	tags=62%, list=7%, signal=59%	CCL3L3/CCL3/CXCL8/CXCL1/CXCL3/IL1B/CCL4/CCL20/CXCL5/CXCL2/CCL4L2/CCL2/IL6/CCL7/INHBA/TNF
KEGG_CHEMOKINE_SIGNALING_PATHWAY	19	0.870501	2.95241	1e-10	1.6e-09	6.84211e-10	14	tags=58%, list=2%, signal=58%	CCL3L3/CCL3/CXCL8/CXCL1/CXCL3/CCL4/CCL20/CXCL5/CXCL2/CCL4L2/CCL2
REACTOME_INTERLEUKIN_10_SIGNALING	20	0.882592	2.98944	1e-10	3.125e-09	2.21053e-09	19	tags=60%, list=3%, signal=60%	CCL3L3/CCL3/CXCL8/CXCL1/IL1B/CCL4/CCL20/CXCL2/CCL2/IL6/PTGS2/TIMP1
REACTOME_GPCR_LIGAND_BINDING	23	0.809215	2.85455	1e-10	3.125e-09	2.21053e-09	14	tags=43%, list=2%, signal=44%	CCL3L3/CCL3/CXCL8/CXCL1/CXCL3/CCL4/CCL20/CXCL5/CXCL2/CCL2
REACTOME_PEPTIDE_LIGAND_BINDING_RECEPTORS	18	0.860352	2.84375	1e-10	3.125e-09	2.21053e-09	14	tags=56%, list=2%, signal=56%	CCL3L3/CCL3/CXCL8/CXCL1/CXCL3/CCL4/CCL20/CXCL5/CXCL2/CCL2
REACTOME_CHEMOKINE_RECEPTORS_BIND_CHEMOKINES	14	0.909661	2.79243	1e-10	3.125e-09	2.21053e-09	14	tags=71%, list=2%, signal=71%	CCL3L3/CCL3/CXCL8/CXCL1/CXCL3/CCL4/CCL20/CXCL5/CXCL2/CCL2
GOBP_TAXIS	54	0.648535	2.93289	1.07768e-10	1.21299e-08	1.02978e-08	45	tags=37%, list=7%, signal=38%	CCL3L3/CCL3/CXCL8/CXCL1/CXCL3/IL1B/CCL4/CCL20/CXCL5/CXCL2/CCL2/IL6/TNFAIP6/F3/PLAUR/S100A9/S100A8/NINJ1/CCL7/TREM1
REACTOME_CLASS_A_1_RHODOPSIN_LIKE_RECEPTORS	21	0.827805	2.86812	1.39793e-10	3.49483e-09	2.47213e-09	14	tags=48%, list=2%, signal=48%	CCL3L3/CCL3/CXCL8/CXCL1/CXCL3/CCL4/CCL20/CXCL5/CXCL2/CCL2
GOBP_RESPONSE_TO_CHEMOKINE	17	0.854497	2.81485	1.5332e-10	1.55313e-08	1.31855e-08	14	tags=59%, list=2%, signal=59%	CCL3L3/CCL3/CXCL8/CXCL1/CXCL3/CCL4/CCL20/CXCL5/CXCL2/CCL2
REACTOME_SIGNALING_BY_INTERLEUKINS	58	0.614027	2.77296	1.05862e-09	2.20546e-08	1.56007e-08	75	tags=36%, list=11%, signal=35%	CCL3L3/CCL3/CXCL8/CXCL1/SERPINB2/IL1B/CCL4/CCL20/CXCL2/CCL2/IL6/PTGS2/TIMP1/SOD2/IGHG1/TNF/CSF3/P4HB/DUSP6/HSP90B1/ICAM1
GOBP_ANTIGEN_PROCESSING_AND_PRESENTATION_OF_PEPTIDE_ANTIGEN	17	-0.78098	-2.76184	4.22658e-09	3.8923e-07	3.30442e-07	75	tags=76%, list=11%, signal=70%	PYCARD/HLA-DRB5/IFI30/HLA-DMA/HLA-DMB/HLA-DRA/HLA-DQA1/HLA-DQB1/HLA-DPB1/HLA-DPA1/HLA-DRB1/TREM2/CD74
GOBP_CYTOKINE_MEDIATED_SIGNALING_PATHWAY	56	0.596819	2.70644	1.56545e-08	1.3215e-06	1.12191e-06	23	tags=25%, list=3%, signal=26%	CCL3L3/CCL3/CXCL8/CXCL1/CXCL3/IL1B/CCL4/CCL20/CXCL5/CXCL2/CCL2/IL6/EREG/F3
GOBP_ANTIGEN_PROCESSING_AND_PRESENTATION_OF_PEPTIDE_OR_POLYSACCHARIDE_ANTIGEN_VIA_MHC_CLASS_II	17	-0.762776	-2.69747	1.9941e-08	1.55386e-06	1.31917e-06	75	tags=76%, list=11%, signal=70%	PYCARD/HLA-DRB5/IFI30/HLA-DMA/HLA-DMB/HLA-DRA/HLA-DQA1/HLA-DQB1/HLA-DPB1/HLA-DPA1/HLA-DRB1/TREM2/CD74
KEGG_SYSTEMIC_LUPUS_ERYTHEMATOSUS	17	-0.775428	-2.79638	2.13329e-08	2.27551e-07	9.73081e-08	78	tags=76%, list=11%, signal=69%	C3/C1QA/HLA-DRB5/C1QC/C1QB/HLA-DMA/HLA-DMB/HLA-DRA/HLA-DQA1/HLA-DQB1/HLA-DPB1/HLA-DPA1/HLA-DRB1
GOBP_CELLULAR_RESPONSE_TO_INTERLEUKIN_1	15	0.831847	2.63237	3.36564e-08	2.43528e-06	2.06747e-06	15	tags=53%, list=2%, signal=53%	CCL3L3/CCL3/CXCL8/IL1B/CCL4/CCL20/CCL2/IL6
REACTOME_SIGNALING_BY_GPCR	31	0.69619	2.68635	3.64265e-08	6.50474e-07	4.60124e-07	14	tags=35%, list=2%, signal=36%	CCL3L3/CCL3/CXCL8/CXCL1/CXCL3/CCL4/CCL20/CXCL5/CXCL2/CCL4L2/CCL2
GOBP_PEPTIDE_ANTIGEN_ASSEMBLY_WITH_MHC_CLASS_II_PROTEIN_COMPLEX	10	-0.8705	-2.58767	4.8375e-08	3.06274e-06	2.60016e-06	67	tags=90%, list=10%, signal=82%	HLA-DRB5/HLA-DMA/HLA-DMB/HLA-DRA/HLA-DQA1/HLA-DQB1/HLA-DPB1/HLA-DPA1/HLA-DRB1
GOBP_PEPTIDE_ANTIGEN_ASSEMBLY_WITH_MHC_PROTEIN_COMPLEX	10	-0.8705	-2.58767	4.8375e-08	3.06274e-06	2.60016e-06	67	tags=90%, list=10%, signal=82%	HLA-DRB5/HLA-DMA/HLA-DMB/HLA-DRA/HLA-DQA1/HLA-DQB1/HLA-DPB1/HLA-DPA1/HLA-DRB1
GOBP_RESPONSE_TO_INTERLEUKIN_1	17	0.803426	2.64661	5.31577e-08	3.16757e-06	2.68915e-06	15	tags=47%, list=2%, signal=47%	CCL3L3/CCL3/CXCL8/IL1B/CCL4/CCL20/CCL2/IL6
GOBP_ANTIGEN_PROCESSING_AND_PRESENTATION_OF_EXOGENOUS_PEPTIDE_ANTIGEN	14	-0.790318	-2.66702	8.22207e-08	4.38366e-06	3.72157e-06	67	tags=79%, list=10%, signal=72%	HLA-DRB5/IFI30/HLA-DMA/HLA-DMB/HLA-DRA/HLA-DQA1/HLA-DQB1/HLA-DPB1/HLA-DPA1/HLA-DRB1/CD74
GOBP_ANTIGEN_PROCESSING_AND_PRESENTATION_OF_EXOGENOUS_PEPTIDE_ANTIGEN_VIA_MHC_CLASS_II	14	-0.790318	-2.66702	8.22207e-08	4.38366e-06	3.72157e-06	67	tags=79%, list=10%, signal=72%	HLA-DRB5/IFI30/HLA-DMA/HLA-DMB/HLA-DRA/HLA-DQA1/HLA-DQB1/HLA-DPB1/HLA-DPA1/HLA-DRB1/CD74
GOBP_INFLAMMATORY_RESPONSE	94	0.496577	2.48353	8.66159e-08	4.3871e-06	3.72448e-06	48	tags=24%, list=7%, signal=26%	CCL3L3/CCL3/CXCL8/CXCL1/CXCL3/IL1B/CCL4/CCL20/CXCL5/CXCL2/CCL2/IL6/PTGS2/TIMP1/TNFAIP6/F3/S100A9/S100A8/IGHG1/NINJ1/CCL7/TREM1/TNF
GOBP_DEFENSE_RESPONSE	161	0.41236	2.26865	9.752e-08	4.70418e-06	3.99368e-06	50	tags=20%, list=7%, signal=24%	CCL3L3/CCL3/CXCL8/CXCL1/CXCL3/IL1B/CCL4/CCL20/CXCL5/CXCL2/IGKC/CCL2/IL6/PTGS2/IGLC2/EREG/TIMP1/TNFAIP6/F3/PMAIP1/S100A9/MARCO/S100A8/IGHG3/IGHG1/RSAD2/NINJ1/CCL7/TREM1/INHBA/TNF/IFIT2
KEGG_AUTOIMMUNE_THYROID_DISEASE	12	-0.819404	-2.63983	1.20113e-07	9.60905e-07	4.10913e-07	67	tags=75%, list=10%, signal=69%	HLA-DRB5/HLA-DMA/HLA-DMB/HLA-DRA/HLA-DQA1/HLA-DQB1/HLA-DPB1/HLA-DPA1/HLA-DRB1
GOBP_RESPONSE_TO_BACTERIUM	75	0.521347	2.49339	1.36645e-07	6.29188e-06	5.34158e-06	48	tags=27%, list=7%, signal=28%	CCL3/CXCL8/CXCL1/CXCL3/IL1B/CCL20/CXCL5/CXCL2/IGKC/CCL2/IL6/PTGS2/IGLC2/S100A9/S100A8/IGHG3/SOD2/IGHG1/TREM1/TNF
GOBP_ANTIGEN_PROCESSING_AND_PRESENTATION	22	-0.692102	-2.65226	2.3611e-07	1.03991e-05	8.82847e-06	75	tags=64%, list=11%, signal=59%	PYCARD/HLA-DRB5/IFI30/FGL2/HLA-DMA/HLA-DMB/HLA-DRA/HLA-DQA1/HLA-DQB1/HLA-DPB1/HLA-DPA1/HLA-DRB1/TREM2/CD74
GOBP_ANTIGEN_PROCESSING_AND_PRESENTATION_OF_EXOGENOUS_ANTIGEN	15	-0.758205	-2.60073	2.82565e-07	1.19266e-05	1.01252e-05	67	tags=73%, list=10%, signal=68%	HLA-DRB5/IFI30/HLA-DMA/HLA-DMB/HLA-DRA/HLA-DQA1/HLA-DQB1/HLA-DPB1/HLA-DPA1/HLA-DRB1/CD74
GOBP_MONOCYTE_CHEMOTAXIS	11	0.853428	2.44568	4.43966e-07	1.79895e-05	1.52724e-05	15	tags=55%, list=2%, signal=54%	CCL3L3/CCL3/CCL4/CCL20/CCL2/IL6
GOBP_CELL_MIGRATION	120	0.44014	2.31386	4.86446e-07	1.87898e-05	1.59519e-05	67	tags=24%, list=10%, signal=26%	CCL3L3/CCL3/CXCL8/CXCL1/CXCL3/IL1B/CCL4/CCL20/CXCL5/CXCL2/CCL2/IL6/PTGS2/TIMP1/TNFAIP6/F3/S100A9/GADD45A/S100A8/SOD2/NINJ1/CCL7/TREM1/TNF/ITGB8/CYP1B1/PHLDA2/MMP14/THBS1
GOBP_HUMORAL_IMMUNE_RESPONSE	38	0.628452	2.63343	5.00814e-07	1.87898e-05	1.59519e-05	48	tags=39%, list=7%, signal=39%	CXCL8/CXCL1/CXCL3/IL1B/CXCL5/CXCL2/IGKC/CCL2/IL6/IGLC2/S100A9/IGHG3/IGHG1/TREM1/TNF
GOBP_BIOLOGICAL_PROCESS_INVOLVED_IN_INTERSPECIES_INTERACTION_BETWEEN_ORGANISMS	157	0.394287	2.15686	8.8996e-07	3.21975e-05	2.73345e-05	54	tags=20%, list=8%, signal=24%	CCL3L3/CCL3/CXCL8/CXCL1/CXCL3/IL1B/CCL4/CCL20/CXCL5/CXCL2/IGKC/CCL2/IL6/PTGS2/IGLC2/EREG/PMAIP1/S100A9/MARCO/S100A8/IGHG3/SOD2/IGHG1/CTSL/RSAD2/CCL7/TREM1/TNF/IFIT2/ITGB8/IFIT3
GOBP_LOCOMOTION	131	0.418889	2.22961	1.1616e-06	4.05758e-05	3.44473e-05	67	tags=23%, list=10%, signal=26%	CCL3L3/CCL3/CXCL8/CXCL1/CXCL3/IL1B/CCL4/CCL20/CXCL5/CXCL2/CCL2/IL6/PTGS2/TIMP1/TNFAIP6/F3/PLAUR/S100A9/GADD45A/S100A8/SOD2/NINJ1/CCL7/TREM1/TNF/ITGB8/CYP1B1/PHLDA2/MMP14/THBS1
KEGG_ASTHMA	11	-0.812747	-2.57759	1.27361e-06	6.79261e-06	2.90474e-06	67	tags=82%, list=10%, signal=75%	HLA-DRB5/HLA-DMA/HLA-DMB/HLA-DRA/HLA-DQA1/HLA-DQB1/HLA-DPB1/HLA-DPA1/HLA-DRB1
REACTOME_G_ALPHA_I_SIGNALLING_EVENTS	17	0.759081	2.43994	1.38101e-06	2.15783e-05	1.52638e-05	13	tags=47%, list=2%, signal=47%	CXCL8/CXCL1/CXCL3/CCL4/CCL20/CXCL5/CXCL2/CCL4L2
KEGG_VIRAL_MYOCARDITIS	17	-0.717503	-2.58749	1.96994e-06	9.00543e-06	3.85101e-06	83	tags=65%, list=12%, signal=58%	ACTG1/HLA-DRB5/HLA-DMA/HLA-DMB/HLA-DRA/HLA-DQA1/HLA-DQB1/HLA-DPB1/HLA-DPA1/HLA-DRB1/ACTB
GOBP_ANTIMICROBIAL_HUMORAL_IMMUNE_RESPONSE_MEDIATED_BY_ANTIMICROBIAL_PEPTIDE	10	0.84811	2.31256	2.25946e-06	7.62944e-05	6.47711e-05	26	tags=60%, list=4%, signal=59%	CXCL8/CXCL1/CXCL3/CXCL5/CXCL2/S100A9
KEGG_ALLOGRAFT_REJECTION	13	-0.759281	-2.50741	2.38284e-06	9.53137e-06	4.07592e-06	67	tags=69%, list=10%, signal=64%	HLA-DRB5/HLA-DMA/HLA-DMB/HLA-DRA/HLA-DQA1/HLA-DQB1/HLA-DPB1/HLA-DPA1/HLA-DRB1
REACTOME_CYTOKINE_SIGNALING_IN_IMMUNE_SYSTEM	93	0.448685	2.24111	2.53327e-06	3.51844e-05	2.48883e-05	75	tags=27%, list=11%, signal=28%	CCL3L3/CCL3/CXCL8/CXCL1/SERPINB2/IL1B/CCL4/CCL20/CXCL2/CCL2/IL6/PTGS2/TIMP1/SOD2/IGHG1/RSAD2/TNF/IFIT2/IFIT3/OASL/CSF3/P4HB/DUSP6/HSP90B1/ICAM1
REACTOME_MHC_CLASS_II_ANTIGEN_PRESENTATION	22	-0.641995	-2.57103	2.99587e-06	3.74484e-05	2.64898e-05	139	tags=68%, list=20%, signal=56%	CTSC/CAPZB/TUBA1A/TUBA1B/HLA-DRB5/IFI30/HLA-DMA/HLA-DMB/HLA-DRA/HLA-DQA1/HLA-DQB1/HLA-DPB1/HLA-DPA1/HLA-DRB1/CD74
GOBP_CELLULAR_RESPONSE_TO_MOLECULE_OF_BACTERIAL_ORIGIN	40	0.595328	2.51876	3.13263e-06	0.000102366	8.69051e-05	15	tags=22%, list=2%, signal=23%	CCL3/CXCL8/CXCL1/CXCL3/IL1B/CXCL5/CXCL2/CCL2/IL6
GOBP_CELLULAR_RESPONSE_TO_BIOTIC_STIMULUS	42	0.580163	2.48298	3.97936e-06	0.000125972	0.000106945	15	tags=21%, list=2%, signal=22%	CCL3/CXCL8/CXCL1/CXCL3/IL1B/CXCL5/CXCL2/CCL2/IL6
GOBP_RESPONSE_TO_MOLECULE_OF_BACTERIAL_ORIGIN	53	0.549984	2.47447	5.08606e-06	0.000156127	0.000132546	33	tags=25%, list=5%, signal=25%	CCL3/CXCL8/CXCL1/CXCL3/IL1B/CXCL5/CXCL2/CCL2/IL6/PTGS2/S100A9/S100A8/SOD2
GOBP_RESPONSE_TO_CYTOKINE	111	0.426786	2.2133	5.42893e-06	0.00016175	0.00013732	99	tags=30%, list=14%, signal=30%	CCL3L3/CCL3/CXCL8/CXCL1/CXCL3/IL1B/CCL4/CCL20/CXCL5/CXCL2/CCL2/IL6/PTGS2/EREG/TIMP1/F3/CCL7/TNF/IFIT2/IFIT3/CYP1B1/OASL/CSF3/THBS1/P4HB/ICAM1/GAPDH/TNFAIP3/XBP1/PARP14/CD44/TRAF1/MSC
GOBP_LYMPHOCYTE_CHEMOTAXIS	10	0.835766	2.2789	6.23096e-06	0.000180342	0.000153104	44	tags=60%, list=6%, signal=57%	CCL3L3/CCL3/CCL4/CCL20/CCL2/CCL7
KEGG_NOD_LIKE_RECEPTOR_SIGNALING_PATHWAY	16	0.761188	2.45069	6.29454e-06	2.23806e-05	9.57065e-06	48	tags=50%, list=7%, signal=48%	CXCL8/CXCL1/IL1B/CXCL2/CCL2/IL6/CCL7/TNF
GOBP_IMMUNOGLOBULIN_PRODUCTION_INVOLVED_IN_IMMUNOGLOBULIN_MEDIATED_IMMUNE_RESPONSE	15	-0.704507	-2.41654	7.75731e-06	0.000218282	0.000185314	67	tags=60%, list=10%, signal=55%	HLA-DRB5/HLA-DMA/HLA-DMB/HLA-DRA/HLA-DQA1/HLA-DQB1/HLA-DPB1/HLA-DPA1/HLA-DRB1
REACTOME_COSTIMULATION_BY_THE_CD28_FAMILY	10	-0.78337	-2.43103	9.25789e-06	0.000105203	7.44175e-05	67	tags=70%, list=10%, signal=64%	HLA-DRB5/HLA-DRA/HLA-DQA1/HLA-DQB1/HLA-DPB1/HLA-DPA1/HLA-DRB1
GOBP_CELL_CELL_SIGNALING	73	0.465601	2.23918	1.06595e-05	0.00029184	0.000247761	48	tags=22%, list=7%, signal=23%	CCL3/IL1B/CCL4/CCL20/CXCL5/CCL2/IL6/PTGS2/EREG/TNFAIP6/S100A9/S100A8/NAMPT/CCL7/INHBA/TNF
GOBP_POSITIVE_REGULATION_OF_SIGNALING	120	0.4008	2.10705	1.72748e-05	0.000460509	0.000390956	96	tags=28%, list=14%, signal=30%	CCL3L3/CCL3/IL1B/CCL4/CCL20/CCL2/IL6/PTGS2/EREG/F3/PMAIP1/PLAUR/S100A9/MARCO/GADD45A/S100A8/RSAD2/NINJ1/CCL7/INHBA/TNF/G0S2/TXN/CYP1B1/OASL/CSF3/THBS1/ICAM1/GAPDH/TNFAIP3/XBP1/PARP14/CD44/TRAF1
GOBP_ANTIMICROBIAL_HUMORAL_RESPONSE	11	0.799171	2.2902	1.97323e-05	0.000512534	0.000435122	26	tags=55%, list=4%, signal=53%	CXCL8/CXCL1/CXCL3/CXCL5/CXCL2/S100A9
GOBP_IMMUNE_RESPONSE	168	0.355666	1.95883	3.65247e-05	0.000924989	0.000785282	54	tags=17%, list=8%, signal=21%	CCL3L3/CCL3/CXCL8/CXCL1/CXCL3/IL1B/CCL4/CCL20/CXCL5/CXCL2/IGKC/CCL2/IL6/IGLC2/EREG/S100A9/MARCO/S100A8/IGHG3/IGHG1/CTSL/RSAD2/NINJ1/CCL7/TREM1/TNF/IFIT2/ITGB8/IFIT3
GOBP_LYMPHOCYTE_MIGRATION	13	0.746047	2.24844	4.19015e-05	0.00103527	0.000878909	14	tags=38%, list=2%, signal=38%	CCL3L3/CCL3/CCL4/CCL20/CCL2
REACTOME_NERVOUS_SYSTEM_DEVELOPMENT	76	-0.39325	-2.13119	4.40004e-05	0.000458338	0.000324214	277	tags=66%, list=40%, signal=44%	RPL26/ARPC3/RPL22L1/RPL35/RPS5/RPS19/RPL13A/RPS26/RPL15/AP2S1/RPS16/RPS3/RPL19/CD24/RPL28/RPL7/RAC1/PTPRC/RPL5/RPS6/RPS8/RPS23/RPL7A/PFN1/UBC/RPS4X/RPS18/RPS15/RPL27A/RPL12/RPL4/PSME1/TYROBP/RPS2/ARPC1B/EZR/TUBA1A/RPL10A/RPL3/EIF4A3/RPSA/CFL1/PSMB9/ACTG1/TUBA1B/PSME2/CXCR4/TREM2/ACTB/RHOB
GOBP_MONONUCLEAR_CELL_MIGRATION	22	0.655121	2.32805	4.47791e-05	0.00108003	0.000916906	75	tags=45%, list=11%, signal=42%	CCL3L3/CCL3/CCL4/CCL20/CCL2/IL6/CCL7/TNF/THBS1/ICAM1
GOBP_G_PROTEIN_COUPLED_RECEPTOR_SIGNALING_PATHWAY	41	0.544547	2.32065	4.67465e-05	0.00110126	0.00093493	27	tags=22%, list=4%, signal=22%	CCL3L3/CCL3/CXCL8/CXCL1/CCL4/CCL20/CCL2/EREG/MARCO
REACTOME_INTERFERON_GAMMA_SIGNALING	16	-0.660862	-2.34807	6.07276e-05	0.000583919	0.000413046	67	tags=56%, list=10%, signal=52%	HLA-DRB5/IFI30/HLA-DRA/HLA-DQA1/HLA-DQB1/HLA-DPB1/HLA-DPA1/HLA-DRB1/MT2A
KEGG_TOLL_LIKE_RECEPTOR_SIGNALING_PATHWAY	11	0.781356	2.22988	6.39526e-05	0.000204648	8.7514e-05	15	tags=45%, list=2%, signal=45%	CCL3/CXCL8/IL1B/CCL4/IL6
KEGG_INTESTINAL_IMMUNE_NETWORK_FOR_IGA_PRODUCTION	14	-0.67503	-2.28955	7.51658e-05	0.000218664	9.35077e-05	67	tags=71%, list=10%, signal=66%	HLA-DRB5/HLA-DMA/HLA-DMB/HLA-DRA/HLA-DQA1/HLA-DQB1/HLA-DPB1/HLA-DPA1/HLA-DRB1/CXCR4
GOBP_ACUTE_INFLAMMATORY_RESPONSE	16	0.706133	2.27027	8.03406e-05	0.00184966	0.00157029	48	tags=50%, list=7%, signal=48%	IL1B/IL6/PTGS2/F3/S100A8/IGHG1/TREM1/TNF
REACTOME_DEVELOPMENTAL_BIOLOGY	88	-0.352583	-1.98295	0.000121905	0.00108843	0.000769924	251	tags=57%, list=37%, signal=41%	RPS5/TGFB1/RPS19/RPL13A/RPS26/RPL15/AP2S1/RPS16/RPS3/RPL19/CD24/RPL28/RPL7/RAC1/PTPRC/RPL5/RPS6/RPS8/RPS23/RPL7A/PFN1/UBC/RPS4X/RPS18/RPS15/RPL27A/RPL12/RPL4/PSME1/TYROBP/RPS2/DRAP1/ARPC1B/EZR/TUBA1A/RPL10A/RPL3/EIF4A3/RPSA/CFL1/PSMB9/ACTG1/TUBA1B/KLF4/CEBPD/PSME2/CXCR4/TREM2/ACTB/RHOB
GOBP_REGULATION_OF_LEUKOCYTE_MIGRATION	28	0.597174	2.23183	0.000138995	0.00312892	0.00265634	75	tags=43%, list=11%, signal=40%	CCL3/CXCL8/CCL4/CCL20/CCL2/IL6/TNFAIP6/CCL7/TNF/MMP14/THBS1/ICAM1
GOBP_REGULATION_OF_LEUKOCYTE_CHEMOTAXIS	17	0.693132	2.28329	0.000148402	0.00326807	0.00277448	44	tags=41%, list=6%, signal=40%	CCL3/CXCL8/CCL4/CCL2/IL6/TNFAIP6/CCL7
GOBP_RESPONSE_TO_TUMOR_NECROSIS_FACTOR	34	0.571133	2.28594	0.000152239	0.00328125	0.00278566	67	tags=32%, list=10%, signal=31%	CCL3L3/CCL3/CXCL8/CCL4/CCL20/CCL2/PTGS2/CCL7/TNF/CYP1B1/THBS1
GOBP_DEFENSE_RESPONSE_TO_OTHER_ORGANISM	102	0.395169	2.02226	0.000188216	0.00394519	0.00334932	54	tags=22%, list=8%, signal=23%	CCL3L3/CCL3/IL1B/CCL4/CCL20/IGKC/CCL2/IL6/IGLC2/EREG/PMAIP1/S100A9/MARCO/S100A8/IGHG3/IGHG1/RSAD2/CCL7/TREM1/TNF/IFIT2/IFIT3
GOBP_POSITIVE_REGULATION_OF_GTPASE_ACTIVITY	16	0.692278	2.22572	0.000190833	0.00394519	0.00334932	14	tags=31%, list=2%, signal=31%	CCL3L3/CCL3/CCL4/CCL20/CCL2
GOBP_CELLULAR_RESPONSE_TO_LIPID	67	0.448586	2.11506	0.000203678	0.00405166	0.00343971	110	tags=33%, list=16%, signal=31%	CCL3/CXCL8/CXCL1/CXCL3/IL1B/CXCL5/CXCL2/CCL2/IL6/ATP2B1/INHBA/TNF/MGST1/CYP1B1/CSF3/TNIP1/TNFAIP3/XBP1/NFKBIA/UFM1/TNIP3/CD55
GOBP_POSITIVE_REGULATION_OF_MAPK_CASCADE	50	0.480702	2.13669	0.000203983	0.00405166	0.00343971	48	tags=22%, list=7%, signal=22%	CCL3L3/CCL3/IL1B/CCL4/CCL20/CCL2/IL6/MARCO/GADD45A/CCL7/TNF
REACTOME_INTERLEUKIN_4_AND_INTERLEUKIN_13_SIGNALING	22	0.621814	2.1688	0.000243469	0.0020289	0.00143518	75	tags=45%, list=11%, signal=42%	CXCL8/IL1B/CCL2/IL6/PTGS2/TIMP1/IGHG1/TNF/HSP90B1/ICAM1
REACTOME_EUKARYOTIC_TRANSLATION_INITIATION	47	-0.425826	-2.05845	0.000261511	0.00204305	0.00144519	369	tags=91%, list=54%, signal=45%	RPS3A/RPL18/RPL8/RPL31/RPL14/RPL32/EIF3E/RPS14/RPL18A/RPL11/RPS24/RPLP2/EIF4A2/RPL26/RPL22L1/RPL35/RPS5/RPS19/RPL13A/RPS26/RPL15/RPS16/RPS3/EIF3G/RPL19/RPL28/RPL7/RPL5/RPS6/RPS8/RPS23/RPL7A/RPS4X/RPS18/RPS15/RPL27A/RPL12/EIF3K/RPL4/RPS2/RPL10A/RPL3/RPSA
GOBP_NEGATIVE_REGULATION_OF_INFLAMMATORY_RESPONSE	18	-0.604554	-2.18233	0.000265007	0.00513115	0.00435616	55	tags=50%, list=8%, signal=47%	KLF4/ZFP36/SERPINF1/GPX1/GRN/APOE/ACP5/HLA-DRB1/TREM2
GOBP_RESPONSE_TO_LIPID	91	0.403707	2.01151	0.000268461	0.00513115	0.00435616	67	tags=22%, list=10%, signal=23%	CCL3/CXCL8/CXCL1/CXCL3/IL1B/CXCL5/CXCL2/CCL2/IL6/PTGS2/S100A9/S100A8/SOD2/ATP2B1/INHBA/TNF/MGST1/CYP1B1/CSF3/THBS1
GOBP_POSITIVE_REGULATION_OF_LEUKOCYTE_MIGRATION	22	0.614756	2.18461	0.000288651	0.00541487	0.00459703	75	tags=45%, list=11%, signal=42%	CCL3/CXCL8/CCL4/CCL20/IL6/CCL7/TNF/MMP14/THBS1/ICAM1
GOBP_POSITIVE_REGULATION_OF_INTRACELLULAR_SIGNAL_TRANSDUCTION	87	0.40557	2.00775	0.000306237	0.00564033	0.00478843	67	tags=22%, list=10%, signal=23%	CCL3L3/CCL3/IL1B/CCL4/CCL20/CCL2/IL6/F3/PMAIP1/S100A9/MARCO/GADD45A/S100A8/CCL7/TNF/TXN/OASL/CSF3/THBS1
GOBP_POSITIVE_REGULATION_OF_LOCOMOTION	56	0.459453	2.08352	0.000318289	0.00575761	0.004888	75	tags=29%, list=11%, signal=28%	CCL3/CXCL8/IL1B/CCL4/CCL20/IL6/PTGS2/TNFAIP6/F3/SOD2/CCL7/TNF/CYP1B1/MMP14/THBS1/ICAM1
GOBP_REGULATION_OF_MONONUCLEAR_CELL_MIGRATION	14	0.711447	2.1921	0.000390433	0.00693875	0.00589074	67	tags=50%, list=10%, signal=46%	CCL3/CCL4/CCL20/CCL2/CCL7/TNF/THBS1
HALLMARK_IL6_JAK_STAT3_SIGNALING	12	0.725122	2.10813	0.000409906	0.0036698	0.00277649	48	tags=50%, list=7%, signal=47%	CXCL1/CXCL3/IL1B/IL6/CCL7/TNF
REACTOME_INTERFERON_SIGNALING	35	-0.462722	-2.03818	0.000427863	0.00314605	0.00222542	76	tags=43%, list=11%, signal=40%	EIF4A3/UBE2L6/BST2/HLA-DRB5/IFI30/IFITM3/HLA-DRA/IFI6/HLA-DQA1/HLA-DQB1/HLA-DPB1/HLA-DPA1/HLA-DRB1/IFI27/MT2A
GOBP_CYTOPLASMIC_TRANSLATION	43	-0.438547	-2.01868	0.00044452	0.00776377	0.00659116	369	tags=93%, list=54%, signal=46%	RPS3A/RPL18/RPL8/RPL31/RPL14/RPL32/RPS14/RPL18A/RPL11/RPS24/RPLP2/EIF4A2/RPL26/RPL22L1/RPL35/RPS5/RPS19/RPL13A/RPS26/RPL15/RPS16/RPS3/RPL19/RPL28/RPL7/RPL5/RPS6/RPS8/RPS23/RPL7A/RPS4X/RPS18/RPS15/RPL27A/RPL12/RPL4/RPS2/RPL10A/RPL3/RPSA
HALLMARK_KRAS_SIGNALING_UP	25	0.583822	2.13082	0.000458725	0.0036698	0.00277649	96	tags=52%, list=14%, signal=46%	IL1B/CCL20/PTGS2/EREG/PLAUR/USP12/INHBA/G0S2/DUSP6/PPP1R15A/TNFAIP3/ERO1A/TRAF1
GOBP_POSITIVE_REGULATION_OF_RESPONSE_TO_EXTERNAL_STIMULUS	56	0.450632	2.04352	0.000488733	0.0083913	0.00712391	79	tags=30%, list=12%, signal=29%	CCL3/CXCL8/IL1B/CCL4/IL6/PTGS2/EREG/F3/S100A9/S100A8/NINJ1/CCL7/TNF/OASL/THBS1/TNIP1/NFKBIZ
REACTOME_SIGNALING_BY_ROBO_RECEPTORS	54	-0.399134	-2.02176	0.000497851	0.0034573	0.00244558	369	tags=87%, list=54%, signal=44%	RPS3A/RPL18/RPL8/RPL31/RPL14/RPL32/RPS14/RPL18A/RPL11/RPS24/RPLP2/RPL26/RPL22L1/RPL35/RPS5/RPS19/RPL13A/RPS26/RPL15/RPS16/RPS3/RPL19/RPL28/RPL7/RAC1/RPL5/RPS6/RPS8/RPS23/RPL7A/PFN1/UBC/RPS4X/RPS18/RPS15/RPL27A/RPL12/RPL4/PSME1/RPS2/RPL10A/RPL3/EIF4A3/RPSA/PSMB9/PSME2/CXCR4
GOBP_REGULATION_OF_GTPASE_ACTIVITY	20	0.631766	2.18575	0.00050231	0.00848067	0.00719978	14	tags=25%, list=2%, signal=25%	CCL3L3/CCL3/CCL4/CCL20/CCL2
KEGG_CELL_ADHESION_MOLECULES_CAMS	20	-0.568111	-2.15636	0.00050231	0.00133949	0.00057281	67	tags=45%, list=10%, signal=42%	HLA-DRB5/HLA-DMA/HLA-DMB/HLA-DRA/HLA-DQA1/HLA-DQB1/HLA-DPB1/HLA-DPA1/HLA-DRB1
REACTOME_TCR_SIGNALING	19	-0.564079	-2.14019	0.00056272	0.00370211	0.00261875	96	tags=47%, list=14%, signal=42%	PSMB9/HLA-DRB5/PSME2/HLA-DRA/HLA-DQA1/HLA-DQB1/HLA-DPB1/HLA-DPA1/HLA-DRB1
GOBP_REGULATION_OF_INTRACELLULAR_SIGNAL_TRANSDUCTION	124	0.352026	1.85483	0.000571073	0.00947086	0.00804042	96	tags=26%, list=14%, signal=27%	CCL3L3/CCL3/IL1B/CCL4/CCL20/CCL2/IL6/PTGS2/F3/PMAIP1/PLAUR/S100A9/MARCO/GADD45A/S100A8/SOD2/CCL7/TNF/TXN/OASL/CSF3/THBS1/P4HB/DUSP6/DUSP2/ICAM1/TNIP1/GAPDH/TNFAIP3/XBP1/CD44/TRAF1
GOBP_INNATE_IMMUNE_RESPONSE	86	0.393159	1.94517	0.000579658	0.00947086	0.00804042	54	tags=22%, list=8%, signal=23%	CCL3L3/CCL3/CCL4/CCL20/IGKC/CCL2/IGLC2/EREG/S100A9/MARCO/S100A8/IGHG3/IGHG1/RSAD2/CCL7/TREM1/TNF/IFIT2/IFIT3
GOBP_B_CELL_MEDIATED_IMMUNITY	29	-0.488044	-2.04094	0.000637269	0.0102469	0.00869922	78	tags=52%, list=11%, signal=48%	C3/C1QA/HLA-DRB5/C1QC/C1QB/HLA-DMA/HLA-DMB/HLA-DRA/HLA-DQA1/HLA-DQB1/HLA-DPB1/HLA-DPA1/HLA-DRB1/TREM2/CD74
GOBP_CELLULAR_RESPONSE_TO_INTERFERON_GAMMA	21	0.613228	2.15869	0.000667428	0.0105641	0.00896856	48	tags=33%, list=7%, signal=32%	CCL3L3/CCL3/CCL4/CCL20/CCL2/CCL7/TNF
REACTOME_RRNA_PROCESSING	46	-0.398092	-1.90109	0.000685323	0.00418526	0.00296052	369	tags=89%, list=54%, signal=44%	RPS3A/RPL18/RPL8/RPL31/RPL14/NHP2/RPL32/RPS14/RPL18A/RPL11/RPS24/RPLP2/RPL26/RPL22L1/RPL35/RPS5/RPS19/RPL13A/RPS26/RPL15/RPS16/RPS3/RPL19/RPL28/RPL7/RPL5/RPS6/RPS8/RPS23/RPL7A/RPS4X/RPS18/RPS15/RPL27A/RPL12/MT-RNR1/RPL4/RPS2/RPL10A/RPL3/RPSA
GOBP_RESPONSE_TO_OXYGEN_CONTAINING_COMPOUND	134	0.341453	1.82258	0.000710742	0.0110766	0.00940366	76	tags=21%, list=11%, signal=23%	CCL3/CXCL8/CXCL1/CXCL3/IL1B/CXCL5/CXCL2/CCL2/IL6/PTGS2/EREG/TIMP1/S100A9/S100A8/SOD2/ATP2B1/NAMPT/INHBA/TNF/MGST1/AQP9/TXN/CYP1B1/CSF3/THBS1/HSP90B1/ICAM1/TNIP1
REACTOME_CELLULAR_RESPONSE_TO_STARVATION	46	-0.397477	-1.89815	0.000718217	0.00418526	0.00296052	369	tags=89%, list=54%, signal=44%	RPS3A/RPL18/RPL8/RPL31/RPL14/RPL32/RPS14/RPL18A/RPL11/RPS24/RPLP2/RPL26/RPL22L1/RPL35/RPS5/RPS19/RPL13A/RPS26/RPL15/RPS16/RPS3/RPL19/RPL28/RPL7/LAMTOR2/RPL5/RPS6/RPS8/RPS23/RPL7A/RPS4X/RPS18/RPS15/RPL27A/RPL12/RPL4/RPS2/ATF3/RPL10A/RPL3/RPSA
HALLMARK_COMPLEMENT	30	0.544403	2.0914	0.000731007	0.00467844	0.00353961	120	tags=53%, list=18%, signal=46%	CXCL1/SERPINB2/IL6/TIMP1/F3/PLAUR/S100A9/CTSL/EHD1/MMP14/DUSP6/TNFAIP3/ANXA5/CD55/LCP2/MAFF
REACTOME_NONSENSE_MEDIATED_DECAY_NMD	45	-0.404188	-1.92749	0.000736606	0.00418526	0.00296052	369	tags=89%, list=54%, signal=44%	RPS3A/RPL18/RPL8/RPL31/RPL14/RPL32/RPS14/RPL18A/RPL11/RPS24/RPLP2/RPL26/RPL22L1/RPL35/RPS5/RPS19/RPL13A/RPS26/RPL15/RPS16/RPS3/RPL19/RPL28/RPL7/RPL5/RPS6/RPS8/RPS23/RPL7A/RPS4X/RPS18/RPS15/RPL27A/RPL12/RPL4/RPS2/RPL10A/RPL3/EIF4A3/RPSA
KEGG_RIBOSOME	42	-0.414664	-1.92872	0.000748209	0.00184175	0.000787588	369	tags=90%, list=54%, signal=44%	RPS3A/RPL18/RPL8/RPL31/RPL14/RPL32/RPL18A/RPL11/RPS24/RPLP2/RPL26/RPL22L1/RPL35/RPS5/RPS19/RPL13A/RPS26/RPL15/RPS16/RPS3/RPL19/RPL28/RPL7/RPL5/RPS6/RPS8/RPS23/RPL7A/RPS4X/RPS18/RPS15/RPL27A/RPL12/RPL4/RPS2/RPL10A/RPL3/RPSA
GOBP_ERK1_AND_ERK2_CASCADE	39	0.494533	2.07363	0.000961297	0.0147545	0.012526	76	tags=31%, list=11%, signal=29%	CCL3L3/CCL3/IL1B/CCL4/CCL20/CCL2/MARCO/CCL7/TNF/DUSP6/ICAM1/TNIP1
GOBP_PROTEIN_KINASE_B_SIGNALING	24	0.559679	1.99677	0.00102371	0.015438	0.0131063	67	tags=33%, list=10%, signal=31%	CCL3/IL1B/CCL2/F3/TNF/TXN/CSF3/THBS1
GOBP_REGULATION_OF_PROTEASOMAL_PROTEIN_CATABOLIC_PROCESS	11	-0.642966	-1.97201	0.00103631	0.015438	0.0131063	45	tags=45%, list=7%, signal=43%	GPX1/PSME2/APOE/HERPUD1/TREM2
REACTOME_RESPONSE_OF_EIF2AK4_GCN2_TO_AMINO_ACID_DEFICIENCY	45	-0.394532	-1.88144	0.00108581	0.00568243	0.00401957	369	tags=89%, list=54%, signal=44%	RPS3A/RPL18/RPL8/RPL31/RPL14/RPL32/RPS14/RPL18A/RPL11/RPS24/RPLP2/RPL26/RPL22L1/RPL35/RPS5/RPS19/RPL13A/RPS26/RPL15/RPS16/RPS3/RPL19/RPL28/RPL7/RPL5/RPS6/RPS8/RPS23/RPL7A/RPS4X/RPS18/RPS15/RPL27A/RPL12/RPL4/RPS2/ATF3/RPL10A/RPL3/RPSA
REACTOME_REGULATION_OF_EXPRESSION_OF_SLITS_AND_ROBOS	50	-0.400557	-1.99504	0.00109103	0.00568243	0.00401957	369	tags=88%, list=54%, signal=44%	RPS3A/RPL18/RPL8/RPL31/RPL14/RPL32/RPS14/RPL18A/RPL11/RPS24/RPLP2/RPL26/RPL22L1/RPL35/RPS5/RPS19/RPL13A/RPS26/RPL15/RPS16/RPS3/RPL19/RPL28/RPL7/RPL5/RPS6/RPS8/RPS23/RPL7A/UBC/RPS4X/RPS18/RPS15/RPL27A/RPL12/RPL4/PSME1/RPS2/RPL10A/RPL3/EIF4A3/RPSA/PSMB9/PSME2
GOBP_NEGATIVE_REGULATION_OF_CELL_POPULATION_PROLIFERATION	62	0.423132	1.97029	0.00122814	0.0180305	0.0153073	67	tags=23%, list=10%, signal=22%	CCL3L3/CXCL8/CXCL1/IL1B/CCL2/IL6/PTGS2/EREG/SOD2/INHBA/TNF/IFIT3/CYP1B1/THBS1
REACTOME_INFLUENZA_INFECTION	49	-0.395801	-1.95975	0.00124921	0.00624603	0.00441824	369	tags=88%, list=54%, signal=44%	RPS3A/RPL18/RPL8/RPL31/RPL14/RPL32/CLTA/RPS14/RPL18A/RPL11/RPS24/RPLP2/RPL26/ISG15/RPL22L1/RPL35/RPS5/TGFB1/RPS19/RPL13A/RPS26/RPL15/RPS16/RPS3/RPL19/RPL28/RPL7/SLC25A6/RPL5/RPS6/RPS8/RPS23/RPL7A/RPS4X/RPS18/RPS15/RPL27A/RPL12/RPL4/RPS2/RPL10A/RPL3/RPSA
GOBP_DEFENSE_RESPONSE_TO_BACTERIUM	26	0.552207	2.03745	0.00125819	0.0182078	0.0154577	48	tags=38%, list=7%, signal=37%	CCL20/IGKC/IL6/IGLC2/S100A9/S100A8/IGHG3/IGHG1/TREM1/TNF
GOBP_POSITIVE_REGULATION_OF_HYDROLASE_ACTIVITY	48	0.459698	2.0288	0.00129959	0.018542	0.0157415	48	tags=23%, list=7%, signal=23%	CCL3L3/CCL3/CCL4/CCL20/CCL2/F3/PMAIP1/S100A9/S100A8/CCL7/TNF
REACTOME_EUKARYOTIC_TRANSLATION_ELONGATION	43	-0.416806	-1.96318	0.00135213	0.0065006	0.00459832	369	tags=91%, list=54%, signal=45%	RPS3A/RPL18/RPL8/RPL31/RPL14/RPL32/RPS14/RPL18A/RPL11/RPS24/RPLP2/RPL26/RPL22L1/RPL35/RPS5/RPS19/RPL13A/RPS26/RPL15/RPS16/RPS3/RPL19/RPL28/RPL7/RPL5/RPS6/RPS8/RPS23/RPL7A/RPS4X/RPS18/RPS15/RPL27A/RPL12/RPL4/RPS2/RPL10A/RPL3/RPSA
GOBP_CELLULAR_RESPONSE_TO_OXYGEN_CONTAINING_COMPOUND	109	0.355281	1.83214	0.00135849	0.0191132	0.0162264	76	tags=21%, list=11%, signal=22%	CCL3/CXCL8/CXCL1/CXCL3/IL1B/CXCL5/CXCL2/CCL2/IL6/PTGS2/SOD2/ATP2B1/NAMPT/INHBA/TNF/MGST1/AQP9/TXN/CYP1B1/CSF3/HSP90B1/ICAM1/TNIP1
GOBP_NEGATIVE_REGULATION_OF_ORGANELLE_ORGANIZATION	20	-0.529823	-1.98391	0.00142675	0.0197986	0.0168083	183	tags=65%, list=27%, signal=49%	GMFG/PFN1/HNRNPA1/STMN1/CAPZB/CORO1A/SLC25A5/TSPO/CAPG/TMSB4X/GPX1/LMNA/GSN
GOBP_POSITIVE_REGULATION_OF_MONONUCLEAR_CELL_MIGRATION	12	0.693607	2.05362	0.00146434	0.0200456	0.017018	48	tags=42%, list=7%, signal=39%	CCL3/CCL4/CCL20/CCL7/TNF
GOBP_POSITIVE_REGULATION_OF_LEUKOCYTE_CHEMOTAXIS	15	0.640994	2.02842	0.00157403	0.0211538	0.0179588	67	tags=40%, list=10%, signal=37%	CCL3/CXCL8/CCL4/IL6/CCL7/THBS1
GOBP_PROGRAMMED_CELL_DEATH	157	0.314811	1.72211	0.00158706	0.0211538	0.0179588	106	tags=29%, list=15%, signal=31%	CCL3/SERPINB2/IL1B/CCL2/IL6/PTGS2/TIMP1/BCL2A1/PMAIP1/PLAUR/S100A9/GADD45A/IER3/S100A8/SOD2/CTSL/NINJ1/PHLDA1/INHBA/TNF/IFIT2/IFIT3/G0S2/CYP1B1/DRAM1/PHLDA2/SLC7A11/THBS1/P4HB/DUSP6/HSP90B1/ICAM1/TNFAIP8/GAPDH/PPP1R15A/BTG1/TNFAIP3/ERO1A/XBP1/ANXA5/CD44/TRAF1/NBN/NFKBIA/UFM1
GOBP_PROTEIN_CONTAINING_COMPLEX_ORGANIZATION	100	-0.309521	-1.73892	0.00167679	0.0220596	0.0187278	251	tags=51%, list=37%, signal=38%	RPS5/TGFB1/RPS19/RPL13A/ANP32B/AP2S1/CYBA/ALOX5AP/RPS3/NDUFS7/HSPD1/PARK7/RAC1/RPL5/B2M/HMGB1/PFN1/CELF2/RPS15/NDUFB2/DDIT4/STMN1/CAPZB/ARPC1B/GCHFR/RPL3/RPSA/CORO1A/CFL1/AIF1/VAMP8/PYCARD/CHCHD10/HLA-DRB5/HMGB2/CAPG/HLA-DMA/TMSB4X/COTL1/HLA-DMB/APOE/HLA-DRA/HLA-DQA1/HLA-DQB1/HLA-DPB1/HLA-DPA1/HLA-DRB1/GSN/TREM2/APOC1/CD74
GOBP_CALCIUM_MEDIATED_SIGNALING	22	0.570728	2.02815	0.00171789	0.0223105	0.0189408	9	tags=18%, list=1%, signal=19%	CCL3/CXCL8/CCL4/CCL20
GOBP_NEUROINFLAMMATORY_RESPONSE	13	0.652519	1.96656	0.00187234	0.0239599	0.020341	48	tags=38%, list=7%, signal=36%	CCL3/IL1B/IL6/PTGS2/TNF
GOBP_POSITIVE_REGULATION_OF_ERK1_AND_ERK2_CASCADE	30	0.515832	1.96529	0.00189219	0.0239599	0.020341	48	tags=27%, list=7%, signal=26%	CCL3L3/CCL3/CCL4/CCL20/CCL2/MARCO/CCL7/TNF
GOBP_LIPOPOLYSACCHARIDE_MEDIATED_SIGNALING_PATHWAY	12	0.683453	2.02356	0.00191945	0.024005	0.0203794	110	tags=58%, list=16%, signal=50%	CCL3/IL1B/CCL2/TNF/TNFAIP3/NFKBIA/CD55
REACTOME_EXTRACELLULAR_MATRIX_ORGANIZATION	17	0.605869	1.94747	0.00192798	0.00892584	0.00631386	121	tags=65%, list=18%, signal=55%	TIMP1/CTSL/VCAN/P4HA1/ITGB8/MMP14/THBS1/P4HB/ICAM1/CD44/SDC2
GOBP_REGULATION_OF_CHEMOTAXIS	27	0.538175	2.0055	0.00199829	0.0246862	0.0209577	23	tags=26%, list=3%, signal=26%	CCL3/CXCL8/CCL4/CCL2/IL6/TNFAIP6/F3
GOBP_REGULATION_OF_RESPONSE_TO_EXTERNAL_STIMULUS	94	0.360452	1.80273	0.00220451	0.0269056	0.0228419	48	tags=17%, list=7%, signal=18%	CCL3/CXCL8/SERPINB2/IL1B/CCL4/CCL2/IL6/PTGS2/EREG/TNFAIP6/F3/S100A9/S100A8/NINJ1/CCL7/TNF
GOBP_REGULATION_OF_CELLULAR_COMPONENT_MOVEMENT	93	0.359272	1.80184	0.00236826	0.0285601	0.0242465	67	tags=20%, list=10%, signal=21%	CCL3/CXCL8/IL1B/CCL4/CCL20/CCL2/IL6/PTGS2/TIMP1/TNFAIP6/F3/GADD45A/SOD2/CCL7/TNF/CYP1B1/PHLDA2/MMP14/THBS1
KEGG_TYPE_I_DIABETES_MELLITUS	15	-0.567442	-1.97598	0.00241691	0.00552436	0.00236239	67	tags=60%, list=10%, signal=55%	HLA-DRB5/HLA-DMA/HLA-DMB/HLA-DRA/HLA-DQA1/HLA-DQB1/HLA-DPB1/HLA-DPA1/HLA-DRB1
GOBP_NEGATIVE_REGULATION_OF_SUPRAMOLECULAR_FIBER_ORGANIZATION	14	-0.588027	-1.98437	0.00253594	0.0302225	0.0256578	183	tags=71%, list=27%, signal=53%	GMFG/PFN1/STMN1/CAPZB/CORO1A/CAPG/TMSB4X/APOE/GSN/TREM2
GOBP_NEGATIVE_REGULATION_OF_DEFENSE_RESPONSE	28	-0.468635	-1.94338	0.00260209	0.0306502	0.0260209	58	tags=36%, list=8%, signal=34%	FGL2/KLF4/ZFP36/SERPINF1/GPX1/GRN/APOE/ACP5/HLA-DRB1/TREM2
GOBP_MAPK_CASCADE	68	0.399463	1.8918	0.00267994	0.0312044	0.0264914	76	tags=24%, list=11%, signal=23%	CCL3L3/CCL3/IL1B/CCL4/CCL20/CCL2/IL6/MARCO/GADD45A/CCL7/TNF/THBS1/DUSP6/DUSP2/ICAM1/TNIP1
GOBP_POSITIVE_REGULATION_OF_INFLAMMATORY_RESPONSE	26	0.533904	1.96992	0.00302394	0.034187	0.0290235	79	tags=38%, list=12%, signal=35%	CCL3/IL1B/IL6/PTGS2/S100A9/S100A8/NINJ1/TNF/TNIP1/NFKBIZ
GOBP_POSITIVE_REGULATION_OF_MYELOID_LEUKOCYTE_DIFFERENTIATION	13	-0.574789	-1.88906	0.00304677	0.034187	0.0290235	43	tags=54%, list=6%, signal=51%	TYROBP/ZFP36L1/ID2/HLA-DRB1/FOS/TREM2/CD74
GOBP_REGULATION_OF_VIRAL_ENTRY_INTO_HOST_CELL	11	-0.60763	-1.86364	0.00305859	0.034187	0.0290235	168	tags=73%, list=25%, signal=56%	IFITM1/IFITM2/LGALS9/IFITM3/LY6E/HLA-DRB1/GSN/CD74
GOBP_POSITIVE_REGULATION_OF_DEFENSE_RESPONSE	37	0.471619	1.95133	0.00307109	0.034187	0.0290235	48	tags=24%, list=7%, signal=24%	CCL3/IL1B/IL6/PTGS2/EREG/S100A9/S100A8/NINJ1/TNF
REACTOME_TRANSLATION	54	-0.357298	-1.80984	0.00354531	0.0158273	0.0111957	369	tags=85%, list=54%, signal=43%	RPS3A/RPL18/RPL8/RPL31/RPL14/RPL32/EIF3E/MRPL55/RPS14/RPL18A/RPL11/RPS24/RPLP2/EIF4A2/RPL26/RPL22L1/RPL35/RPS5/RPS19/RPL13A/RPS26/RPL15/RPS16/RPS3/EIF3G/RPL19/RPL28/RPL7/RPL5/RPS6/RPS8/RPS23/RPL7A/RPS4X/RPS18/RPS15/RPL27A/RPL12/EIF3K/MT-RNR1/RPL4/RPS2/RPL10A/RPL3/PPA1/RPSA
GOBP_ORGANIC_HYDROXY_COMPOUND_TRANSPORT	16	-0.533352	-1.86351	0.00357886	0.0394064	0.0334546	65	tags=38%, list=9%, signal=35%	TSPO/APOE/LY6E/TREM2/APOC1/ACTB
REACTOME_SELENOAMINO_ACID_METABOLISM	44	-0.386618	-1.83708	0.00376907	0.016246	0.0114919	369	tags=89%, list=54%, signal=44%	RPS3A/RPL18/RPL8/RPL31/RPL14/RPL32/RPS14/RPL18A/RPL11/RPS24/RPLP2/RPL26/RPL22L1/RPL35/RPS5/RPS19/RPL13A/RPS26/RPL15/RPS16/RPS3/RPL19/RPL28/RPL7/RPL5/RPS6/RPS8/RPS23/RPL7A/RPS4X/RPS18/RPS15/RPL27A/RPL12/RPL4/RPS2/RPL10A/RPL3/RPSA
GOBP_RESPONSE_TO_INTERFERON_GAMMA	29	0.494519	1.87793	0.00390773	0.0425649	0.036136	48	tags=24%, list=7%, signal=23%	CCL3L3/CCL3/CCL4/CCL20/CCL2/CCL7/TNF
GOBP_REGULATION_OF_HYDROLASE_ACTIVITY	92	0.355878	1.77745	0.00405654	0.0437157	0.037113	85	tags=24%, list=12%, signal=24%	CCL3L3/CCL3/SERPINB2/CCL4/CCL20/CCL2/PTGS2/TIMP1/F3/PMAIP1/PLAUR/S100A9/S100A8/CCL7/TNF/OASL/THBS1/HSP90B1/TNFAIP8/APLP2/GAPDH/PPP1R15A
GOBP_REGULATION_OF_CALCIUM_ION_TRANSPORT	19	0.583303	1.98606	0.00410273	0.043748	0.0371405	35	tags=26%, list=5%, signal=26%	CCL3/CCL4/CCL2/PTGS2/ATP2B1
GOBP_NEGATIVE_REGULATION_OF_CELL_ACTIVATION	28	-0.457005	-1.89515	0.00422266	0.0445579	0.037828	197	tags=57%, list=29%, signal=42%	PTPRC/HAVCR2/HMGB1/TYROBP/LGALS9/LAPTM5/AXL/LST1/FGL2/GRN/ID2/APOE/HLA-DRB1/CD9/TREM2/CD74
REACTOME_SRP_DEPENDENT_COTRANSLATIONAL_PROTEIN_TARGETING_TO_MEMBRANE	45	-0.359784	-1.71573	0.00465159	0.0193816	0.0137099	369	tags=87%, list=54%, signal=43%	RPS3A/RPL18/RPL8/RPL31/RPL14/RPL32/RPS14/RPL18A/RPL11/RPS24/RPLP2/RPL26/RPL22L1/RPL35/RPS5/RPS19/RPL13A/RPS26/RPL15/RPS16/RPS3/RPL19/RPL28/RPL7/RPL5/RPS6/RPS8/RPS23/RPL7A/RPS4X/RPS18/RPS15/RPL27A/RPL12/RPL4/RPS2/RPL10A/RPL3/RPSA
GOBP_CALCIUM_ION_TRANSPORT	24	0.519927	1.85494	0.0047209	0.0493018	0.0418554	35	tags=21%, list=5%, signal=20%	CCL3/CCL4/CCL2/PTGS2/ATP2B1
REACTOME_METABOLISM_OF_RNA	68	-0.320667	-1.69982	0.00531166	0.021418	0.0151504	369	tags=79%, list=54%, signal=41%	RPS3A/RPL18/RPL8/RPL31/RPL14/SRSF7/NHP2/RPL32/RPS14/RPL18A/RPL11/RPS24/LSM4/RPLP2/EIF4A2/RPL26/RPL22L1/CCNH/RPL35/RPS5/RPS19/RPL13A/RPS26/RPL15/RPS16/RPS3/RPL19/RPL28/RPL7/RPL5/RPS6/RPS8/RPS23/RPL7A/UBC/RPS4X/RPS18/RPS15/RPL27A/RPL12/HNRNPA1/MT-RNR1/RPL4/PSME1/RPS2/RPL10A/ZFP36L1/RPL3/EIF4A3/RPSA/PSMB9/ZFP36/PSME2/HSPB1
HALLMARK_INTERFERON_ALPHA_RESPONSE	30	-0.422732	-1.80873	0.00540098	0.0243826	0.0184473	168	tags=53%, list=25%, signal=42%	IFITM1/IFI44L/PSME1/ELF1/IFITM2/UBE2L6/PSMB9/BST2/LGALS3BP/TXNIP/IFI30/IFITM3/PSME2/LY6E/IFI27/CD74
HALLMARK_EPITHELIAL_MESENCHYMAL_TRANSITION	30	0.493802	1.897	0.00579946	0.0243826	0.0184473	94	tags=40%, list=14%, signal=36%	CXCL8/CXCL1/IL6/TIMP1/PLAUR/GADD45A/VCAN/INHBA/MMP14/THBS1/TNFAIP3/CD44
REACTOME_METABOLISM_OF_AMINO_ACIDS_AND_DERIVATIVES	56	-0.326254	-1.67595	0.00676256	0.0264162	0.018686	369	tags=80%, list=54%, signal=40%	RPS3A/RPL18/RPL8/RPL31/RPL14/RPL32/RPS14/RPL18A/RPL11/RPS24/RPLP2/RPL26/SAT1/RPL22L1/RPL35/RPS5/RPS19/RPL13A/RPS26/RPL15/RPS16/RPS3/RPL19/RPL28/RPL7/RPL5/RPS6/RPS8/RPS23/RPL7A/RPS4X/RPS18/RPS15/RPL27A/RPL12/RPL4/PSME1/RPS2/RPL10A/RPL3/RPSA/PSMB9/GLUL/PSME2/SDS
REACTOME_ADAPTIVE_IMMUNE_SYSTEM	70	-0.300322	-1.61388	0.00877905	0.033254	0.0235228	198	tags=46%, list=29%, signal=36%	RAC1/PTPRC/B2M/HMGB1/UBC/CD81/IFITM1/CYBB/PSME1/TYROBP/CTSC/CAPZB/TUBA1A/HCST/UBE2L6/PSMB9/VAMP8/TUBA1B/C3/HLA-DRB5/IFI30/HLA-DMA/PSME2/HLA-DMB/HLA-DRA/HLA-DQA1/HLA-DQB1/HLA-DPB1/HLA-DPA1/HLA-DRB1/TREM2/CD74
REACTOME_REGULATION_OF_MRNA_STABILITY_BY_PROTEINS_THAT_BIND_AU_RICH_ELEMENTS	10	-0.575504	-1.78596	0.00937724	0.0344752	0.0243866	174	tags=70%, list=25%, signal=53%	UBC/PSME1/ZFP36L1/PSMB9/ZFP36/PSME2/HSPB1
KEGG_LEISHMANIA_INFECTION	22	-0.462095	-1.80169	0.00960714	0.0204952	0.00876441	78	tags=50%, list=11%, signal=46%	C3/HLA-DRB5/HLA-DMA/HLA-DMB/HLA-DRA/HLA-DQA1/HLA-DQB1/HLA-DPB1/HLA-DPA1/HLA-DRB1/FOS
REACTOME_ACTIVATION_OF_THE_MRNA_UPON_BINDING_OF_THE_CAP_BINDING_COMPLEX_AND_EIFS_AND_SUBSEQUENT_BINDING_TO_43S	22	-0.43532	-1.74335	0.0106224	0.037937	0.0268354	329	tags=86%, list=48%, signal=46%	EIF3E/RPS14/RPS24/EIF4A2/RPS5/RPS19/RPS26/RPS16/RPS3/EIF3G/RPS6/RPS8/RPS23/RPS4X/RPS18/RPS15/EIF3K/RPS2/RPSA
REACTOME_THE_CITRIC_ACID_TCA_CYCLE_AND_RESPIRATORY_ELECTRON_TRANSPORT	28	-0.417047	-1.73159	0.0109272	0.0379416	0.0268387	412	tags=100%, list=60%, signal=42%	ETFB/NDUFS8/CYC1/MDH2/NDUFC2/NDUFB8/MT-ND4/NDUFS6/MT-CYB/NDUFB10/NDUFB11/PDK4/UQCRH/MT-CO3/UQCRQ/MT-CO1/MT-CO2/COX7C/NDUFS7/COX5A/COX6C/UCP2/UQCR10/NDUFB2/COX5B/IDH2/LDHB
KEGG_REGULATION_OF_ACTIN_CYTOSKELETON	14	-0.533422	-1.80925	0.0109764	0.0219529	0.00938774	198	tags=71%, list=29%, signal=52%	RAC1/PFN1/ARPC1B/EZR/GNA13/CFL1/ACTG1/TMSB4X/GSN/ACTB
KEGG_PATHOGENIC_ESCHERICHIA_COLI_INFECTION	10	-0.590326	-1.79909	0.0171569	0.0322953	0.0138105	130	tags=60%, list=19%, signal=49%	ARPC1B/EZR/TUBA1A/ACTG1/TUBA1B/ACTB
KEGG_GRAFT_VERSUS_HOST_DISEASE	15	-0.492216	-1.71402	0.0184428	0.0327872	0.0140208	67	tags=60%, list=10%, signal=55%	HLA-DRB5/HLA-DMA/HLA-DMB/HLA-DRA/HLA-DQA1/HLA-DQB1/HLA-DPB1/HLA-DPA1/HLA-DRB1
KEGG_PATHWAYS_IN_CANCER	18	0.508837	1.69891	0.0268872	0.0452838	0.0193648	114	tags=39%, list=17%, signal=33%	CXCL8/IL6/PTGS2/HSP90B1/TRAF1/NFKBIA/NFKB2
