# Supplementary material for: A chemotherapy response prediction model derived from tumor-promoting B and Tregs and proinflammatory macrophages in HGSOC
Source: Front Oncol. 2023 Jul 14;13:1171582. doi: 10.3389/fonc.2023.1171582 (PMC10382026; doi:10.3389/fonc.2023.1171582)
Supplement: Supplementary file 2 [file DataSheet_2.zip › Extended data 4.xlsx]

## Sheet: Sheet1
Sheet 1.Related to Fig.4,S4
XBP1+B.Sig	XBP1+B.Sig2	XBP1+B.Sig3
RPL11	RPS20	ACTB
RPL10	MDK	MTCH1
RPL5	ACTB	RPS3
RPS19	RPL7	RAC1
RPSA	MTCH1	EGR1
RPS15	PTMS	NDUFS5
RPS14	RPL29	POMP
RPS27	ANXA1	TMSB10
RPL38	PTMA	UBA52
RPL6	AP2M1	FAM162A
RPL23A	DDAH2	MAGOH
RPS5	RPL31	YTHDF2
RPL13A	KRT17	SNRPD3
EIF3G	RPS3	MYADM
EIF3I	RPL10A	UQCRFS1
RACK1	RPL12	CHMP4A
RPS3	RPS23
RPS7	RPL11
RPL26	CD74
RPS6	CCL5
YTHDF2	ARL2
RPL10A	RPSA
RPL35	RPL8
RPL7	ID1
RPL7A	EEF1A1
RPL35A	RPL30
RPL14	RPS3A
RPS24	NDUFB9
RPS16	RAC1
RPS8	CLTA
RPS25	SNRPD1
YBX3	AP2S1
CPEB4	GSTO1
RPS3A	RHOC
RPS27A	RPS8
UBA52	RPL5
NCBP2	ATP5F1B
HNRNPD	RPS27A
CSDE1	RPL10
RPL39	RPS11
RPL30	EGR1
RPS15A	EIF6
RPS2	ERP29
RPLP1	NDUFS5
RPS4X	RPL13A
RPS9	PSMC1
RPS13	RPL3
RPL37	SNCG
RPS20	RPL35A
RPL22	RPL15
RPS12	RPL9
ZC3H15	RPS9
RPL3	POMP
RPS23	RPL14
RPL15	BCAP31
RPL13	LAMTOR5
RPLP2	NMT1
RPL29	SOX4
RPL8	TMSB10
RPL9	PRMT2
RPL12	LSM2
RPL18	RPS14
RPL18A	RPL22
RPL19	HMGA1
RPL21	RPS12
RPL27A	TSPO
RPL28	ATP5PO
RPL31	PSMC5
RPL32	RPL19
RPL34	NHP2
RPL41	UBA52
RPS11	KIF5B
RPS18	ZC3H15
RPS29	PDIA3
EIF6	PPP1CA
MRPS7	RPS5
PPP1CA	RPS27
EIF5A	ATP5F1C
DARS1	RPS2
C1QBP	RPS24
PA2G4	NCBP2
DNAJC3	AIF1
CCL5	RPS4X
SOX4	BAX
DNAJC1	GADD45GIP1
POLR2G	SF3B2
MAGOH	SEC11A
PABPC4	PA2G4
EEF1A1	POLR2G
SRP9	C1QBP
RRBP1	EIF3I
KRT17	RTN4
PAIP2	RPL37
EIF4G2	ANP32A
EIF1AX	PRMT1
GADD45GIP1	NDUFB2
MRPL18	RPL7A
MRPL27	PPP2R1A
MRPL33	SF3B6
RTN4	SNRPC
TMED10	RPL32
SPCS3	ANP32B
SPCS2	APRT
APH1A	MRPS7
SEC11A	RACK1
SEC11C	RPS18
GSTO1	ATP5PB
GSTK1	EIF3G
PRMT1	MRPL27
ITM2C	ARHGDIA
NMT1	PDCD6
UBE2J1	ATP5MC3
DERL3	GHITM
DBI	CHMP2A
TMEM59	CSNK2B
ALG5	GSTK1
TMEM258	CCT2
CHPF	HSP90B1
NDUFA13	PABPC4
MT-ND4	FAM162A
MT-ND2	SUCLG1
NDUFB9	MAGOH
MT-ND1	TCP1
NDUFA5	RPS15
NDUFB2	RBCK1
NDUFB5	YTHDF2
NDUFS5	POP5
TMSB4X	STMP1
TSPO	DDX17
MT-CO2	SF3B1
MT-ND3	SDHC
SDHC	RPL28
DGUOK	NOP56
ATP5F1B	SNRPD3
MT-ATP6	MYADM
ATP5PB	VAMP8
ATP5F1C	TRAPPC1
ATP5PO	UQCRFS1
ATP5MC3	COX7A2L
ATP5MK	CLNS1A
CHST2	PHB2
APRT	CAST
SRM	CD44
TMEM14B	TCF4
PPP2R1A	RAP1B
SUCLG1	RPL18
PLAAT4	AKR1B1
SELENOS	CHMP4A
PIH1D1
LSM2
SF3B1
CLNS1A
SRSF9
SNRPD3
SF3B6
SNRPD1
SF3B2
SNRPC
CHMP3
BAX
HSPA1A
ANP32B
PYCARD
BCL2L11
CD74
TCP1
AIF1
HIGD2A
PDIA3
CHMP4A
CHMP2A
PDCD6
MZB1
UQCRFS1
COX7A2L
MT-CO3
ARL2
KIF5B
VAMP8
SRPRB
AP2M1
AP2S1
CLTA
MACROH2A1
CCT2
STMP1
MS4A1
JCHAIN
H2BC8
RAC1
CSNK2B
TRAPPC1
HLA-DRA
TAPBPL
MAP1LC3B
COX14
MYADM
RHOC
RAP1B
HMGA1
TCF4
TMSB10
DNAAF1
H1-2
H1-10
POMP
DDX17
NHP2
TRMT112
NOP10
POP5
NOP56
GHITM
XBP1
HERPUD1
BCAP31
HSP90B1
RBCK1
SDF2L1
CD44
GAS6
CASP4
LAMTOR5
FAM162A
MTCH1
CAST
PHB1
PHB2
ANXA1
CDKN1A
ERP29
CD38
PIM2
CCL3
ZBP1
ADM
AKR1B1
MYDGF
EGR1
CCNL1
SLC25A5
ANP32A
DDAH2
MDK
VDAC1
SOCS3
CITED2
ID1
ARHGDIA
TMBIM4
PTMS
PTMA
MIEN1
GADD45A
ACTB
PRMT2
PELI1
PSMC5
PSMC1
SNCG

## Sheet: Sheet2
Sheet 2.Related to Fig.S5
ACTB+ Tregs.Sig	ACTB+ Tregs.Sig2	ACTB+ Tregs.Sig3
BCL2	ACTB	ACTB
TNFAIP3	JUN	JUN
ANXA1	PMAIP1	PMAIP1
MIF	TSC22D3	ZFP36
HSPD1	IQGAP1	NFKBIA
TNFRSF1B	HCST	ID3
PRDX2	ZFP36	TNFAIP3
DDX3X	PRDM1	CSRNP1
SFPQ	NFKBIA	BEX3
NOP53	NEDD9	DUSP1
HSP90AA1	ID3	GPR183
TRAF3	IL2RA	RPS25
ZFP36	SOCS1	CFL1
NFKBIA	MIF	ACTG1
ACTB	DNAJB1	EIF4A2
CTLA4	TNFRSF9	GAPDH
SOD1	EIF5A	RPS29
JUN	TNFAIP3	CD83
HSPB1	CCND2	CYCS
HSP90AB1	RHOH
BCL2L1	CSRNP1
PMAIP1	RAC2
ENO1	BPGM
TPT1	CRIP1
NFKB1	TRIB1
NPM1	BEX3
GADD45A	DUSP1
GADD45B	JUND
CRADD	RGS1
LMNA	SIRPG
TRAF1	TNFRSF4
CFLAR	TRAC
DNAJA1	PELI1
JMY	GPR183
ATF4	IRF1
VDAC1	RPS25
PRDX5	PRDX2
RSL1D1	CLIC1
PPP1R15A	TNFRSF1B
CRIP1	GADD45B
AKTIP	CFL1
UBE2D3	RPS27
LGALS1	ACTG1
SERPINB9	EIF4A2
IRF1	DUSP10
CD28	VDAC1
TNFRSF18	NFKBIZ
TSC22D3	BTG3
IL2RA	RPL22L1
TNFRSF9	GAPDH
PIM2	ENO1
CFL1	RPS29
EIF5A	STAT3
TCP1	HNRNPM
GAPDH	RPLP2
RPL11	AKIRIN2
UBB	SEC14L1
CCND2	BACH1
GNAI3	TNFRSF18
CCNL1	CD83
ID3	IL2RG
PIM3	PHPT1
BTG1	RPL27A
NME1	CDC42
STK17B	CYCS
PHLDA1	UBB
KDM2B	BTG1
RYBP	RPL11
YME1L1	TRAF1
C3orf38	RPL34
PPP2CA	ROMO1
ARF6	KDM2B
CYCS
BEX3
SRGN
ATG3
ANXA6
CSRNP1
CDK6
DUSP10
SLAMF1
BATF
AKIRIN2
JUND
TRIB1
ID2
DUSP1
UBE2N
UBE2J1
OXSR1
REL
ROMO1
MAP2K3
EZH2
PCNA
PTTG1
BACH1
MDFIC
YJU2
DNAJB1
DERL1
IER5
SLC38A2
PRDX4
MALAT1
TOMM7
HNRNPM
NUDT1
WDR33
PELI1
TBK1
IL23A
CD4
SOCS1
TNFRSF4
PRDM1
TRAC
SEC14L1
OTULIN
STAT3
MAP3K8
NEDD9
GPR183
PTPRJ
VSIR
NFKBIZ
CD83
IL2RG
ICOS
RAC2
RHOH
SIRPG
HCST
NINJ1
PHPT1
GCNT1
RPS15A
FAU
RPL30
CHMP4B
CHMP2B
ACTG1
CDC42
TUBB
TUBB4B
TRIM22
ATP1B1
RGS1
VIM
HLA-C
NFKBIB
BPGM
RAB9A
EIF4A2
PKM
EIF3H
RPS27A
RPS12
RPL27
EIF4H
EIF5
RPS27
RPL23A
RPL14
RPS25
RPS23
RPL13
RPLP2
RPL22L1
RPL21
RPL27A
RPL31
RPL34
RPL41
RPS29
CLIC1
IQGAP1
CALM3
CALM1
RHEB
CKS2
SNX9
GMNN
RAN
EIF4G2
SERTAD1
ARPP19
BTG3
DR1
TUBA1B
TUBA1A
TUBA1C
TUBB2A
PTP4A1
SEPTIN1

## Sheet: Sheet3
Sheet 3.Related to Fig.S7
FCN1+ Macrophages.Sig	FCN1+ Macrophages.Sig2	FCN1+ Macrophages.Sig3
CCL5	COTL1	ITGAM
AIF1	CR1	CFP
AXL	IL10	FGR
CCL3	CCRL2	FBP1
CCL2	GPX3	C5AR2
IL6	CD74	NCF1
HMGB1	NFIL3
MIF	CLEC7A
CLEC7A	CST3
IL10	INSIG1
HAMP	KLF9
NLRP3	CYP1B1
SLC11A1	FPR1
C5AR1	AIF1
TFRC	CH25H
HLA-DRB1	AREG
CXCL8	B4GALT1
CD55	C5AR1
PTK2B	NLRP3
CLU	RBP4
LILRB2	IL6
RARRES2	LYVE1
IRAK3	TSC22D3
EREG	SECTM1
C2	LRP1
TNFAIP3	SLC11A1
CEBPB	CD4
TNFRSF1B	SCD
NCF1	C2
NFKBIA	SOCS3
LY96	GPNMB
CD68	MAN1A1
HSP90AB1	MAP3K8
COLEC12	KLF4
FGR	EREG
FCGR3A	LAPTM5
VAMP8	TGM2
LGALS1	TNFRSF1B
CD74	RIN3
TYROBP	SLC2A5
ITGAM	S100A9
HLA-DPA1	LY96
FCER1G	LTA4H
CD4	CRIP1
LAMP1	LST1
CR1	CFD
ZBTB1	TYROBP
VSIG4	EVI2B
IGKC	FCN1
IGLC2	RPL36A
C1QA	KCNMA1
CCL4	PDK4
CCL20	NUPR1
C3	RPS28
HSP90AA1	HAMP
FCN1
CFD
CFP
C1QC
DDX3X
RPL13A
RPL39
PRDX1
S100A8
S100A9
CYBB
CXCL2
CXCL3
VIM
GCH1
KYNU
SLPI
LILRA5
GSN
ACTG1
CCL3L1
TREM1
CXCR4
CLEC5A
CXCL16
CH25H
IFITM2
MARCO
DEFB1
MARCHF2
WFDC2
TUBB
CLEC10A
THBS1
PARK7
MDK
NFKBIZ
NFAM1
LAPTM5
CCR1
CMKLR1
C5AR2
FPR1
PLK2
LILRB3
CCRL2
ADGRE5
IL32
PRDX2
LDLR
FN1
ADM
PTGER2
SIGLEC1
HTRA1
BNIP3L
COTL1
TIMP1
KLF4
SOCS3
MMP9
SPP1
FOLR2
CD44
B4GALT1
NUPR1
TMSB4X
METRNL
ALOX5AP
LIPA
CD163
CST3
PELI1
PDE4B
CTSL
RGS1
HMGN2
RPS3
PRNP
COL3A1
HLA-DPB1
HLA-DRA
HLA-DQB1
HLA-DQA1
HLA-DRB5
STXBP2
SAMSN1
LST1
CTSS
RPS6
LRP1
NFIL3
ACKR3
CRIP1
ALCAM
SECTM1
FTH1
FCGRT
IGSF6
JUND
RPSA
KMO
SOD2
ABCA1
LY6E
ACTA2
CTSB
VAPA
FKBP5
STMN1
FOXO3
IRS2
RBP4
CDKN1A
MAP3K8
VEGFA
EVI2B
LYVE1
GPNMB
CD9
TSC22D3
DUSP1
STK10
RIN3
TMEM176B
YBX3
ZNF385A
RPS7
RPL10
RPS3A
RPL3
RPS20
RPS4X
RPL5
RPS2
RPL38
RPS28
RPS27
RPS5
RPL6
RPLP0
UBA52
RPS21
RPS8
RPS25
RPL7
RPL10A
RPL7A
RPL29
RPLP2
RPL36
RPL4
RPL8
RPL9
RPL15
RPL17
RPL19
RPL21
RPL28
RPL34
RPL41
RPL36A
RPS18
RPS29
FLNA
CYP1B1
MMP2
RACK1
PARP1
TGM2
RHOB
PDK4
TXNIP
DNMT1
KCNMA1
COL1A1
ACSL1
RGS2
LTA4H
ATP2B1
SCD
ERRFI1
INSIG1
KLF9
AREG
MBD2
GPX3
CLDN3
NAMPT
GLUL
MAN1A1
SLC38A2
FBP1
GRB2
AQP9
COL1A2
AP3S1
RGS10
SLC2A5
MT-ND4

## Sheet: Sheet4
Sheet 4.Related to Fig.S6
CCL3+ Macrophages.Sig	CCL3+ Macrophages.Sig2	CCL3+ Macrophages.Sig3
TNF	CHCHD10	TREM2
IL6	LAPTM5	A2M
PTK2B	CD44	LSP1
IL1B	FGL2	ACP5
TREM2	GSTK1	CCL7
APOE	IL6	BTG1
TGFB1	FKBP5
RPS19	RPL4
RPL13A	CYBB
TNIP1	NFKBIZ
VIM	SERPINF1
GCH1	NFKB2
PYCARD	RPL36AL
CCL3	CD74
LGALS9	TPT1
IL1A	EIF3E
TNFAIP3	PYCARD
PTPRC	GPR183
AIF1	KLF4
AXL	TSPO
CD74	CNPY3
MNDA	IL18
PHB1	RPS15
CORO1A	FCGR1A
GPX1	SAT1
HMGB1	TGFB1
HMGB2	PTPRC
TYROBP	ERP29
LGALS1	RPL35
GRN	NEDD9
MEF2C	THEMIS2
CXCR4	RPL14
GSN	CD4
IFIT3	VAMP8
S100A8	GPX1
S100A9	RPL18
IFI6	RPS8
C1QA	ZFP36L1
NFKBIA	NINJ1
SPI1	NFKBIA
IFI27	SDS
IL18	RGS2
MAPKAPK2	NPC2
CYBA	TREM2
ACP5	MARCKS
CXCL8	RNASE6
CCL7	LY86
CCL4	A2M
CCL20	HERPUD1
EREG	RACK1
SAMHD1	RPS5
CD4	HCST
HLA-DPA1	ITM2B
BST2	ALDH2
OASL	BCL2A1
HAVCR2	SH3BGRL
HLA-DRB1	CST3
A2M	FCGRT
VAMP8	VIM
CD81	RPS19
C3	RPL10A
FCGR1A	SLC25A6
TNIP3	ZFP36L2
FGL2	RPL32
CD55	RPL8
IGKC	TMSB4X
C1QC	P4HB
C1QB	UBE2J1
UNC93B1	RPS12
ZYX	EIF1
CXCL1	RPL29
CXCL5	RPS23
CXCL2	RPSA
CXCL3	RPL12
CCL3L3	RPL11
ACTG1	RPL19
IRF8	RPLP2
IFITM1	RPL15
IFITM3	LSP1
IFITM2	RPL5
LY86	RPS6
CYBB	ACP5
TREM1	RPS15A
PLD4	RPS2
LYZ	BTG1
MARCO	OLR1
RNASE6	GADD45A
HLA-C	RPL7A
CNPY3	RPL7
IFI44L	RPS14
HMGN2	IFITM2
XBP1	LIPA
ICAM1	CD86
CSF3	RPL18A
CD24	COTL1
CTSL	RPL13A
CD86	RPS3
B2M	LGALS1
ITGB8	IGKC
RGS1	RPS16
THBS1	RPL3
PARK7	GLUL
CTSC	RPL27A
LAPTM5	RPL28
LILRB4	FOS
NFKBIZ	RPS24
NINJ1	CCL7
THEMIS2	RPS4X
RPS3	ERO1A
RPS6	SLAMF9
ST3GAL1	RPS18
UBE2J1	PMAIP1
NBN	C1QC
EZR	RPS3A
GPR183	RPL31
HLA-DPB1	TYROBP
HLA-DMB	LST1
HLA-DRA	HSPB1
HLA-DQB1	TREM1
HLA-DMA	C1QA
HLA-DQA1	C1QB
HLA-DRB5	ALOX5AP
LAT2	AIF1
VSIR	S100A8
LCP2	TIMP1
JUNB	MARCO
LST1
ELF1
FYB1
HCST
SLAMF9
NFKB2
SEMA3C
LAIR1
FCGRT
IGSF6
ZFP36
GSTP1
SELENOK
PTGS2
HTRA1
PMAIP1
FOS
COTL1
DDX60L
HSPB1
TSPO
RPS15A
RPSA
ABCA1
P4HB
SOD2
TPT1
NR4A1
CFL1
PLAAT3
STMN1
SAP30
FKBP5
LY6E
ARF1
NPC2
INHBA
KLF4
NDUFC2
TMSB4X
PER1
MGST2
CD44
TIMP1
SERPINF1
TNFAIP6
RAC1
F3
LSP1
ALOX5AP
ABHD12
LIPA
OLR1
CST3
LGALS3BP
RACK1
RPL26
RPL11
RPS3A
ZFP36L1
SLC7A11
GCLM
CYP1B1
ATF4
NPM1
PPT1
PHLDA1
ASAH1
MT-CO2
PPP1R15A
ATP5F1A
ATP5IF1
RPS16
RPL3
RPS4X
RPL10A
RPL15
RPL5
RPS15
RPS2
EIF3E
RPS14
RPS24
SH3BGRL
RPS12
EIF3G
EIF3K
RPS5
RPS26
RPL35
RPL7
RPL7A
RPL14
RPS8
RPL29
RPS23
RPLP2
RPL4
RPL8
RPL12
RPL18
RPL18A
RPL19
RPL27A
RPL28
RPL31
RPL32
RPS18
ZFP36L2
RGS2
TOB1
EIF4A3
EIF1
EIF1B
BZW1
MRPL55
RPL36AL
GGTA1
NAMPT
APRT
AKR1A1
GLUL
MT-ND4
SLC25A37
ITM2B
MGAT4A
NUDT14
FABP5
NDUFS7
ATP5F1D
NDUFS8
NDUFB2
NDUFB5
NDUFB8
NDUFB11
ATP5MG
ATP5F1C
ATP5F1E
ATP5PO
ATP5MC1
ATP5MC2
ATP5MC3
ALDH2
SDS
SMS
SAT1
SMOX
CIB1
ACTB
TSC22D3
TRAF1
ARL6IP5
BIN1
PLAUR
SERPINB2
ERP29
HERPUD1
GADD45A
GADD45B
DNAJB6
LMNA
IER3
SGK1
UCP2
ID3
TXNIP
GNAI2
RHOB
APEX1
SLC25A5
UFM1
FIS1
DUSP6
ANP32B
TNFAIP8
PHLDA2
BTG1
SLC25A6
BCL2A1
ANXA5
HIGD2A
DDAH2
PTMS
PTMA
CTSZ
MET
TXN
ERO1A
DDX5
CHCHD10
MARCKS
DRAM1
CD9
NEDD9
TMED10
GSTK1
