# Supplementary material for: A chemotherapy response prediction model derived from tumor-promoting B and Tregs and proinflammatory macrophages in HGSOC
Source: Front Oncol. 2023 Jul 14;13:1171582. doi: 10.3389/fonc.2023.1171582 (PMC10382026; doi:10.3389/fonc.2023.1171582)
Supplement: Supplementary file 2 [file DataSheet_2.zip › Extended data 5.xlsx]

## Sheet: GSE154600' B
Extended data 5. Top10 GOBP gene sets of GSE154600' Bs, GSE154600' Macrophages, GSE165897' Tregs and GSE165897' Macrophages enriched by cluster specific marker-genes, and their ROC p-values. Related to Fig. S9A-S9D.
Clusters	Fig. S9A rownames	p-values	p.adjust	Gene sets	Genes
C0	GOBP1	0.0015	0.0075	GOBP_CYTOPLASMIC_TRANSLATION	RPL11	RPL10	RPL5	RPS19	RPSA	RPS15	RPS14	RPS27	RPL38	RPL6	RPL23A	RPS5	RPL13A	EIF3G	EIF3I	RACK1	RPS3	RPS7	RPL26	RPS6	YTHDF2	RPL10A	RPL35	RPL7	RPL7A	RPL35A	RPL14	RPS24	RPS16	RPS8	RPS25	YBX3	CPEB4	RPS3A	RPS27A	UBA52	NCBP2	HNRNPD	CSDE1	RPL39	RPL30	RPS15A	RPS2	RPLP1	RPS4X
	GOBP2	0.0035	0.0088	GOBP_PEPTIDE_METABOLIC_PROCESS	RPL11	RPL10	RPL5	RPS19	RPSA	RPS15	RPS14	RPS27	RPL38	RPL6	RPL23A	RPS5	RPL13A	EIF3G	EIF3I	RACK1	RPS3	RPS7	RPL26	RPS6	YTHDF2	RPL10A	RPL35	RPL7	RPL7A	RPL35A	RPL14	RPS24	RPS16	RPS8	RPS25	YBX3	CPEB4	RPS3A	RPS27A	UBA52	NCBP2	HNRNPD	CSDE1	RPL39	RPL30	RPS15A	RPS2	RPLP1	RPS4X
	GOBP3	0.0084	0.0133	GOBP_PEPTIDE_BIOSYNTHETIC_PROCESS	RPL11	RPL10	RPL5	RPS19	RPSA	RPS15	RPS14	RPS27	RPL38	RPL6	RPL23A	RPS5	RPL13A	EIF3G	EIF3I	RACK1	RPS3	RPS7	RPL26	RPS6	YTHDF2	RPL10A	RPL35	RPL7	RPL7A	RPL35A	RPL14	RPS24	RPS16	RPS8	RPS25	YBX3	CPEB4	RPS3A	RPS27A	UBA52	NCBP2	HNRNPD	CSDE1	RPL39	RPL30	RPS15A	RPS2	RPLP1	RPS4X
	GOBP4	0.017	0.0189	GOBP_ORGANONITROGEN_COMPOUND_BIOSYNTHETIC_PROCESS	RPL11	RPL10	RPL5	RPS19	RPSA	RPS15	RPS14	RPS27	RPL38	RPL6	RPL23A	RPS5	RPL13A	EIF3G	EIF3I	RACK1	RPS3	RPS7	RPL26	RPS6	YTHDF2	RPL10A	RPL35	RPL7	RPL7A	RPL35A	RPL14	RPS24	RPS16	RPS8	RPS25	YBX3	CPEB4	RPS3A	RPS27A	UBA52	NCBP2	HNRNPD	CSDE1	RPL39	RPL30	RPS15A	RPS2	RPLP1	RPS4X
	GOBP5	0.0084	0.0133	GOBP_AMIDE_BIOSYNTHETIC_PROCESS	RPL11	RPL10	RPL5	RPS19	RPSA	RPS15	RPS14	RPS27	RPL38	RPL6	RPL23A	RPS5	RPL13A	EIF3G	EIF3I	RACK1	RPS3	RPS7	RPL26	RPS6	YTHDF2	RPL10A	RPL35	RPL7	RPL7A	RPL35A	RPL14	RPS24	RPS16	RPS8	RPS25	YBX3	CPEB4	RPS3A	RPS27A	UBA52	NCBP2	HNRNPD	CSDE1	RPL39	RPL30	RPS15A	RPS2	RPLP1	RPS4X
	GOBP6	0.0035	0.0088	GOBP_CELLULAR_AMIDE_METABOLIC_PROCESS	RPL11	RPL10	RPL5	RPS19	RPSA	RPS15	RPS14	RPS27	RPL38	RPL6	RPL23A	RPS5	RPL13A	EIF3G	EIF3I	RACK1	RPS3	RPS7	RPL26	RPS6	YTHDF2	RPL10A	RPL35	RPL7	RPL7A	RPL35A	RPL14	RPS24	RPS16	RPS8	RPS25	YBX3	CPEB4	RPS3A	RPS27A	UBA52	NCBP2	HNRNPD	CSDE1	RPL39	RPL30	RPS15A	RPS2	RPLP1	RPS4X
	GOBP7	0.0093	0.0133	GOBP_CELLULAR_MACROMOLECULE_BIOSYNTHETIC_PROCESS	RPL11	RPL10	RPL5	RPS19	RPSA	RPS15	RPS14	RPS27	RPL38	RPL6	RPL23A	RPS5	RPL13A	EIF3G	EIF3I	RACK1	RPS3	RPS7	RPL26	RPS6	YTHDF2	RPL10A	RPL35	RPL7	RPL7A	RPL35A	RPL14	RPS24	RPS16	RPS8	RPS25	YBX3	CPEB4	RPS3A	RPS27A	UBA52	NCBP2	HNRNPD	CSDE1	RPL39	RPL30	RPS15A	RPS2	RPLP1	RPS4X
	GOBP8	0.019	0.019	GOBP_PROTEIN_CONTAINING_COMPLEX_ORGANIZATION	RPL11	RPL10	RPL5	RPS19	RPSA	RPS15	RPS14	RPS27	RPL38	RPL6	RPL23A	RPS5	RPL13A	EIF3G	EIF3I	RACK1	RPS3	EIF6	MRPS7	PPP1CA	EIF5A	DARS1	RTN4	TMED10	PRMT1	NDUFA13	MT-ND4	MT-ND2	NDUFB9	MT-ND1	NDUFA5	NDUFB2	NDUFB5	NDUFS5	TMSB4X	PPP2R1A	PIH1D1	LSM2	SF3B1	CLNS1A	SRSF9	SNRPD3	SF3B6	SNRPD1	SF3B2
	GOBP9	0.0015	0.0075	GOBP_RIBONUCLEOPROTEIN_COMPLEX_BIOGENESIS	RPL11	RPL10	RPL5	RPS19	RPSA	RPS15	RPS14	RPS27	RPL38	RPL6	RPL23A	RPS5	RPL13A	EIF3G	EIF3I	RPS7	RPL26	RPS6	YTHDF2	RPL10A	RPL35	RPL7	RPL7A	RPL35A	RPL14	RPS24	RPS16	RPS8	RPS25	EIF6	MRPS7	C1QBP	PA2G4	PIH1D1	LSM2	SF3B1	CLNS1A	SRSF9	SNRPD3	SF3B6	SNRPD1	SF3B2	SNRPC	DDX17	NHP2
	GOBP10	0.016	0.0189	GOBP_REGULATION_OF_CELL_DEATH	RPL11	RPL10	RACK1	RPS3	RPS7	RPL26	RPS6	YBX3	CPEB4	RPS3A	PPP1CA	EIF5A	C1QBP	PA2G4	CCL5	SOX4	RTN4	ITM2C	NDUFA13	TSPO	MT-CO2	PPP2R1A	SELENOS	PIH1D1	CHMP3	BAX	HSPA1A	ANP32B	PYCARD	BCL2L11	CD74	TCP1	AIF1	HIGD2A	PDIA3	CHMP4A	CHMP2A	GHITM	XBP1	HERPUD1	BCAP31	HSP90B1	RBCK1	SDF2L1	CD44
C1	GOBP1	0.039	0.0433	GOBP_APOPTOTIC_PROCESS	DDX3X	CTSH	HMGB1	MEF2C	IRF7	SFPQ	PARP1	NOP53	CCR7	CD74	RGCC	PTPN1	PTPRC	ADAR	BIRC3	CORO1A	ZBP1	IFI16	NCF1	NFKBIA	IRF1	PRKCB	ZFP36	CDKN1A	FBXW7	CIB1	EVI2B	TSC22D3	SELENOK	RPS6	SP100	ST6GAL1	IFI6	CXCR4	CRIP1	YBX3	RACK1	RPL10	RPS7	RPS3A	ATF4	BTG2	PPP1R15A	ARL6IP5	CITED2
	GOBP2	0.06	0.06	GOBP_REGULATION_OF_IMMUNE_SYSTEM_PROCESS	DDX3X	CTSH	HMGB1	MEF2C	IRF7	SFPQ	PARP1	NOP53	CCR7	CD74	RGCC	PTPN1	PTPRC	ADAR	BIRC3	CORO1A	ZBP1	IFI16	NCF1	NFKBIA	IRF1	PRKCB	ZFP36	CDKN1A	FBXW7	CIB1	EVI2B	TSC22D3	SELENOK	DHX36	BANK1	PELI1	LAPTM5	TAPBP	NR1H2	EZR	B2M	JUNB	UBE2N	CDC37	UBE2J1	ARID5A	PRDM1	DDX21	CYRIB
	GOBP3	0.035	0.0433	GOBP_IMMUNE_RESPONSE	DDX3X	CTSH	HMGB1	MEF2C	IRF7	SFPQ	PARP1	NOP53	CCR7	CD74	RGCC	PTPN1	PTPRC	ADAR	BIRC3	CORO1A	ZBP1	IFI16	NCF1	NFKBIA	IRF1	PRKCB	RPS6	SP100	ST6GAL1	IFI6	CXCR4	CRIP1	DHX36	BANK1	PELI1	LAPTM5	TAPBP	NR1H2	EZR	B2M	JUNB	UBE2N	CDC37	UBE2J1	ARID5A	PRDM1	DDX21	CYRIB	HLA-DPA1
	GOBP4	0.0065	0.0257	GOBP_PEPTIDE_BIOSYNTHETIC_PROCESS	DDX3X	ZFP36	RPS6	YBX3	RACK1	RPL10	RPS7	RPS3A	ATF4	BTG2	PPP1R15A	DHX36	BANK1	ZFP36L2	RPL13A	FAU	CNBP	EIF3E	EIF3D	EIF2S3	SH3BGRL	RPS4X	RPS9	RPS2	RPSA	EIF5	EIF3F	EIF3A	EIF3L	EIF3G	RPS5	RPL23A	RPS25	RPL3	RPL13	RPL17	RPL18	RPL18A	RPL19	RPL21	RPL36A	TPR	USP16	SERP1	CIRBP
	GOBP5	0.019	0.038	GOBP_CYTOPLASMIC_TRANSLATION	RPS6	YBX3	RACK1	RPL10	RPS7	RPS3A	DHX36	RPL13A	FAU	CNBP	EIF3E	EIF3D	EIF2S3	SH3BGRL	RPS4X	RPS9	RPS2	RPSA	EIF5	EIF3F	EIF3A	EIF3L	EIF3G	RPS5	RPL23A	RPS25	RPL3	RPL13	RPL17	RPL18	RPL18A	RPL19	RPL21	RPL36A
	GOBP6	0.035	0.0433	GOBP_REGULATION_OF_CELL_DEATH	DDX3X	CTSH	HMGB1	MEF2C	IRF7	SFPQ	PARP1	NOP53	CCR7	CD74	RGCC	PTPN1	PTPRC	ADAR	BIRC3	CORO1A	ZBP1	ZFP36	CDKN1A	FBXW7	CIB1	EVI2B	TSC22D3	RPS6	SP100	ST6GAL1	IFI6	CXCR4	YBX3	RACK1	RPL10	RPS7	RPS3A	ATF4	BTG2	ARL6IP5	CITED2	HNRNPK	JUN	EPC1	NR4A2	PLK3	GADD45A	DDIT4	TP53INP1
	GOBP7	0.0077	0.0257	GOBP_PEPTIDE_METABOLIC_PROCESS	DDX3X	CTSH	ZFP36	RPS6	YBX3	RACK1	RPL10	RPS7	RPS3A	ATF4	BTG2	PPP1R15A	ARL6IP5	DHX36	BANK1	TAPBP	ZFP36L2	RPL13A	FAU	CNBP	EIF3E	EIF3D	EIF2S3	SH3BGRL	RPS4X	RPS9	RPS2	RPSA	EIF5	EIF3F	EIF3A	EIF3L	EIF3G	RPS5	RPL23A	RPS25	RPL3	RPL13	RPL17	RPL18	RPL18A	RPL19	RPL21	RPL36A	TPR
	GOBP8	0.024	0.04	GOBP_CELLULAR_RESPONSE_TO_STRESS	DDX3X	HMGB1	MEF2C	IRF7	SFPQ	PARP1	NOP53	CCR7	CD74	RGCC	PTPN1	IFI16	NCF1	NFKBIA	ZFP36	CDKN1A	FBXW7	CIB1	SELENOK	SP100	CRIP1	YBX3	RACK1	ATF4	BTG2	PPP1R15A	ARL6IP5	CITED2	HNRNPK	JUN	EPC1	NR4A2	PLK3	GADD45A	DDIT4	TP53INP1	ERP29	CFLAR	BCL2L11	CD44	HERPUD1	TPT1	UBE2B	GADD45B	MCL1
	GOBP9	0.011	0.0275	GOBP_NEGATIVE_REGULATION_OF_NUCLEOBASE_CONTAINING_COMPOUND_METABOLIC_PROCESS	HMGB1	MEF2C	IRF7	SFPQ	PARP1	NOP53	IFI16	IRF1	ZFP36	CDKN1A	SP100	YBX3	RPL10	ATF4	BTG2	CITED2	HNRNPK	JUN	EPC1	NR4A2	PLK3	GADD45A	DDIT4	RNPS1	MTDH	YWHAZ	SIAH2	TXNIP	TLE5	DDX5	UBE2D3	UXT	DHX36	NR1H2	EZR	ARID5A	PRDM1	JUND	CNBP	TPR	CIRBP	FUS	NCOR1	HNRNPA1	KLF2
	GOBP10	0.0065	0.0257	GOBP_AMIDE_BIOSYNTHETIC_PROCESS	DDX3X	ZFP36	RPS6	YBX3	RACK1	RPL10	RPS7	RPS3A	ATF4	BTG2	PPP1R15A	DHX36	BANK1	ZFP36L2	RPL13A	FAU	CNBP	EIF3E	EIF3D	EIF2S3	SH3BGRL	RPS4X	RPS9	RPS2	RPSA	EIF5	EIF3F	EIF3A	EIF3L	EIF3G	RPS5	RPL23A	RPS25	RPL3	RPL13	RPL17	RPL18	RPL18A	RPL19	RPL21	RPL36A	TPR	USP16	SERP1	CIRBP
C2	GOBP1	0.0026	0.0065	GOBP_CYTOPLASMIC_TRANSLATION	RPS3	RPS6	RPL22	RPS19	RPL13A	FAU	RPL39	RPL30	RPSA	RPS15A	RPL11	RPL10	RACK1	RPL5	RPS15	RPL38	RPLP0	RPL24	RPL6	RPL23A	RPS14	RPS28	RPS27	RPS5	RPL23	EIF3E	EIF3F	RPL26	RPS7	RPS3A	RPL10A	RPL35	RPL7	RPL7A	RPL35A	RPL14	RPS16	RPS17	RPS24	RPS21	RPS8	RPS25	RPL27	RPL37	RPS20
	GOBP2	0.0024	0.0065	GOBP_PEPTIDE_BIOSYNTHETIC_PROCESS	RPS3	RPS6	RPL22	RPS19	RPL13A	FAU	RPL39	RPL30	RPSA	RPS15A	RPL11	RPL10	RACK1	RPL5	RPS15	RPL38	RPLP0	RPL24	RPL6	RPL23A	RPS14	RPS28	RPS27	RPS5	RPL23	EIF3E	EIF3F	RPL26	RPS7	RPS3A	RPL10A	RPL35	RPL7	RPL7A	RPL35A	RPL14	RPS16	RPS17	RPS24	RPS21	RPS8	RPS25	RPL27	RPL37	RPS20
	GOBP3	0.018	0.0225	GOBP_PEPTIDE_METABOLIC_PROCESS	RPS3	RPS6	RPL22	RPS19	RPL13A	FAU	RPL39	RPL30	RPSA	RPS15A	RPL11	RPL10	RACK1	RPL5	RPS15	RPL38	RPLP0	RPL24	RPL6	RPL23A	RPS14	RPS28	RPS27	RPS5	RPL23	EIF3E	EIF3F	RPL26	RPS7	RPS3A	RPL10A	RPL35	RPL7	RPL7A	RPL35A	RPL14	RPS16	RPS17	RPS24	RPS21	RPS8	RPS25	RPL27	RPL37	RPS20
	GOBP4	0.0024	0.0065	GOBP_AMIDE_BIOSYNTHETIC_PROCESS	RPS3	RPS6	RPL22	RPS19	RPL13A	FAU	RPL39	RPL30	RPSA	RPS15A	RPL11	RPL10	RACK1	RPL5	RPS15	RPL38	RPLP0	RPL24	RPL6	RPL23A	RPS14	RPS28	RPS27	RPS5	RPL23	EIF3E	EIF3F	RPL26	RPS7	RPS3A	RPL10A	RPL35	RPL7	RPL7A	RPL35A	RPL14	RPS16	RPS17	RPS24	RPS21	RPS8	RPS25	RPL27	RPL37	RPS20
	GOBP5	0.0017	0.0065	GOBP_CELLULAR_MACROMOLECULE_BIOSYNTHETIC_PROCESS	RPS3	RPS6	RPL22	RPS19	RPL13A	FAU	RPL39	RPL30	RPSA	RPS15A	RPL11	RPL10	RACK1	RPL5	RPS15	RPL38	RPLP0	RPL24	RPL6	RPL23A	RPS14	RPS28	RPS27	RPS5	RPL23	EIF3E	EIF3F	RPL26	RPS7	RPS3A	RPL10A	RPL35	RPL7	RPL7A	RPL35A	RPL14	RPS16	RPS17	RPS24	RPS21	RPS8	RPS25	RPL27	RPL37	RPS20
	GOBP6	0.0074	0.0148	GOBP_ORGANONITROGEN_COMPOUND_BIOSYNTHETIC_PROCESS	RPS3	RPS6	RPL22	RPS19	RPL13A	FAU	RPL39	RPL30	RPSA	RPS15A	RPL11	RPL10	RACK1	RPL5	RPS15	RPL38	RPLP0	RPL24	RPL6	RPL23A	RPS14	RPS28	RPS27	RPS5	RPL23	EIF3E	EIF3F	RPL26	RPS7	RPS3A	RPL10A	RPL35	RPL7	RPL7A	RPL35A	RPL14	RPS16	RPS17	RPS24	RPS21	RPS8	RPS25	RPL27	RPL37	RPS20
	GOBP7	0.018	0.0225	GOBP_CELLULAR_AMIDE_METABOLIC_PROCESS	RPS3	RPS6	RPL22	RPS19	RPL13A	FAU	RPL39	RPL30	RPSA	RPS15A	RPL11	RPL10	RACK1	RPL5	RPS15	RPL38	RPLP0	RPL24	RPL6	RPL23A	RPS14	RPS28	RPS27	RPS5	RPL23	EIF3E	EIF3F	RPL26	RPS7	RPS3A	RPL10A	RPL35	RPL7	RPL7A	RPL35A	RPL14	RPS16	RPS17	RPS24	RPS21	RPS8	RPS25	RPL27	RPL37	RPS20
	GOBP8	0.013	0.0217	GOBP_CELL_ACTIVATION	RPS3	RPS6	RPL22	BANK1	ZFP36L2	HSPB1	CLU	CCR7	BCL2	HLA-DRB1	PTPRC	LYN	HLA-A	IGHD	IGHG3	IGKC	IGHG1	IGLL5	IGHV1-24	IGLC7	IGHG2	IGHG4	IGLC2	IGLC3	HMGB1	CD74	CYRIB	B2M	HLA-DPA1	CORO1A	MIF	CD55	HLA-E	XBP1	LGALS1	CAV1	BLK	HLA-DQB1	HLA-DPB1	NFKBID	INPP5D	HLA-DMB	HLA-DRA	HLA-DMA	HLA-DQA1
	GOBP9	0.049	0.0544	GOBP_IMMUNE_RESPONSE	RPS3	RPS6	RPS19	RPL13A	FAU	RPL39	RPL30	BANK1	CLU	CCR7	BCL2	SELENOS	HLA-DRB1	PTPRC	LYN	HLA-A	IGHD	IGHG3	IGKC	IGHG1	IGLL5	IGHV1-24	IGLC7	IGHG2	IGHG4	IGLC2	IGLC3	HMGB1	CD74	CYRIB	B2M	HLA-DPA1	CORO1A	MIF	CD55	HLA-E	XBP1	LGALS1	CAV1	BLK	HLA-DQB1	HLA-DPB1	NFKBID	INPP5D	HLA-DMB
	GOBP10	0.12	0.12	GOBP_LYMPHOCYTE_ACTIVATION	RPS3	RPS6	RPL22	BANK1	ZFP36L2	CCR7	BCL2	HLA-DRB1	PTPRC	LYN	HLA-A	IGHD	IGHG3	IGKC	IGHG1	IGLL5	IGHV1-24	IGLC7	IGHG2	IGHG4	IGLC2	IGLC3	HMGB1	CD74	CYRIB	B2M	HLA-DPA1	CORO1A	MIF	CD55	HLA-E	XBP1	LGALS1	CAV1	BLK	HLA-DQB1	HLA-DPB1	NFKBID	INPP5D	HLA-DMB	HLA-DRA	HLA-DMA	HLA-DQA1	HLA-DQA2	HLA-DRB5
[truncated: 88 more columns]

## Sheet: GSE154600' Macrophages
Extended data 5. Top10 GOBP gene sets of GSE154600' Bs, GSE154600' Macrophages, GSE165897' Tregs and GSE165897' Macrophages enriched by cluster specific marker-genes, and their ROC p-values. Related to Fig. S9A-S9D.
Clusters	Fig. S9B rownames	p-values	p.adjust	Gene sets	Genes
C0	GOBP1	0.031	0.0488	GOBP_REGULATION_OF_IMMUNE_SYSTEM_PROCESS	CD74	IL1B	HMGB1	LGALS3	AIF1	MIF	MNDA	ADAM8	LGALS1	TNFAIP3	CXCL12	HMGB2	HIF1A	PTPN1	IFI16	CTSC	IL2RA	C1QA	HLA-DRB1	HLA-DPA1	HLA-A	FN1	HAMP	SLC11A1	VSIG4	FOS	IRAK1	LY96	C1QC	C2	C1QB	CFD	FPR3	RGCC	CTNNB1	CD2	VEGFA	TSC22D3	NR4A3	GPNMB	HLA-DPB1	IL4I1	ZMIZ1	ID2	HLA-DRA
	GOBP2	0.039	0.0488	GOBP_DEFENSE_RESPONSE	CD74	IL1B	HMGB1	LGALS3	AIF1	MIF	MNDA	ADAM8	LGALS1	TNFAIP3	CXCL12	HMGB2	HIF1A	PTPN1	IFI16	CTSC	IL2RA	C1QA	HLA-DRB1	HLA-DPA1	HLA-A	FN1	HAMP	SLC11A1	VSIG4	FOS	IRAK1	LY96	C1QC	C2	C1QB	CFD	FPR3	ADM	CLEC5A	HTRA1	BNIP3	NFKB1	BNIP3L	GAPDH	CD44	MMP9	NUPR1	ITGAX	ARL8B
	GOBP3	0.037	0.0488	GOBP_PROGRAMMED_CELL_DEATH	CD74	IL1B	HMGB1	LGALS3	AIF1	MIF	MNDA	ADAM8	LGALS1	TNFAIP3	CXCL12	HMGB2	HIF1A	PTPN1	IFI16	CTSC	IL2RA	RGCC	CTNNB1	CD2	VEGFA	TSC22D3	ADM	CLEC5A	HTRA1	BNIP3	NFKB1	BNIP3L	GAPDH	CD44	MMP9	NUPR1	CTSL	CDK1	ENO1	SOD2	CTSB	EGR1	ACTN1	RHOB	ANGPTL4	G0S2	CFLAR	BTG2	TXNIP
	GOBP4	0.037	0.0488	GOBP_BIOLOGICAL_PROCESS_INVOLVED_IN_INTERSPECIES_INTERACTION_BETWEEN_ORGANISMS	CD74	IL1B	HMGB1	LGALS3	AIF1	MIF	MNDA	ADAM8	LGALS1	TNFAIP3	CXCL12	HMGB2	HIF1A	PTPN1	IFI16	C1QA	HLA-DRB1	HLA-DPA1	HLA-A	FN1	HAMP	SLC11A1	VSIG4	FOS	IRAK1	LY96	C1QC	C2	C1QB	CFD	ADM	CLEC5A	HTRA1	BNIP3	NFKB1	BNIP3L	GAPDH	ITGAX	ARL8B	HLA-C	REL	TREM1	TUBB	TUBB4B	VIM
	GOBP5	0.029	0.0488	GOBP_CELL_ACTIVATION	CD74	IL1B	HMGB1	LGALS3	AIF1	MIF	MNDA	ADAM8	LGALS1	TNFAIP3	CTSC	IL2RA	C1QA	HLA-DRB1	HLA-DPA1	HLA-A	FN1	HAMP	SLC11A1	VSIG4	RGCC	CTNNB1	CD2	NR4A3	GPNMB	HLA-DPB1	IL4I1	ZMIZ1	ID2	HLA-DRA	MMP14	HLA-DMB	CD9	HLA-DMA	HLA-DQA1	HLA-DQA2	HLA-DRB5	ZFP36L2	CD44	CTSL	EGR1	ACTN1	THBD	JAML	NDRG1
	GOBP6	0.079	0.0878	GOBP_REGULATION_OF_CELL_DEATH	CD74	IL1B	HMGB1	LGALS3	AIF1	MIF	MNDA	ADAM8	LGALS1	TNFAIP3	CXCL12	HMGB2	HIF1A	PTPN1	CTSC	C1QA	FOS	RGCC	CTNNB1	VEGFA	TSC22D3	NR4A3	GPNMB	ADM	CLEC5A	HTRA1	BNIP3	NFKB1	BNIP3L	CD44	MMP9	NUPR1	CDK1	ENO1	SOD2	CTSB	EGR1	ACTN1	RHOB	ANGPTL4	G0S2	CFLAR	BTG2	TXNIP	BIRC5
	GOBP7	0.098	0.098	GOBP_POSITIVE_REGULATION_OF_MULTICELLULAR_ORGANISMAL_PROCESS	CD74	IL1B	HMGB1	LGALS3	AIF1	MIF	MNDA	ADAM8	LGALS1	CXCL12	HMGB2	HIF1A	IFI16	IL2RA	HLA-DRB1	HLA-DPA1	HLA-A	FN1	HAMP	SLC11A1	FOS	IRAK1	LY96	RGCC	CTNNB1	CD2	VEGFA	NR4A3	HLA-DPB1	IL4I1	ZMIZ1	ID2	HLA-DRA	MMP14	SLC7A5	ADM	CLEC5A	GAPDH	ITGAX	KDM6B	CDK1	ENO1	EGR1	RHOB	ANGPTL4
	GOBP8	0.023	0.0488	GOBP_REGULATION_OF_CELL_POPULATION_PROLIFERATION	CD74	IL1B	HMGB1	LGALS3	AIF1	MIF	MNDA	TNFAIP3	CXCL12	HMGB2	HIF1A	IL2RA	HLA-DRB1	HLA-DPA1	HLA-A	FN1	VSIG4	IRAK1	RGCC	CTNNB1	VEGFA	NR4A3	GPNMB	HLA-DPB1	IL4I1	ZMIZ1	ID2	HLA-DMB	CD9	ADM	HTRA1	MMP9	NUPR1	ITGAX	FOLR2	NEAT1	CDK1	SOD2	EGR1	CFLAR	BTG2	TXNIP	BIRC5	ATF5	JAML
	GOBP9	0.029	0.0488	GOBP_IMMUNE_RESPONSE	CD74	IL1B	HMGB1	LGALS3	AIF1	MIF	MNDA	ADAM8	LGALS1	TNFAIP3	CXCL12	HMGB2	PTPN1	IFI16	CTSC	IL2RA	C1QA	HLA-DRB1	HLA-DPA1	HLA-A	HAMP	SLC11A1	VSIG4	IRAK1	LY96	C1QC	C2	C1QB	CFD	FPR3	RGCC	NR4A3	HLA-DPB1	IL4I1	HLA-DRA	HLA-DMB	HLA-DMA	HLA-DQA1	HLA-DQA2	HLA-DRB5	SLC7A5	CTSS	CLEC5A	GAPDH	ARL8B
	GOBP10	0.037	0.0488	GOBP_CELL_CELL_ADHESION	CD74	IL1B	HMGB1	LGALS3	AIF1	ADAM8	LGALS1	CXCL12	IL2RA	HLA-DRB1	HLA-DPA1	HLA-A	FN1	VSIG4	IRAK1	RGCC	CTNNB1	CD2	VEGFA	NR4A3	GPNMB	HLA-DPB1	IL4I1	ZMIZ1	HLA-DRA	HLA-DMB	CD9	HLA-DMA	HLA-DQA1	HLA-DQA2	HLA-DRB5	CD44	ITGAX	IL1RN	OLR1	ACTN1	PLAUR	JAML	ANXA2	LIMS1	S100A11	ALCAM	SLC39A8
C1	GOBP1	0.015	0.05	GOBP_IMMUNE_RESPONSE	CLEC7A	IL18	HLA-E	TLR4	SLC11A1	CCL3	MIF	FCGR3A	CD74	TYROBP	HLA-A	CD84	HLA-DPA1	VSIG4	IGLC3	C1QA	CORO1A	HLA-DRB1	LGALS1	ADAM8	AIF1	C5AR1	CXCL8	MEF2C	C3	A2M	FCN1	C2	HLA-B	SERPING1	C1QC	C1QB	CFD	HMGB2	CSF1R	CCL4	CCL8	CCL20	EREG	CXCL12	GRN	BST2	FGL2	APOE	HMGB3
	GOBP2	0.015	0.05	GOBP_REGULATION_OF_IMMUNE_SYSTEM_PROCESS	CLEC7A	IL18	HLA-E	TLR4	SLC11A1	CCL3	MIF	FCGR3A	CD74	TYROBP	HLA-A	CD84	HLA-DPA1	VSIG4	IGLC3	C1QA	CORO1A	HLA-DRB1	LGALS1	ADAM8	AIF1	C5AR1	CXCL8	MEF2C	C3	A2M	FCN1	C2	HLA-B	SERPING1	C1QC	C1QB	CFD	HMGB2	CSF1R	CCL4	CCL8	CCL20	EREG	CXCL12	GRN	BST2	FGL2	APOE	HMGB3
	GOBP3	0.073	0.0811	GOBP_DEFENSE_RESPONSE	CLEC7A	IL18	HLA-E	TLR4	SLC11A1	CCL3	MIF	FCGR3A	CD74	TYROBP	HLA-A	CD84	HLA-DPA1	VSIG4	IGLC3	C1QA	CORO1A	HLA-DRB1	LGALS1	ADAM8	AIF1	C5AR1	CXCL8	MEF2C	C3	A2M	FCN1	C2	HLA-B	SERPING1	C1QC	C1QB	CFD	HMGB2	CSF1R	CCL4	CCL8	CCL20	EREG	CXCL12	GRN	BST2	FGL2	APOE	HMGB3
	GOBP4	0.095	0.095	GOBP_BIOLOGICAL_PROCESS_INVOLVED_IN_INTERSPECIES_INTERACTION_BETWEEN_ORGANISMS	CLEC7A	IL18	HLA-E	TLR4	SLC11A1	CCL3	MIF	FCGR3A	CD74	TYROBP	HLA-A	CD84	HLA-DPA1	VSIG4	IGLC3	C1QA	CORO1A	HLA-DRB1	LGALS1	ADAM8	AIF1	C5AR1	CXCL8	MEF2C	C3	A2M	FCN1	C2	HLA-B	SERPING1	C1QC	C1QB	CFD	HMGB2	CSF1R	CCL4	CCL8	CCL20	EREG	CXCL12	GRN	BST2	FGL2	APOE	HMGB3
	GOBP5	0.027	0.066	GOBP_POSITIVE_REGULATION_OF_IMMUNE_SYSTEM_PROCESS	CLEC7A	IL18	HLA-E	TLR4	SLC11A1	CCL3	MIF	FCGR3A	CD74	TYROBP	HLA-A	CD84	HLA-DPA1	VSIG4	IGLC3	C1QA	CORO1A	HLA-DRB1	LGALS1	ADAM8	AIF1	C5AR1	CXCL8	MEF2C	C3	A2M	FCN1	C2	HLA-B	SERPING1	C1QC	C1QB	CFD	HMGB2	CSF1R	CCL4	CCL8	CCL20	EREG	CXCL12	LILRB4	CTSC	IL2RA	CD83	C3AR1
	GOBP6	0.047	0.0783	GOBP_CELL_ACTIVATION	CLEC7A	IL18	HLA-E	TLR4	SLC11A1	CCL3	MIF	FCGR3A	CD74	TYROBP	HLA-A	CD84	HLA-DPA1	VSIG4	IGLC3	C1QA	CORO1A	HLA-DRB1	LGALS1	ADAM8	AIF1	C5AR1	CXCL8	MEF2C	GRN	BST2	FGL2	APOE	HMGB3	LILRB4	CTSC	IL2RA	CD83	CD86	B2M	RGCC	HLA-DPB1	HLA-DRA	HLA-DMB	HLA-DQB1	RAC2	HLA-DOA	HLA-DMA	HLA-DQA1	HLA-DQA2
	GOBP7	0.0056	0.05	GOBP_IMMUNE_EFFECTOR_PROCESS	CLEC7A	IL18	HLA-E	TLR4	SLC11A1	CCL3	MIF	FCGR3A	CD74	TYROBP	HLA-A	CD84	HLA-DPA1	VSIG4	IGLC3	C1QA	CORO1A	HLA-DRB1	LGALS1	C3	A2M	FCN1	C2	HLA-B	SERPING1	C1QC	C1QB	CFD	GRN	BST2	FGL2	FCGR1A	LILRB4	CTSC	CD86	B2M	RGCC	HLA-DPB1	HLA-DRA	HLA-DMB	HLA-DQB1	RAC2	HLA-DOA	HLA-DMA	HLA-DQA1
	GOBP8	0.033	0.066	GOBP_DEFENSE_RESPONSE_TO_OTHER_ORGANISM	CLEC7A	IL18	HLA-E	TLR4	SLC11A1	CCL3	MIF	FCGR3A	CD74	TYROBP	HLA-A	CD84	HLA-DPA1	VSIG4	IGLC3	C1QA	CORO1A	ADAM8	AIF1	C5AR1	C3	A2M	FCN1	C2	HLA-B	SERPING1	C1QC	C1QB	CFD	HMGB2	CSF1R	CCL4	CCL8	CCL20	EREG	GRN	BST2	FGL2	APOE	HMGB3	FCGR1A	CD14	CYBA	IRAK1	ACTG1
	GOBP9	0.073	0.0811	GOBP_INFLAMMATORY_RESPONSE	CLEC7A	IL18	HLA-E	TLR4	SLC11A1	CCL3	MIF	FCGR3A	HLA-DRB1	LGALS1	ADAM8	AIF1	C5AR1	CXCL8	C3	A2M	HMGB2	CSF1R	CCL4	CCL8	CCL20	GRN	APOE	FCGR1A	CD14	CYBA	LY96	SELENOS	CD68	LILRB4	CTSC	IL2RA	C3AR1	TREM1	LY86	CCL3L1	CCL18	LYZ	CXCL2	SNX6	IL1RN	FOS	FN1	ZFP36	IGF1
	GOBP10	0.073	0.0811	GOBP_INNATE_IMMUNE_RESPONSE	CLEC7A	IL18	HLA-E	TLR4	SLC11A1	CCL3	MIF	FCGR3A	CD74	TYROBP	HLA-A	CD84	HLA-DPA1	VSIG4	IGLC3	C1QA	CORO1A	ADAM8	AIF1	C3	A2M	FCN1	C2	HLA-B	SERPING1	C1QC	C1QB	CFD	HMGB2	CSF1R	CCL4	CCL8	CCL20	EREG	GRN	BST2	APOE	HMGB3	FCGR1A	CD14	CYBA	IRAK1	ACTG1	TREM1	TUBB
C2	GOBP1	0.033	0.0617	GOBP_REGULATION_OF_IMMUNE_SYSTEM_PROCESS	HMGB1	CCL3	CLEC7A	IL1B	TREM2	TNFAIP3	TFRC	CLU	CEBPB	TNFRSF1B	SYK	ADAM8	PHB	CD74	GRN	PRDX2	NLRP3	TLR2	IL6R	SELENOK	PELI1	ICAM1	HSPD1	HMOX1	LAPTM5	ITGB2	SOD1	PRNP	RGCC	ZFP36L1	IRS2	DOCK8	CDKN1A	NFE2L2	PTPN1	HMGB2	CSF1R	BIRC3	DDX3X	SFPQ	ADAR	HIF1A	ZFP36	CD14	NFKBIA
	GOBP2	0.027	0.0617	GOBP_PROGRAMMED_CELL_DEATH	HMGB1	CCL3	CLEC7A	IL1B	TREM2	TNFAIP3	TFRC	CLU	CEBPB	TNFRSF1B	SYK	ADAM8	PHB	CD74	GRN	PRDX2	NLRP3	TLR2	IL6R	SELENOK	PELI1	ICAM1	HSPD1	HMOX1	LAPTM5	ITGB2	SOD1	PRNP	RGCC	ZFP36L1	IRS2	DOCK8	CDKN1A	NFE2L2	PTPN1	HMGB2	CSF1R	BIRC3	DDX3X	SFPQ	ADAR	HIF1A	ZFP36	CD14	NFKBIA
	GOBP3	0.012	0.06	GOBP_CELL_ACTIVATION	HMGB1	CCL3	CLEC7A	IL1B	TREM2	TNFAIP3	TFRC	CLU	CEBPB	TNFRSF1B	SYK	ADAM8	PHB	CD74	GRN	PRDX2	NLRP3	TLR2	IL6R	SELENOK	PELI1	ICAM1	HSPD1	HMOX1	LAPTM5	ITGB2	SOD1	PRNP	RGCC	ZFP36L1	IRS2	DOCK8	CDKN1A	FCGR2B	C5AR1	HLA-DRB1	SLC11A1	PTGER4	CXCL8	HAMP	CD81	CD84	VSIG4	IGKC	TRBC2
	GOBP4	0.073	0.0811	GOBP_BIOLOGICAL_PROCESS_INVOLVED_IN_INTERSPECIES_INTERACTION_BETWEEN_ORGANISMS	HMGB1	CCL3	CLEC7A	IL1B	TREM2	TNFAIP3	TFRC	CLU	CEBPB	TNFRSF1B	SYK	ADAM8	PHB	CD74	GRN	PRDX2	NLRP3	TLR2	IL6R	SELENOK	PELI1	ICAM1	HSPD1	NFE2L2	PTPN1	HMGB2	CSF1R	BIRC3	DDX3X	SFPQ	ADAR	HIF1A	ZFP36	CD14	NFKBIA	FCGR2B	C5AR1	HLA-DRB1	SLC11A1	PTGER4	CXCL8	HAMP	CD81	CD84	VSIG4
	GOBP5	0.055	0.0725	GOBP_DEFENSE_RESPONSE	HMGB1	CCL3	CLEC7A	IL1B	TREM2	TNFAIP3	TFRC	CLU	CEBPB	TNFRSF1B	SYK	ADAM8	PHB	CD74	GRN	PRDX2	NLRP3	TLR2	IL6R	SELENOK	HMOX1	LAPTM5	ITGB2	SOD1	NFE2L2	PTPN1	HMGB2	CSF1R	BIRC3	DDX3X	SFPQ	ADAR	HIF1A	ZFP36	CD14	NFKBIA	FCGR2B	C5AR1	HLA-DRB1	SLC11A1	PTGER4	CXCL8	HAMP	CD81	CD84
	GOBP6	0.025	0.0617	GOBP_REGULATION_OF_CELL_DEATH	HMGB1	CCL3	CLEC7A	IL1B	TREM2	TNFAIP3	TFRC	CLU	CEBPB	TNFRSF1B	SYK	ADAM8	PHB	CD74	GRN	PRDX2	PELI1	ICAM1	HSPD1	HMOX1	LAPTM5	ITGB2	SOD1	PRNP	RGCC	ZFP36L1	IRS2	DOCK8	CDKN1A	NFE2L2	PTPN1	HMGB2	CSF1R	BIRC3	DDX3X	SFPQ	ADAR	HIF1A	ZFP36	TMBIM6	PIK3R1	VEGFA	FCGR2B	NR4A3	GPNMB
	GOBP7	0.0048	0.048	GOBP_IMMUNE_RESPONSE	HMGB1	CCL3	CLEC7A	IL1B	TREM2	TNFAIP3	TFRC	CLU	CEBPB	TNFRSF1B	SYK	ADAM8	PHB	CD74	GRN	NLRP3	TLR2	IL6R	PELI1	ICAM1	HSPD1	HMOX1	LAPTM5	ITGB2	PRNP	RGCC	NFE2L2	PTPN1	HMGB2	CSF1R	BIRC3	DDX3X	SFPQ	ADAR	CD14	NFKBIA	FCGR2B	C5AR1	HLA-DRB1	SLC11A1	PTGER4	CXCL8	HAMP	CD81	CD84
	GOBP8	0.096	0.096	GOBP_RESPONSE_TO_OXYGEN_CONTAINING_COMPOUND	HMGB1	CCL3	CLEC7A	IL1B	TREM2	TNFAIP3	TFRC	CLU	CEBPB	TNFRSF1B	PRDX2	NLRP3	TLR2	PELI1	ICAM1	HMOX1	SOD1	PRNP	ZFP36L1	IRS2	NFE2L2	PTPN1	HMGB2	HIF1A	ZFP36	CD14	NFKBIA	TMBIM6	PIK3R1	FCGR2B	C5AR1	HLA-DRB1	SLC11A1	PTGER4	CXCL8	HAMP	CD86	JUND	STAT3	NR4A3	IGFBP2	FOS	CYBA	A2M	EREG
	GOBP9	0.037	0.0617	GOBP_REGULATION_OF_INTRACELLULAR_SIGNAL_TRANSDUCTION	HMGB1	CCL3	CLEC7A	IL1B	TREM2	TNFAIP3	TFRC	CLU	SYK	ADAM8	PHB	CD74	PRDX2	NLRP3	TLR2	SELENOK	PELI1	ICAM1	HMOX1	LAPTM5	SOD1	PRNP	DOCK8	NFE2L2	PTPN1	CSF1R	BIRC3	DDX3X	SFPQ	HIF1A	CD14	NFKBIA	TMBIM6	VEGFA	FCGR2B	C5AR1	HLA-DRB1	CD81	FN1	CD86	GPNMB	FKBP1A	GPR183	RHOH	CCL4
	GOBP10	0.058	0.0725	GOBP_INFLAMMATORY_RESPONSE	HMGB1	CCL3	CLEC7A	IL1B	TREM2	TNFAIP3	TFRC	CEBPB	TNFRSF1B	SYK	ADAM8	GRN	PRDX2	NLRP3	TLR2	IL6R	HMOX1	ITGB2	SOD1	NFE2L2	HMGB2	CSF1R	BIRC3	HIF1A	ZFP36	CD14	NFKBIA	FCGR2B	C5AR1	HLA-DRB1	SLC11A1	PTGER4	CXCL8	HAMP	CD81	FN1	STAT3	NFKBIZ	CST7	FOS	CYBA	A2M	CCL4	CCL20	C3
C3	GOBP1	0.018	0.048	GOBP_CELL_CYCLE	CDT1	CENPF	AURKB	CDCA5	RAD21	PTTG1	SMC3	SMC1A	RAN	CENPE	UBE2C	PLK1	NEK6	NDC80	CCNB1	MAD2L1	BUB3	ZWILCH	ZWINT	TACC3	NUP62	NUSAP1	CDC20	RACGAP1	KIF23	PRC1	KNSTRN	KIF2C	NCAPH	SMC4	SMC2	NCAPG	KIFC1	NUF2	SGO1	SGO2	CEP55	CDK1	CENPA	KIF22	DLGAP5	PSMG2	CENPK	TUBG1	KPNB1
	GOBP2	0.036	0.048	GOBP_CHROMOSOME_ORGANIZATION	CDT1	CENPF	AURKB	CDCA5	RAD21	PTTG1	SMC3	SMC1A	RAN	CENPE	UBE2C	PLK1	NEK6	NDC80	CCNB1	MAD2L1	BUB3	ZWILCH	ZWINT	TACC3	NUP62	NUSAP1	CDC20	RACGAP1	KIF23	PRC1	KNSTRN	KIF2C	NCAPH	SMC4	SMC2	NCAPG	KIFC1	NUF2	SGO1	SGO2	CEP55	CDK1	CENPA	KIF22	DLGAP5	PSMG2	CENPK	TUBG1	KPNB1
	GOBP3	0.013	0.048	GOBP_MITOTIC_CELL_CYCLE	CDT1	CENPF	AURKB	CDCA5	RAD21	PTTG1	SMC3	SMC1A	RAN	CENPE	UBE2C	PLK1	NEK6	NDC80	CCNB1	MAD2L1	BUB3	ZWILCH	ZWINT	TACC3	NUP62	NUSAP1	CDC20	RACGAP1	KIF23	PRC1	KNSTRN	KIF2C	NCAPH	SMC4	SMC2	NCAPG	KIFC1	NUF2	SGO1	SGO2	CEP55	CDK1	CENPA	KIF22	DLGAP5	PSMG2	CENPK	TUBG1	KPNB1
	GOBP4	0.026	0.048	GOBP_MITOTIC_CELL_CYCLE_PROCESS	CDT1	CENPF	AURKB	CDCA5	RAD21	PTTG1	SMC3	SMC1A	RAN	CENPE	UBE2C	PLK1	NEK6	NDC80	CCNB1	MAD2L1	BUB3	ZWILCH	ZWINT	TACC3	NUP62	NUSAP1	CDC20	RACGAP1	KIF23	PRC1	KNSTRN	KIF2C	NCAPH	SMC4	SMC2	NCAPG	KIFC1	NUF2	SGO1	SGO2	CEP55	CDK1	CENPA	KIF22	DLGAP5	PSMG2	CENPK	TUBG1	KPNB1
	GOBP5	0.02	0.048	GOBP_CELL_CYCLE_PROCESS	CDT1	CENPF	AURKB	CDCA5	RAD21	PTTG1	SMC3	SMC1A	RAN	CENPE	UBE2C	PLK1	NEK6	NDC80	CCNB1	MAD2L1	BUB3	ZWILCH	ZWINT	TACC3	NUP62	NUSAP1	CDC20	RACGAP1	KIF23	PRC1	KNSTRN	KIF2C	NCAPH	SMC4	SMC2	NCAPG	KIFC1	NUF2	SGO1	SGO2	CEP55	CDK1	CENPA	KIF22	DLGAP5	PSMG2	CENPK	TUBG1	KPNB1
	GOBP6	0.024	0.048	GOBP_CELL_DIVISION	CDT1	CENPF	AURKB	CDCA5	RAD21	PTTG1	SMC3	SMC1A	RAN	CENPE	UBE2C	PLK1	NEK6	NDC80	CCNB1	MAD2L1	BUB3	ZWILCH	ZWINT	TACC3	NUP62	NUSAP1	CDC20	RACGAP1	KIF23	PRC1	KNSTRN	KIF2C	NCAPH	SMC4	SMC2	NCAPG	KIFC1	NUF2	SGO1	SGO2	CEP55	CDK1	CENPA	CENPW	TOP2A	CENPX	CENPS	MIS18A	OIP5
	GOBP7	0.045	0.048	GOBP_ORGANELLE_FISSION	CDT1	CENPF	AURKB	CDCA5	RAD21	PTTG1	SMC3	SMC1A	RAN	CENPE	UBE2C	PLK1	NEK6	NDC80	CCNB1	MAD2L1	BUB3	ZWILCH	ZWINT	TACC3	NUP62	NUSAP1	CDC20	RACGAP1	KIF23	PRC1	KNSTRN	KIF2C	NCAPH	SMC4	SMC2	NCAPG	KIFC1	NUF2	SGO1	SGO2	CEP55	KIF22	DLGAP5	PSMG2	CENPK	TUBG1	KPNB1	CDCA8	PHB2
	GOBP8	0.033	0.048	GOBP_CHROMOSOME_SEGREGATION	CDT1	CENPF	AURKB	CDCA5	RAD21	PTTG1	SMC3	SMC1A	RAN	CENPE	UBE2C	PLK1	NEK6	NDC80	CCNB1	MAD2L1	BUB3	ZWILCH	ZWINT	TACC3	NUP62	NUSAP1	CDC20	RACGAP1	KIF23	PRC1	KNSTRN	KIF2C	NCAPH	SMC4	SMC2	NCAPG	KIFC1	NUF2	SGO1	SGO2	CEP55	KIF22	DLGAP5	PSMG2	CENPK	TUBG1	KPNB1	CDCA8	PHB2
	GOBP9	0.048	0.048	GOBP_MITOTIC_NUCLEAR_DIVISION	CDT1	CENPF	AURKB	CDCA5	RAD21	PTTG1	SMC3	SMC1A	RAN	CENPE	UBE2C	PLK1	NEK6	NDC80	CCNB1	MAD2L1	BUB3	ZWILCH	ZWINT	TACC3	NUP62	NUSAP1	CDC20	RACGAP1	KIF23	PRC1	KNSTRN	KIF2C	NCAPH	SMC4	SMC2	NCAPG	KIFC1	NUF2	SGO1	SGO2	CEP55	KIF22	DLGAP5	PSMG2	CENPK	TUBG1	KPNB1	CDCA8	PHB2
	GOBP10	0.045	0.048	GOBP_SISTER_CHROMATID_SEGREGATION	CDT1	CENPF	AURKB	CDCA5	RAD21	PTTG1	SMC3	SMC1A	RAN	CENPE	UBE2C	PLK1	NEK6	NDC80	CCNB1	MAD2L1	BUB3	ZWILCH	ZWINT	TACC3	NUP62	NUSAP1	CDC20	RACGAP1	KIF23	PRC1	KNSTRN	KIF2C	NCAPH	SMC4	SMC2	NCAPG	KIFC1	NUF2	SGO1	SGO2	CEP55	KIF22	DLGAP5	PSMG2	CENPK	TUBG1	KPNB1	CDCA8	PHB2
C4	GOBP1	0.027	0.0386	GOBP_IMMUNE_RESPONSE	GATA3	LGALS9	CD74	ANXA1	PTPRC	IL7R	SPN	HLA-A	FYN	LAG3	CORO1A	SPI1	CCL5	AIF1	LCK	SOCS1	CCR7	FCER1G	TNFRSF4	FOXP1	TYROBP	IGHA1	TRBC2	TRBC1	MNDA	TNFAIP3	VAMP8	GRN	APOE	NR1H3	C1QA	LAPTM5	LILRB4	LAT	RORA	STAT3	CST7	RPS3	HLA-DPB1	HLA-DRA	CD27	HLA-DQA2	THY1	ICOS	CD8A
	GOBP2	0.075	0.075	GOBP_REGULATION_OF_IMMUNE_SYSTEM_PROCESS	GATA3	LGALS9	CD74	ANXA1	PTPRC	IL7R	SPN	HLA-A	FYN	LAG3	CORO1A	SPI1	CCL5	AIF1	LCK	SOCS1	CCR7	FCER1G	TNFRSF4	FOXP1	TYROBP	IGHA1	TRBC2	TRBC1	MNDA	TNFAIP3	VAMP8	GRN	APOE	NR1H3	C1QA	LAPTM5	LILRB4	LAT	RORA	STAT3	CST7	RPS3	HLA-DPB1	HLA-DRA	CD27	HLA-DQA2	THY1	ICOS	CD8A
	GOBP3	0.018	0.0386	GOBP_CELL_ACTIVATION	GATA3	LGALS9	CD74	ANXA1	PTPRC	IL7R	SPN	HLA-A	FYN	LAG3	CORO1A	SPI1	CCL5	AIF1	LCK	SOCS1	CCR7	FCER1G	TNFRSF4	FOXP1	TYROBP	IGHA1	TRBC2	TRBC1	MNDA	TNFAIP3	VAMP8	GRN	APOE	NR1H3	C1QA	LAPTM5	LILRB4	LAT	RORA	STAT3	CST7	RPS3	HLA-DPB1	HLA-DRA	CD27	HLA-DQA2	THY1	ICOS	CD8A
	GOBP4	0.043	0.0478	GOBP_BIOLOGICAL_PROCESS_INVOLVED_IN_INTERSPECIES_INTERACTION_BETWEEN_ORGANISMS	GATA3	LGALS9	CD74	ANXA1	PTPRC	IL7R	SPN	HLA-A	FYN	LAG3	CORO1A	SPI1	CCL5	AIF1	LCK	SOCS1	CCR7	FCER1G	TNFRSF4	FOXP1	TYROBP	IGHA1	TRBC2	TRBC1	MNDA	TNFAIP3	VAMP8	GRN	APOE	NR1H3	C1QA	DHX36	SPON2	CD96	ARID5A	C1QC	C2	C1QB	RARRES2	BIRC3	NOP53	RNF125	LY96	CD68	BATF
	GOBP5	0.033	0.0412	GOBP_DEFENSE_RESPONSE	GATA3	LGALS9	CD74	ANXA1	PTPRC	IL7R	SPN	HLA-A	FYN	LAG3	CORO1A	SPI1	CCL5	AIF1	LCK	SOCS1	CCR7	FCER1G	TNFRSF4	FOXP1	TYROBP	IGHA1	TRBC2	TRBC1	MNDA	TNFAIP3	VAMP8	GRN	APOE	NR1H3	C1QA	LAPTM5	LILRB4	LAT	RORA	STAT3	CST7	DHX36	SPON2	CD96	ARID5A	C1QC	C2	C1QB	RARRES2
	GOBP6	0.025	0.0386	GOBP_LYMPHOCYTE_ACTIVATION	GATA3	LGALS9	CD74	ANXA1	PTPRC	IL7R	SPN	HLA-A	FYN	LAG3	CORO1A	SPI1	CCL5	AIF1	LCK	SOCS1	CCR7	FCER1G	TNFRSF4	FOXP1	TYROBP	IGHA1	TRBC2	TRBC1	MNDA	TNFAIP3	LAPTM5	LILRB4	LAT	RORA	STAT3	RPS3	HLA-DPB1	HLA-DRA	CD27	HLA-DQA2	THY1	ICOS	CD8A	CD8B	LST1	BATF	NKG7	VAMP2	PRDX1
	GOBP7	0.018	0.0386	GOBP_T_CELL_ACTIVATION	GATA3	LGALS9	CD74	ANXA1	PTPRC	IL7R	SPN	HLA-A	FYN	LAG3	CORO1A	SPI1	CCL5	AIF1	LCK	SOCS1	CCR7	FCER1G	TNFRSF4	FOXP1	LAPTM5	LILRB4	LAT	RORA	STAT3	RPS3	HLA-DPB1	HLA-DRA	CD27	HLA-DQA2	THY1	ICOS	CD8A	CD8B	BATF	NKG7	CTSL	RPS6	CD7	SELENOK	RHOA	CD3E	RUNX3	RHOH	IGFBP2
	GOBP8	0.016	0.0386	GOBP_REGULATION_OF_CELL_ACTIVATION	GATA3	LGALS9	CD74	ANXA1	PTPRC	IL7R	SPN	HLA-A	FYN	LAG3	CORO1A	SPI1	CCL5	AIF1	LCK	SOCS1	CCR7	FCER1G	TNFRSF4	TYROBP	IGHA1	TRBC2	TRBC1	MNDA	TNFAIP3	VAMP8	GRN	APOE	NR1H3	LAPTM5	LILRB4	LAT	RORA	CST7	RPS3	HLA-DPB1	HLA-DRA	CD27	HLA-DQA2	THY1	ICOS	LST1	SELENOK	RHOA	JUND
	GOBP9	0.021	0.0386	GOBP_CYTOPLASMIC_TRANSLATION	RPS3	DHX36	RPS6	RPL13A	RPS15A	RPS7	YBX1	RPS4X	RPL5	RPL11	PABPC1	RPL10	RPS3A	RPS14	RPL3	RPS15	RBM4	RPS12	RPS26	RPS27A	RPL6	RPL23A	RPS27	RPS5	RPL10A	RPS25	RPL13	RPL9	RPL18	RPL21	RPL27A	RPL28	RPL34	RPS29
	GOBP10	0.013	0.0386	GOBP_BIOLOGICAL_ADHESION	GATA3	LGALS9	CD74	ANXA1	PTPRC	IL7R	SPN	HLA-A	FYN	LAG3	CORO1A	SPI1	CCL5	AIF1	LCK	SOCS1	CCR7	LAPTM5	LILRB4	RPS3	HLA-DPB1	HLA-DRA	CD27	HLA-DQA2	THY1	ICOS	RGCC	COL3A1	SPON2	CD96	ETS1	CXCR3	EZR	JAK1	S100A8	S100A9	CXCR4	IL32	SELENOK	RHOA	CD3E	RUNX3	RHOH	IGFBP2	RASAL3
C5	GOBP1	0.035	0.0462	GOBP_DEFENSE_RESPONSE	CCL5	AIF1	AXL	CCL3	CCL2	IL6	HMGB1	MIF	CLEC7A	IL10	HAMP	NLRP3	SLC11A1	C5AR1	TFRC	HLA-DRB1	CXCL8	CD55	PTK2B	CLU	LILRB2	RARRES2	IRAK3	EREG	C2	TNFAIP3	CEBPB	TNFRSF1B	NCF1	NFKBIA	LY96	CD68	HSP90AB1	COLEC12	FGR	FCGR3A	VAMP8	LGALS1	CD74	TYROBP	ITGAM	HLA-DPA1	FCER1G	CD4	LAMP1
	GOBP2	0.015	0.0462	GOBP_IMMUNE_RESPONSE	CCL5	AIF1	AXL	CCL3	CCL2	IL6	HMGB1	MIF	CLEC7A	IL10	HAMP	NLRP3	SLC11A1	C5AR1	TFRC	HLA-DRB1	CXCL8	CD55	PTK2B	CLU	LILRB2	RARRES2	IRAK3	EREG	C2	TNFAIP3	CEBPB	TNFRSF1B	NCF1	NFKBIA	LY96	CD68	HSP90AB1	COLEC12	FGR	FCGR3A	VAMP8	LGALS1	CD74	TYROBP	ITGAM	HLA-DPA1	FCER1G	CD4	LAMP1
	GOBP3	0.021	0.0462	GOBP_BIOLOGICAL_PROCESS_INVOLVED_IN_INTERSPECIES_INTERACTION_BETWEEN_ORGANISMS	CCL5	AIF1	AXL	CCL3	CCL2	IL6	HMGB1	MIF	CLEC7A	IL10	HAMP	NLRP3	SLC11A1	C5AR1	TFRC	HLA-DRB1	CXCL8	CD55	PTK2B	CLU	LILRB2	RARRES2	IRAK3	EREG	C2	TNFAIP3	CEBPB	TNFRSF1B	NCF1	NFKBIA	LY96	CD68	HSP90AB1	COLEC12	FGR	FCGR3A	VAMP8	LGALS1	CD74	TYROBP	ITGAM	HLA-DPA1	FCER1G	CD4	LAMP1
	GOBP4	0.027	0.0462	GOBP_REGULATION_OF_IMMUNE_SYSTEM_PROCESS	CCL5	AIF1	AXL	CCL3	CCL2	IL6	HMGB1	MIF	CLEC7A	IL10	HAMP	NLRP3	SLC11A1	C5AR1	TFRC	HLA-DRB1	CXCL8	CD55	PTK2B	CLU	LILRB2	RARRES2	IRAK3	EREG	C2	TNFAIP3	CEBPB	TNFRSF1B	NCF1	NFKBIA	LY96	CD68	HSP90AB1	COLEC12	FGR	FCGR3A	VAMP8	LGALS1	CD74	TYROBP	ITGAM	HLA-DPA1	FCER1G	CD4	LAMP1
	GOBP5	0.0088	0.0462	GOBP_CYTOPLASMIC_TRANSLATION	RPL13A	RPL39	RPS3	RPS6	RPSA	YBX3	ZNF385A	RPS7	RPL10	RPS3A	RPL3	RPS20	RPS4X	RPL5	RPS2	RPL38	RPS28	RPS27	RPS5	RPL6	RPLP0	UBA52	RPS21	RPS8	RPS25	RPL7	RPL10A	RPL7A	RPL29	RPLP2	RPL36	RPL4	RPL8	RPL9	RPL15	RPL17	RPL19	RPL21	RPL28	RPL34	RPL41	RPL36A	RPS18	RPS29
	GOBP6	0.0099	0.0462	GOBP_RESPONSE_TO_OXYGEN_CONTAINING_COMPOUND	CCL5	AIF1	AXL	CCL3	CCL2	IL6	HMGB1	MIF	CLEC7A	IL10	HAMP	NLRP3	SLC11A1	C5AR1	TFRC	HLA-DRB1	CXCL8	CD55	PTK2B	CLU	LILRB2	RARRES2	IRAK3	EREG	C2	TNFAIP3	CEBPB	TNFRSF1B	NCF1	NFKBIA	LY96	CD68	HSP90AB1	COLEC12	PRDX1	S100A8	S100A9	CYBB	CXCL2	CXCL3	VIM	GCH1	KYNU	SLPI	THBS1
	GOBP7	0.095	0.095	GOBP_POSITIVE_REGULATION_OF_IMMUNE_SYSTEM_PROCESS	CCL5	AIF1	AXL	CCL3	CCL2	IL6	HMGB1	MIF	CLEC7A	IL10	HAMP	NLRP3	SLC11A1	C5AR1	TFRC	HLA-DRB1	CXCL8	CD55	PTK2B	CLU	LILRB2	RARRES2	IRAK3	EREG	C2	FGR	FCGR3A	VAMP8	LGALS1	CD74	TYROBP	ITGAM	HLA-DPA1	FCER1G	CD4	LAMP1	CR1	ZBTB1	VSIG4	IGKC	IGLC2	C1QA	CCL4	CCL20	C3
	GOBP8	0.06	0.0667	GOBP_CELL_ACTIVATION	CCL5	AIF1	AXL	CCL3	CCL2	IL6	HMGB1	MIF	CLEC7A	IL10	HAMP	NLRP3	SLC11A1	C5AR1	TFRC	HLA-DRB1	CXCL8	CD55	PTK2B	CLU	LILRB2	TNFAIP3	CEBPB	TNFRSF1B	FGR	FCGR3A	VAMP8	LGALS1	CD74	TYROBP	ITGAM	HLA-DPA1	FCER1G	CD4	LAMP1	CR1	ZBTB1	VSIG4	IGKC	IGLC2	C1QA	PRDX1	LILRA5	GSN	ACTG1
	GOBP9	0.035	0.0462	GOBP_INFLAMMATORY_RESPONSE	CCL5	AIF1	AXL	CCL3	CCL2	IL6	HMGB1	MIF	CLEC7A	IL10	HAMP	NLRP3	SLC11A1	C5AR1	TFRC	HLA-DRB1	CXCL8	RARRES2	TNFAIP3	CEBPB	TNFRSF1B	NCF1	NFKBIA	LY96	CD68	FGR	FCGR3A	VAMP8	LGALS1	CCL4	CCL20	C3	S100A8	S100A9	CYBB	CXCL2	CXCL3	LILRA5	CCL3L1	TREM1	CXCR4	THBS1	PARK7	MDK	NFKBIZ
	GOBP10	0.037	0.0462	GOBP_DEFENSE_RESPONSE_TO_OTHER_ORGANISM	CCL5	AIF1	AXL	CCL3	CCL2	IL6	HMGB1	MIF	CLEC7A	IL10	HAMP	NLRP3	SLC11A1	C5AR1	CD55	PTK2B	CLU	RARRES2	IRAK3	EREG	C2	TNFAIP3	CEBPB	NCF1	HSP90AB1	COLEC12	FGR	FCGR3A	VAMP8	CD74	TYROBP	ITGAM	HLA-DPA1	FCER1G	CD4	LAMP1	CR1	ZBTB1	VSIG4	IGKC	IGLC2	C1QA	CCL4	CCL20	C3
[truncated: 103 more columns]

## Sheet: GSE165897' Tregs
Extended data 5. Top10 GOBP gene sets of GSE154600' Bs, GSE154600' Macrophages, GSE165897' Tregs and GSE165897' Macrophages enriched by cluster specific marker-genes, and their ROC p-values. Related to Fig. S9A-S9D.
Clusters	Fig. S9C rownames	p-values	p.adjust	Gene sets	Genes
C0	GOBP1	0.029	0.0583	GOBP_IMMUNE_RESPONSE	CD74	ANXA1	CCR7	FOXP3	HLA-A	CD6	XBP1	B2M	BATF	PTGER4	CCL5	VSIR	PIK3R1	TNFRSF1B	DUSP10	CSK	IL2RA	CTLA4	CD247	HLA-F	RGCC	HMGB2	HSP90AA1	HLA-B	LITAF	CCL4	SFPQ	KLRB1	ELF1	TRAT1	CD59	CXCR3	NKG7	LCP1	CD7	HPRT1	ACTG1	GAPDH	POU2F2	VIM	LTB	REL	CXCR4	JAK1	IFITM2
	GOBP2	0.096	0.1089	GOBP_REGULATION_OF_IMMUNE_SYSTEM_PROCESS	CD74	ANXA1	CCR7	FOXP3	HLA-A	CD6	XBP1	B2M	BATF	PTGER4	CCL5	VSIR	PIK3R1	TNFRSF1B	DUSP10	CSK	IL2RA	CTLA4	CD247	HLA-F	RGCC	HMGB2	HSP90AA1	HLA-B	LITAF	CCL4	SFPQ	KLRB1	ELF1	TRAT1	CD59	CXCR3	TIGIT	ACTB	RUNX3	MAP3K8	ZFP36L2	ID2	ADTRP	CNN2	EVI2B	CD99	DUSP1
	GOBP3	0.12	0.12	GOBP_LYMPHOCYTE_ACTIVATION	CD74	ANXA1	CCR7	FOXP3	HLA-A	CD6	XBP1	B2M	BATF	PTGER4	CCL5	VSIR	PIK3R1	TNFRSF1B	DUSP10	CSK	IL2RA	CTLA4	CD247	HLA-F	NKG7	LCP1	CD7	HPRT1	TIGIT	ACTB	RUNX3	MAP3K8	ZFP36L2	ID2	MYH9	IL2RB	KLF6
	GOBP4	0.0099	0.0583	GOBP_T_CELL_ACTIVATION	CD74	ANXA1	CCR7	FOXP3	HLA-A	CD6	XBP1	B2M	BATF	PTGER4	CCL5	VSIR	PIK3R1	TNFRSF1B	DUSP10	CSK	IL2RA	CTLA4	CD247	NKG7	LCP1	CD7	TIGIT	ACTB	RUNX3	MAP3K8	ZFP36L2	MYH9
	GOBP5	0.035	0.0583	GOBP_CELL_ACTIVATION	CD74	ANXA1	CCR7	FOXP3	HLA-A	CD6	XBP1	B2M	BATF	PTGER4	CCL5	VSIR	PIK3R1	TNFRSF1B	DUSP10	CSK	IL2RA	CTLA4	CD247	HLA-F	RGCC	NKG7	LCP1	CD7	HPRT1	ACTG1	TIGIT	ACTB	RUNX3	MAP3K8	ZFP36L2	ID2	MYH9	IL2RB	KLF6	JUN
	GOBP6	0.021	0.0583	GOBP_POSITIVE_REGULATION_OF_GENE_EXPRESSION	CD74	ANXA1	CCR7	FOXP3	HLA-A	CD6	XBP1	B2M	BATF	PTGER4	CCL5	VSIR	PIK3R1	HLA-F	RGCC	HMGB2	HSP90AA1	ACTG1	GAPDH	POU2F2	VIM	LTB	TIGIT	ID2	ADTRP	CNN2	MYH9	HSPA8	NEAT1	SLC38A2	RPS27L	ID3	PKM	TOB1	EIF4A3
	GOBP7	0.098	0.1089	GOBP_BIOLOGICAL_PROCESS_INVOLVED_IN_INTERSPECIES_INTERACTION_BETWEEN_ORGANISMS	CD74	ANXA1	CCR7	FOXP3	HLA-A	CD6	XBP1	B2M	BATF	PTGER4	CCL5	TNFRSF1B	DUSP10	HLA-F	HMGB2	HSP90AA1	HLA-B	LITAF	CCL4	SFPQ	KLRB1	NKG7	ACTG1	GAPDH	POU2F2	VIM	REL	CXCR4	JAK1	IFITM2	IFI6	TUBB4B	HLA-C	GZMA	JUN	HSPA8	HSP90AB1	PMAIP1	COTL1	BSG	ODC1	LY6E
	GOBP8	0.035	0.0583	GOBP_CYTOKINE_PRODUCTION	CD74	ANXA1	CCR7	FOXP3	HLA-A	CD6	XBP1	B2M	BATF	PTGER4	VSIR	PIK3R1	TNFRSF1B	CSK	HLA-F	RGCC	HMGB2	HSP90AA1	HLA-B	LITAF	ELF1	GAPDH	POU2F2	LTB	REL	TIGIT	HSP90AB1	TMSB4X	RPS6KA5	KLF2	SRGN
	GOBP9	0.075	0.1071	GOBP_POSITIVE_REGULATION_OF_IMMUNE_SYSTEM_PROCESS	CD74	ANXA1	CCR7	FOXP3	HLA-A	CD6	XBP1	B2M	CCL5	VSIR	PIK3R1	DUSP10	CSK	IL2RA	CTLA4	CD247	HLA-F	RGCC	HMGB2	HSP90AA1	HLA-B	CCL4	SFPQ	ELF1	TRAT1	CD59	ACTB	RUNX3	MAP3K8	ID2	EVI2B	CD99
	GOBP10	0.035	0.0583	GOBP_DEFENSE_RESPONSE	CD74	ANXA1	CCR7	FOXP3	HLA-A	CD6	BATF	PTGER4	CCL5	TNFRSF1B	DUSP10	IL2RA	HLA-F	HMGB2	HSP90AA1	HLA-B	CCL4	SFPQ	KLRB1	TRAT1	CXCR3	NKG7	ACTG1	GAPDH	VIM	REL	CXCR4	JAK1	IFITM2	IFI6	TUBB4B	HLA-C	ADGRE5	IL32	JUN	NEAT1	PMAIP1	COTL1	TMSB4X	RPS6KA5	ALOX5AP
C1	GOBP1	0.06	0.1333	GOBP_IMMUNE_RESPONSE	ANXA1	CD74	HMGB1	FOXP3	HLA-E	HLA-A	CD6	LAPTM5	CCL5	BCL2	TNFRSF4	IL2RA	B2M	CSK	PIK3R1	CD27	CTLA4	IL2RG	ICOS	TRAC	CD247	TNFRSF1B	BATF	PTGER4	CD48	FKBP1A	HLA-F	TGFB1	TNIP2	CD79B	CTSC	RGCC	HMGB2	HLA-B	PARK7	CCL4	TRAT1	CD59	TRAF3	ACP5	NFKBIA	BIRC3	LYAR	KLRB1	LY9
	GOBP2	0.096	0.1333	GOBP_REGULATION_OF_IMMUNE_SYSTEM_PROCESS	ANXA1	CD74	HMGB1	FOXP3	HLA-E	HLA-A	CD6	LAPTM5	CCL5	BCL2	TNFRSF4	IL2RA	B2M	CSK	PIK3R1	CD27	CTLA4	IL2RG	ICOS	TRAC	CD247	TNFRSF1B	BATF	PTGER4	CD48	FKBP1A	HLA-F	TGFB1	TNIP2	CD79B	CTSC	RGCC	HMGB2	HLA-B	PARK7	CCL4	TRAT1	CD59	TRAF3	ACP5	NFKBIA	BIRC3	LYAR	KLRB1	SOX4
	GOBP3	0.096	0.1333	GOBP_T_CELL_ACTIVATION	ANXA1	CD74	HMGB1	FOXP3	HLA-E	HLA-A	CD6	LAPTM5	CCL5	BCL2	TNFRSF4	IL2RA	B2M	CSK	PIK3R1	CD27	CTLA4	IL2RG	ICOS	TRAC	CD247	TNFRSF1B	BATF	PTGER4	CD48	FKBP1A	LY9	NKG7	CD7	SOX4	CBFB	SOD1	TIGIT	TNFRSF9	ZFP36L2	MYH9	JAML
	GOBP4	0.12	0.1333	GOBP_LYMPHOCYTE_ACTIVATION	ANXA1	CD74	HMGB1	FOXP3	HLA-E	HLA-A	CD6	LAPTM5	CCL5	BCL2	TNFRSF4	IL2RA	B2M	CSK	PIK3R1	CD27	CTLA4	IL2RG	ICOS	TRAC	CD247	TNFRSF1B	BATF	PTGER4	CD48	FKBP1A	HLA-F	TGFB1	TNIP2	CD79B	LY9	NKG7	CD7	HPRT1	SOX4	CBFB	SOD1	TIGIT	TNFRSF9	ZFP36L2	MYH9	JAML
	GOBP5	0.12	0.1333	GOBP_CELL_ACTIVATION	ANXA1	CD74	HMGB1	FOXP3	HLA-E	HLA-A	CD6	LAPTM5	CCL5	BCL2	TNFRSF4	IL2RA	B2M	CSK	PIK3R1	CD27	CTLA4	IL2RG	ICOS	TRAC	CD247	TNFRSF1B	BATF	PTGER4	CD48	FKBP1A	HLA-F	TGFB1	TNIP2	CD79B	CTSC	RGCC	LY9	NKG7	CD7	HPRT1	NFKB2	SOX4	CBFB	SOD1	TIGIT	TNFRSF9	ZFP36L2	MYH9	JAML
	GOBP6	0.095	0.1333	GOBP_POSITIVE_REGULATION_OF_IMMUNE_SYSTEM_PROCESS	ANXA1	CD74	HMGB1	FOXP3	HLA-E	HLA-A	CD6	LAPTM5	CCL5	BCL2	TNFRSF4	IL2RA	B2M	CSK	PIK3R1	CD27	CTLA4	IL2RG	ICOS	TRAC	CD247	HLA-F	TGFB1	TNIP2	CD79B	CTSC	RGCC	HMGB2	HLA-B	PARK7	CCL4	TRAT1	CD59	SOX4	CBFB	TNFRSF18	CD99	EVI2B
	GOBP7	0.062	0.1333	GOBP_DEFENSE_RESPONSE	ANXA1	CD74	HMGB1	FOXP3	HLA-E	HLA-A	CD6	LAPTM5	CCL5	BCL2	TNFRSF4	IL2RA	TNFRSF1B	BATF	PTGER4	CD48	HLA-F	TGFB1	TNIP2	CTSC	HMGB2	HLA-B	PARK7	CCL4	TRAT1	TRAF3	ACP5	NFKBIA	BIRC3	LYAR	KLRB1	LY9	NKG7	IL1R2	CXCR4	JAK1	IFI6	IFITM2	GBP2	HLA-C	IL32	SOD1	TMSB4X	RPS6KA5	COTL1
	GOBP8	0.029	0.1333	GOBP_CYTOKINE_PRODUCTION	ANXA1	CD74	HMGB1	FOXP3	HLA-E	HLA-A	CD6	LAPTM5	B2M	CSK	PIK3R1	TNFRSF1B	BATF	PTGER4	HLA-F	TGFB1	RGCC	HMGB2	HLA-B	PARK7	TRAF3	ACP5	LY9	IL1R2	POU2F2	MBP	LTB	SOD1	TIGIT	TMSB4X	RPS6KA5	CARD16	TMED10	LAPTM4B
	GOBP9	0.15	0.15	GOBP_REGULATION_OF_LYMPHOCYTE_ACTIVATION	ANXA1	CD74	HMGB1	FOXP3	HLA-E	HLA-A	CD6	LAPTM5	CCL5	BCL2	TNFRSF4	IL2RA	B2M	CSK	CD27	CTLA4	IL2RG	ICOS	TNFRSF1B	BATF	HLA-F	TGFB1	TNIP2	SOX4	CBFB	SOD1	TIGIT	TNFRSF9	ZFP36L2
	GOBP10	0.025	0.1333	GOBP_BIOLOGICAL_PROCESS_INVOLVED_IN_INTERSPECIES_INTERACTION_BETWEEN_ORGANISMS	ANXA1	CD74	HMGB1	FOXP3	HLA-E	HLA-A	CD6	CCL5	BCL2	TNFRSF4	B2M	TRAC	TNFRSF1B	BATF	PTGER4	HLA-F	TGFB1	TNIP2	HMGB2	HLA-B	CCL4	TRAF3	ACP5	NFKBIA	BIRC3	LYAR	KLRB1	LY9	NKG7	CXCR4	JAK1	IFI6	IFITM2	GBP2	HLA-C	POU2F2	GZMA	RGS1	COTL1	CARD16	ENO1	BSG	PIM2	FKBP5
C2	GOBP1	0.0066	0.0158	GOBP_APOPTOTIC_PROCESS	BCL2	TNFAIP3	ANXA1	MIF	HSPD1	TNFRSF1B	PRDX2	DDX3X	SFPQ	NOP53	HSP90AA1	TRAF3	ZFP36	NFKBIA	ACTB	CTLA4	SOD1	JUN	HSPB1	HSP90AB1	BCL2L1	PMAIP1	ENO1	TPT1	NFKB1	NPM1	GADD45A	GADD45B	CRADD	TRAF1	CFLAR	JMY	ATF4	VDAC1	PRDX5	RSL1D1	PPP1R15A	CRIP1	AKTIP	UBE2D3	LGALS1	SERPINB9	IRF1	CD28	TNFRSF18
	GOBP2	0.019	0.0317	GOBP_CELLULAR_RESPONSE_TO_STRESS	BCL2	TNFAIP3	ANXA1	MIF	HSPD1	TNFRSF1B	PRDX2	DDX3X	SFPQ	NOP53	HSP90AA1	TRAF3	ZFP36	NFKBIA	ACTB	CTLA4	SOD1	JUN	HSPB1	HSP90AB1	BCL2L1	PMAIP1	ENO1	TPT1	NFKB1	NPM1	GADD45A	GADD45B	CRADD	TRAF1	CFLAR	JMY	ATF4	VDAC1	PRDX5	RSL1D1	PPP1R15A	CRIP1	AKTIP	UBE2D3	CDK6	DUSP10	SLAMF1	BATF	AKIRIN2
	GOBP3	0.033	0.0471	GOBP_REGULATION_OF_IMMUNE_SYSTEM_PROCESS	BCL2	TNFAIP3	ANXA1	MIF	HSPD1	TNFRSF1B	PRDX2	DDX3X	SFPQ	NOP53	HSP90AA1	TRAF3	ZFP36	NFKBIA	ACTB	CTLA4	SOD1	LGALS1	SERPINB9	IRF1	CD28	TNFRSF18	TSC22D3	IL2RA	TNFRSF9	CDK6	DUSP10	SLAMF1	BATF	AKIRIN2	JUND	TRIB1	ID2	DUSP1	UBE2N	UBE2J1	OXSR1	PELI1	TBK1	IL23A	CD4	SOCS1	TNFRSF4	PRDM1	TRAC
	GOBP4	0.0056	0.0158	GOBP_BIOLOGICAL_PROCESS_INVOLVED_IN_INTERSPECIES_INTERACTION_BETWEEN_ORGANISMS	BCL2	TNFAIP3	ANXA1	MIF	HSPD1	TNFRSF1B	PRDX2	DDX3X	SFPQ	NOP53	HSP90AA1	TRAF3	ZFP36	NFKBIA	JUN	HSPB1	HSP90AB1	BCL2L1	PMAIP1	ENO1	TPT1	NFKB1	LGALS1	SERPINB9	IRF1	PIM2	CFL1	EIF5A	TCP1	GAPDH	CDK6	DUSP10	SLAMF1	BATF	AKIRIN2	JUND	TRIB1	REL	ROMO1	MAP2K3	PELI1	TBK1	IL23A	CD4	SOCS1
	GOBP5	0.0065	0.0158	GOBP_CYTOPLASMIC_TRANSLATION	RPL11	RPS15A	FAU	RPL30	EIF4A2	PKM	EIF3H	RPS27A	RPS12	RPL27	EIF4H	EIF5	RPS27	RPL23A	RPL14	RPS25	RPS23	RPL13	RPLP2	RPL22L1	RPL21	RPL27A	RPL31	RPL34	RPL41	RPS29
	GOBP6	0.0079	0.0158	GOBP_REGULATION_OF_CELL_DEATH	BCL2	TNFAIP3	ANXA1	MIF	HSPD1	TNFRSF1B	PRDX2	DDX3X	SFPQ	NOP53	HSP90AA1	TRAF3	ZFP36	ACTB	CTLA4	SOD1	JUN	HSPB1	HSP90AB1	BCL2L1	PMAIP1	ENO1	TPT1	NFKB1	NPM1	GADD45A	GADD45B	CRADD	TRAF1	CFLAR	JMY	ATF4	VDAC1	PRDX5	RSL1D1	LGALS1	SERPINB9	CD28	TNFRSF18	TSC22D3	PIM2	CFL1	EIF5A	TCP1	RPL11
	GOBP7	0.047	0.0587	GOBP_LYMPHOCYTE_ACTIVATION	BCL2	TNFAIP3	ANXA1	MIF	HSPD1	TNFRSF1B	PRDX2	ACTB	CTLA4	SOD1	LGALS1	IRF1	CD28	IL2RA	TNFRSF9	CDK6	DUSP10	SLAMF1	BATF	AKIRIN2	ID2	EZH2	PELI1	IL23A	CD4	SOCS1	TNFRSF4	PRDM1	TRAC	STAT3	MAP3K8	NEDD9	GPR183	PTPRJ	VSIR	NFKBIZ	CD83	IL2RG	ICOS	RAC2	RHOH	SIRPG	LCP1	IL21R	SH2D2A
	GOBP8	0.058	0.0644	GOBP_CELL_ACTIVATION	BCL2	TNFAIP3	ANXA1	MIF	HSPD1	TNFRSF1B	PRDX2	ACTB	CTLA4	SOD1	JUN	HSPB1	LGALS1	IRF1	CD28	IL2RA	TNFRSF9	CDK6	DUSP10	SLAMF1	BATF	AKIRIN2	JUND	ID2	EZH2	PELI1	IL23A	CD4	SOCS1	TNFRSF4	PRDM1	TRAC	STAT3	MAP3K8	NEDD9	GPR183	PTPRJ	VSIR	NFKBIZ	CD83	IL2RG	ICOS	RAC2	RHOH	SIRPG
	GOBP9	0.0034	0.0158	GOBP_CELL_CYCLE	BCL2	TNFAIP3	ANXA1	DDX3X	SFPQ	NOP53	ACTB	JUN	HSP90AB1	BCL2L1	NPM1	GADD45A	GADD45B	CRADD	PPP1R15A	IRF1	CD28	PIM2	CFL1	UBB	CCND2	CCNL1	ID3	PIM3	BTG1	PPP2CA	ARF6	CDK6	JUND	ID2	DUSP1	EZH2	PTTG1	BACH1	STAT3	MAP3K8	NEDD9	RPS15A	CHMP4B	CHMP2B	CDC42	TUBB	TUBB4B	CLIC1	IQGAP1
	GOBP10	0.081	0.081	GOBP_IMMUNE_RESPONSE	BCL2	TNFAIP3	ANXA1	MIF	HSPD1	TNFRSF1B	DDX3X	SFPQ	NOP53	HSP90AA1	TRAF3	NFKBIA	CTLA4	CRIP1	LGALS1	SERPINB9	IRF1	CD28	IL2RA	GAPDH	DUSP10	SLAMF1	BATF	AKIRIN2	UBE2N	UBE2J1	REL	ROMO1	PELI1	TBK1	IL23A	CD4	SOCS1	TNFRSF4	PRDM1	TRAC	SEC14L1	OTULIN	STAT3	GPR183	PTPRJ	VSIR	NFKBIZ	CD83	IL2RG
C3	GOBP1	0.21	0.3	GOBP_DEFENSE_RESPONSE_TO_SYMBIONT	OAS3	OAS1	OASL	ISG15	IFIT1	IFIH1	MX1	RSAD2	ISG20	DDX58	DDX60	HERC5	IFIT2	IFIT3	IFI6	IFI44L	PMAIP1
	GOBP2	0.21	0.3	GOBP_RESPONSE_TO_VIRUS	OAS3	OAS1	OASL	ISG15	IFIT1	IFIH1	MX1	RSAD2	ISG20	DDX58	DDX60	HERC5	IFIT2	IFIT3	IFI6	IFI44L	PMAIP1
	GOBP3	0.064	0.168	GOBP_DEFENSE_RESPONSE_TO_OTHER_ORGANISM	OAS3	OAS1	OASL	ISG15	IFIT1	IFIH1	MX1	RSAD2	ISG20	DDX58	DDX60	HERC5	IFIT2	IFIT3	IFI6	IFI44L	PMAIP1	USP18	IFI35	ARG2	NCF2
	GOBP4	0.079	0.168	GOBP_INNATE_IMMUNE_RESPONSE	OAS3	OAS1	OASL	ISG15	IFIT1	IFIH1	MX1	RSAD2	ISG20	DDX58	DDX60	HERC5	IFIT2	IFIT3	IFI6	USP18	IFI35	ARG2	NCF2
	GOBP5	0.079	0.168	GOBP_BIOLOGICAL_PROCESS_INVOLVED_IN_INTERSPECIES_INTERACTION_BETWEEN_ORGANISMS	OAS3	OAS1	OASL	ISG15	IFIT1	IFIH1	MX1	RSAD2	ISG20	DDX58	DDX60	HERC5	IFIT2	IFIT3	IFI6	IFI44L	PMAIP1	USP18	IFI35	ARG2	NCF2	HERC6
	GOBP6	0.084	0.168	GOBP_DEFENSE_RESPONSE	OAS3	OAS1	OASL	ISG15	IFIT1	IFIH1	MX1	RSAD2	ISG20	DDX58	DDX60	HERC5	IFIT2	IFIT3	IFI6	IFI44L	PMAIP1	USP18	IFI35	ARG2	NCF2	RIPK1
	GOBP7	0.081	0.168	GOBP_IMMUNE_RESPONSE	OAS3	OAS1	OASL	ISG15	IFIT1	IFIH1	MX1	RSAD2	ISG20	DDX58	DDX60	HERC5	IFIT2	IFIT3	IFI6	IFI44L	USP18	IFI35	ARG2	NCF2	CD38
	GOBP8	0.41	0.41	GOBP_NEGATIVE_REGULATION_OF_VIRAL_GENOME_REPLICATION	OAS3	OAS1	OASL	ISG15	IFIT1	IFIH1	MX1	RSAD2	ISG20
	GOBP9	0.41	0.41	GOBP_REGULATION_OF_VIRAL_GENOME_REPLICATION	OAS3	OAS1	OASL	ISG15	IFIT1	IFIH1	MX1	RSAD2	ISG20
	GOBP10	0.41	0.41	GOBP_NEGATIVE_REGULATION_OF_VIRAL_PROCESS	OAS3	OAS1	OASL	ISG15	IFIT1	IFIH1	MX1	RSAD2	ISG20
[truncated: 30 more columns]

## Sheet: GSE165897' Macrophages
Extended data 5. Top10 GOBP gene sets of GSE154600' Bs, GSE154600' Macrophages, GSE165897' Tregs and GSE165897' Macrophages enriched by cluster specific marker-genes, and their ROC p-values. Related to Fig. S9A-S9D.
Clusters	Fig. S9D rownames	p-values	p.adjust	Gene sets	Genes
C0	GOBP1	0.039	0.0557	GOBP_DEFENSE_RESPONSE	CCL3	TNF	PTPRC	IL1B	IL6	AXL	CCL2	SLC11A1	CXCL8	CCL4	CCL20	TNFAIP3	MIF	C1QA	HMGB2	C5AR1	A2M	C3	CCR7	TNFRSF4	NFKBIA	LGALS1	TGFB1	HLA-DRB1	PTK2B	CD74	HLA-DPA1	EREG	PTPN1	OASL	HSP90AA1	IGKC	CFD	C1QC	C1QB	FGL2	CCL3L3	CCL18	CXCL5	CXCL1	CXCL2	CXCL3	S100A9	S100A8	TREM1
	GOBP2	0.029	0.0557	GOBP_IMMUNE_RESPONSE	CCL3	TNF	PTPRC	IL1B	IL6	AXL	CCL2	SLC11A1	CXCL8	CCL4	CCL20	TNFAIP3	MIF	C1QA	HMGB2	C5AR1	A2M	C3	CCR7	TNFRSF4	NFKBIA	LGALS1	TGFB1	HLA-DRB1	PTK2B	CD74	HLA-DPA1	EREG	PTPN1	OASL	HSP90AA1	IGKC	CFD	C1QC	C1QB	FGL2	CCL3L3	CCL18	CXCL5	CXCL1	CXCL2	CXCL3	S100A9	S100A8	TREM1
	GOBP3	0.077	0.077	GOBP_BIOLOGICAL_PROCESS_INVOLVED_IN_INTERSPECIES_INTERACTION_BETWEEN_ORGANISMS	CCL3	TNF	PTPRC	IL1B	IL6	AXL	CCL2	SLC11A1	CXCL8	CCL4	CCL20	TNFAIP3	MIF	C1QA	HMGB2	C5AR1	A2M	C3	CCR7	TNFRSF4	NFKBIA	LGALS1	TGFB1	HLA-DRB1	PTK2B	CD74	HLA-DPA1	EREG	PTPN1	OASL	HSP90AA1	IGKC	CFD	C1QC	C1QB	FGL2	CCL3L3	CCL18	CXCL5	CXCL1	CXCL2	CXCL3	S100A9	S100A8	TREM1
	GOBP4	0.0099	0.0495	GOBP_REGULATION_OF_IMMUNE_SYSTEM_PROCESS	CCL3	TNF	PTPRC	IL1B	IL6	AXL	CCL2	SLC11A1	CXCL8	CCL4	CCL20	TNFAIP3	MIF	C1QA	HMGB2	C5AR1	A2M	C3	CCR7	TNFRSF4	NFKBIA	LGALS1	TGFB1	HLA-DRB1	PTK2B	CD74	HLA-DPA1	EREG	PTPN1	OASL	HSP90AA1	IGKC	CFD	C1QC	C1QB	FGL2	THBS1	NFKBIZ	CST7	LAPTM5	ZFP36	FN1	RAC1	CD86	B2M
	GOBP5	0.022	0.0557	GOBP_INFLAMMATORY_RESPONSE	CCL3	TNF	PTPRC	IL1B	IL6	AXL	CCL2	SLC11A1	CXCL8	CCL4	CCL20	TNFAIP3	MIF	C1QA	HMGB2	C5AR1	A2M	C3	CCR7	TNFRSF4	NFKBIA	LGALS1	TGFB1	HLA-DRB1	CCL3L3	CCL18	CXCL5	CXCL1	CXCL2	CXCL3	S100A9	S100A8	TREM1	PLD4	LYZ	CXCR4	THBS1	NFKBIZ	CST7	ZFP36	FN1	PTGS2	JUN	ADM	RAC1
	GOBP6	0.075	0.077	GOBP_DEFENSE_RESPONSE_TO_OTHER_ORGANISM	CCL3	TNF	PTPRC	IL1B	IL6	AXL	CCL2	SLC11A1	CXCL8	CCL4	CCL20	TNFAIP3	MIF	C1QA	HMGB2	C5AR1	A2M	C3	PTK2B	CD74	HLA-DPA1	EREG	PTPN1	OASL	HSP90AA1	IGKC	CFD	C1QC	C1QB	FGL2	CCL3L3	CCL18	CXCL5	CXCL1	CXCL2	CXCL3	S100A9	S100A8	TREM1	PLD4	LYZ	GSN	IFIT3	IFIT2	GAPDH
	GOBP7	0.027	0.0557	GOBP_RESPONSE_TO_CYTOKINE	CCL3	TNF	PTPRC	IL1B	IL6	AXL	CCL2	SLC11A1	CXCL8	CCL4	CCL20	TNFAIP3	CCR7	TNFRSF4	NFKBIA	PTK2B	CD74	HLA-DPA1	EREG	PTPN1	OASL	CCL3L3	CCL18	CXCL5	CXCL1	CXCL2	CXCL3	CXCR4	GSN	IFIT3	IFIT2	GAPDH	CXCL16	JAK1	IFITM3	IFITM2	VIM	KYNU	THBS1	LAPTM5	ZFP36	PTGS2	TIMP1	F3	SPP1
	GOBP8	0.037	0.0557	GOBP_POSITIVE_REGULATION_OF_IMMUNE_SYSTEM_PROCESS	CCL3	TNF	PTPRC	IL1B	IL6	AXL	CCL2	SLC11A1	CXCL8	CCL4	CCL20	MIF	C1QA	HMGB2	C5AR1	A2M	C3	CCR7	TNFRSF4	LGALS1	TGFB1	HLA-DRB1	PTK2B	CD74	HLA-DPA1	EREG	HSP90AA1	IGKC	CFD	C1QC	C1QB	THBS1	NFKBIZ	LAPTM5	RAC1	CD86	B2M	GPI	RAC2	GPR183	HLA-DPB1	HLA-DMB	HLA-DQB1	HLA-DRA	HLA-DMA
	GOBP9	0.0041	0.041	GOBP_REGULATION_OF_CELL_DEATH	CCL3	TNF	PTPRC	IL1B	IL6	AXL	CCL2	TNFAIP3	MIF	C1QA	HMGB2	CCR7	LGALS1	PTK2B	CD74	PTPN1	HSP90AA1	S100A9	S100A8	CXCR4	GSN	IFIT3	IFIT2	THBS1	LAPTM5	ZFP36	PTGS2	JUN	ADM	PMAIP1	BNIP3	TIMP1	NUPR1	SERPINF1	GPI	CALR	P4HB	CTSB	ENO1	TNFRSF18	GPNMB	TSC22D3	EGR1	ZBTB7A	PLAUR
	GOBP10	0.053	0.0663	GOBP_CELL_ACTIVATION	CCL3	TNF	PTPRC	IL1B	IL6	AXL	CCL2	SLC11A1	CXCL8	TNFAIP3	MIF	C1QA	C5AR1	CCR7	TNFRSF4	LGALS1	TGFB1	HLA-DRB1	PTK2B	CD74	HLA-DPA1	IGKC	FGL2	GSN	THBS1	NFKBIZ	CST7	LAPTM5	FN1	JUN	TIMP1	CD86	B2M	RAC2	GPR183	HLA-DPB1	HLA-DMB	HLA-DQB1	HLA-DRA	HLA-DMA	HLA-DQA1	HLA-DQA2	HLA-DRB5	VSIR	LST1
C1	GOBP1	0.035	0.0411	GOBP_IMMUNE_RESPONSE	TNF	IL6	PTK2B	IL1B	TREM2	APOE	TGFB1	RPS19	RPL13A	TNIP1	VIM	GCH1	PYCARD	CCL3	LGALS9	IL1A	TNFAIP3	PTPRC	AIF1	AXL	CD74	MNDA	PHB1	CORO1A	GPX1	HMGB1	HMGB2	TYROBP	LGALS1	GRN	MEF2C	CXCR4	GSN	IFIT3	S100A8	S100A9	IFI6	C1QA	NFKBIA	SPI1	IFI27	IL18	MAPKAPK2	CYBA	ACP5
	GOBP2	0.018	0.036	GOBP_BIOLOGICAL_PROCESS_INVOLVED_IN_INTERSPECIES_INTERACTION_BETWEEN_ORGANISMS	TNF	IL6	PTK2B	IL1B	TREM2	APOE	TGFB1	RPS19	RPL13A	TNIP1	VIM	GCH1	PYCARD	CCL3	LGALS9	IL1A	TNFAIP3	PTPRC	AIF1	AXL	CD74	MNDA	PHB1	CORO1A	GPX1	HMGB1	HMGB2	TYROBP	LGALS1	GRN	MEF2C	CXCR4	GSN	IFIT3	S100A8	S100A9	IFI6	C1QA	NFKBIA	SPI1	IFI27	IL18	MAPKAPK2	CYBA	ACP5
	GOBP3	0.035	0.0411	GOBP_DEFENSE_RESPONSE	TNF	IL6	PTK2B	IL1B	TREM2	APOE	TGFB1	RPS19	RPL13A	TNIP1	VIM	GCH1	PYCARD	CCL3	LGALS9	IL1A	TNFAIP3	PTPRC	AIF1	AXL	CD74	MNDA	PHB1	CORO1A	GPX1	HMGB1	HMGB2	TYROBP	LGALS1	GRN	MEF2C	CXCR4	GSN	IFIT3	S100A8	S100A9	IFI6	C1QA	NFKBIA	SPI1	IFI27	IL18	MAPKAPK2	CYBA	ACP5
	GOBP4	0.0074	0.033	GOBP_ORGANONITROGEN_COMPOUND_BIOSYNTHETIC_PROCESS	TNF	IL6	PTK2B	IL1B	TREM2	APOE	TGFB1	RPS19	RPL13A	TNIP1	VIM	GCH1	THBS1	PARK7	RPS3	RPS6	ST3GAL1	UBE2J1	ZFP36	GSTP1	SELENOK	HSPB1	TSPO	RPS15A	RPSA	ABCA1	INHBA	KLF4	NDUFC2	TMSB4X	PER1	MGST2	RACK1	RPL26	RPL11	RPS3A	ZFP36L1	SLC7A11	GCLM	CYP1B1	ATF4	NPM1	PPT1	PHLDA1	ASAH1
	GOBP5	0.022	0.0367	GOBP_REGULATION_OF_CELL_DEATH	TNF	IL6	PTK2B	IL1B	TREM2	APOE	PYCARD	CCL3	LGALS9	IL1A	TNFAIP3	PTPRC	AIF1	AXL	CD74	MNDA	PHB1	CORO1A	GPX1	HMGB1	HMGB2	TYROBP	LGALS1	GRN	MEF2C	CXCR4	GSN	IFIT3	S100A8	S100A9	IFI6	C1QA	XBP1	ICAM1	CSF3	THBS1	PARK7	CTSC	LAPTM5	RPS3	RPS6	ST3GAL1	ZFP36	GSTP1	PTGS2
	GOBP6	0.016	0.036	GOBP_APOPTOTIC_PROCESS	TNF	IL6	PTK2B	IL1B	TREM2	APOE	TGFB1	PYCARD	CCL3	LGALS9	IL1A	TNFAIP3	PTPRC	AIF1	AXL	CD74	MNDA	PHB1	CORO1A	GPX1	HMGB1	HMGB2	TYROBP	LGALS1	GRN	MEF2C	CXCR4	GSN	IFIT3	S100A8	S100A9	IFI6	NFKBIA	SPI1	IFI27	XBP1	ICAM1	CD24	CTSL	THBS1	PARK7	CTSC	RPS3	RPS6	ST3GAL1
	GOBP7	0.0074	0.033	GOBP_CYTOPLASMIC_TRANSLATION	RPS19	RPL13A	RPS3	RPS6	RPS15A	RPSA	RACK1	RPL26	RPL11	RPS3A	RPS16	RPL3	RPS4X	RPL10A	RPL15	RPL5	RPS15	RPS2	EIF3E	RPS14	RPS24	SH3BGRL	RPS12	EIF3G	EIF3K	RPS5	RPS26	RPL35	RPL7	RPL7A	RPL14	RPS8	RPL29	RPS23	RPLP2	RPL4	RPL8	RPL12	RPL18	RPL18A	RPL19	RPL27A	RPL28	RPL31	RPL32
	GOBP8	0.037	0.0411	GOBP_REGULATION_OF_IMMUNE_SYSTEM_PROCESS	TNF	IL6	PTK2B	IL1B	TREM2	APOE	TGFB1	RPS19	TNIP1	PYCARD	CCL3	LGALS9	IL1A	TNFAIP3	PTPRC	AIF1	AXL	CD74	MNDA	PHB1	CORO1A	GPX1	HMGB1	HMGB2	TYROBP	LGALS1	GRN	MEF2C	C1QA	NFKBIA	SPI1	IL18	MAPKAPK2	CYBA	ACP5	CXCL8	CCL7	CCL4	CCL20	EREG	SAMHD1	CD4	HLA-DPA1	BST2	OASL
	GOBP9	0.075	0.075	GOBP_RESPONSE_TO_CYTOKINE	TNF	IL6	PTK2B	IL1B	TREM2	RPL13A	VIM	GCH1	PYCARD	CCL3	LGALS9	IL1A	TNFAIP3	PTPRC	AIF1	AXL	CD74	MNDA	PHB1	CORO1A	CXCR4	GSN	IFIT3	NFKBIA	SPI1	IFI27	IL18	MAPKAPK2	CYBA	ACP5	CXCL8	CCL7	CCL4	CCL20	EREG	SAMHD1	CD4	HLA-DPA1	BST2	OASL	ZYX	CXCL1	CXCL5	CXCL2	CXCL3
	GOBP10	0.0099	0.033	GOBP_PEPTIDE_METABOLIC_PROCESS	TNF	IL6	PTK2B	APOE	RPS19	RPL13A	TNIP1	VIM	GPX1	CTSL	THBS1	PARK7	RPS3	RPS6	ZFP36	GSTP1	HSPB1	RPS15A	RPSA	SOD2	PER1	MGST2	RACK1	RPL26	RPL11	RPS3A	ZFP36L1	SLC7A11	GCLM	CYP1B1	ATF4	NPM1	PPP1R15A	RPS16	RPL3	RPS4X	RPL10A	RPL15	RPL5	RPS15	RPS2	EIF3E	RPS14	RPS24	SH3BGRL
C2	GOBP1	0.012	0.05	GOBP_REGULATION_OF_IMMUNE_SYSTEM_PROCESS	IL1B	TREM2	ANXA1	HMGB1	CEBPB	PTPRC	CD74	TYROBP	IL7R	CCR7	AXL	LGALS1	LGALS3	APOE	CORO1A	HMGB2	NFE2L2	CASP1	PTPN1	SERPINB9	CLEC7A	C1QA	CD36	NLRP3	TGFB1	TLR2	IRF1	PLSCR1	NFKBIA	CXCL8	PRDM1	CD55	PTGER4	HLA-E	CD81	HLA-DRB1	FGL2	LAMP1	C3	EREG	ARID5A	LY96	FCN1	HLA-B	ACP5
	GOBP2	0.077	0.077	GOBP_BIOLOGICAL_PROCESS_INVOLVED_IN_INTERSPECIES_INTERACTION_BETWEEN_ORGANISMS	IL1B	TREM2	ANXA1	HMGB1	CEBPB	PTPRC	CD74	TYROBP	IL7R	CCR7	AXL	LGALS1	LGALS3	APOE	CORO1A	HMGB2	NFE2L2	CASP1	PTPN1	SERPINB9	CLEC7A	C1QA	CD36	NLRP3	TGFB1	TLR2	IRF1	PLSCR1	NFKBIA	CXCL8	PRDM1	CD55	PTGER4	HLA-E	CD81	HLA-DRB1	FGL2	LAMP1	C3	EREG	ARID5A	LY96	FCN1	HLA-B	ACP5
	GOBP3	0.0055	0.05	GOBP_IMMUNE_RESPONSE	IL1B	TREM2	ANXA1	HMGB1	CEBPB	PTPRC	CD74	TYROBP	IL7R	CCR7	AXL	LGALS1	LGALS3	APOE	CORO1A	HMGB2	NFE2L2	CASP1	PTPN1	SERPINB9	CLEC7A	C1QA	CD36	NLRP3	TGFB1	TLR2	IRF1	PLSCR1	NFKBIA	CXCL8	PRDM1	CD55	PTGER4	HLA-E	CD81	HLA-DRB1	FGL2	LAMP1	C3	EREG	ARID5A	LY96	FCN1	HLA-B	ACP5
	GOBP4	0.039	0.065	GOBP_DEFENSE_RESPONSE	IL1B	TREM2	ANXA1	HMGB1	CEBPB	PTPRC	CD74	TYROBP	IL7R	CCR7	AXL	LGALS1	LGALS3	APOE	CORO1A	HMGB2	NFE2L2	CASP1	PTPN1	SERPINB9	CLEC7A	C1QA	CD36	NLRP3	TGFB1	TLR2	IRF1	PLSCR1	NFKBIA	CXCL8	PRDM1	CD55	PTGER4	HLA-E	CD81	HLA-DRB1	FGL2	LAMP1	C3	EREG	ARID5A	LY96	FCN1	HLA-B	ACP5
	GOBP5	0.06	0.0711	GOBP_REGULATION_OF_CELL_DEATH	IL1B	TREM2	ANXA1	HMGB1	CEBPB	PTPRC	CD74	TYROBP	IL7R	CCR7	AXL	LGALS1	LGALS3	APOE	CORO1A	HMGB2	NFE2L2	CASP1	PTPN1	SERPINB9	CLEC7A	C1QA	CD36	XBP1	ZFP36	FOS	THBS1	RGCC	RPS3	INHBA	ZFP36L1	VEGFA	LGMN	TSC22D3	GPNMB	GSN	CLEC5A	CXCR4	DDIT4	PMAIP1	HSPB1	EIF5A	CARD16	HSP90AB1	NR4A1
	GOBP6	0.035	0.065	GOBP_APOPTOTIC_PROCESS	IL1B	TREM2	ANXA1	HMGB1	CEBPB	PTPRC	CD74	TYROBP	IL7R	CCR7	AXL	LGALS1	LGALS3	APOE	CORO1A	HMGB2	NFE2L2	CASP1	PTPN1	SERPINB9	NLRP3	TGFB1	TLR2	IRF1	PLSCR1	NFKBIA	XBP1	ZFP36	THBS1	RGCC	RPS3	INHBA	ZFP36L1	VEGFA	LGMN	TSC22D3	GSN	CLEC5A	CXCR4	DDIT4	PMAIP1	HSPB1	EIF5A	CARD16	HSP90AB1
	GOBP7	0.015	0.05	GOBP_CELL_ACTIVATION	IL1B	TREM2	ANXA1	HMGB1	CEBPB	PTPRC	CD74	TYROBP	IL7R	CCR7	AXL	LGALS1	LGALS3	APOE	CORO1A	CLEC7A	C1QA	NLRP3	TGFB1	TLR2	IRF1	PLSCR1	CXCL8	PRDM1	CD55	PTGER4	HLA-E	CD81	HLA-DRB1	FGL2	LAMP1	XBP1	CD86	FN1	THBS1	CD83	CST7	RGCC	RPS3	VSIR	HLA-DRA	JUNB	GPR183	HLA-DQB1	HLA-DQA2
	GOBP8	0.027	0.065	GOBP_POSITIVE_REGULATION_OF_GENE_EXPRESSION	IL1B	TREM2	ANXA1	HMGB1	CEBPB	PTPRC	CD74	TYROBP	IL7R	CCR7	HMGB2	NFE2L2	CASP1	CLEC7A	CD36	NLRP3	TGFB1	TLR2	IRF1	PLSCR1	CXCL8	PRDM1	CD55	PTGER4	HLA-E	CD81	C3	EREG	ARID5A	LY96	FCN1	XBP1	CD86	ZFP36	FN1	THBS1	CD83	RGCC	RPS3	VSIR	INHBA	VEGFA	ID2	RBP4	GSN
	GOBP9	0.062	0.0711	GOBP_REGULATION_OF_MULTICELLULAR_ORGANISMAL_DEVELOPMENT	IL1B	TREM2	ANXA1	HMGB1	CEBPB	PTPRC	CD74	TYROBP	IL7R	AXL	LGALS1	LGALS3	HMGB2	NFE2L2	NLRP3	TGFB1	TLR2	IRF1	NFKBIA	CXCL8	PRDM1	HLA-DRB1	FGL2	C3	HLA-B	XBP1	CD86	ZFP36	FOS	FN1	TRIB1	THBS1	CD83	CST7	RGCC	VSIR	HLA-DRA	JUNB	INHBA	TNFAIP6	ZFP36L1	VEGFA	GPNMB	ID2	RHOH
	GOBP10	0.064	0.0711	GOBP_RESPONSE_TO_OXYGEN_CONTAINING_COMPOUND	IL1B	TREM2	ANXA1	HMGB1	CEBPB	CCR7	AXL	APOE	HMGB2	NFE2L2	CASP1	PTPN1	CLEC7A	CD36	NLRP3	TGFB1	TLR2	NFKBIA	CXCL8	CD55	PTGER4	HLA-DRB1	EREG	ARID5A	LY96	ACP5	CD68	XBP1	CD86	ZFP36	FOS	TRIB1	THBS1	RPS3	INHBA	ZFP36L1	LGMN	RBP4	CXCL5	KYNU	DDIT4	CARD16	HSP90AB1	NR4A1	THBD
C3	GOBP1	0.019	0.0211	GOBP_ORGANONITROGEN_COMPOUND_BIOSYNTHETIC_PROCESS	PKM	RPS19	RPSA	RPL11	RPS15	RPS14	RPL5	RPS5	RPLP0	RPL24	RPL6	RPL23A	RPL13A	MCTS1	EIF3K	RPS3	RACK1	RPS6	RPS7	RPS17	RPS24	RPS21	RPS8	RPS25	RPL10A	RPL27	RPL35	RPL7	RPL7A	RPL14	RPL26L1	RPL39	RPS15A	RPS3A	RPS4X	RPL15	RPS2	RPL3	RPL37	RPL22	RPS26	RPS23	UBA52	RPLP2	RPL29
	GOBP2	0.0019	0.0063	GOBP_CYTOPLASMIC_TRANSLATION	PKM	RPS19	RPSA	RPL11	RPS15	RPS14	RPL5	RPS5	RPLP0	RPL24	RPL6	RPL23A	RPL13A	MCTS1	EIF3K	RPS3	RACK1	RPS6	RPS7	RPS17	RPS24	RPS21	RPS8	RPS25	RPL10A	RPL27	RPL35	RPL7	RPL7A	RPL14	RPL26L1	RPL39	RPS15A	RPS3A	RPS4X	RPL15	RPS2	RPL3	RPL37	RPL22	RPS26	RPS23	UBA52	RPLP2	RPL29
	GOBP3	0.013	0.02	GOBP_NUCLEOSIDE_TRIPHOSPHATE_METABOLIC_PROCESS	PKM	GAPDH	MT-ND4	NDUFS7	NDUFS3	NDUFA9	NDUFAB1	NDUFS8	NDUFA3	NDUFB1	NDUFB2	NDUFB3	NDUFB5	NDUFB6	NDUFB7	NDUFB8	NDUFB10	ATP5F1D	STOML2	NDUFV1	NDUFS6	SDHC	ATP5F1A	ANTKMT	ATP5F1B	ATP5PB	ATP5PF	ATP5PD	ATP5MG	ATP5F1C	ATP5F1E	ATP5ME	ATP5PO	ATP5MF	MT-CO2	ALDOA	ENO1	TYMS	ATP5MC1	ATP5MC2	ATP5MC3	ATP5MK	ATP5MJ	TMSB4X	TREM2
	GOBP4	0.0034	0.0085	GOBP_NUCLEOBASE_CONTAINING_SMALL_MOLECULE_METABOLIC_PROCESS	PKM	GAPDH	MT-ND4	NDUFS7	NDUFS3	NDUFA9	NDUFAB1	NDUFS8	NDUFA3	NDUFB1	NDUFB2	NDUFB3	NDUFB5	NDUFB6	NDUFB7	NDUFB8	NDUFB10	ATP5F1D	STOML2	NDUFV1	NDUFS6	SDHC	ATP5F1A	ANTKMT	ATP5F1B	ATP5PB	ATP5PF	ATP5PD	ATP5MG	ATP5F1C	ATP5F1E	ATP5ME	ATP5PO	ATP5MF	MT-CO2	ALDOA	ENO1	TYMS	ATP5MC1	ATP5MC2	ATP5MC3	ATP5MK	ATP5MJ	TMSB4X	TREM2
	GOBP5	0.0017	0.0063	GOBP_GENERATION_OF_PRECURSOR_METABOLITES_AND_ENERGY	PKM	GAPDH	MT-ND4	NDUFS7	NDUFS3	NDUFA9	NDUFAB1	NDUFS8	NDUFA3	NDUFB1	NDUFB2	NDUFB3	NDUFB5	NDUFB6	NDUFB7	NDUFB8	NDUFB10	ATP5F1D	STOML2	NDUFV1	NDUFS6	SDHC	ATP5F1A	ANTKMT	ATP5F1B	ATP5PB	ATP5PF	ATP5PD	ATP5MG	ATP5F1C	ATP5F1E	ATP5ME	ATP5PO	ATP5MF	MT-CO2	ALDOA	ENO1	SHMT2	PARK7	ACAT1	UQCC2	TRAP1	PPP1CA	ARL2	PGAM1
	GOBP6	0.027	0.027	GOBP_PEPTIDE_BIOSYNTHETIC_PROCESS	PKM	RPS19	RPSA	RPL11	RPS15	RPS14	RPL5	RPS5	RPLP0	RPL24	RPL6	RPL23A	RPL13A	MCTS1	EIF3K	RPS3	RACK1	RPS6	RPS7	RPS17	RPS24	RPS21	RPS8	RPS25	RPL10A	RPL27	RPL35	RPL7	RPL7A	RPL14	RPL26L1	RPL39	RPS15A	RPS3A	RPS4X	RPL15	RPS2	RPL3	RPL37	RPL22	RPS26	RPS23	UBA52	RPLP2	RPL29
	GOBP7	0.0048	0.0096	GOBP_CELLULAR_RESPIRATION	MT-ND4	NDUFS7	NDUFS3	NDUFA9	NDUFAB1	NDUFS8	NDUFA3	NDUFB1	NDUFB2	NDUFB3	NDUFB5	NDUFB6	NDUFB7	NDUFB8	NDUFB10	ATP5F1D	STOML2	NDUFV1	NDUFS6	SDHC	ATP5F1A	ANTKMT	ATP5F1B	ATP5PB	ATP5PF	ATP5PD	ATP5MG	ATP5F1C	ATP5F1E	ATP5ME	ATP5PO	ATP5MF	MT-CO2	SHMT2	PARK7	UQCC2	TRAP1	ARL2	SUCLG1	IDH2	MDH1	COX7A2	CHCHD10	CYC1	COX6B1
	GOBP8	0.0017	0.0063	GOBP_AEROBIC_RESPIRATION	MT-ND4	NDUFS7	NDUFS3	NDUFA9	NDUFAB1	NDUFS8	NDUFA3	NDUFB1	NDUFB2	NDUFB3	NDUFB5	NDUFB6	NDUFB7	NDUFB8	NDUFB10	ATP5F1D	STOML2	NDUFV1	NDUFS6	SDHC	ATP5F1A	ANTKMT	ATP5F1B	ATP5PB	ATP5PF	ATP5PD	ATP5MG	ATP5F1C	ATP5F1E	ATP5ME	ATP5PO	ATP5MF	MT-CO2	SHMT2	PARK7	UQCC2	ARL2	SUCLG1	IDH2	MDH1	COX7A2	CHCHD10	CYC1	COX6B1	COX7B
	GOBP9	0.016	0.02	GOBP_ATP_METABOLIC_PROCESS	PKM	GAPDH	MT-ND4	NDUFS7	NDUFS3	NDUFA9	NDUFAB1	NDUFS8	NDUFA3	NDUFB1	NDUFB2	NDUFB3	NDUFB5	NDUFB6	NDUFB7	NDUFB8	NDUFB10	ATP5F1D	STOML2	NDUFV1	NDUFS6	SDHC	ATP5F1A	ANTKMT	ATP5F1B	ATP5PB	ATP5PF	ATP5PD	ATP5MG	ATP5F1C	ATP5F1E	ATP5ME	ATP5PO	ATP5MF	MT-CO2	ALDOA	ENO1	ATP5MC1	ATP5MC2	ATP5MC3	ATP5MK	ATP5MJ	TMSB4X	TREM2	PARP1
	GOBP10	0.016	0.02	GOBP_PEPTIDE_METABOLIC_PROCESS	PKM	RPS19	RPSA	RPL11	RPS15	RPS14	RPL5	RPS5	RPLP0	RPL24	RPL6	RPL23A	RPL13A	MCTS1	EIF3K	RPS3	RACK1	RPS6	RPS7	RPS17	RPS24	RPS21	RPS8	RPS25	RPL10A	RPL27	RPL35	RPL7	RPL7A	RPL14	RPL26L1	RPL39	RPS15A	RPS3A	RPS4X	RPL15	RPS2	RPL3	RPL37	RPL22	RPS26	RPS23	UBA52	RPLP2	RPL29
C4	GOBP1	0.0055	0.0217	GOBP_CYTOPLASMIC_TRANSLATION	RPS3	RPL26	RACK1	RPS7	RPL11	RPS6	RPL10	RPS3A	YBX1	RPS19	RPL13A	FAU	RPL39	RPL30	RPS15A	RPSA	HNRNPU	RPLP0	EIF4A2	RPS16	RPL3	PKM	RPS4X	RPL23	RPL5	RPS9	RPL27	RPL10A	RPL15	RPLP1	RPS2	RPL37	RPS20	RPL22	RPS14	RPL38	RPS13	RPS12	RPS27A	UBA52	RPL24	RPS17	RPS24	RPL6	RPL23A
	GOBP2	0.016	0.0229	GOBP_PEPTIDE_BIOSYNTHETIC_PROCESS	RPS3	RPL26	RACK1	RPS7	RPL11	RPS6	RPL10	RPS3A	YBX1	RPS19	RPL13A	FAU	RPL39	RPL30	RPS15A	RPSA	HNRNPU	RPLP0	EIF4A2	RPS16	RPL3	PKM	RPS4X	RPL23	RPL5	RPS9	RPL27	RPL10A	RPL15	RPLP1	RPS2	RPL37	RPS20	RPL22	RPS14	RPL38	RPS13	RPS12	RPS27A	UBA52	RPL24	RPS17	RPS24	RPL6	RPL23A
	GOBP3	0.013	0.0217	GOBP_PEPTIDE_METABOLIC_PROCESS	RPS3	RPL26	RACK1	RPS7	RPL11	RPS6	RPL10	RPS3A	YBX1	RPS19	RPL13A	FAU	RPL39	RPL30	RPS15A	RPSA	HNRNPU	RPLP0	EIF4A2	RPS16	RPL3	PKM	RPS4X	RPL23	RPL5	RPS9	RPL27	RPL10A	RPL15	RPLP1	RPS2	RPL37	RPS20	RPL22	RPS14	RPL38	RPS13	RPS12	RPS27A	UBA52	RPL24	RPS17	RPS24	RPL6	RPL23A
	GOBP4	0.0065	0.0217	GOBP_AMIDE_BIOSYNTHETIC_PROCESS	RPS3	RPL26	RACK1	RPS7	RPL11	RPS6	RPL10	RPS3A	YBX1	RPS19	RPL13A	FAU	RPL39	RPL30	RPS15A	RPSA	HNRNPU	RPLP0	EIF4A2	RPS16	RPL3	PKM	RPS4X	RPL23	RPL5	RPS9	RPL27	RPL10A	RPL15	RPLP1	RPS2	RPL37	RPS20	RPL22	RPS14	RPL38	RPS13	RPS12	RPS27A	UBA52	RPL24	RPS17	RPS24	RPL6	RPL23A
	GOBP5	0.0065	0.0217	GOBP_CELLULAR_AMIDE_METABOLIC_PROCESS	RPS3	RPL26	RACK1	RPS7	RPL11	RPS6	RPL10	RPS3A	YBX1	RPS19	RPL13A	FAU	RPL39	RPL30	RPS15A	RPSA	HNRNPU	RPLP0	EIF4A2	RPS16	RPL3	PKM	RPS4X	RPL23	RPL5	RPS9	RPL27	RPL10A	RPL15	RPLP1	RPS2	RPL37	RPS20	RPL22	RPS14	RPL38	RPS13	RPS12	RPS27A	UBA52	RPL24	RPS17	RPS24	RPL6	RPL23A
	GOBP6	0.012	0.0217	GOBP_ORGANONITROGEN_COMPOUND_BIOSYNTHETIC_PROCESS	RPS3	RPL26	RACK1	RPS7	RPL11	RPS6	RPL10	RPS3A	YBX1	RPS19	RPL13A	FAU	RPL39	RPL30	RPS15A	RPSA	HNRNPU	RPLP0	EIF4A2	RPS16	RPL3	PKM	RPS4X	RPL23	RPL5	RPS9	RPL27	RPL10A	RPL15	RPLP1	RPS2	RPL37	RPS20	RPL22	RPS14	RPL38	RPS13	RPS12	RPS27A	UBA52	RPL24	RPS17	RPS24	RPL6	RPL23A
	GOBP7	0.012	0.0217	GOBP_CELLULAR_MACROMOLECULE_BIOSYNTHETIC_PROCESS	RPS3	RPL26	RACK1	RPS7	RPL11	RPS6	RPL10	RPS3A	YBX1	RPS19	RPL13A	FAU	RPL39	RPL30	RPS15A	RPSA	HNRNPU	RPLP0	EIF4A2	RPS16	RPL3	PKM	RPS4X	RPL23	RPL5	RPS9	RPL27	RPL10A	RPL15	RPLP1	RPS2	RPL37	RPS20	RPL22	RPS14	RPL38	RPS13	RPS12	RPS27A	UBA52	RPL24	RPS17	RPS24	RPL6	RPL23A
	GOBP8	0.035	0.0389	GOBP_APOPTOTIC_PROCESS	RPS3	RPL26	RACK1	RPS7	RPL11	RPS6	RPL10	RPS3A	TNF	ZFP36	HSPB1	THBS1	RHOA	CYP1B1	ZFP36L1	BTG2	PPP1CA	PPP1R15A	GAPDH	SLC7A11	SOD2	CTSL	SPHK1	KLF4	RB1CC1	IL1B	TREM2	ENO1	NR4A2	ANXA1	HSPA1A	CEBPB	MNDA	P4HB	TNFAIP3	HSP90AA1	MEF2C	HMGB2	PMAIP1	TPT1	HSPA5	CD44	MCL1	VEGFA	DDIT3
	GOBP9	0.043	0.043	GOBP_REGULATION_OF_CELL_DEATH	RPS3	RPL26	RACK1	RPS7	RPL11	RPS6	RPL10	RPS3A	TNF	ZFP36	HSPB1	THBS1	RHOA	CYP1B1	ZFP36L1	BTG2	PPP1CA	SLC7A11	SOD2	GPX4	SPHK1	ASAH1	KLF4	RB1CC1	IL1B	TREM2	ENO1	NR4A2	ANXA1	HSPA1A	CEBPB	MNDA	P4HB	TNFAIP3	HSP90AA1	MEF2C	HMGB2	PMAIP1	TPT1	HSPA5	CD44	MCL1	VEGFA	DDIT3	TMBIM6
	GOBP10	0.019	0.0238	GOBP_CELLULAR_RESPONSE_TO_STRESS	RPS3	RPL26	RACK1	YBX1	TNF	ZFP36	HSPB1	THBS1	RHOA	CYP1B1	ZFP36L1	BTG2	PPP1CA	PPP1R15A	TMED2	PER1	SLC7A11	SOD2	SPHK1	CEBPA	KLF4	RB1CC1	GLUL	UBE2J1	IL1B	TREM2	ENO1	NR4A2	ANXA1	HSPA1A	CEBPB	MNDA	P4HB	TNFAIP3	HSP90AA1	MEF2C	HMGB2	PMAIP1	TPT1	HSPA5	CD44	MCL1	VEGFA	DDIT3	TMBIM6
[truncated: 112 more columns]
