# Supplementary material for: A chemotherapy response prediction model derived from tumor-promoting B and Tregs and proinflammatory macrophages in HGSOC
Source: Front Oncol. 2023 Jul 14;13:1171582. doi: 10.3389/fonc.2023.1171582 (PMC10382026; doi:10.3389/fonc.2023.1171582)
Supplement: Supplementary file 2 [file DataSheet_2.zip › Supplementary Table 1.xlsx]

## Sheet: Sheet1
Sheet 1.GSE154600 dataset's metadata
patient	Tumor stage	Tumor grade	CT response	ORR	Cells	Genes
T59	IV	3	resistant	NR	13 040	18 079
T76	IIIC	3	refractory	NR	13 747	17 416
T77	IVb	3	resistant	NR	6 903	18 543
T89	IV	3	sensitive	R	4 933	17 429
T90	IVa	3	sensitive	R	3 630	18 011

## Sheet: Sheet2
Sheet 2.GSE165897's cellmeta
Cell_ID	sample	patient_id	treatment_phase	anatomical_location	cell_type	cell_subtype	CRS	Chemo_Response	Age	Stage	PFI (days)	PFI
AAACCTGCAGGTTTCA-EOC372_pPer	EOC372_primary_Peritoneum	EOC372	treatment-naive	Peritoneum	EOC	EOC_C11	1	Chemo-NR	68	IIIC	460	15.3333
AAACCTGGTCCGAATT-EOC372_pPer	EOC372_primary_Peritoneum	EOC372	treatment-naive	Peritoneum	EOC	EOC_C12	1	Chemo-NR	68	IIIC	460	15.3333
AAAGATGCATCTGGTA-EOC372_pPer	EOC372_primary_Peritoneum	EOC372	treatment-naive	Peritoneum	EOC	EOC_C5	1	Chemo-NR	68	IIIC	460	15.3333
AAAGTAGTCGCTTAGA-EOC372_pPer	EOC372_primary_Peritoneum	EOC372	treatment-naive	Peritoneum	EOC	EOC_C4	1	Chemo-NR	68	IIIC	460	15.3333
AAATGCCAGGTGCACA-EOC372_pPer	EOC372_primary_Peritoneum	EOC372	treatment-naive	Peritoneum	EOC	EOC_C5	1	Chemo-NR	68	IIIC	460	15.3333
AAATGCCAGTACGATA-EOC372_pPer	EOC372_primary_Peritoneum	EOC372	treatment-naive	Peritoneum	EOC	EOC_C11	1	Chemo-NR	68	IIIC	460	15.3333
AACCATGCACGTTGGC-EOC372_pPer	EOC372_primary_Peritoneum	EOC372	treatment-naive	Peritoneum	EOC	EOC_C11	1	Chemo-NR	68	IIIC	460	15.3333
AACTCAGGTACATCCA-EOC372_pPer	EOC372_primary_Peritoneum	EOC372	treatment-naive	Peritoneum	EOC	EOC_C11	1	Chemo-NR	68	IIIC	460	15.3333
AACTCCCGTAAACACA-EOC372_pPer	EOC372_primary_Peritoneum	EOC372	treatment-naive	Peritoneum	EOC	EOC_C4	1	Chemo-NR	68	IIIC	460	15.3333
AACTCCCTCCAAAGTC-EOC372_pPer	EOC372_primary_Peritoneum	EOC372	treatment-naive	Peritoneum	EOC	EOC_C12	1	Chemo-NR	68	IIIC	460	15.3333
AACTCTTGTAGGGTAC-EOC372_pPer	EOC372_primary_Peritoneum	EOC372	treatment-naive	Peritoneum	EOC	EOC_C12	1	Chemo-NR	68	IIIC	460	15.3333
AACTTTCAGTTCGCGC-EOC372_pPer	EOC372_primary_Peritoneum	EOC372	treatment-naive	Peritoneum	EOC	EOC_C9	1	Chemo-NR	68	IIIC	460	15.3333
AACTTTCCAGCCTGTG-EOC372_pPer	EOC372_primary_Peritoneum	EOC372	treatment-naive	Peritoneum	EOC	EOC_C2	1	Chemo-NR	68	IIIC	460	15.3333
AACTTTCGTAGATTAG-EOC372_pPer	EOC372_primary_Peritoneum	EOC372	treatment-naive	Peritoneum	EOC	EOC_C12	1	Chemo-NR	68	IIIC	460	15.3333
AACTTTCTCGCCAAAT-EOC372_pPer	EOC372_primary_Peritoneum	EOC372	treatment-naive	Peritoneum	EOC	EOC_C2	1	Chemo-NR	68	IIIC	460	15.3333
AAGCCGCAGTCCTCCT-EOC372_pPer	EOC372_primary_Peritoneum	EOC372	treatment-naive	Peritoneum	EOC	EOC_C9	1	Chemo-NR	68	IIIC	460	15.3333
AAGGTTCCATCACGTA-EOC372_pPer	EOC372_primary_Peritoneum	EOC372	treatment-naive	Peritoneum	EOC	EOC_C12	1	Chemo-NR	68	IIIC	460	15.3333
AAGTCTGCATCTGGTA-EOC372_pPer	EOC372_primary_Peritoneum	EOC372	treatment-naive	Peritoneum	EOC	EOC_C11	1	Chemo-NR	68	IIIC	460	15.3333
AAGTCTGGTTTGTGTG-EOC372_pPer	EOC372_primary_Peritoneum	EOC372	treatment-naive	Peritoneum	EOC	EOC_C11	1	Chemo-NR	68	IIIC	460	15.3333
ACACCCTAGACCCACC-EOC372_pPer	EOC372_primary_Peritoneum	EOC372	treatment-naive	Peritoneum	EOC	EOC_C11	1	Chemo-NR	68	IIIC	460	15.3333
ACACCGGCATCCCATC-EOC372_pPer	EOC372_primary_Peritoneum	EOC372	treatment-naive	Peritoneum	EOC	EOC_C11	1	Chemo-NR	68	IIIC	460	15.3333
ACCAGTATCTGCTGTC-EOC372_pPer	EOC372_primary_Peritoneum	EOC372	treatment-naive	Peritoneum	EOC	EOC_C11	1	Chemo-NR	68	IIIC	460	15.3333
ACCCACTGTACGAAAT-EOC372_pPer	EOC372_primary_Peritoneum	EOC372	treatment-naive	Peritoneum	EOC	EOC_C5	1	Chemo-NR	68	IIIC	460	15.3333
ACCGTAAAGAGCTGCA-EOC372_pPer	EOC372_primary_Peritoneum	EOC372	treatment-naive	Peritoneum	EOC	EOC_C11	1	Chemo-NR	68	IIIC	460	15.3333
ACGAGCCCAGGCTCAC-EOC372_pPer	EOC372_primary_Peritoneum	EOC372	treatment-naive	Peritoneum	EOC	EOC_C11	1	Chemo-NR	68	IIIC	460	15.3333
ACGCAGCCACAGCGTC-EOC372_pPer	EOC372_primary_Peritoneum	EOC372	treatment-naive	Peritoneum	EOC	EOC_C11	1	Chemo-NR	68	IIIC	460	15.3333
ACGCCAGCATAGGATA-EOC372_pPer	EOC372_primary_Peritoneum	EOC372	treatment-naive	Peritoneum	EOC	EOC_C11	1	Chemo-NR	68	IIIC	460	15.3333
ACGCCGAGTGCTAGCC-EOC372_pPer	EOC372_primary_Peritoneum	EOC372	treatment-naive	Peritoneum	EOC	EOC_C11	1	Chemo-NR	68	IIIC	460	15.3333
ACGCCGATCATAAAGG-EOC372_pPer	EOC372_primary_Peritoneum	EOC372	treatment-naive	Peritoneum	EOC	EOC_C2	1	Chemo-NR	68	IIIC	460	15.3333
ACGCCGATCTTGCATT-EOC372_pPer	EOC372_primary_Peritoneum	EOC372	treatment-naive	Peritoneum	EOC	EOC_C11	1	Chemo-NR	68	IIIC	460	15.3333
ACGGCCAAGTCCATAC-EOC372_pPer	EOC372_primary_Peritoneum	EOC372	treatment-naive	Peritoneum	EOC	EOC_C12	1	Chemo-NR	68	IIIC	460	15.3333
ACGGCCACATTACCTT-EOC372_pPer	EOC372_primary_Peritoneum	EOC372	treatment-naive	Peritoneum	EOC	EOC_C12	1	Chemo-NR	68	IIIC	460	15.3333
ACGGCCAGTCCGTTAA-EOC372_pPer	EOC372_primary_Peritoneum	EOC372	treatment-naive	Peritoneum	EOC	EOC_C2	1	Chemo-NR	68	IIIC	460	15.3333
ACGTCAAAGCGCTCCA-EOC372_pPer	EOC372_primary_Peritoneum	EOC372	treatment-naive	Peritoneum	EOC	EOC_C11	1	Chemo-NR	68	IIIC	460	15.3333
ACGTCAACATGTCGAT-EOC372_pPer	EOC372_primary_Peritoneum	EOC372	treatment-naive	Peritoneum	EOC	EOC_C2	1	Chemo-NR	68	IIIC	460	15.3333
ACGTCAAGTTAGATGA-EOC372_pPer	EOC372_primary_Peritoneum	EOC372	treatment-naive	Peritoneum	EOC	EOC_C12	1	Chemo-NR	68	IIIC	460	15.3333
ACTGATGCATGACATC-EOC372_pPer	EOC372_primary_Peritoneum	EOC372	treatment-naive	Peritoneum	EOC	EOC_C12	1	Chemo-NR	68	IIIC	460	15.3333
ACTGTCCGTTAAGATG-EOC372_pPer	EOC372_primary_Peritoneum	EOC372	treatment-naive	Peritoneum	EOC	EOC_C2	1	Chemo-NR	68	IIIC	460	15.3333
ACTTACTAGAGAGCTC-EOC372_pPer	EOC372_primary_Peritoneum	EOC372	treatment-naive	Peritoneum	EOC	EOC_C9	1	Chemo-NR	68	IIIC	460	15.3333
ACTTTCACATCGGGTC-EOC372_pPer	EOC372_primary_Peritoneum	EOC372	treatment-naive	Peritoneum	EOC	EOC_C11	1	Chemo-NR	68	IIIC	460	15.3333
AGAGCGAGTAAAGTCA-EOC372_pPer	EOC372_primary_Peritoneum	EOC372	treatment-naive	Peritoneum	EOC	EOC_C9	1	Chemo-NR	68	IIIC	460	15.3333
AGAGTGGCAAGCTGTT-EOC372_pPer	EOC372_primary_Peritoneum	EOC372	treatment-naive	Peritoneum	EOC	EOC_C12	1	Chemo-NR	68	IIIC	460	15.3333
AGCATACGTCCTGCTT-EOC372_pPer	EOC372_primary_Peritoneum	EOC372	treatment-naive	Peritoneum	EOC	EOC_C5	1	Chemo-NR	68	IIIC	460	15.3333
AGGCCACAGCAAATCA-EOC372_pPer	EOC372_primary_Peritoneum	EOC372	treatment-naive	Peritoneum	EOC	EOC_C11	1	Chemo-NR	68	IIIC	460	15.3333
AGGCCACAGCGGCTTC-EOC372_pPer	EOC372_primary_Peritoneum	EOC372	treatment-naive	Peritoneum	EOC	EOC_C12	1	Chemo-NR	68	IIIC	460	15.3333
AGGGATGCATATACGC-EOC372_pPer	EOC372_primary_Peritoneum	EOC372	treatment-naive	Peritoneum	EOC	EOC_C5	1	Chemo-NR	68	IIIC	460	15.3333
AGGGATGTCACGCATA-EOC372_pPer	EOC372_primary_Peritoneum	EOC372	treatment-naive	Peritoneum	EOC	EOC_C2	1	Chemo-NR	68	IIIC	460	15.3333
AGGGATGTCCACGTTC-EOC372_pPer	EOC372_primary_Peritoneum	EOC372	treatment-naive	Peritoneum	EOC	EOC_C12	1	Chemo-NR	68	IIIC	460	15.3333
AGGGTGAGTTCGTGAT-EOC372_pPer	EOC372_primary_Peritoneum	EOC372	treatment-naive	Peritoneum	EOC	EOC_C9	1	Chemo-NR	68	IIIC	460	15.3333
AGGGTGATCACCACCT-EOC372_pPer	EOC372_primary_Peritoneum	EOC372	treatment-naive	Peritoneum	EOC	EOC_C1	1	Chemo-NR	68	IIIC	460	15.3333
AGGTCCGGTTCGTTGA-EOC372_pPer	EOC372_primary_Peritoneum	EOC372	treatment-naive	Peritoneum	EOC	EOC_C9	1	Chemo-NR	68	IIIC	460	15.3333
AGTAGTCTCTGCGTAA-EOC372_pPer	EOC372_primary_Peritoneum	EOC372	treatment-naive	Peritoneum	EOC	EOC_C6	1	Chemo-NR	68	IIIC	460	15.3333
AGTCTTTAGCGTTGCC-EOC372_pPer	EOC372_primary_Peritoneum	EOC372	treatment-naive	Peritoneum	EOC	EOC_C11	1	Chemo-NR	68	IIIC	460	15.3333
AGTCTTTCAGGTCTCG-EOC372_pPer	EOC372_primary_Peritoneum	EOC372	treatment-naive	Peritoneum	EOC	EOC_C4	1	Chemo-NR	68	IIIC	460	15.3333
AGTGGGAGTCTCACCT-EOC372_pPer	EOC372_primary_Peritoneum	EOC372	treatment-naive	Peritoneum	EOC	EOC_C11	1	Chemo-NR	68	IIIC	460	15.3333
AGTGTCAAGACTTTCG-EOC372_pPer	EOC372_primary_Peritoneum	EOC372	treatment-naive	Peritoneum	EOC	EOC_C6	1	Chemo-NR	68	IIIC	460	15.3333
ATAACGCAGCTAAACA-EOC372_pPer	EOC372_primary_Peritoneum	EOC372	treatment-naive	Peritoneum	EOC	EOC_C2	1	Chemo-NR	68	IIIC	460	15.3333
ATAAGAGAGCATGGCA-EOC372_pPer	EOC372_primary_Peritoneum	EOC372	treatment-naive	Peritoneum	EOC	EOC_C12	1	Chemo-NR	68	IIIC	460	15.3333
ATAAGAGTCTTGTCAT-EOC372_pPer	EOC372_primary_Peritoneum	EOC372	treatment-naive	Peritoneum	EOC	EOC_C5	1	Chemo-NR	68	IIIC	460	15.3333
ATAGACCCATGCAATC-EOC372_pPer	EOC372_primary_Peritoneum	EOC372	treatment-naive	Peritoneum	EOC	EOC_C11	1	Chemo-NR	68	IIIC	460	15.3333
ATAGACCGTCCCTTGT-EOC372_pPer	EOC372_primary_Peritoneum	EOC372	treatment-naive	Peritoneum	EOC	EOC_C2	1	Chemo-NR	68	IIIC	460	15.3333
ATCATGGAGATCCCGC-EOC372_pPer	EOC372_primary_Peritoneum	EOC372	treatment-naive	Peritoneum	EOC	EOC_C11	1	Chemo-NR	68	IIIC	460	15.3333
ATCTACTAGTTGAGTA-EOC372_pPer	EOC372_primary_Peritoneum	EOC372	treatment-naive	Peritoneum	EOC	EOC_C5	1	Chemo-NR	68	IIIC	460	15.3333
ATCTACTTCAGGCCCA-EOC372_pPer	EOC372_primary_Peritoneum	EOC372	treatment-naive	Peritoneum	EOC	EOC_C12	1	Chemo-NR	68	IIIC	460	15.3333
ATCTGCCCAGACTCGC-EOC372_pPer	EOC372_primary_Peritoneum	EOC372	treatment-naive	Peritoneum	EOC	EOC_C11	1	Chemo-NR	68	IIIC	460	15.3333
ATCTGCCCATTGGCGC-EOC372_pPer	EOC372_primary_Peritoneum	EOC372	treatment-naive	Peritoneum	EOC	EOC_C12	1	Chemo-NR	68	IIIC	460	15.3333
ATGGGAGTCGTCCGTT-EOC372_pPer	EOC372_primary_Peritoneum	EOC372	treatment-naive	Peritoneum	EOC	EOC_C11	1	Chemo-NR	68	IIIC	460	15.3333
ATGTGTGGTCAATGTC-EOC372_pPer	EOC372_primary_Peritoneum	EOC372	treatment-naive	Peritoneum	EOC	EOC_C11	1	Chemo-NR	68	IIIC	460	15.3333
ATGTGTGTCAGCCTAA-EOC372_pPer	EOC372_primary_Peritoneum	EOC372	treatment-naive	Peritoneum	EOC	EOC_C4	1	Chemo-NR	68	IIIC	460	15.3333
ATTATCCGTGTCAATC-EOC372_pPer	EOC372_primary_Peritoneum	EOC372	treatment-naive	Peritoneum	EOC	EOC_C11	1	Chemo-NR	68	IIIC	460	15.3333
CAAGAAACAGCTGTTA-EOC372_pPer	EOC372_primary_Peritoneum	EOC372	treatment-naive	Peritoneum	EOC	EOC_C5	1	Chemo-NR	68	IIIC	460	15.3333
CAAGGCCCAGGTCGTC-EOC372_pPer	EOC372_primary_Peritoneum	EOC372	treatment-naive	Peritoneum	EOC	EOC_C2	1	Chemo-NR	68	IIIC	460	15.3333
CAAGTTGGTAGCGTGA-EOC372_pPer	EOC372_primary_Peritoneum	EOC372	treatment-naive	Peritoneum	EOC	EOC_C5	1	Chemo-NR	68	IIIC	460	15.3333
CACAAACAGAGACTTA-EOC372_pPer	EOC372_primary_Peritoneum	EOC372	treatment-naive	Peritoneum	EOC	EOC_C12	1	Chemo-NR	68	IIIC	460	15.3333
CACAAACCATACGCCG-EOC372_pPer	EOC372_primary_Peritoneum	EOC372	treatment-naive	Peritoneum	EOC	EOC_C11	1	Chemo-NR	68	IIIC	460	15.3333
CACTCCAAGACACGAC-EOC372_pPer	EOC372_primary_Peritoneum	EOC372	treatment-naive	Peritoneum	EOC	EOC_C11	1	Chemo-NR	68	IIIC	460	15.3333
CACTCCATCAGGCCCA-EOC372_pPer	EOC372_primary_Peritoneum	EOC372	treatment-naive	Peritoneum	EOC	EOC_C12	1	Chemo-NR	68	IIIC	460	15.3333
CAGAATCAGCATCATC-EOC372_pPer	EOC372_primary_Peritoneum	EOC372	treatment-naive	Peritoneum	EOC	EOC_C11	1	Chemo-NR	68	IIIC	460	15.3333
CAGAATCGTTCCGGCA-EOC372_pPer	EOC372_primary_Peritoneum	EOC372	treatment-naive	Peritoneum	EOC	EOC_C11	1	Chemo-NR	68	IIIC	460	15.3333
CAGCAGCTCCGGCACA-EOC372_pPer	EOC372_primary_Peritoneum	EOC372	treatment-naive	Peritoneum	EOC	EOC_C11	1	Chemo-NR	68	IIIC	460	15.3333
CAGCAGCTCTTGCATT-EOC372_pPer	EOC372_primary_Peritoneum	EOC372	treatment-naive	Peritoneum	EOC	EOC_C11	1	Chemo-NR	68	IIIC	460	15.3333
CAGCTAAGTTCAACCA-EOC372_pPer	EOC372_primary_Peritoneum	EOC372	treatment-naive	Peritoneum	EOC	EOC_C11	1	Chemo-NR	68	IIIC	460	15.3333
CAGTAACAGGGTGTGT-EOC372_pPer	EOC372_primary_Peritoneum	EOC372	treatment-naive	Peritoneum	EOC	EOC_C11	1	Chemo-NR	68	IIIC	460	15.3333
CAGTAACGTTGGGACA-EOC372_pPer	EOC372_primary_Peritoneum	EOC372	treatment-naive	Peritoneum	EOC	EOC_C11	1	Chemo-NR	68	IIIC	460	15.3333
CAGTCCTGTACTCAAC-EOC372_pPer	EOC372_primary_Peritoneum	EOC372	treatment-naive	Peritoneum	EOC	EOC_C12	1	Chemo-NR	68	IIIC	460	15.3333
CATCAAGAGTAGTGCG-EOC372_pPer	EOC372_primary_Peritoneum	EOC372	treatment-naive	Peritoneum	EOC	EOC_C11	1	Chemo-NR	68	IIIC	460	15.3333
CATCAAGGTATTACCG-EOC372_pPer	EOC372_primary_Peritoneum	EOC372	treatment-naive	Peritoneum	EOC	EOC_C2	1	Chemo-NR	68	IIIC	460	15.3333
CATCAGATCTGAGGGA-EOC372_pPer	EOC372_primary_Peritoneum	EOC372	treatment-naive	Peritoneum	EOC	EOC_C5	1	Chemo-NR	68	IIIC	460	15.3333
CATCGAATCTCGGACG-EOC372_pPer	EOC372_primary_Peritoneum	EOC372	treatment-naive	Peritoneum	EOC	EOC_C2	1	Chemo-NR	68	IIIC	460	15.3333
CATGACATCATGTCTT-EOC372_pPer	EOC372_primary_Peritoneum	EOC372	treatment-naive	Peritoneum	EOC	EOC_C11	1	Chemo-NR	68	IIIC	460	15.3333
CATGACATCCGTAGTA-EOC372_pPer	EOC372_primary_Peritoneum	EOC372	treatment-naive	Peritoneum	EOC	EOC_C12	1	Chemo-NR	68	IIIC	460	15.3333
CATGCCTAGAGTGACC-EOC372_pPer	EOC372_primary_Peritoneum	EOC372	treatment-naive	Peritoneum	EOC	EOC_C5	1	Chemo-NR	68	IIIC	460	15.3333
CATGCCTGTTGGTGGA-EOC372_pPer	EOC372_primary_Peritoneum	EOC372	treatment-naive	Peritoneum	EOC	EOC_C2	1	Chemo-NR	68	IIIC	460	15.3333
CATGGCGCATCTCCCA-EOC372_pPer	EOC372_primary_Peritoneum	EOC372	treatment-naive	Peritoneum	EOC	EOC_C2	1	Chemo-NR	68	IIIC	460	15.3333
CATTATCTCAACCAAC-EOC372_pPer	EOC372_primary_Peritoneum	EOC372	treatment-naive	Peritoneum	EOC	EOC_C5	1	Chemo-NR	68	IIIC	460	15.3333
CATTCGCAGAGTACCG-EOC372_pPer	EOC372_primary_Peritoneum	EOC372	treatment-naive	Peritoneum	EOC	EOC_C9	1	Chemo-NR	68	IIIC	460	15.3333
CCAATCCTCCCTTGTG-EOC372_pPer	EOC372_primary_Peritoneum	EOC372	treatment-naive	Peritoneum	EOC	EOC_C11	1	Chemo-NR	68	IIIC	460	15.3333
CCACCTAGTCAGGACA-EOC372_pPer	EOC372_primary_Peritoneum	EOC372	treatment-naive	Peritoneum	EOC	EOC_C11	1	Chemo-NR	68	IIIC	460	15.3333
CCACTACGTATGGTTC-EOC372_pPer	EOC372_primary_Peritoneum	EOC372	treatment-naive	Peritoneum	EOC	EOC_C2	1	Chemo-NR	68	IIIC	460	15.3333
CCCATACCAGCAGTTT-EOC372_pPer	EOC372_primary_Peritoneum	EOC372	treatment-naive	Peritoneum	EOC	EOC_C11	1	Chemo-NR	68	IIIC	460	15.3333
CCGGGATCAATACGCT-EOC372_pPer	EOC372_primary_Peritoneum	EOC372	treatment-naive	Peritoneum	EOC	EOC_C12	1	Chemo-NR	68	IIIC	460	15.3333
CCGTTCAGTCCCGACA-EOC372_pPer	EOC372_primary_Peritoneum	EOC372	treatment-naive	Peritoneum	EOC	EOC_C12	1	Chemo-NR	68	IIIC	460	15.3333
CCGTTCATCTCGTTTA-EOC372_pPer	EOC372_primary_Peritoneum	EOC372	treatment-naive	Peritoneum	EOC	EOC_C11	1	Chemo-NR	68	IIIC	460	15.3333
CCTACCAAGTCCAGGA-EOC372_pPer	EOC372_primary_Peritoneum	EOC372	treatment-naive	Peritoneum	EOC	EOC_C12	1	Chemo-NR	68	IIIC	460	15.3333
CCTACCAGTAGCACGA-EOC372_pPer	EOC372_primary_Peritoneum	EOC372	treatment-naive	Peritoneum	EOC	EOC_C11	1	Chemo-NR	68	IIIC	460	15.3333
CCTACCAGTGCAACGA-EOC372_pPer	EOC372_primary_Peritoneum	EOC372	treatment-naive	Peritoneum	EOC	EOC_C5	1	Chemo-NR	68	IIIC	460	15.3333
CCTAGCTTCACTATTC-EOC372_pPer	EOC372_primary_Peritoneum	EOC372	treatment-naive	Peritoneum	EOC	EOC_C11	1	Chemo-NR	68	IIIC	460	15.3333
CGAACATTCATGCATG-EOC372_pPer	EOC372_primary_Peritoneum	EOC372	treatment-naive	Peritoneum	EOC	EOC_C2	1	Chemo-NR	68	IIIC	460	15.3333
CGAATGTAGCAGCGTA-EOC372_pPer	EOC372_primary_Peritoneum	EOC372	treatment-naive	Peritoneum	EOC	EOC_C12	1	Chemo-NR	68	IIIC	460	15.3333
CGAATGTCAGGCTCAC-EOC372_pPer	EOC372_primary_Peritoneum	EOC372	treatment-naive	Peritoneum	EOC	EOC_C5	1	Chemo-NR	68	IIIC	460	15.3333
CGAGAAGGTTACCGAT-EOC372_pPer	EOC372_primary_Peritoneum	EOC372	treatment-naive	Peritoneum	EOC	EOC_C11	1	Chemo-NR	68	IIIC	460	15.3333
CGAGCACAGGCCGAAT-EOC372_pPer	EOC372_primary_Peritoneum	EOC372	treatment-naive	Peritoneum	EOC	EOC_C4	1	Chemo-NR	68	IIIC	460	15.3333
CGAGCCAAGGACGAAA-EOC372_pPer	EOC372_primary_Peritoneum	EOC372	treatment-naive	Peritoneum	EOC	EOC_C12	1	Chemo-NR	68	IIIC	460	15.3333
CGAGCCACATGAGCGA-EOC372_pPer	EOC372_primary_Peritoneum	EOC372	treatment-naive	Peritoneum	EOC	EOC_C11	1	Chemo-NR	68	IIIC	460	15.3333
CGATCGGCACATTCGA-EOC372_pPer	EOC372_primary_Peritoneum	EOC372	treatment-naive	Peritoneum	EOC	EOC_C11	1	Chemo-NR	68	IIIC	460	15.3333
CGATGGCTCTGTCTAT-EOC372_pPer	EOC372_primary_Peritoneum	EOC372	treatment-naive	Peritoneum	EOC	EOC_C12	1	Chemo-NR	68	IIIC	460	15.3333
CGATGTACAAGTAGTA-EOC372_pPer	EOC372_primary_Peritoneum	EOC372	treatment-naive	Peritoneum	EOC	EOC_C8	1	Chemo-NR	68	IIIC	460	15.3333
CGATTGAAGCCACGCT-EOC372_pPer	EOC372_primary_Peritoneum	EOC372	treatment-naive	Peritoneum	EOC	EOC_C1	1	Chemo-NR	68	IIIC	460	15.3333
CGATTGATCAATCTCT-EOC372_pPer	EOC372_primary_Peritoneum	EOC372	treatment-naive	Peritoneum	EOC	EOC_C11	1	Chemo-NR	68	IIIC	460	15.3333
CGCTATCCAATCTGCA-EOC372_pPer	EOC372_primary_Peritoneum	EOC372	treatment-naive	Peritoneum	EOC	EOC_C11	1	Chemo-NR	68	IIIC	460	15.3333
CGCTGGAAGGATATAC-EOC372_pPer	EOC372_primary_Peritoneum	EOC372	treatment-naive	Peritoneum	EOC	EOC_C5	1	Chemo-NR	68	IIIC	460	15.3333
CGGCTAGTCATAGCAC-EOC372_pPer	EOC372_primary_Peritoneum	EOC372	treatment-naive	Peritoneum	EOC	EOC_C11	1	Chemo-NR	68	IIIC	460	15.3333
CGGCTAGTCGGCGCTA-EOC372_pPer	EOC372_primary_Peritoneum	EOC372	treatment-naive	Peritoneum	EOC	EOC_C11	1	Chemo-NR	68	IIIC	460	15.3333
CGGTTAAAGAAGCCCA-EOC372_pPer	EOC372_primary_Peritoneum	EOC372	treatment-naive	Peritoneum	EOC	EOC_C11	1	Chemo-NR	68	IIIC	460	15.3333
CGGTTAAAGAATCTCC-EOC372_pPer	EOC372_primary_Peritoneum	EOC372	treatment-naive	Peritoneum	EOC	EOC_C11	1	Chemo-NR	68	IIIC	460	15.3333
CGGTTAATCAGATAAG-EOC372_pPer	EOC372_primary_Peritoneum	EOC372	treatment-naive	Peritoneum	EOC	EOC_C11	1	Chemo-NR	68	IIIC	460	15.3333
CGTCACTAGACTAAGT-EOC372_pPer	EOC372_primary_Peritoneum	EOC372	treatment-naive	Peritoneum	EOC	EOC_C8	1	Chemo-NR	68	IIIC	460	15.3333
CGTGTAAGTCGCTTTC-EOC372_pPer	EOC372_primary_Peritoneum	EOC372	treatment-naive	Peritoneum	EOC	EOC_C12	1	Chemo-NR	68	IIIC	460	15.3333
CTACCCACACTATCTT-EOC372_pPer	EOC372_primary_Peritoneum	EOC372	treatment-naive	Peritoneum	EOC	EOC_C8	1	Chemo-NR	68	IIIC	460	15.3333
CTAGCCTCACACATGT-EOC372_pPer	EOC372_primary_Peritoneum	EOC372	treatment-naive	Peritoneum	EOC	EOC_C5	1	Chemo-NR	68	IIIC	460	15.3333
CTCATTATCAAAGTAG-EOC372_pPer	EOC372_primary_Peritoneum	EOC372	treatment-naive	Peritoneum	EOC	EOC_C7	1	Chemo-NR	68	IIIC	460	15.3333
CTCGGGATCAGGTAAA-EOC372_pPer	EOC372_primary_Peritoneum	EOC372	treatment-naive	Peritoneum	EOC	EOC_C12	1	Chemo-NR	68	IIIC	460	15.3333
CTCGGGATCGGCGCTA-EOC372_pPer	EOC372_primary_Peritoneum	EOC372	treatment-naive	Peritoneum	EOC	EOC_C5	1	Chemo-NR	68	IIIC	460	15.3333
CTCGTACAGAGTAATC-EOC372_pPer	EOC372_primary_Peritoneum	EOC372	treatment-naive	Peritoneum	EOC	EOC_C11	1	Chemo-NR	68	IIIC	460	15.3333
CTCGTACAGTTAGGTA-EOC372_pPer	EOC372_primary_Peritoneum	EOC372	treatment-naive	Peritoneum	EOC	EOC_C6	1	Chemo-NR	68	IIIC	460	15.3333
CTCTAATCACTGTTAG-EOC372_pPer	EOC372_primary_Peritoneum	EOC372	treatment-naive	Peritoneum	EOC	EOC_C5	1	Chemo-NR	68	IIIC	460	15.3333
CTCTACGTCTTTAGTC-EOC372_pPer	EOC372_primary_Peritoneum	EOC372	treatment-naive	Peritoneum	EOC	EOC_C2	1	Chemo-NR	68	IIIC	460	15.3333
CTGCCTACACGCCAGT-EOC372_pPer	EOC372_primary_Peritoneum	EOC372	treatment-naive	Peritoneum	EOC	EOC_C8	1	Chemo-NR	68	IIIC	460	15.3333
CTGCTGTAGTGAACAT-EOC372_pPer	EOC372_primary_Peritoneum	EOC372	treatment-naive	Peritoneum	EOC	EOC_C9	1	Chemo-NR	68	IIIC	460	15.3333
CTGGTCTGTTACCAGT-EOC372_pPer	EOC372_primary_Peritoneum	EOC372	treatment-naive	Peritoneum	EOC	EOC_C11	1	Chemo-NR	68	IIIC	460	15.3333
CTTACCGAGAATCTCC-EOC372_pPer	EOC372_primary_Peritoneum	EOC372	treatment-naive	Peritoneum	EOC	EOC_C11	1	Chemo-NR	68	IIIC	460	15.3333
CTTCTCTGTGTGGTTT-EOC372_pPer	EOC372_primary_Peritoneum	EOC372	treatment-naive	Peritoneum	EOC	EOC_C4	1	Chemo-NR	68	IIIC	460	15.3333
CTTCTCTTCACATGCA-EOC372_pPer	EOC372_primary_Peritoneum	EOC372	treatment-naive	Peritoneum	EOC	EOC_C2	1	Chemo-NR	68	IIIC	460	15.3333
CTTGGCTAGCTCCTTC-EOC372_pPer	EOC372_primary_Peritoneum	EOC372	treatment-naive	Peritoneum	EOC	EOC_C11	1	Chemo-NR	68	IIIC	460	15.3333
CTTGGCTCAATAACGA-EOC372_pPer	EOC372_primary_Peritoneum	EOC372	treatment-naive	Peritoneum	EOC	EOC_C2	1	Chemo-NR	68	IIIC	460	15.3333
CTTTGCGTCTATCGCC-EOC372_pPer	EOC372_primary_Peritoneum	EOC372	treatment-naive	Peritoneum	EOC	EOC_C11	1	Chemo-NR	68	IIIC	460	15.3333
GAACATCCAGACAAAT-EOC372_pPer	EOC372_primary_Peritoneum	EOC372	treatment-naive	Peritoneum	EOC	EOC_C12	1	Chemo-NR	68	IIIC	460	15.3333
GAATAAGAGACTGTAA-EOC372_pPer	EOC372_primary_Peritoneum	EOC372	treatment-naive	Peritoneum	EOC	EOC_C2	1	Chemo-NR	68	IIIC	460	15.3333
GAATAAGAGCTAGTCT-EOC372_pPer	EOC372_primary_Peritoneum	EOC372	treatment-naive	Peritoneum	EOC	EOC_C11	1	Chemo-NR	68	IIIC	460	15.3333
GAATGAACAGCGAACA-EOC372_pPer	EOC372_primary_Peritoneum	EOC372	treatment-naive	Peritoneum	EOC	EOC_C8	1	Chemo-NR	68	IIIC	460	15.3333
GAATGAATCGGTGTTA-EOC372_pPer	EOC372_primary_Peritoneum	EOC372	treatment-naive	Peritoneum	EOC	EOC_C12	1	Chemo-NR	68	IIIC	460	15.3333
GACACGCAGTGAACAT-EOC372_pPer	EOC372_primary_Peritoneum	EOC372	treatment-naive	Peritoneum	EOC	EOC_C12	1	Chemo-NR	68	IIIC	460	15.3333
GACACGCCAGCTTAAC-EOC372_pPer	EOC372_primary_Peritoneum	EOC372	treatment-naive	Peritoneum	EOC	EOC_C11	1	Chemo-NR	68	IIIC	460	15.3333
GACACGCTCGATCCCT-EOC372_pPer	EOC372_primary_Peritoneum	EOC372	treatment-naive	Peritoneum	EOC	EOC_C5	1	Chemo-NR	68	IIIC	460	15.3333
GACACGCTCTAACTGG-EOC372_pPer	EOC372_primary_Peritoneum	EOC372	treatment-naive	Peritoneum	EOC	EOC_C5	1	Chemo-NR	68	IIIC	460	15.3333
GACCAATTCCGTTGTC-EOC372_pPer	EOC372_primary_Peritoneum	EOC372	treatment-naive	Peritoneum	EOC	EOC_C12	1	Chemo-NR	68	IIIC	460	15.3333
GACCTGGAGATGAGAG-EOC372_pPer	EOC372_primary_Peritoneum	EOC372	treatment-naive	Peritoneum	EOC	EOC_C12	1	Chemo-NR	68	IIIC	460	15.3333
GACCTGGTCAACGAAA-EOC372_pPer	EOC372_primary_Peritoneum	EOC372	treatment-naive	Peritoneum	EOC	EOC_C11	1	Chemo-NR	68	IIIC	460	15.3333
GACTACAAGACTAGGC-EOC372_pPer	EOC372_primary_Peritoneum	EOC372	treatment-naive	Peritoneum	EOC	EOC_C11	1	Chemo-NR	68	IIIC	460	15.3333
GATGAGGAGCGATAGC-EOC372_pPer	EOC372_primary_Peritoneum	EOC372	treatment-naive	Peritoneum	EOC	EOC_C2	1	Chemo-NR	68	IIIC	460	15.3333
GATGAGGCAAAGGCGT-EOC372_pPer	EOC372_primary_Peritoneum	EOC372	treatment-naive	Peritoneum	EOC	EOC_C9	1	Chemo-NR	68	IIIC	460	15.3333
GATGCTATCGTATCAG-EOC372_pPer	EOC372_primary_Peritoneum	EOC372	treatment-naive	Peritoneum	EOC	EOC_C11	1	Chemo-NR	68	IIIC	460	15.3333
GATTCAGGTGTAACGG-EOC372_pPer	EOC372_primary_Peritoneum	EOC372	treatment-naive	Peritoneum	EOC	EOC_C12	1	Chemo-NR	68	IIIC	460	15.3333
GCAAACTGTGGCTCCA-EOC372_pPer	EOC372_primary_Peritoneum	EOC372	treatment-naive	Peritoneum	EOC	EOC_C9	1	Chemo-NR	68	IIIC	460	15.3333
GCACATATCACAGGCC-EOC372_pPer	EOC372_primary_Peritoneum	EOC372	treatment-naive	Peritoneum	EOC	EOC_C5	1	Chemo-NR	68	IIIC	460	15.3333
GCACTCTAGAAGGCCT-EOC372_pPer	EOC372_primary_Peritoneum	EOC372	treatment-naive	Peritoneum	EOC	EOC_C12	1	Chemo-NR	68	IIIC	460	15.3333
GCATACACAGGGTACA-EOC372_pPer	EOC372_primary_Peritoneum	EOC372	treatment-naive	Peritoneum	EOC	EOC_C11	1	Chemo-NR	68	IIIC	460	15.3333
GCATACAGTCCGAATT-EOC372_pPer	EOC372_primary_Peritoneum	EOC372	treatment-naive	Peritoneum	EOC	EOC_C11	1	Chemo-NR	68	IIIC	460	15.3333
GCATACAGTTAGAACA-EOC372_pPer	EOC372_primary_Peritoneum	EOC372	treatment-naive	Peritoneum	EOC	EOC_C9	1	Chemo-NR	68	IIIC	460	15.3333
GCATGCGGTTCAACCA-EOC372_pPer	EOC372_primary_Peritoneum	EOC372	treatment-naive	Peritoneum	EOC	EOC_C12	1	Chemo-NR	68	IIIC	460	15.3333
GCCAAATAGGGATACC-EOC372_pPer	EOC372_primary_Peritoneum	EOC372	treatment-naive	Peritoneum	EOC	EOC_C9	1	Chemo-NR	68	IIIC	460	15.3333
GCCTCTAAGAATTGTG-EOC372_pPer	EOC372_primary_Peritoneum	EOC372	treatment-naive	Peritoneum	EOC	EOC_C2	1	Chemo-NR	68	IIIC	460	15.3333
GCGAGAACAGCCTTTC-EOC372_pPer	EOC372_primary_Peritoneum	EOC372	treatment-naive	Peritoneum	EOC	EOC_C12	1	Chemo-NR	68	IIIC	460	15.3333
GCGCAGTGTCGACTAT-EOC372_pPer	EOC372_primary_Peritoneum	EOC372	treatment-naive	Peritoneum	EOC	EOC_C4	1	Chemo-NR	68	IIIC	460	15.3333
GCGCAGTTCTCTTATG-EOC372_pPer	EOC372_primary_Peritoneum	EOC372	treatment-naive	Peritoneum	EOC	EOC_C2	1	Chemo-NR	68	IIIC	460	15.3333
GCGCCAATCAGCTCTC-EOC372_pPer	EOC372_primary_Peritoneum	EOC372	treatment-naive	Peritoneum	EOC	EOC_C2	1	Chemo-NR	68	IIIC	460	15.3333
GCTGGGTTCAGCGATT-EOC372_pPer	EOC372_primary_Peritoneum	EOC372	treatment-naive	Peritoneum	EOC	EOC_C4	1	Chemo-NR	68	IIIC	460	15.3333
GCTTCCAGTGATAAGT-EOC372_pPer	EOC372_primary_Peritoneum	EOC372	treatment-naive	Peritoneum	EOC	EOC_C11	1	Chemo-NR	68	IIIC	460	15.3333
GGAACTTAGAACTCGG-EOC372_pPer	EOC372_primary_Peritoneum	EOC372	treatment-naive	Peritoneum	EOC	EOC_C11	1	Chemo-NR	68	IIIC	460	15.3333
GGACAGAAGCAGCGTA-EOC372_pPer	EOC372_primary_Peritoneum	EOC372	treatment-naive	Peritoneum	EOC	EOC_C11	1	Chemo-NR	68	IIIC	460	15.3333
GGGCACTAGGATATAC-EOC372_pPer	EOC372_primary_Peritoneum	EOC372	treatment-naive	Peritoneum	EOC	EOC_C5	1	Chemo-NR	68	IIIC	460	15.3333
GGGCACTGTCCTCCAT-EOC372_pPer	EOC372_primary_Peritoneum	EOC372	treatment-naive	Peritoneum	EOC	EOC_C12	1	Chemo-NR	68	IIIC	460	15.3333
GGGCATCAGCAGACTG-EOC372_pPer	EOC372_primary_Peritoneum	EOC372	treatment-naive	Peritoneum	EOC	EOC_C12	1	Chemo-NR	68	IIIC	460	15.3333
GGTATTGGTCCGACGT-EOC372_pPer	EOC372_primary_Peritoneum	EOC372	treatment-naive	Peritoneum	EOC	EOC_C11	1	Chemo-NR	68	IIIC	460	15.3333
GTAGTCATCAGTTTGG-EOC372_pPer	EOC372_primary_Peritoneum	EOC372	treatment-naive	Peritoneum	EOC	EOC_C2	1	Chemo-NR	68	IIIC	460	15.3333
GTATCTTCAGTGGAGT-EOC372_pPer	EOC372_primary_Peritoneum	EOC372	treatment-naive	Peritoneum	EOC	EOC_C11	1	Chemo-NR	68	IIIC	460	15.3333
GTATTCTCAGGTTTCA-EOC372_pPer	EOC372_primary_Peritoneum	EOC372	treatment-naive	Peritoneum	EOC	EOC_C6	1	Chemo-NR	68	IIIC	460	15.3333
GTCAAGTAGTCCGTAT-EOC372_pPer	EOC372_primary_Peritoneum	EOC372	treatment-naive	Peritoneum	EOC	EOC_C8	1	Chemo-NR	68	IIIC	460	15.3333
GTCAAGTTCAGGCGAA-EOC372_pPer	EOC372_primary_Peritoneum	EOC372	treatment-naive	Peritoneum	EOC	EOC_C11	1	Chemo-NR	68	IIIC	460	15.3333
GTCATTTCAAGCCGCT-EOC372_pPer	EOC372_primary_Peritoneum	EOC372	treatment-naive	Peritoneum	EOC	EOC_C5	1	Chemo-NR	68	IIIC	460	15.3333
GTCGGGTCAATGACCT-EOC372_pPer	EOC372_primary_Peritoneum	EOC372	treatment-naive	Peritoneum	EOC	EOC_C8	1	Chemo-NR	68	IIIC	460	15.3333
GTCTCGTTCGTTACGA-EOC372_pPer	EOC372_primary_Peritoneum	EOC372	treatment-naive	Peritoneum	EOC	EOC_C5	1	Chemo-NR	68	IIIC	460	15.3333
GTGCATAGTTACTGAC-EOC372_pPer	EOC372_primary_Peritoneum	EOC372	treatment-naive	Peritoneum	EOC	EOC_C4	1	Chemo-NR	68	IIIC	460	15.3333
GTGCTTCAGTAGGCCA-EOC372_pPer	EOC372_primary_Peritoneum	EOC372	treatment-naive	Peritoneum	EOC	EOC_C11	1	Chemo-NR	68	IIIC	460	15.3333
GTGCTTCTCCGATATG-EOC372_pPer	EOC372_primary_Peritoneum	EOC372	treatment-naive	Peritoneum	EOC	EOC_C11	1	Chemo-NR	68	IIIC	460	15.3333
GTGTGCGAGCCTATGT-EOC372_pPer	EOC372_primary_Peritoneum	EOC372	treatment-naive	Peritoneum	EOC	EOC_C12	1	Chemo-NR	68	IIIC	460	15.3333
GTGTTAGCATCACGAT-EOC372_pPer	EOC372_primary_Peritoneum	EOC372	treatment-naive	Peritoneum	EOC	EOC_C11	1	Chemo-NR	68	IIIC	460	15.3333
GTGTTAGTCCGTACAA-EOC372_pPer	EOC372_primary_Peritoneum	EOC372	treatment-naive	Peritoneum	EOC	EOC_C4	1	Chemo-NR	68	IIIC	460	15.3333
GTTAAGCCAAGAAGAG-EOC372_pPer	EOC372_primary_Peritoneum	EOC372	treatment-naive	Peritoneum	EOC	EOC_C9	1	Chemo-NR	68	IIIC	460	15.3333
GTTCATTGTTTGCATG-EOC372_pPer	EOC372_primary_Peritoneum	EOC372	treatment-naive	Peritoneum	EOC	EOC_C2	1	Chemo-NR	68	IIIC	460	15.3333
GTTCATTTCACAATGC-EOC372_pPer	EOC372_primary_Peritoneum	EOC372	treatment-naive	Peritoneum	EOC	EOC_C11	1	Chemo-NR	68	IIIC	460	15.3333
GTTCTCGCAAAGTGCG-EOC372_pPer	EOC372_primary_Peritoneum	EOC372	treatment-naive	Peritoneum	EOC	EOC_C9	1	Chemo-NR	68	IIIC	460	15.3333
GTTCTCGTCTACTCAT-EOC372_pPer	EOC372_primary_Peritoneum	EOC372	treatment-naive	Peritoneum	EOC	EOC_C5	1	Chemo-NR	68	IIIC	460	15.3333
TAAGCGTAGGCTCAGA-EOC372_pPer	EOC372_primary_Peritoneum	EOC372	treatment-naive	Peritoneum	EOC	EOC_C8	1	Chemo-NR	68	IIIC	460	15.3333
TAAGTGCTCCTTGACC-EOC372_pPer	EOC372_primary_Peritoneum	EOC372	treatment-naive	Peritoneum	EOC	EOC_C11	1	Chemo-NR	68	IIIC	460	15.3333
TACACGAGTAGAGGAA-EOC372_pPer	EOC372_primary_Peritoneum	EOC372	treatment-naive	Peritoneum	EOC	EOC_C2	1	Chemo-NR	68	IIIC	460	15.3333
TACACGAGTTGCGTTA-EOC372_pPer	EOC372_primary_Peritoneum	EOC372	treatment-naive	Peritoneum	EOC	EOC_C12	1	Chemo-NR	68	IIIC	460	15.3333
TACAGTGAGGCATTGG-EOC372_pPer	EOC372_primary_Peritoneum	EOC372	treatment-naive	Peritoneum	EOC	EOC_C11	1	Chemo-NR	68	IIIC	460	15.3333
TACAGTGGTAGCTAAA-EOC372_pPer	EOC372_primary_Peritoneum	EOC372	treatment-naive	Peritoneum	EOC	EOC_C5	1	Chemo-NR	68	IIIC	460	15.3333
TACCTTAAGATAGCAT-EOC372_pPer	EOC372_primary_Peritoneum	EOC372	treatment-naive	Peritoneum	EOC	EOC_C5	1	Chemo-NR	68	IIIC	460	15.3333
TACCTTACAAATACAG-EOC372_pPer	EOC372_primary_Peritoneum	EOC372	treatment-naive	Peritoneum	EOC	EOC_C8	1	Chemo-NR	68	IIIC	460	15.3333
TACCTTAGTCTCCACT-EOC372_pPer	EOC372_primary_Peritoneum	EOC372	treatment-naive	Peritoneum	EOC	EOC_C11	1	Chemo-NR	68	IIIC	460	15.3333
TACCTTATCAACGAAA-EOC372_pPer	EOC372_primary_Peritoneum	EOC372	treatment-naive	Peritoneum	EOC	EOC_C2	1	Chemo-NR	68	IIIC	460	15.3333
TACGGATCACTTCTGC-EOC372_pPer	EOC372_primary_Peritoneum	EOC372	treatment-naive	Peritoneum	EOC	EOC_C5	1	Chemo-NR	68	IIIC	460	15.3333
TACGGATCATTGGTAC-EOC372_pPer	EOC372_primary_Peritoneum	EOC372	treatment-naive	Peritoneum	EOC	EOC_C4	1	Chemo-NR	68	IIIC	460	15.3333
TACGGGCAGATCGATA-EOC372_pPer	EOC372_primary_Peritoneum	EOC372	treatment-naive	Peritoneum	EOC	EOC_C12	1	Chemo-NR	68	IIIC	460	15.3333
TACTCGCGTGTTCTTT-EOC372_pPer	EOC372_primary_Peritoneum	EOC372	treatment-naive	Peritoneum	EOC	EOC_C2	1	Chemo-NR	68	IIIC	460	15.3333
TAGAGCTAGGTGCTAG-EOC372_pPer	EOC372_primary_Peritoneum	EOC372	treatment-naive	Peritoneum	EOC	EOC_C12	1	Chemo-NR	68	IIIC	460	15.3333
TAGTTGGCATTGAGCT-EOC372_pPer	EOC372_primary_Peritoneum	EOC372	treatment-naive	Peritoneum	EOC	EOC_C12	1	Chemo-NR	68	IIIC	460	15.3333
TATGCCCTCTCTGCTG-EOC372_pPer	EOC372_primary_Peritoneum	EOC372	treatment-naive	Peritoneum	EOC	EOC_C2	1	Chemo-NR	68	IIIC	460	15.3333
TATTACCTCACTCCTG-EOC372_pPer	EOC372_primary_Peritoneum	EOC372	treatment-naive	Peritoneum	EOC	EOC_C11	1	Chemo-NR	68	IIIC	460	15.3333
TCAATCTAGTAGATGT-EOC372_pPer	EOC372_primary_Peritoneum	EOC372	treatment-naive	Peritoneum	EOC	EOC_C11	1	Chemo-NR	68	IIIC	460	15.3333
TCACAAGTCATGGTCA-EOC372_pPer	EOC372_primary_Peritoneum	EOC372	treatment-naive	Peritoneum	EOC	EOC_C5	1	Chemo-NR	68	IIIC	460	15.3333
TCAGATGAGGCCGAAT-EOC372_pPer	EOC372_primary_Peritoneum	EOC372	treatment-naive	Peritoneum	EOC	EOC_C11	1	Chemo-NR	68	IIIC	460	15.3333
TCAGATGCACTTCTGC-EOC372_pPer	EOC372_primary_Peritoneum	EOC372	treatment-naive	Peritoneum	EOC	EOC_C12	1	Chemo-NR	68	IIIC	460	15.3333
TCAGATGGTGTAACGG-EOC372_pPer	EOC372_primary_Peritoneum	EOC372	treatment-naive	Peritoneum	EOC	EOC_C8	1	Chemo-NR	68	IIIC	460	15.3333
TCAGATGTCGGTGTCG-EOC372_pPer	EOC372_primary_Peritoneum	EOC372	treatment-naive	Peritoneum	EOC	EOC_C2	1	Chemo-NR	68	IIIC	460	15.3333
TCAGCAAAGAACTCGG-EOC372_pPer	EOC372_primary_Peritoneum	EOC372	treatment-naive	Peritoneum	EOC	EOC_C8	1	Chemo-NR	68	IIIC	460	15.3333
TCAGCTCAGTATTGGA-EOC372_pPer	EOC372_primary_Peritoneum	EOC372	treatment-naive	Peritoneum	EOC	EOC_C2	1	Chemo-NR	68	IIIC	460	15.3333
TCAGCTCGTACCGTTA-EOC372_pPer	EOC372_primary_Peritoneum	EOC372	treatment-naive	Peritoneum	EOC	EOC_C12	1	Chemo-NR	68	IIIC	460	15.3333
TCAGGATTCTCCAGGG-EOC372_pPer	EOC372_primary_Peritoneum	EOC372	treatment-naive	Peritoneum	EOC	EOC_C12	1	Chemo-NR	68	IIIC	460	15.3333
TCAGGTAGTAAAGTCA-EOC372_pPer	EOC372_primary_Peritoneum	EOC372	treatment-naive	Peritoneum	EOC	EOC_C9	1	Chemo-NR	68	IIIC	460	15.3333
TCATTTGCACTAGTAC-EOC372_pPer	EOC372_primary_Peritoneum	EOC372	treatment-naive	Peritoneum	EOC	EOC_C12	1	Chemo-NR	68	IIIC	460	15.3333
TCATTTGTCAGAGGTG-EOC372_pPer	EOC372_primary_Peritoneum	EOC372	treatment-naive	Peritoneum	EOC	EOC_C11	1	Chemo-NR	68	IIIC	460	15.3333
TCCCGATAGCATGGCA-EOC372_pPer	EOC372_primary_Peritoneum	EOC372	treatment-naive	Peritoneum	EOC	EOC_C11	1	Chemo-NR	68	IIIC	460	15.3333
TCGAGGCAGTTCGCGC-EOC372_pPer	EOC372_primary_Peritoneum	EOC372	treatment-naive	Peritoneum	EOC	EOC_C11	1	Chemo-NR	68	IIIC	460	15.3333
TCGAGGCTCGCCTGTT-EOC372_pPer	EOC372_primary_Peritoneum	EOC372	treatment-naive	Peritoneum	EOC	EOC_C12	1	Chemo-NR	68	IIIC	460	15.3333
TCGAGGCTCGGCGCTA-EOC372_pPer	EOC372_primary_Peritoneum	EOC372	treatment-naive	Peritoneum	EOC	EOC_C12	1	Chemo-NR	68	IIIC	460	15.3333
TCGCGAGAGACACTAA-EOC372_pPer	EOC372_primary_Peritoneum	EOC372	treatment-naive	Peritoneum	EOC	EOC_C11	1	Chemo-NR	68	IIIC	460	15.3333
TCGGTAACAGCTGGCT-EOC372_pPer	EOC372_primary_Peritoneum	EOC372	treatment-naive	Peritoneum	EOC	EOC_C1	1	Chemo-NR	68	IIIC	460	15.3333
TCGGTAACATATGCTG-EOC372_pPer	EOC372_primary_Peritoneum	EOC372	treatment-naive	Peritoneum	EOC	EOC_C11	1	Chemo-NR	68	IIIC	460	15.3333
TCGGTAATCCGCAAGC-EOC372_pPer	EOC372_primary_Peritoneum	EOC372	treatment-naive	Peritoneum	EOC	EOC_C2	1	Chemo-NR	68	IIIC	460	15.3333
TCGTAGACACACATGT-EOC372_pPer	EOC372_primary_Peritoneum	EOC372	treatment-naive	Peritoneum	EOC	EOC_C11	1	Chemo-NR	68	IIIC	460	15.3333
TCTCATACATGGTTGT-EOC372_pPer	EOC372_primary_Peritoneum	EOC372	treatment-naive	Peritoneum	EOC	EOC_C11	1	Chemo-NR	68	IIIC	460	15.3333
TCTCATATCCAACCAA-EOC372_pPer	EOC372_primary_Peritoneum	EOC372	treatment-naive	Peritoneum	EOC	EOC_C5	1	Chemo-NR	68	IIIC	460	15.3333
TCTCTAACACAGATTC-EOC372_pPer	EOC372_primary_Peritoneum	EOC372	treatment-naive	Peritoneum	EOC	EOC_C11	1	Chemo-NR	68	IIIC	460	15.3333
TCTGGAATCACAAACC-EOC372_pPer	EOC372_primary_Peritoneum	EOC372	treatment-naive	Peritoneum	EOC	EOC_C2	1	Chemo-NR	68	IIIC	460	15.3333
TCTTCGGTCCGAACGC-EOC372_pPer	EOC372_primary_Peritoneum	EOC372	treatment-naive	Peritoneum	EOC	EOC_C12	1	Chemo-NR	68	IIIC	460	15.3333
TGAAAGATCGCATGAT-EOC372_pPer	EOC372_primary_Peritoneum	EOC372	treatment-naive	Peritoneum	EOC	EOC_C11	1	Chemo-NR	68	IIIC	460	15.3333
TGACGGCAGTAGCGGT-EOC372_pPer	EOC372_primary_Peritoneum	EOC372	treatment-naive	Peritoneum	EOC	EOC_C6	1	Chemo-NR	68	IIIC	460	15.3333
TGACTTTTCCTAGAAC-EOC372_pPer	EOC372_primary_Peritoneum	EOC372	treatment-naive	Peritoneum	EOC	EOC_C2	1	Chemo-NR	68	IIIC	460	15.3333
TGAGAGGCAAACTGCT-EOC372_pPer	EOC372_primary_Peritoneum	EOC372	treatment-naive	Peritoneum	EOC	EOC_C5	1	Chemo-NR	68	IIIC	460	15.3333
TGAGAGGGTCTACCTC-EOC372_pPer	EOC372_primary_Peritoneum	EOC372	treatment-naive	Peritoneum	EOC	EOC_C7	1	Chemo-NR	68	IIIC	460	15.3333
TGAGAGGTCTTGTACT-EOC372_pPer	EOC372_primary_Peritoneum	EOC372	treatment-naive	Peritoneum	EOC	EOC_C11	1	Chemo-NR	68	IIIC	460	15.3333
TGAGCCGTCGAATGCT-EOC372_pPer	EOC372_primary_Peritoneum	EOC372	treatment-naive	Peritoneum	EOC	EOC_C11	1	Chemo-NR	68	IIIC	460	15.3333
TGATTTCCATTGGGCC-EOC372_pPer	EOC372_primary_Peritoneum	EOC372	treatment-naive	Peritoneum	EOC	EOC_C5	1	Chemo-NR	68	IIIC	460	15.3333
TGCCAAACAGTGACAG-EOC372_pPer	EOC372_primary_Peritoneum	EOC372	treatment-naive	Peritoneum	EOC	EOC_C11	1	Chemo-NR	68	IIIC	460	15.3333
TGCGCAGTCTTCAACT-EOC372_pPer	EOC372_primary_Peritoneum	EOC372	treatment-naive	Peritoneum	EOC	EOC_C5	1	Chemo-NR	68	IIIC	460	15.3333
TGGACGCGTCACCCAG-EOC372_pPer	EOC372_primary_Peritoneum	EOC372	treatment-naive	Peritoneum	EOC	EOC_C1	1	Chemo-NR	68	IIIC	460	15.3333
TGGCCAGGTACTTGAC-EOC372_pPer	EOC372_primary_Peritoneum	EOC372	treatment-naive	Peritoneum	EOC	EOC_C12	1	Chemo-NR	68	IIIC	460	15.3333
TGGGCGTGTGTCAATC-EOC372_pPer	EOC372_primary_Peritoneum	EOC372	treatment-naive	Peritoneum	EOC	EOC_C12	1	Chemo-NR	68	IIIC	460	15.3333
TGGGCGTTCTCCGGTT-EOC372_pPer	EOC372_primary_Peritoneum	EOC372	treatment-naive	Peritoneum	EOC	EOC_C11	1	Chemo-NR	68	IIIC	460	15.3333
TGGTTAGCACCATCCT-EOC372_pPer	EOC372_primary_Peritoneum	EOC372	treatment-naive	Peritoneum	EOC	EOC_C12	1	Chemo-NR	68	IIIC	460	15.3333
TGTCCCATCACTTCAT-EOC372_pPer	EOC372_primary_Peritoneum	EOC372	treatment-naive	Peritoneum	EOC	EOC_C2	1	Chemo-NR	68	IIIC	460	15.3333
TGTGGTAGTAAGTTCC-EOC372_pPer	EOC372_primary_Peritoneum	EOC372	treatment-naive	Peritoneum	EOC	EOC_C12	1	Chemo-NR	68	IIIC	460	15.3333
TTATGCTAGCTGGAAC-EOC372_pPer	EOC372_primary_Peritoneum	EOC372	treatment-naive	Peritoneum	EOC	EOC_C11	1	Chemo-NR	68	IIIC	460	15.3333
TTCGGTCGTGCAGGTA-EOC372_pPer	EOC372_primary_Peritoneum	EOC372	treatment-naive	Peritoneum	EOC	EOC_C12	1	Chemo-NR	68	IIIC	460	15.3333
TTCTCAAAGATGCCTT-EOC372_pPer	EOC372_primary_Peritoneum	EOC372	treatment-naive	Peritoneum	EOC	EOC_C5	1	Chemo-NR	68	IIIC	460	15.3333
TTCTCCTTCGAACGGA-EOC372_pPer	EOC372_primary_Peritoneum	EOC372	treatment-naive	Peritoneum	EOC	EOC_C2	1	Chemo-NR	68	IIIC	460	15.3333
TTCTTAGCAGCGAACA-EOC372_pPer	EOC372_primary_Peritoneum	EOC372	treatment-naive	Peritoneum	EOC	EOC_C5	1	Chemo-NR	68	IIIC	460	15.3333
TTGCGTCGTACCGGCT-EOC372_pPer	EOC372_primary_Peritoneum	EOC372	treatment-naive	Peritoneum	EOC	EOC_C5	1	Chemo-NR	68	IIIC	460	15.3333
TTGCGTCGTGCTTCTC-EOC372_pPer	EOC372_primary_Peritoneum	EOC372	treatment-naive	Peritoneum	EOC	EOC_C8	1	Chemo-NR	68	IIIC	460	15.3333
TTGCGTCTCTTGCATT-EOC372_pPer	EOC372_primary_Peritoneum	EOC372	treatment-naive	Peritoneum	EOC	EOC_C5	1	Chemo-NR	68	IIIC	460	15.3333
TTGGAACCACAGCCCA-EOC372_pPer	EOC372_primary_Peritoneum	EOC372	treatment-naive	Peritoneum	EOC	EOC_C1	1	Chemo-NR	68	IIIC	460	15.3333
TTGGCAAAGCAGCGTA-EOC372_pPer	EOC372_primary_Peritoneum	EOC372	treatment-naive	Peritoneum	EOC	EOC_C11	1	Chemo-NR	68	IIIC	460	15.3333
TTGTAGGGTAAGAGAG-EOC372_pPer	EOC372_primary_Peritoneum	EOC372	treatment-naive	Peritoneum	EOC	EOC_C1	1	Chemo-NR	68	IIIC	460	15.3333
TTGTAGGGTTCGAATC-EOC372_pPer	EOC372_primary_Peritoneum	EOC372	treatment-naive	Peritoneum	EOC	EOC_C11	1	Chemo-NR	68	IIIC	460	15.3333
TTGTAGGTCTGGTGTA-EOC372_pPer	EOC372_primary_Peritoneum	EOC372	treatment-naive	Peritoneum	EOC	EOC_C12	1	Chemo-NR	68	IIIC	460	15.3333
TTTACTGAGCACCGTC-EOC372_pPer	EOC372_primary_Peritoneum	EOC372	treatment-naive	Peritoneum	EOC	EOC_C11	1	Chemo-NR	68	IIIC	460	15.3333
TTTGGTTAGGTGTTAA-EOC372_pPer	EOC372_primary_Peritoneum	EOC372	treatment-naive	Peritoneum	EOC	EOC_C2	1	Chemo-NR	68	IIIC	460	15.3333
TTTGTCAGTCTTGTCC-EOC372_pPer	EOC372_primary_Peritoneum	EOC372	treatment-naive	Peritoneum	EOC	EOC_C8	1	Chemo-NR	68	IIIC	460	15.3333
AAAGTAGTCTAAGCCA-EOC372_iPer	EOC372_interval_Peritoneum	EOC372	post-NACT	Peritoneum	EOC	EOC_C9	1	Chemo-NR	68	IIIC	460	15.3333
AATCGGTTCCAGATCA-EOC372_iPer	EOC372_interval_Peritoneum	EOC372	post-NACT	Peritoneum	EOC	EOC_C9	1	Chemo-NR	68	IIIC	460	15.3333
ACAGCTACAGTCCTTC-EOC372_iPer	EOC372_interval_Peritoneum	EOC372	post-NACT	Peritoneum	EOC	EOC_C9	1	Chemo-NR	68	IIIC	460	15.3333
ACATCAGCACATTTCT-EOC372_iPer	EOC372_interval_Peritoneum	EOC372	post-NACT	Peritoneum	EOC	EOC_C9	1	Chemo-NR	68	IIIC	460	15.3333
ACATGGTTCGTGTAGT-EOC372_iPer	EOC372_interval_Peritoneum	EOC372	post-NACT	Peritoneum	EOC	EOC_C9	1	Chemo-NR	68	IIIC	460	15.3333
ACGAGCCAGATCGATA-EOC372_iPer	EOC372_interval_Peritoneum	EOC372	post-NACT	Peritoneum	EOC	EOC_C9	1	Chemo-NR	68	IIIC	460	15.3333
ACGAGCCCAAGGTTCT-EOC372_iPer	EOC372_interval_Peritoneum	EOC372	post-NACT	Peritoneum	EOC	EOC_C11	1	Chemo-NR	68	IIIC	460	15.3333
ACGAGGAAGACATAAC-EOC372_iPer	EOC372_interval_Peritoneum	EOC372	post-NACT	Peritoneum	EOC	EOC_C9	1	Chemo-NR	68	IIIC	460	15.3333
ACGCCGACACAGATTC-EOC372_iPer	EOC372_interval_Peritoneum	EOC372	post-NACT	Peritoneum	EOC	EOC_C9	1	Chemo-NR	68	IIIC	460	15.3333
ACGGGCTTCAGGCGAA-EOC372_iPer	EOC372_interval_Peritoneum	EOC372	post-NACT	Peritoneum	EOC	EOC_C9	1	Chemo-NR	68	IIIC	460	15.3333
ACTTGTTAGTTACCCA-EOC372_iPer	EOC372_interval_Peritoneum	EOC372	post-NACT	Peritoneum	EOC	EOC_C9	1	Chemo-NR	68	IIIC	460	15.3333
AGAATAGAGTCCATAC-EOC372_iPer	EOC372_interval_Peritoneum	EOC372	post-NACT	Peritoneum	EOC	EOC_C9	1	Chemo-NR	68	IIIC	460	15.3333
AGCTCCTGTTCGGCAC-EOC372_iPer	EOC372_interval_Peritoneum	EOC372	post-NACT	Peritoneum	EOC	EOC_C11	1	Chemo-NR	68	IIIC	460	15.3333
AGCTCTCAGTGTCCAT-EOC372_iPer	EOC372_interval_Peritoneum	EOC372	post-NACT	Peritoneum	EOC	EOC_C7	1	Chemo-NR	68	IIIC	460	15.3333
AGGCCGTGTGAGGCTA-EOC372_iPer	EOC372_interval_Peritoneum	EOC372	post-NACT	Peritoneum	EOC	EOC_C9	1	Chemo-NR	68	IIIC	460	15.3333
AGGCCGTTCAACGGGA-EOC372_iPer	EOC372_interval_Peritoneum	EOC372	post-NACT	Peritoneum	EOC	EOC_C9	1	Chemo-NR	68	IIIC	460	15.3333
AGGCCGTTCGAACGGA-EOC372_iPer	EOC372_interval_Peritoneum	EOC372	post-NACT	Peritoneum	EOC	EOC_C9	1	Chemo-NR	68	IIIC	460	15.3333
AGGGTGACATAGGATA-EOC372_iPer	EOC372_interval_Peritoneum	EOC372	post-NACT	Peritoneum	EOC	EOC_C9	1	Chemo-NR	68	IIIC	460	15.3333
AGTCTTTGTCAGATAA-EOC372_iPer	EOC372_interval_Peritoneum	EOC372	post-NACT	Peritoneum	EOC	EOC_C9	1	Chemo-NR	68	IIIC	460	15.3333
AGTGAGGTCCTGCAGG-EOC372_iPer	EOC372_interval_Peritoneum	EOC372	post-NACT	Peritoneum	EOC	EOC_C9	1	Chemo-NR	68	IIIC	460	15.3333
AGTGGGAAGTAGCCGA-EOC372_iPer	EOC372_interval_Peritoneum	EOC372	post-NACT	Peritoneum	EOC	EOC_C9	1	Chemo-NR	68	IIIC	460	15.3333
ATAGACCCAGGCTCAC-EOC372_iPer	EOC372_interval_Peritoneum	EOC372	post-NACT	Peritoneum	EOC	EOC_C9	1	Chemo-NR	68	IIIC	460	15.3333
ATCCACCCACCCATGG-EOC372_iPer	EOC372_interval_Peritoneum	EOC372	post-NACT	Peritoneum	EOC	EOC_C9	1	Chemo-NR	68	IIIC	460	15.3333
ATGAGGGCAGCGAACA-EOC372_iPer	EOC372_interval_Peritoneum	EOC372	post-NACT	Peritoneum	EOC	EOC_C9	1	Chemo-NR	68	IIIC	460	15.3333
ATGTGTGTCTCGCTTG-EOC372_iPer	EOC372_interval_Peritoneum	EOC372	post-NACT	Peritoneum	EOC	EOC_C9	1	Chemo-NR	68	IIIC	460	15.3333
ATTATCCTCTCACATT-EOC372_iPer	EOC372_interval_Peritoneum	EOC372	post-NACT	Peritoneum	EOC	EOC_C9	1	Chemo-NR	68	IIIC	460	15.3333
ATTGGACTCACCACCT-EOC372_iPer	EOC372_interval_Peritoneum	EOC372	post-NACT	Peritoneum	EOC	EOC_C9	1	Chemo-NR	68	IIIC	460	15.3333
ATTGGTGAGAATCTCC-EOC372_iPer	EOC372_interval_Peritoneum	EOC372	post-NACT	Peritoneum	EOC	EOC_C9	1	Chemo-NR	68	IIIC	460	15.3333
CACAGTACAGCTGTGC-EOC372_iPer	EOC372_interval_Peritoneum	EOC372	post-NACT	Peritoneum	EOC	EOC_C9	1	Chemo-NR	68	IIIC	460	15.3333
CACAGTAGTAGCACGA-EOC372_iPer	EOC372_interval_Peritoneum	EOC372	post-NACT	Peritoneum	EOC	EOC_C11	1	Chemo-NR	68	IIIC	460	15.3333
CAGCATACATCATCCC-EOC372_iPer	EOC372_interval_Peritoneum	EOC372	post-NACT	Peritoneum	EOC	EOC_C9	1	Chemo-NR	68	IIIC	460	15.3333
CAGCTGGAGGGATGGG-EOC372_iPer	EOC372_interval_Peritoneum	EOC372	post-NACT	Peritoneum	EOC	EOC_C9	1	Chemo-NR	68	IIIC	460	15.3333
CATGCCTTCTAAGCCA-EOC372_iPer	EOC372_interval_Peritoneum	EOC372	post-NACT	Peritoneum	EOC	EOC_C7	1	Chemo-NR	68	IIIC	460	15.3333
CATGGCGCACCGTTGG-EOC372_iPer	EOC372_interval_Peritoneum	EOC372	post-NACT	Peritoneum	EOC	EOC_C9	1	Chemo-NR	68	IIIC	460	15.3333
CATTATCAGGGTTCCC-EOC372_iPer	EOC372_interval_Peritoneum	EOC372	post-NACT	Peritoneum	EOC	EOC_C11	1	Chemo-NR	68	IIIC	460	15.3333
CATTATCTCTATGTGG-EOC372_iPer	EOC372_interval_Peritoneum	EOC372	post-NACT	Peritoneum	EOC	EOC_C9	1	Chemo-NR	68	IIIC	460	15.3333
CCGTACTGTTGAGGTG-EOC372_iPer	EOC372_interval_Peritoneum	EOC372	post-NACT	Peritoneum	EOC	EOC_C9	1	Chemo-NR	68	IIIC	460	15.3333
CCTCAGTCAGGGATTG-EOC372_iPer	EOC372_interval_Peritoneum	EOC372	post-NACT	Peritoneum	EOC	EOC_C9	1	Chemo-NR	68	IIIC	460	15.3333
CGAGCCAAGGTGCTAG-EOC372_iPer	EOC372_interval_Peritoneum	EOC372	post-NACT	Peritoneum	EOC	EOC_C9	1	Chemo-NR	68	IIIC	460	15.3333
CGAGCCAGTTGCGTTA-EOC372_iPer	EOC372_interval_Peritoneum	EOC372	post-NACT	Peritoneum	EOC	EOC_C9	1	Chemo-NR	68	IIIC	460	15.3333
CGATGGCCAATAGCAA-EOC372_iPer	EOC372_interval_Peritoneum	EOC372	post-NACT	Peritoneum	EOC	EOC_C9	1	Chemo-NR	68	IIIC	460	15.3333
CGATGTAAGGAATCGC-EOC372_iPer	EOC372_interval_Peritoneum	EOC372	post-NACT	Peritoneum	EOC	EOC_C9	1	Chemo-NR	68	IIIC	460	15.3333
CGATTGAGTCGGGTCT-EOC372_iPer	EOC372_interval_Peritoneum	EOC372	post-NACT	Peritoneum	EOC	EOC_C9	1	Chemo-NR	68	IIIC	460	15.3333
CGCCAAGCACCAGGCT-EOC372_iPer	EOC372_interval_Peritoneum	EOC372	post-NACT	Peritoneum	EOC	EOC_C9	1	Chemo-NR	68	IIIC	460	15.3333
CGCCAAGGTGACAAAT-EOC372_iPer	EOC372_interval_Peritoneum	EOC372	post-NACT	Peritoneum	EOC	EOC_C11	1	Chemo-NR	68	IIIC	460	15.3333
CGCGTTTCATCATCCC-EOC372_iPer	EOC372_interval_Peritoneum	EOC372	post-NACT	Peritoneum	EOC	EOC_C9	1	Chemo-NR	68	IIIC	460	15.3333
CGGAGCTGTCGCGAAA-EOC372_iPer	EOC372_interval_Peritoneum	EOC372	post-NACT	Peritoneum	EOC	EOC_C6	1	Chemo-NR	68	IIIC	460	15.3333
CGTAGGCAGCAGGCTA-EOC372_iPer	EOC372_interval_Peritoneum	EOC372	post-NACT	Peritoneum	EOC	EOC_C9	1	Chemo-NR	68	IIIC	460	15.3333
CGTCCATCACTCGACG-EOC372_iPer	EOC372_interval_Peritoneum	EOC372	post-NACT	Peritoneum	EOC	EOC_C6	1	Chemo-NR	68	IIIC	460	15.3333
CGTCTACAGCTAGGCA-EOC372_iPer	EOC372_interval_Peritoneum	EOC372	post-NACT	Peritoneum	EOC	EOC_C9	1	Chemo-NR	68	IIIC	460	15.3333
CGTGAGCGTGTTGAGG-EOC372_iPer	EOC372_interval_Peritoneum	EOC372	post-NACT	Peritoneum	EOC	EOC_C9	1	Chemo-NR	68	IIIC	460	15.3333
CTAATGGGTCAATACC-EOC372_iPer	EOC372_interval_Peritoneum	EOC372	post-NACT	Peritoneum	EOC	EOC_C9	1	Chemo-NR	68	IIIC	460	15.3333
CTACACCGTCACACGC-EOC372_iPer	EOC372_interval_Peritoneum	EOC372	post-NACT	Peritoneum	EOC	EOC_C9	1	Chemo-NR	68	IIIC	460	15.3333
CTACCCAAGGTGCAAC-EOC372_iPer	EOC372_interval_Peritoneum	EOC372	post-NACT	Peritoneum	EOC	EOC_C9	1	Chemo-NR	68	IIIC	460	15.3333
CTCATTACATTACCTT-EOC372_iPer	EOC372_interval_Peritoneum	EOC372	post-NACT	Peritoneum	EOC	EOC_C9	1	Chemo-NR	68	IIIC	460	15.3333
CTCGGAGAGGGAGTAA-EOC372_iPer	EOC372_interval_Peritoneum	EOC372	post-NACT	Peritoneum	EOC	EOC_C6	1	Chemo-NR	68	IIIC	460	15.3333
CTCGTCAAGAGGGATA-EOC372_iPer	EOC372_interval_Peritoneum	EOC372	post-NACT	Peritoneum	EOC	EOC_C9	1	Chemo-NR	68	IIIC	460	15.3333
CTGCGGATCGCGGATC-EOC372_iPer	EOC372_interval_Peritoneum	EOC372	post-NACT	Peritoneum	EOC	EOC_C6	1	Chemo-NR	68	IIIC	460	15.3333
CTGCTGTAGGCGACAT-EOC372_iPer	EOC372_interval_Peritoneum	EOC372	post-NACT	Peritoneum	EOC	EOC_C9	1	Chemo-NR	68	IIIC	460	15.3333
CTTAACTTCTGCGTAA-EOC372_iPer	EOC372_interval_Peritoneum	EOC372	post-NACT	Peritoneum	EOC	EOC_C9	1	Chemo-NR	68	IIIC	460	15.3333
CTTGGCTAGTGCCATT-EOC372_iPer	EOC372_interval_Peritoneum	EOC372	post-NACT	Peritoneum	EOC	EOC_C9	1	Chemo-NR	68	IIIC	460	15.3333
CTTGGCTCAGGGCATA-EOC372_iPer	EOC372_interval_Peritoneum	EOC372	post-NACT	Peritoneum	EOC	EOC_C11	1	Chemo-NR	68	IIIC	460	15.3333
GAAACTCCACACTGCG-EOC372_iPer	EOC372_interval_Peritoneum	EOC372	post-NACT	Peritoneum	EOC	EOC_C9	1	Chemo-NR	68	IIIC	460	15.3333
GACAGAGAGTGACATA-EOC372_iPer	EOC372_interval_Peritoneum	EOC372	post-NACT	Peritoneum	EOC	EOC_C9	1	Chemo-NR	68	IIIC	460	15.3333
GACCTGGTCGGCTTGG-EOC372_iPer	EOC372_interval_Peritoneum	EOC372	post-NACT	Peritoneum	EOC	EOC_C9	1	Chemo-NR	68	IIIC	460	15.3333
GACGCGTTCACAATGC-EOC372_iPer	EOC372_interval_Peritoneum	EOC372	post-NACT	Peritoneum	EOC	EOC_C9	1	Chemo-NR	68	IIIC	460	15.3333
GAGCAGAAGGTAGCTG-EOC372_iPer	EOC372_interval_Peritoneum	EOC372	post-NACT	Peritoneum	EOC	EOC_C9	1	Chemo-NR	68	IIIC	460	15.3333
GAGCAGACATGGTTGT-EOC372_iPer	EOC372_interval_Peritoneum	EOC372	post-NACT	Peritoneum	EOC	EOC_C9	1	Chemo-NR	68	IIIC	460	15.3333
GAGGTGAAGTGTTTGC-EOC372_iPer	EOC372_interval_Peritoneum	EOC372	post-NACT	Peritoneum	EOC	EOC_C9	1	Chemo-NR	68	IIIC	460	15.3333
GAGGTGATCTGTTTGT-EOC372_iPer	EOC372_interval_Peritoneum	EOC372	post-NACT	Peritoneum	EOC	EOC_C9	1	Chemo-NR	68	IIIC	460	15.3333
GATCGATAGACAGACC-EOC372_iPer	EOC372_interval_Peritoneum	EOC372	post-NACT	Peritoneum	EOC	EOC_C9	1	Chemo-NR	68	IIIC	460	15.3333
GATCGTAGTAAATGAC-EOC372_iPer	EOC372_interval_Peritoneum	EOC372	post-NACT	Peritoneum	EOC	EOC_C9	1	Chemo-NR	68	IIIC	460	15.3333
GCAAACTCAGCTATTG-EOC372_iPer	EOC372_interval_Peritoneum	EOC372	post-NACT	Peritoneum	EOC	EOC_C9	1	Chemo-NR	68	IIIC	460	15.3333
GCAAACTTCTTCGGTC-EOC372_iPer	EOC372_interval_Peritoneum	EOC372	post-NACT	Peritoneum	EOC	EOC_C9	1	Chemo-NR	68	IIIC	460	15.3333
GCACTCTAGGTTACCT-EOC372_iPer	EOC372_interval_Peritoneum	EOC372	post-NACT	Peritoneum	EOC	EOC_C9	1	Chemo-NR	68	IIIC	460	15.3333
GCACTCTGTAATTGGA-EOC372_iPer	EOC372_interval_Peritoneum	EOC372	post-NACT	Peritoneum	EOC	EOC_C9	1	Chemo-NR	68	IIIC	460	15.3333
GCACTCTGTCGGCACT-EOC372_iPer	EOC372_interval_Peritoneum	EOC372	post-NACT	Peritoneum	EOC	EOC_C9	1	Chemo-NR	68	IIIC	460	15.3333
GCATACAGTTCAACCA-EOC372_iPer	EOC372_interval_Peritoneum	EOC372	post-NACT	Peritoneum	EOC	EOC_C9	1	Chemo-NR	68	IIIC	460	15.3333
GCCTCTAAGGACAGCT-EOC372_iPer	EOC372_interval_Peritoneum	EOC372	post-NACT	Peritoneum	EOC	EOC_C9	1	Chemo-NR	68	IIIC	460	15.3333
GCGCAGTAGACCTTTG-EOC372_iPer	EOC372_interval_Peritoneum	EOC372	post-NACT	Peritoneum	EOC	EOC_C9	1	Chemo-NR	68	IIIC	460	15.3333
GCTCTGTTCTCAACTT-EOC372_iPer	EOC372_interval_Peritoneum	EOC372	post-NACT	Peritoneum	EOC	EOC_C9	1	Chemo-NR	68	IIIC	460	15.3333
GGAATAAGTTCATGGT-EOC372_iPer	EOC372_interval_Peritoneum	EOC372	post-NACT	Peritoneum	EOC	EOC_C9	1	Chemo-NR	68	IIIC	460	15.3333
GGACAGACAGTCAGAG-EOC372_iPer	EOC372_interval_Peritoneum	EOC372	post-NACT	Peritoneum	EOC	EOC_C11	1	Chemo-NR	68	IIIC	460	15.3333
GGACATTAGAAACCGC-EOC372_iPer	EOC372_interval_Peritoneum	EOC372	post-NACT	Peritoneum	EOC	EOC_C9	1	Chemo-NR	68	IIIC	460	15.3333
GGACGTCAGTAAGTAC-EOC372_iPer	EOC372_interval_Peritoneum	EOC372	post-NACT	Peritoneum	EOC	EOC_C9	1	Chemo-NR	68	IIIC	460	15.3333
GGAGCAATCTTACCGC-EOC372_iPer	EOC372_interval_Peritoneum	EOC372	post-NACT	Peritoneum	EOC	EOC_C9	1	Chemo-NR	68	IIIC	460	15.3333
GGGATGAAGGACGAAA-EOC372_iPer	EOC372_interval_Peritoneum	EOC372	post-NACT	Peritoneum	EOC	EOC_C9	1	Chemo-NR	68	IIIC	460	15.3333
GGTATTGCACACCGAC-EOC372_iPer	EOC372_interval_Peritoneum	EOC372	post-NACT	Peritoneum	EOC	EOC_C9	1	Chemo-NR	68	IIIC	460	15.3333
GGTGCGTTCGCCCTTA-EOC372_iPer	EOC372_interval_Peritoneum	EOC372	post-NACT	Peritoneum	EOC	EOC_C9	1	Chemo-NR	68	IIIC	460	15.3333
GTAACGTCACCGGAAA-EOC372_iPer	EOC372_interval_Peritoneum	EOC372	post-NACT	Peritoneum	EOC	EOC_C9	1	Chemo-NR	68	IIIC	460	15.3333
GTCACAAAGGCCGAAT-EOC372_iPer	EOC372_interval_Peritoneum	EOC372	post-NACT	Peritoneum	EOC	EOC_C9	1	Chemo-NR	68	IIIC	460	15.3333
GTCGTAAGTCTCACCT-EOC372_iPer	EOC372_interval_Peritoneum	EOC372	post-NACT	Peritoneum	EOC	EOC_C9	1	Chemo-NR	68	IIIC	460	15.3333
GTTAAGCAGTACACCT-EOC372_iPer	EOC372_interval_Peritoneum	EOC372	post-NACT	Peritoneum	EOC	EOC_C9	1	Chemo-NR	68	IIIC	460	15.3333
GTTCGGGAGACCACGA-EOC372_iPer	EOC372_interval_Peritoneum	EOC372	post-NACT	Peritoneum	EOC	EOC_C9	1	Chemo-NR	68	IIIC	460	15.3333
GTTTCTATCCGTACAA-EOC372_iPer	EOC372_interval_Peritoneum	EOC372	post-NACT	Peritoneum	EOC	EOC_C9	1	Chemo-NR	68	IIIC	460	15.3333
TAAACCGCAAGCGAGT-EOC372_iPer	EOC372_interval_Peritoneum	EOC372	post-NACT	Peritoneum	EOC	EOC_C9	1	Chemo-NR	68	IIIC	460	15.3333
TAAACCGGTAAATACG-EOC372_iPer	EOC372_interval_Peritoneum	EOC372	post-NACT	Peritoneum	EOC	EOC_C9	1	Chemo-NR	68	IIIC	460	15.3333
TAAGCGTAGTGTGAAT-EOC372_iPer	EOC372_interval_Peritoneum	EOC372	post-NACT	Peritoneum	EOC	EOC_C9	1	Chemo-NR	68	IIIC	460	15.3333
TACCTTACAATGTAAG-EOC372_iPer	EOC372_interval_Peritoneum	EOC372	post-NACT	Peritoneum	EOC	EOC_C11	1	Chemo-NR	68	IIIC	460	15.3333
TAGAGCTAGGATGTAT-EOC372_iPer	EOC372_interval_Peritoneum	EOC372	post-NACT	Peritoneum	EOC	EOC_C9	1	Chemo-NR	68	IIIC	460	15.3333
TAGCCGGTCCTTGACC-EOC372_iPer	EOC372_interval_Peritoneum	EOC372	post-NACT	Peritoneum	EOC	EOC_C9	1	Chemo-NR	68	IIIC	460	15.3333
TAGGCATGTCAGAGGT-EOC372_iPer	EOC372_interval_Peritoneum	EOC372	post-NACT	Peritoneum	EOC	EOC_C9	1	Chemo-NR	68	IIIC	460	15.3333
TAGTGGTCACGGTTTA-EOC372_iPer	EOC372_interval_Peritoneum	EOC372	post-NACT	Peritoneum	EOC	EOC_C9	1	Chemo-NR	68	IIIC	460	15.3333
TAGTGGTGTCCAAGTT-EOC372_iPer	EOC372_interval_Peritoneum	EOC372	post-NACT	Peritoneum	EOC	EOC_C9	1	Chemo-NR	68	IIIC	460	15.3333
TAGTGGTGTGGTCCGT-EOC372_iPer	EOC372_interval_Peritoneum	EOC372	post-NACT	Peritoneum	EOC	EOC_C9	1	Chemo-NR	68	IIIC	460	15.3333
TATCAGGGTTCGAATC-EOC372_iPer	EOC372_interval_Peritoneum	EOC372	post-NACT	Peritoneum	EOC	EOC_C9	1	Chemo-NR	68	IIIC	460	15.3333
TCACAAGAGAGCAATT-EOC372_iPer	EOC372_interval_Peritoneum	EOC372	post-NACT	Peritoneum	EOC	EOC_C9	1	Chemo-NR	68	IIIC	460	15.3333
TCACGAATCAACACCA-EOC372_iPer	EOC372_interval_Peritoneum	EOC372	post-NACT	Peritoneum	EOC	EOC_C9	1	Chemo-NR	68	IIIC	460	15.3333
TCAGCTCCAAGTTGTC-EOC372_iPer	EOC372_interval_Peritoneum	EOC372	post-NACT	Peritoneum	EOC	EOC_C9	1	Chemo-NR	68	IIIC	460	15.3333
TCAGGATAGTTGTAGA-EOC372_iPer	EOC372_interval_Peritoneum	EOC372	post-NACT	Peritoneum	EOC	EOC_C9	1	Chemo-NR	68	IIIC	460	15.3333
TCATTTGAGAATTCCC-EOC372_iPer	EOC372_interval_Peritoneum	EOC372	post-NACT	Peritoneum	EOC	EOC_C9	1	Chemo-NR	68	IIIC	460	15.3333
TCGAGGCGTCAGTGGA-EOC372_iPer	EOC372_interval_Peritoneum	EOC372	post-NACT	Peritoneum	EOC	EOC_C9	1	Chemo-NR	68	IIIC	460	15.3333
TCGGTAACATGAGCGA-EOC372_iPer	EOC372_interval_Peritoneum	EOC372	post-NACT	Peritoneum	EOC	EOC_C9	1	Chemo-NR	68	IIIC	460	15.3333
TCTGGAACACCAGGTC-EOC372_iPer	EOC372_interval_Peritoneum	EOC372	post-NACT	Peritoneum	EOC	EOC_C3	1	Chemo-NR	68	IIIC	460	15.3333
TCTTCGGGTCGCTTCT-EOC372_iPer	EOC372_interval_Peritoneum	EOC372	post-NACT	Peritoneum	EOC	EOC_C9	1	Chemo-NR	68	IIIC	460	15.3333
TGACAACAGCCCGAAA-EOC372_iPer	EOC372_interval_Peritoneum	EOC372	post-NACT	Peritoneum	EOC	EOC_C9	1	Chemo-NR	68	IIIC	460	15.3333
TGACGGCTCGGCTACG-EOC372_iPer	EOC372_interval_Peritoneum	EOC372	post-NACT	Peritoneum	EOC	EOC_C9	1	Chemo-NR	68	IIIC	460	15.3333
TGAGAGGTCAGCACAT-EOC372_iPer	EOC372_interval_Peritoneum	EOC372	post-NACT	Peritoneum	EOC	EOC_C9	1	Chemo-NR	68	IIIC	460	15.3333
TGAGCATAGTCCTCCT-EOC372_iPer	EOC372_interval_Peritoneum	EOC372	post-NACT	Peritoneum	EOC	EOC_C9	1	Chemo-NR	68	IIIC	460	15.3333
TGAGCATTCACTGGGC-EOC372_iPer	EOC372_interval_Peritoneum	EOC372	post-NACT	Peritoneum	EOC	EOC_C9	1	Chemo-NR	68	IIIC	460	15.3333
TGCACCTTCCAAACAC-EOC372_iPer	EOC372_interval_Peritoneum	EOC372	post-NACT	Peritoneum	EOC	EOC_C9	1	Chemo-NR	68	IIIC	460	15.3333
TGCCAAACAGGGTATG-EOC372_iPer	EOC372_interval_Peritoneum	EOC372	post-NACT	Peritoneum	EOC	EOC_C9	1	Chemo-NR	68	IIIC	460	15.3333
TGCGTGGTCGAATGCT-EOC372_iPer	EOC372_interval_Peritoneum	EOC372	post-NACT	Peritoneum	EOC	EOC_C9	1	Chemo-NR	68	IIIC	460	15.3333
TGCTACCGTTCGTTGA-EOC372_iPer	EOC372_interval_Peritoneum	EOC372	post-NACT	Peritoneum	EOC	EOC_C9	1	Chemo-NR	68	IIIC	460	15.3333
TGGTTCCGTCGCGTGT-EOC372_iPer	EOC372_interval_Peritoneum	EOC372	post-NACT	Peritoneum	EOC	EOC_C9	1	Chemo-NR	68	IIIC	460	15.3333
TGTGTTTTCTACTATC-EOC372_iPer	EOC372_interval_Peritoneum	EOC372	post-NACT	Peritoneum	EOC	EOC_C9	1	Chemo-NR	68	IIIC	460	15.3333
TGTTCCGCACGGCGTT-EOC372_iPer	EOC372_interval_Peritoneum	EOC372	post-NACT	Peritoneum	EOC	EOC_C9	1	Chemo-NR	68	IIIC	460	15.3333
TTGACTTGTCTAGTGT-EOC372_iPer	EOC372_interval_Peritoneum	EOC372	post-NACT	Peritoneum	EOC	EOC_C9	1	Chemo-NR	68	IIIC	460	15.3333
TTGGCAAAGCAGACTG-EOC372_iPer	EOC372_interval_Peritoneum	EOC372	post-NACT	Peritoneum	EOC	EOC_C9	1	Chemo-NR	68	IIIC	460	15.3333
TTTACTGAGATATACG-EOC372_iPer	EOC372_interval_Peritoneum	EOC372	post-NACT	Peritoneum	EOC	EOC_C9	1	Chemo-NR	68	IIIC	460	15.3333
TTTCCTCGTGATGATA-EOC372_iPer	EOC372_interval_Peritoneum	EOC372	post-NACT	Peritoneum	EOC	EOC_C9	1	Chemo-NR	68	IIIC	460	15.3333
AAAGCAATCAGCTGGC-EOC443_iOme1	EOC443_interval_Omentum	EOC443	post-NACT	Omentum	EOC	EOC_C4	3	Chemo-R	54	IVA	177	5.9
AAATGCCCAAAGGAAG-EOC443_iOme1	EOC443_interval_Omentum	EOC443	post-NACT	Omentum	EOC	EOC_C4	3	Chemo-R	54	IVA	177	5.9
AACCGCGCATCAGTCA-EOC443_iOme1	EOC443_interval_Omentum	EOC443	post-NACT	Omentum	EOC	EOC_C1	3	Chemo-R	54	IVA	177	5.9
AACTTTCTCACGCGGT-EOC443_iOme1	EOC443_interval_Omentum	EOC443	post-NACT	Omentum	EOC	EOC_C4	3	Chemo-R	54	IVA	177	5.9
AAGGTTCTCCTTTACA-EOC443_iOme1	EOC443_interval_Omentum	EOC443	post-NACT	Omentum	EOC	EOC_C7	3	Chemo-R	54	IVA	177	5.9
AAGTCTGAGGCATTGG-EOC443_iOme1	EOC443_interval_Omentum	EOC443	post-NACT	Omentum	EOC	EOC_C1	3	Chemo-R	54	IVA	177	5.9
AATCCAGCAGCGTAAG-EOC443_iOme1	EOC443_interval_Omentum	EOC443	post-NACT	Omentum	EOC	EOC_C4	3	Chemo-R	54	IVA	177	5.9
AATCGGTCAGCATACT-EOC443_iOme1	EOC443_interval_Omentum	EOC443	post-NACT	Omentum	EOC	EOC_C7	3	Chemo-R	54	IVA	177	5.9
ACCTTTACACGGTTTA-EOC443_iOme1	EOC443_interval_Omentum	EOC443	post-NACT	Omentum	EOC	EOC_C4	3	Chemo-R	54	IVA	177	5.9
ACGATGTTCTCGCTTG-EOC443_iOme1	EOC443_interval_Omentum	EOC443	post-NACT	Omentum	EOC	EOC_C4	3	Chemo-R	54	IVA	177	5.9
ACGGCCAAGACCTTTG-EOC443_iOme1	EOC443_interval_Omentum	EOC443	post-NACT	Omentum	EOC	EOC_C4	3	Chemo-R	54	IVA	177	5.9
ACTATCTAGACCTAGG-EOC443_iOme1	EOC443_interval_Omentum	EOC443	post-NACT	Omentum	EOC	EOC_C4	3	Chemo-R	54	IVA	177	5.9
ACTGATGGTTATGCGT-EOC443_iOme1	EOC443_interval_Omentum	EOC443	post-NACT	Omentum	EOC	EOC_C4	3	Chemo-R	54	IVA	177	5.9
AGAATAGAGACAGACC-EOC443_iOme1	EOC443_interval_Omentum	EOC443	post-NACT	Omentum	EOC	EOC_C4	3	Chemo-R	54	IVA	177	5.9
AGACGTTAGACTCGGA-EOC443_iOme1	EOC443_interval_Omentum	EOC443	post-NACT	Omentum	EOC	EOC_C4	3	Chemo-R	54	IVA	177	5.9
AGACGTTAGGACAGAA-EOC443_iOme1	EOC443_interval_Omentum	EOC443	post-NACT	Omentum	EOC	EOC_C4	3	Chemo-R	54	IVA	177	5.9
AGATTGCCACTGAAGG-EOC443_iOme1	EOC443_interval_Omentum	EOC443	post-NACT	Omentum	EOC	EOC_C4	3	Chemo-R	54	IVA	177	5.9
AGCATACGTGTCTGAT-EOC443_iOme1	EOC443_interval_Omentum	EOC443	post-NACT	Omentum	EOC	EOC_C8	3	Chemo-R	54	IVA	177	5.9
AGCGTATTCCATGAAC-EOC443_iOme1	EOC443_interval_Omentum	EOC443	post-NACT	Omentum	EOC	EOC_C4	3	Chemo-R	54	IVA	177	5.9
AGCTCCTGTAAATACG-EOC443_iOme1	EOC443_interval_Omentum	EOC443	post-NACT	Omentum	EOC	EOC_C4	3	Chemo-R	54	IVA	177	5.9
AGGGTGACAGCTCCGA-EOC443_iOme1	EOC443_interval_Omentum	EOC443	post-NACT	Omentum	EOC	EOC_C4	3	Chemo-R	54	IVA	177	5.9
AGGTCATTCTCGTATT-EOC443_iOme1	EOC443_interval_Omentum	EOC443	post-NACT	Omentum	EOC	EOC_C4	3	Chemo-R	54	IVA	177	5.9
AGTGGGATCAGCTGGC-EOC443_iOme1	EOC443_interval_Omentum	EOC443	post-NACT	Omentum	EOC	EOC_C1	3	Chemo-R	54	IVA	177	5.9
ATAGACCAGCTGAACG-EOC443_iOme1	EOC443_interval_Omentum	EOC443	post-NACT	Omentum	EOC	EOC_C4	3	Chemo-R	54	IVA	177	5.9
ATCATCTCAATTCCTT-EOC443_iOme1	EOC443_interval_Omentum	EOC443	post-NACT	Omentum	EOC	EOC_C4	3	Chemo-R	54	IVA	177	5.9
ATCCACCCATCCGGGT-EOC443_iOme1	EOC443_interval_Omentum	EOC443	post-NACT	Omentum	EOC	EOC_C4	3	Chemo-R	54	IVA	177	5.9
ATGCGATAGCAATCTC-EOC443_iOme1	EOC443_interval_Omentum	EOC443	post-NACT	Omentum	EOC	EOC_C4	3	Chemo-R	54	IVA	177	5.9
ATTACTCAGAGTAAGG-EOC443_iOme1	EOC443_interval_Omentum	EOC443	post-NACT	Omentum	EOC	EOC_C4	3	Chemo-R	54	IVA	177	5.9
ATTCTACCAGACAAGC-EOC443_iOme1	EOC443_interval_Omentum	EOC443	post-NACT	Omentum	EOC	EOC_C4	3	Chemo-R	54	IVA	177	5.9
CAACCAATCCGAAGAG-EOC443_iOme1	EOC443_interval_Omentum	EOC443	post-NACT	Omentum	EOC	EOC_C4	3	Chemo-R	54	IVA	177	5.9
CAACCTCTCTACTTAC-EOC443_iOme1	EOC443_interval_Omentum	EOC443	post-NACT	Omentum	EOC	EOC_C4	3	Chemo-R	54	IVA	177	5.9
CAAGAAAGTTGTGGCC-EOC443_iOme1	EOC443_interval_Omentum	EOC443	post-NACT	Omentum	EOC	EOC_C4	3	Chemo-R	54	IVA	177	5.9
CAAGTTGTCCGCAAGC-EOC443_iOme1	EOC443_interval_Omentum	EOC443	post-NACT	Omentum	EOC	EOC_C4	3	Chemo-R	54	IVA	177	5.9
CACAGGCCAGTCAGCC-EOC443_iOme1	EOC443_interval_Omentum	EOC443	post-NACT	Omentum	EOC	EOC_C4	3	Chemo-R	54	IVA	177	5.9
CACAGTAAGAAACGCC-EOC443_iOme1	EOC443_interval_Omentum	EOC443	post-NACT	Omentum	EOC	EOC_C4	3	Chemo-R	54	IVA	177	5.9
CACATAGTCACCCTCA-EOC443_iOme1	EOC443_interval_Omentum	EOC443	post-NACT	Omentum	EOC	EOC_C4	3	Chemo-R	54	IVA	177	5.9
CACATTTTCATCGATG-EOC443_iOme1	EOC443_interval_Omentum	EOC443	post-NACT	Omentum	EOC	EOC_C4	3	Chemo-R	54	IVA	177	5.9
CACCAGGGTTCACCTC-EOC443_iOme1	EOC443_interval_Omentum	EOC443	post-NACT	Omentum	EOC	EOC_C4	3	Chemo-R	54	IVA	177	5.9
CAGCTAAGTTCCGGCA-EOC443_iOme1	EOC443_interval_Omentum	EOC443	post-NACT	Omentum	EOC	EOC_C4	3	Chemo-R	54	IVA	177	5.9
CAGTCCTAGGAATCGC-EOC443_iOme1	EOC443_interval_Omentum	EOC443	post-NACT	Omentum	EOC	EOC_C4	3	Chemo-R	54	IVA	177	5.9
CATATTCGTGTGAAAT-EOC443_iOme1	EOC443_interval_Omentum	EOC443	post-NACT	Omentum	EOC	EOC_C4	3	Chemo-R	54	IVA	177	5.9
CATCGGGAGAGTACCG-EOC443_iOme1	EOC443_interval_Omentum	EOC443	post-NACT	Omentum	EOC	EOC_C4	3	Chemo-R	54	IVA	177	5.9
CATTCGCAGGACCACA-EOC443_iOme1	EOC443_interval_Omentum	EOC443	post-NACT	Omentum	EOC	EOC_C4	3	Chemo-R	54	IVA	177	5.9
CCACCTAAGGTGCAAC-EOC443_iOme1	EOC443_interval_Omentum	EOC443	post-NACT	Omentum	EOC	EOC_C4	3	Chemo-R	54	IVA	177	5.9
CCACTACAGAAACCGC-EOC443_iOme1	EOC443_interval_Omentum	EOC443	post-NACT	Omentum	EOC	EOC_C4	3	Chemo-R	54	IVA	177	5.9
CCATGTCAGTCGAGTG-EOC443_iOme1	EOC443_interval_Omentum	EOC443	post-NACT	Omentum	EOC	EOC_C4	3	Chemo-R	54	IVA	177	5.9
CCGTGGAAGTTTCCTT-EOC443_iOme1	EOC443_interval_Omentum	EOC443	post-NACT	Omentum	EOC	EOC_C4	3	Chemo-R	54	IVA	177	5.9
CCGTTCATCAACACCA-EOC443_iOme1	EOC443_interval_Omentum	EOC443	post-NACT	Omentum	EOC	EOC_C4	3	Chemo-R	54	IVA	177	5.9
CCTAAAGGTTGAGGTG-EOC443_iOme1	EOC443_interval_Omentum	EOC443	post-NACT	Omentum	EOC	EOC_C4	3	Chemo-R	54	IVA	177	5.9
CCTATTACAGTATCTG-EOC443_iOme1	EOC443_interval_Omentum	EOC443	post-NACT	Omentum	EOC	EOC_C4	3	Chemo-R	54	IVA	177	5.9
CCTCTGAAGTTCCACA-EOC443_iOme1	EOC443_interval_Omentum	EOC443	post-NACT	Omentum	EOC	EOC_C4	3	Chemo-R	54	IVA	177	5.9
CCTTTCTCACTAGTAC-EOC443_iOme1	EOC443_interval_Omentum	EOC443	post-NACT	Omentum	EOC	EOC_C4	3	Chemo-R	54	IVA	177	5.9
CCTTTCTTCGAACGGA-EOC443_iOme1	EOC443_interval_Omentum	EOC443	post-NACT	Omentum	EOC	EOC_C4	3	Chemo-R	54	IVA	177	5.9
CGAACATTCACCGGGT-EOC443_iOme1	EOC443_interval_Omentum	EOC443	post-NACT	Omentum	EOC	EOC_C4	3	Chemo-R	54	IVA	177	5.9
CGCTTCAAGAACAATC-EOC443_iOme1	EOC443_interval_Omentum	EOC443	post-NACT	Omentum	EOC	EOC_C4	3	Chemo-R	54	IVA	177	5.9
CGGCTAGGTGATAAAC-EOC443_iOme1	EOC443_interval_Omentum	EOC443	post-NACT	Omentum	EOC	EOC_C4	3	Chemo-R	54	IVA	177	5.9
CGTCACTGTATCGCAT-EOC443_iOme1	EOC443_interval_Omentum	EOC443	post-NACT	Omentum	EOC	EOC_C4	3	Chemo-R	54	IVA	177	5.9
CGTCAGGGTAAGCACG-EOC443_iOme1	EOC443_interval_Omentum	EOC443	post-NACT	Omentum	EOC	EOC_C4	3	Chemo-R	54	IVA	177	5.9
CGTCCATAGATCACGG-EOC443_iOme1	EOC443_interval_Omentum	EOC443	post-NACT	Omentum	EOC	EOC_C4	3	Chemo-R	54	IVA	177	5.9
CGTGAGCAGTACATGA-EOC443_iOme1	EOC443_interval_Omentum	EOC443	post-NACT	Omentum	EOC	EOC_C4	3	Chemo-R	54	IVA	177	5.9
CGTGTAACATAGAAAC-EOC443_iOme1	EOC443_interval_Omentum	EOC443	post-NACT	Omentum	EOC	EOC_C4	3	Chemo-R	54	IVA	177	5.9
CTAGTGAGTTCCACAA-EOC443_iOme1	EOC443_interval_Omentum	EOC443	post-NACT	Omentum	EOC	EOC_C4	3	Chemo-R	54	IVA	177	5.9
CTCGGAGGTAGAGCTG-EOC443_iOme1	EOC443_interval_Omentum	EOC443	post-NACT	Omentum	EOC	EOC_C4	3	Chemo-R	54	IVA	177	5.9
CTCTACGCACTAAGTC-EOC443_iOme1	EOC443_interval_Omentum	EOC443	post-NACT	Omentum	EOC	EOC_C4	3	Chemo-R	54	IVA	177	5.9
CTCTACGTCAGAGCTT-EOC443_iOme1	EOC443_interval_Omentum	EOC443	post-NACT	Omentum	EOC	EOC_C4	3	Chemo-R	54	IVA	177	5.9
CTGAAACTCGGCGCAT-EOC443_iOme1	EOC443_interval_Omentum	EOC443	post-NACT	Omentum	EOC	EOC_C4	3	Chemo-R	54	IVA	177	5.9
CTGATAGTCGAGAGCA-EOC443_iOme1	EOC443_interval_Omentum	EOC443	post-NACT	Omentum	EOC	EOC_C4	3	Chemo-R	54	IVA	177	5.9
CTGATCCCAGCTTAAC-EOC443_iOme1	EOC443_interval_Omentum	EOC443	post-NACT	Omentum	EOC	EOC_C4	3	Chemo-R	54	IVA	177	5.9
GAACATCTCTTGCATT-EOC443_iOme1	EOC443_interval_Omentum	EOC443	post-NACT	Omentum	EOC	EOC_C11	3	Chemo-R	54	IVA	177	5.9
GAACCTACACTATCTT-EOC443_iOme1	EOC443_interval_Omentum	EOC443	post-NACT	Omentum	EOC	EOC_C1	3	Chemo-R	54	IVA	177	5.9
GAATAAGCACGAGGTA-EOC443_iOme1	EOC443_interval_Omentum	EOC443	post-NACT	Omentum	EOC	EOC_C4	3	Chemo-R	54	IVA	177	5.9
GACACGCCAACTGGCC-EOC443_iOme1	EOC443_interval_Omentum	EOC443	post-NACT	Omentum	EOC	EOC_C1	3	Chemo-R	54	IVA	177	5.9
GACACGCCAATCAGAA-EOC443_iOme1	EOC443_interval_Omentum	EOC443	post-NACT	Omentum	EOC	EOC_C4	3	Chemo-R	54	IVA	177	5.9
GACGCGTGTCAGCTAT-EOC443_iOme1	EOC443_interval_Omentum	EOC443	post-NACT	Omentum	EOC	EOC_C4	3	Chemo-R	54	IVA	177	5.9
GCAGCCAGTGCAACTT-EOC443_iOme1	EOC443_interval_Omentum	EOC443	post-NACT	Omentum	EOC	EOC_C4	3	Chemo-R	54	IVA	177	5.9
GCATGATCAACTGGCC-EOC443_iOme1	EOC443_interval_Omentum	EOC443	post-NACT	Omentum	EOC	EOC_C4	3	Chemo-R	54	IVA	177	5.9
GCGAGAACACTCTGTC-EOC443_iOme1	EOC443_interval_Omentum	EOC443	post-NACT	Omentum	EOC	EOC_C4	3	Chemo-R	54	IVA	177	5.9
GCTCCTACAATCAGAA-EOC443_iOme1	EOC443_interval_Omentum	EOC443	post-NACT	Omentum	EOC	EOC_C4	3	Chemo-R	54	IVA	177	5.9
GCTGCGAGTCCTAGCG-EOC443_iOme1	EOC443_interval_Omentum	EOC443	post-NACT	Omentum	EOC	EOC_C4	3	Chemo-R	54	IVA	177	5.9
GGAAAGCCAAGCGAGT-EOC443_iOme1	EOC443_interval_Omentum	EOC443	post-NACT	Omentum	EOC	EOC_C4	3	Chemo-R	54	IVA	177	5.9
GTATTCTTCTGGCGTG-EOC443_iOme1	EOC443_interval_Omentum	EOC443	post-NACT	Omentum	EOC	EOC_C4	3	Chemo-R	54	IVA	177	5.9
GTCATTTTCTGGTATG-EOC443_iOme1	EOC443_interval_Omentum	EOC443	post-NACT	Omentum	EOC	EOC_C4	3	Chemo-R	54	IVA	177	5.9
GTCTCGTTCGAGCCCA-EOC443_iOme1	EOC443_interval_Omentum	EOC443	post-NACT	Omentum	EOC	EOC_C4	3	Chemo-R	54	IVA	177	5.9
GTCTTCGAGCCACGTC-EOC443_iOme1	EOC443_interval_Omentum	EOC443	post-NACT	Omentum	EOC	EOC_C4	3	Chemo-R	54	IVA	177	5.9
GTGCGGTTCGGATGGA-EOC443_iOme1	EOC443_interval_Omentum	EOC443	post-NACT	Omentum	EOC	EOC_C8	3	Chemo-R	54	IVA	177	5.9
TAAGCGTCAGTAACGG-EOC443_iOme1	EOC443_interval_Omentum	EOC443	post-NACT	Omentum	EOC	EOC_C4	3	Chemo-R	54	IVA	177	5.9
TACACGAAGGGTGTTG-EOC443_iOme1	EOC443_interval_Omentum	EOC443	post-NACT	Omentum	EOC	EOC_C4	3	Chemo-R	54	IVA	177	5.9
TATTACCGTGCAGGTA-EOC443_iOme1	EOC443_interval_Omentum	EOC443	post-NACT	Omentum	EOC	EOC_C11	3	Chemo-R	54	IVA	177	5.9
TCATTACTCAGCGATT-EOC443_iOme1	EOC443_interval_Omentum	EOC443	post-NACT	Omentum	EOC	EOC_C4	3	Chemo-R	54	IVA	177	5.9
TGATTTCCATCACGTA-EOC443_iOme1	EOC443_interval_Omentum	EOC443	post-NACT	Omentum	EOC	EOC_C4	3	Chemo-R	54	IVA	177	5.9
TGCACCTTCTTGTCAT-EOC443_iOme1	EOC443_interval_Omentum	EOC443	post-NACT	Omentum	EOC	EOC_C1	3	Chemo-R	54	IVA	177	5.9
TGCCCATGTTGGTAAA-EOC443_iOme1	EOC443_interval_Omentum	EOC443	post-NACT	Omentum	EOC	EOC_C4	3	Chemo-R	54	IVA	177	5.9
TGCGGGTTCCAGAAGG-EOC443_iOme1	EOC443_interval_Omentum	EOC443	post-NACT	Omentum	EOC	EOC_C4	3	Chemo-R	54	IVA	177	5.9
TGCGTGGAGTCCTCCT-EOC443_iOme1	EOC443_interval_Omentum	EOC443	post-NACT	Omentum	EOC	EOC_C4	3	Chemo-R	54	IVA	177	5.9
TGGGAAGGTAAGGGAA-EOC443_iOme1	EOC443_interval_Omentum	EOC443	post-NACT	Omentum	EOC	EOC_C4	3	Chemo-R	54	IVA	177	5.9
TTAACTCTCACCGTAA-EOC443_iOme1	EOC443_interval_Omentum	EOC443	post-NACT	Omentum	EOC	EOC_C4	3	Chemo-R	54	IVA	177	5.9
TTAGGACGTTCCTCCA-EOC443_iOme1	EOC443_interval_Omentum	EOC443	post-NACT	Omentum	EOC	EOC_C4	3	Chemo-R	54	IVA	177	5.9
TTAGGCAAGCTTCGCG-EOC443_iOme1	EOC443_interval_Omentum	EOC443	post-NACT	Omentum	EOC	EOC_C1	3	Chemo-R	54	IVA	177	5.9
TTCTCAAAGACTGTAA-EOC443_iOme1	EOC443_interval_Omentum	EOC443	post-NACT	Omentum	EOC	EOC_C4	3	Chemo-R	54	IVA	177	5.9
TTGAACGTCCTTTACA-EOC443_iOme1	EOC443_interval_Omentum	EOC443	post-NACT	Omentum	EOC	EOC_C4	3	Chemo-R	54	IVA	177	5.9
TTGCCGTGTCTAGTCA-EOC443_iOme1	EOC443_interval_Omentum	EOC443	post-NACT	Omentum	EOC	EOC_C4	3	Chemo-R	54	IVA	177	5.9
TTTCCTCAGAGGACGG-EOC443_iOme1	EOC443_interval_Omentum	EOC443	post-NACT	Omentum	EOC	EOC_C1	3	Chemo-R	54	IVA	177	5.9
TTTGGTTTCGTATCAG-EOC443_iOme1	EOC443_interval_Omentum	EOC443	post-NACT	Omentum	EOC	EOC_C4	3	Chemo-R	54	IVA	177	5.9
AAACCTGCAGCCACCA-EOC443_pOme	EOC443_primary_Omentum	EOC443	treatment-naive	Omentum	EOC	EOC_C12	3	Chemo-R	54	IVA	177	5.9
AAACCTGGTGAACCTT-EOC443_pOme	EOC443_primary_Omentum	EOC443	treatment-naive	Omentum	EOC	EOC_C12	3	Chemo-R	54	IVA	177	5.9
AAACCTGTCACGCGGT-EOC443_pOme	EOC443_primary_Omentum	EOC443	treatment-naive	Omentum	EOC	EOC_C2	3	Chemo-R	54	IVA	177	5.9
AAACCTGTCAGTTGAC-EOC443_pOme	EOC443_primary_Omentum	EOC443	treatment-naive	Omentum	EOC	EOC_C2	3	Chemo-R	54	IVA	177	5.9
AAACCTGTCCACGTTC-EOC443_pOme	EOC443_primary_Omentum	EOC443	treatment-naive	Omentum	EOC	EOC_C12	3	Chemo-R	54	IVA	177	5.9
AAACGGGAGTATGACA-EOC443_pOme	EOC443_primary_Omentum	EOC443	treatment-naive	Omentum	EOC	EOC_C4	3	Chemo-R	54	IVA	177	5.9
AAACGGGAGTGTTTGC-EOC443_pOme	EOC443_primary_Omentum	EOC443	treatment-naive	Omentum	EOC	EOC_C12	3	Chemo-R	54	IVA	177	5.9
AAAGATGGTCCGAAGA-EOC443_pOme	EOC443_primary_Omentum	EOC443	treatment-naive	Omentum	EOC	EOC_C1	3	Chemo-R	54	IVA	177	5.9
AAAGATGTCGCGTTTC-EOC443_pOme	EOC443_primary_Omentum	EOC443	treatment-naive	Omentum	EOC	EOC_C1	3	Chemo-R	54	IVA	177	5.9
AAAGCAAAGATATACG-EOC443_pOme	EOC443_primary_Omentum	EOC443	treatment-naive	Omentum	EOC	EOC_C12	3	Chemo-R	54	IVA	177	5.9
AAAGTAGAGTGAAGTT-EOC443_pOme	EOC443_primary_Omentum	EOC443	treatment-naive	Omentum	EOC	EOC_C5	3	Chemo-R	54	IVA	177	5.9
AAAGTAGTCCTTTCTC-EOC443_pOme	EOC443_primary_Omentum	EOC443	treatment-naive	Omentum	EOC	EOC_C8	3	Chemo-R	54	IVA	177	5.9
AAAGTAGTCTTGCATT-EOC443_pOme	EOC443_primary_Omentum	EOC443	treatment-naive	Omentum	EOC	EOC_C5	3	Chemo-R	54	IVA	177	5.9
AAAGTAGTCTTTAGGG-EOC443_pOme	EOC443_primary_Omentum	EOC443	treatment-naive	Omentum	EOC	EOC_C8	3	Chemo-R	54	IVA	177	5.9
AAATGCCAGTGGACGT-EOC443_pOme	EOC443_primary_Omentum	EOC443	treatment-naive	Omentum	EOC	EOC_C4	3	Chemo-R	54	IVA	177	5.9
AACACGTCAATGGTCT-EOC443_pOme	EOC443_primary_Omentum	EOC443	treatment-naive	Omentum	EOC	EOC_C4	3	Chemo-R	54	IVA	177	5.9
AACACGTGTCTCCCTA-EOC443_pOme	EOC443_primary_Omentum	EOC443	treatment-naive	Omentum	EOC	EOC_C4	3	Chemo-R	54	IVA	177	5.9
AACCATGAGTGAATTG-EOC443_pOme	EOC443_primary_Omentum	EOC443	treatment-naive	Omentum	EOC	EOC_C5	3	Chemo-R	54	IVA	177	5.9
AACCATGCATGCGCAC-EOC443_pOme	EOC443_primary_Omentum	EOC443	treatment-naive	Omentum	EOC	EOC_C7	3	Chemo-R	54	IVA	177	5.9
AACCATGGTCCAGTGC-EOC443_pOme	EOC443_primary_Omentum	EOC443	treatment-naive	Omentum	EOC	EOC_C2	3	Chemo-R	54	IVA	177	5.9
AACCATGGTTTCGCTC-EOC443_pOme	EOC443_primary_Omentum	EOC443	treatment-naive	Omentum	EOC	EOC_C1	3	Chemo-R	54	IVA	177	5.9
AACCATGTCTGTCAAG-EOC443_pOme	EOC443_primary_Omentum	EOC443	treatment-naive	Omentum	EOC	EOC_C12	3	Chemo-R	54	IVA	177	5.9
AACCGCGCAATAGAGT-EOC443_pOme	EOC443_primary_Omentum	EOC443	treatment-naive	Omentum	EOC	EOC_C1	3	Chemo-R	54	IVA	177	5.9
AACTCAGTCTCGCATC-EOC443_pOme	EOC443_primary_Omentum	EOC443	treatment-naive	Omentum	EOC	EOC_C5	3	Chemo-R	54	IVA	177	5.9
AACTCCCGTGCAGGTA-EOC443_pOme	EOC443_primary_Omentum	EOC443	treatment-naive	Omentum	EOC	EOC_C2	3	Chemo-R	54	IVA	177	5.9
AACTCCCTCGAATGGG-EOC443_pOme	EOC443_primary_Omentum	EOC443	treatment-naive	Omentum	EOC	EOC_C11	3	Chemo-R	54	IVA	177	5.9
AACTCTTAGAACTGTA-EOC443_pOme	EOC443_primary_Omentum	EOC443	treatment-naive	Omentum	EOC	EOC_C1	3	Chemo-R	54	IVA	177	5.9
AACTCTTAGACAAGCC-EOC443_pOme	EOC443_primary_Omentum	EOC443	treatment-naive	Omentum	EOC	EOC_C12	3	Chemo-R	54	IVA	177	5.9
AACTCTTAGCTTTGGT-EOC443_pOme	EOC443_primary_Omentum	EOC443	treatment-naive	Omentum	EOC	EOC_C12	3	Chemo-R	54	IVA	177	5.9
AACTCTTGTACTCGCG-EOC443_pOme	EOC443_primary_Omentum	EOC443	treatment-naive	Omentum	EOC	EOC_C12	3	Chemo-R	54	IVA	177	5.9
AACTCTTTCCCAAGTA-EOC443_pOme	EOC443_primary_Omentum	EOC443	treatment-naive	Omentum	EOC	EOC_C12	3	Chemo-R	54	IVA	177	5.9
AACTGGTAGTATCGAA-EOC443_pOme	EOC443_primary_Omentum	EOC443	treatment-naive	Omentum	EOC	EOC_C2	3	Chemo-R	54	IVA	177	5.9
AACTGGTCACTGCCAG-EOC443_pOme	EOC443_primary_Omentum	EOC443	treatment-naive	Omentum	EOC	EOC_C5	3	Chemo-R	54	IVA	177	5.9
AACTTTCGTCTAGTGT-EOC443_pOme	EOC443_primary_Omentum	EOC443	treatment-naive	Omentum	EOC	EOC_C4	3	Chemo-R	54	IVA	177	5.9
AAGACCTCAGAGTGTG-EOC443_pOme	EOC443_primary_Omentum	EOC443	treatment-naive	Omentum	EOC	EOC_C8	3	Chemo-R	54	IVA	177	5.9
AAGACCTTCAGCTTAG-EOC443_pOme	EOC443_primary_Omentum	EOC443	treatment-naive	Omentum	EOC	EOC_C11	3	Chemo-R	54	IVA	177	5.9
AAGACCTTCGACAGCC-EOC443_pOme	EOC443_primary_Omentum	EOC443	treatment-naive	Omentum	EOC	EOC_C11	3	Chemo-R	54	IVA	177	5.9
AAGCCGCGTTCAGCGC-EOC443_pOme	EOC443_primary_Omentum	EOC443	treatment-naive	Omentum	EOC	EOC_C8	3	Chemo-R	54	IVA	177	5.9
AAGCCGCTCACATAGC-EOC443_pOme	EOC443_primary_Omentum	EOC443	treatment-naive	Omentum	EOC	EOC_C11	3	Chemo-R	54	IVA	177	5.9
AAGGAGCAGAAACCAT-EOC443_pOme	EOC443_primary_Omentum	EOC443	treatment-naive	Omentum	EOC	EOC_C12	3	Chemo-R	54	IVA	177	5.9
AAGGAGCCAGCATACT-EOC443_pOme	EOC443_primary_Omentum	EOC443	treatment-naive	Omentum	EOC	EOC_C1	3	Chemo-R	54	IVA	177	5.9
AAGGCAGAGAAGCCCA-EOC443_pOme	EOC443_primary_Omentum	EOC443	treatment-naive	Omentum	EOC	EOC_C12	3	Chemo-R	54	IVA	177	5.9
AAGGCAGCAGGATCGA-EOC443_pOme	EOC443_primary_Omentum	EOC443	treatment-naive	Omentum	EOC	EOC_C11	3	Chemo-R	54	IVA	177	5.9
AAGGCAGCATCGGACC-EOC443_pOme	EOC443_primary_Omentum	EOC443	treatment-naive	Omentum	EOC	EOC_C8	3	Chemo-R	54	IVA	177	5.9
AAGGTTCAGAATAGGG-EOC443_pOme	EOC443_primary_Omentum	EOC443	treatment-naive	Omentum	EOC	EOC_C12	3	Chemo-R	54	IVA	177	5.9
AAGGTTCAGCACACAG-EOC443_pOme	EOC443_primary_Omentum	EOC443	treatment-naive	Omentum	EOC	EOC_C11	3	Chemo-R	54	IVA	177	5.9
AAGGTTCGTACGCACC-EOC443_pOme	EOC443_primary_Omentum	EOC443	treatment-naive	Omentum	EOC	EOC_C4	3	Chemo-R	54	IVA	177	5.9
AAGGTTCGTCTGGAGA-EOC443_pOme	EOC443_primary_Omentum	EOC443	treatment-naive	Omentum	EOC	EOC_C12	3	Chemo-R	54	IVA	177	5.9
AAGGTTCTCCGTCATC-EOC443_pOme	EOC443_primary_Omentum	EOC443	treatment-naive	Omentum	EOC	EOC_C4	3	Chemo-R	54	IVA	177	5.9
AAGTCTGAGTTACCCA-EOC443_pOme	EOC443_primary_Omentum	EOC443	treatment-naive	Omentum	EOC	EOC_C12	3	Chemo-R	54	IVA	177	5.9
AAGTCTGTCGGATGGA-EOC443_pOme	EOC443_primary_Omentum	EOC443	treatment-naive	Omentum	EOC	EOC_C12	3	Chemo-R	54	IVA	177	5.9
AATCCAGCACTTCGAA-EOC443_pOme	EOC443_primary_Omentum	EOC443	treatment-naive	Omentum	EOC	EOC_C8	3	Chemo-R	54	IVA	177	5.9
AATCCAGCATGTCGAT-EOC443_pOme	EOC443_primary_Omentum	EOC443	treatment-naive	Omentum	EOC	EOC_C11	3	Chemo-R	54	IVA	177	5.9
AATCCAGGTAATAGCA-EOC443_pOme	EOC443_primary_Omentum	EOC443	treatment-naive	Omentum	EOC	EOC_C11	3	Chemo-R	54	IVA	177	5.9
AATCGGTCACGAAATA-EOC443_pOme	EOC443_primary_Omentum	EOC443	treatment-naive	Omentum	EOC	EOC_C2	3	Chemo-R	54	IVA	177	5.9
AATCGGTGTCTAGTCA-EOC443_pOme	EOC443_primary_Omentum	EOC443	treatment-naive	Omentum	EOC	EOC_C5	3	Chemo-R	54	IVA	177	5.9
AATCGGTGTCTCTTAT-EOC443_pOme	EOC443_primary_Omentum	EOC443	treatment-naive	Omentum	EOC	EOC_C12	3	Chemo-R	54	IVA	177	5.9
AATCGGTTCTTGACGA-EOC443_pOme	EOC443_primary_Omentum	EOC443	treatment-naive	Omentum	EOC	EOC_C12	3	Chemo-R	54	IVA	177	5.9
ACACCAACAATTCCTT-EOC443_pOme	EOC443_primary_Omentum	EOC443	treatment-naive	Omentum	EOC	EOC_C4	3	Chemo-R	54	IVA	177	5.9
ACACCAAGTAGAAGGA-EOC443_pOme	EOC443_primary_Omentum	EOC443	treatment-naive	Omentum	EOC	EOC_C2	3	Chemo-R	54	IVA	177	5.9
ACACCAAGTGAGGGTT-EOC443_pOme	EOC443_primary_Omentum	EOC443	treatment-naive	Omentum	EOC	EOC_C12	3	Chemo-R	54	IVA	177	5.9
ACACCAAGTGCTAGCC-EOC443_pOme	EOC443_primary_Omentum	EOC443	treatment-naive	Omentum	EOC	EOC_C12	3	Chemo-R	54	IVA	177	5.9
ACACCCTAGATAGTCA-EOC443_pOme	EOC443_primary_Omentum	EOC443	treatment-naive	Omentum	EOC	EOC_C5	3	Chemo-R	54	IVA	177	5.9
ACACCCTAGGTACTCT-EOC443_pOme	EOC443_primary_Omentum	EOC443	treatment-naive	Omentum	EOC	EOC_C2	3	Chemo-R	54	IVA	177	5.9
ACACCCTAGTGGGCTA-EOC443_pOme	EOC443_primary_Omentum	EOC443	treatment-naive	Omentum	EOC	EOC_C11	3	Chemo-R	54	IVA	177	5.9
ACACCGGAGCTCCCAG-EOC443_pOme	EOC443_primary_Omentum	EOC443	treatment-naive	Omentum	EOC	EOC_C5	3	Chemo-R	54	IVA	177	5.9
ACACCGGGTTGACGTT-EOC443_pOme	EOC443_primary_Omentum	EOC443	treatment-naive	Omentum	EOC	EOC_C12	3	Chemo-R	54	IVA	177	5.9
ACACTGACACAGCGTC-EOC443_pOme	EOC443_primary_Omentum	EOC443	treatment-naive	Omentum	EOC	EOC_C4	3	Chemo-R	54	IVA	177	5.9
ACACTGACAGCTATTG-EOC443_pOme	EOC443_primary_Omentum	EOC443	treatment-naive	Omentum	EOC	EOC_C5	3	Chemo-R	54	IVA	177	5.9
ACAGCCGCAACGCACC-EOC443_pOme	EOC443_primary_Omentum	EOC443	treatment-naive	Omentum	EOC	EOC_C5	3	Chemo-R	54	IVA	177	5.9
ACAGCTATCGTCCAGG-EOC443_pOme	EOC443_primary_Omentum	EOC443	treatment-naive	Omentum	EOC	EOC_C2	3	Chemo-R	54	IVA	177	5.9
ACATACGAGAATGTGT-EOC443_pOme	EOC443_primary_Omentum	EOC443	treatment-naive	Omentum	EOC	EOC_C4	3	Chemo-R	54	IVA	177	5.9
ACATACGAGGCAGGTT-EOC443_pOme	EOC443_primary_Omentum	EOC443	treatment-naive	Omentum	EOC	EOC_C12	3	Chemo-R	54	IVA	177	5.9
ACATCAGAGGGATGGG-EOC443_pOme	EOC443_primary_Omentum	EOC443	treatment-naive	Omentum	EOC	EOC_C2	3	Chemo-R	54	IVA	177	5.9
ACATCAGGTAAACACA-EOC443_pOme	EOC443_primary_Omentum	EOC443	treatment-naive	Omentum	EOC	EOC_C11	3	Chemo-R	54	IVA	177	5.9
ACATCAGGTCGCCATG-EOC443_pOme	EOC443_primary_Omentum	EOC443	treatment-naive	Omentum	EOC	EOC_C8	3	Chemo-R	54	IVA	177	5.9
ACATCAGGTGACCAAG-EOC443_pOme	EOC443_primary_Omentum	EOC443	treatment-naive	Omentum	EOC	EOC_C5	3	Chemo-R	54	IVA	177	5.9
ACATGGTAGCTGGAAC-EOC443_pOme	EOC443_primary_Omentum	EOC443	treatment-naive	Omentum	EOC	EOC_C12	3	Chemo-R	54	IVA	177	5.9
ACATGGTCACAGACAG-EOC443_pOme	EOC443_primary_Omentum	EOC443	treatment-naive	Omentum	EOC	EOC_C2	3	Chemo-R	54	IVA	177	5.9
ACATGGTGTGCAACTT-EOC443_pOme	EOC443_primary_Omentum	EOC443	treatment-naive	Omentum	EOC	EOC_C2	3	Chemo-R	54	IVA	177	5.9
ACCAGTAGTCTCAACA-EOC443_pOme	EOC443_primary_Omentum	EOC443	treatment-naive	Omentum	EOC	EOC_C12	3	Chemo-R	54	IVA	177	5.9
ACCCACTAGGAGTTGC-EOC443_pOme	EOC443_primary_Omentum	EOC443	treatment-naive	Omentum	EOC	EOC_C4	3	Chemo-R	54	IVA	177	5.9
ACCCACTGTACATGTC-EOC443_pOme	EOC443_primary_Omentum	EOC443	treatment-naive	Omentum	EOC	EOC_C8	3	Chemo-R	54	IVA	177	5.9
ACCCACTGTAGCAAAT-EOC443_pOme	EOC443_primary_Omentum	EOC443	treatment-naive	Omentum	EOC	EOC_C12	3	Chemo-R	54	IVA	177	5.9
ACCGTAACATGCCCGA-EOC443_pOme	EOC443_primary_Omentum	EOC443	treatment-naive	Omentum	EOC	EOC_C12	3	Chemo-R	54	IVA	177	5.9
ACCTTTAAGATCCCAT-EOC443_pOme	EOC443_primary_Omentum	EOC443	treatment-naive	Omentum	EOC	EOC_C12	3	Chemo-R	54	IVA	177	5.9
ACCTTTAAGCGAAGGG-EOC443_pOme	EOC443_primary_Omentum	EOC443	treatment-naive	Omentum	EOC	EOC_C5	3	Chemo-R	54	IVA	177	5.9
ACCTTTAAGTGTGAAT-EOC443_pOme	EOC443_primary_Omentum	EOC443	treatment-naive	Omentum	EOC	EOC_C1	3	Chemo-R	54	IVA	177	5.9
ACGAGCCAGGCCATAG-EOC443_pOme	EOC443_primary_Omentum	EOC443	treatment-naive	Omentum	EOC	EOC_C4	3	Chemo-R	54	IVA	177	5.9
ACGAGCCCAGATTGCT-EOC443_pOme	EOC443_primary_Omentum	EOC443	treatment-naive	Omentum	EOC	EOC_C2	3	Chemo-R	54	IVA	177	5.9
ACGAGCCTCGAGGTAG-EOC443_pOme	EOC443_primary_Omentum	EOC443	treatment-naive	Omentum	EOC	EOC_C1	3	Chemo-R	54	IVA	177	5.9
ACGAGGAAGTGTTTGC-EOC443_pOme	EOC443_primary_Omentum	EOC443	treatment-naive	Omentum	EOC	EOC_C4	3	Chemo-R	54	IVA	177	5.9
ACGATACGTCTCCACT-EOC443_pOme	EOC443_primary_Omentum	EOC443	treatment-naive	Omentum	EOC	EOC_C2	3	Chemo-R	54	IVA	177	5.9
ACGATACGTGGTAACG-EOC443_pOme	EOC443_primary_Omentum	EOC443	treatment-naive	Omentum	EOC	EOC_C12	3	Chemo-R	54	IVA	177	5.9
ACGATGTAGGAGTAGA-EOC443_pOme	EOC443_primary_Omentum	EOC443	treatment-naive	Omentum	EOC	EOC_C5	3	Chemo-R	54	IVA	177	5.9
ACGATGTTCCAGATCA-EOC443_pOme	EOC443_primary_Omentum	EOC443	treatment-naive	Omentum	EOC	EOC_C11	3	Chemo-R	54	IVA	177	5.9
ACGCAGCAGACACTAA-EOC443_pOme	EOC443_primary_Omentum	EOC443	treatment-naive	Omentum	EOC	EOC_C8	3	Chemo-R	54	IVA	177	5.9
ACGCAGCTCATGTGGT-EOC443_pOme	EOC443_primary_Omentum	EOC443	treatment-naive	Omentum	EOC	EOC_C12	3	Chemo-R	54	IVA	177	5.9
ACGCAGCTCGACAGCC-EOC443_pOme	EOC443_primary_Omentum	EOC443	treatment-naive	Omentum	EOC	EOC_C5	3	Chemo-R	54	IVA	177	5.9
ACGCAGCTCTGTGCAA-EOC443_pOme	EOC443_primary_Omentum	EOC443	treatment-naive	Omentum	EOC	EOC_C11	3	Chemo-R	54	IVA	177	5.9
ACGCCGAGTAATCACC-EOC443_pOme	EOC443_primary_Omentum	EOC443	treatment-naive	Omentum	EOC	EOC_C11	3	Chemo-R	54	IVA	177	5.9
ACGCCGATCTATCGCC-EOC443_pOme	EOC443_primary_Omentum	EOC443	treatment-naive	Omentum	EOC	EOC_C5	3	Chemo-R	54	IVA	177	5.9
ACGGAGACATGGTTGT-EOC443_pOme	EOC443_primary_Omentum	EOC443	treatment-naive	Omentum	EOC	EOC_C4	3	Chemo-R	54	IVA	177	5.9
ACGGAGATCTATCCCG-EOC443_pOme	EOC443_primary_Omentum	EOC443	treatment-naive	Omentum	EOC	EOC_C4	3	Chemo-R	54	IVA	177	5.9
ACGGCCAGTCGATTGT-EOC443_pOme	EOC443_primary_Omentum	EOC443	treatment-naive	Omentum	EOC	EOC_C6	3	Chemo-R	54	IVA	177	5.9
ACGGCCATCCGAGCCA-EOC443_pOme	EOC443_primary_Omentum	EOC443	treatment-naive	Omentum	EOC	EOC_C12	3	Chemo-R	54	IVA	177	5.9
ACGGGCTTCGTTTAGG-EOC443_pOme	EOC443_primary_Omentum	EOC443	treatment-naive	Omentum	EOC	EOC_C11	3	Chemo-R	54	IVA	177	5.9
ACGGGTCAGTAGGTGC-EOC443_pOme	EOC443_primary_Omentum	EOC443	treatment-naive	Omentum	EOC	EOC_C11	3	Chemo-R	54	IVA	177	5.9
ACGGGTCTCCTGCAGG-EOC443_pOme	EOC443_primary_Omentum	EOC443	treatment-naive	Omentum	EOC	EOC_C11	3	Chemo-R	54	IVA	177	5.9
ACGTCAAAGTTGTCGT-EOC443_pOme	EOC443_primary_Omentum	EOC443	treatment-naive	Omentum	EOC	EOC_C8	3	Chemo-R	54	IVA	177	5.9
ACTATCTCATCTCCCA-EOC443_pOme	EOC443_primary_Omentum	EOC443	treatment-naive	Omentum	EOC	EOC_C2	3	Chemo-R	54	IVA	177	5.9
ACTATCTGTTCGCGAC-EOC443_pOme	EOC443_primary_Omentum	EOC443	treatment-naive	Omentum	EOC	EOC_C12	3	Chemo-R	54	IVA	177	5.9
ACTGAACAGTGCCATT-EOC443_pOme	EOC443_primary_Omentum	EOC443	treatment-naive	Omentum	EOC	EOC_C12	3	Chemo-R	54	IVA	177	5.9
ACTGAACCAATGAAAC-EOC443_pOme	EOC443_primary_Omentum	EOC443	treatment-naive	Omentum	EOC	EOC_C2	3	Chemo-R	54	IVA	177	5.9
ACTGAACGTATCACCA-EOC443_pOme	EOC443_primary_Omentum	EOC443	treatment-naive	Omentum	EOC	EOC_C1	3	Chemo-R	54	IVA	177	5.9
ACTGAGTAGTGACTCT-EOC443_pOme	EOC443_primary_Omentum	EOC443	treatment-naive	Omentum	EOC	EOC_C11	3	Chemo-R	54	IVA	177	5.9
ACTGAGTCAGTCAGAG-EOC443_pOme	EOC443_primary_Omentum	EOC443	treatment-naive	Omentum	EOC	EOC_C12	3	Chemo-R	54	IVA	177	5.9
ACTGATGAGTCGTACT-EOC443_pOme	EOC443_primary_Omentum	EOC443	treatment-naive	Omentum	EOC	EOC_C12	3	Chemo-R	54	IVA	177	5.9
ACTGATGCAGCATGAG-EOC443_pOme	EOC443_primary_Omentum	EOC443	treatment-naive	Omentum	EOC	EOC_C11	3	Chemo-R	54	IVA	177	5.9
ACTGATGGTGCCTGGT-EOC443_pOme	EOC443_primary_Omentum	EOC443	treatment-naive	Omentum	EOC	EOC_C11	3	Chemo-R	54	IVA	177	5.9
ACTGATGTCCGGGTGT-EOC443_pOme	EOC443_primary_Omentum	EOC443	treatment-naive	Omentum	EOC	EOC_C2	3	Chemo-R	54	IVA	177	5.9
ACTGATGTCTCGAGTA-EOC443_pOme	EOC443_primary_Omentum	EOC443	treatment-naive	Omentum	EOC	EOC_C8	3	Chemo-R	54	IVA	177	5.9
ACTGCTCCATGACGGA-EOC443_pOme	EOC443_primary_Omentum	EOC443	treatment-naive	Omentum	EOC	EOC_C5	3	Chemo-R	54	IVA	177	5.9
ACTGCTCTCCAGAGGA-EOC443_pOme	EOC443_primary_Omentum	EOC443	treatment-naive	Omentum	EOC	EOC_C12	3	Chemo-R	54	IVA	177	5.9
ACTGTCCAGGCAGTCA-EOC443_pOme	EOC443_primary_Omentum	EOC443	treatment-naive	Omentum	EOC	EOC_C12	3	Chemo-R	54	IVA	177	5.9
ACTTACTCATGCGCAC-EOC443_pOme	EOC443_primary_Omentum	EOC443	treatment-naive	Omentum	EOC	EOC_C2	3	Chemo-R	54	IVA	177	5.9
ACTTACTTCATCTGTT-EOC443_pOme	EOC443_primary_Omentum	EOC443	treatment-naive	Omentum	EOC	EOC_C6	3	Chemo-R	54	IVA	177	5.9
ACTTTCAAGGGATACC-EOC443_pOme	EOC443_primary_Omentum	EOC443	treatment-naive	Omentum	EOC	EOC_C5	3	Chemo-R	54	IVA	177	5.9
ACTTTCATCCGCGCAA-EOC443_pOme	EOC443_primary_Omentum	EOC443	treatment-naive	Omentum	EOC	EOC_C4	3	Chemo-R	54	IVA	177	5.9
AGAATAGGTGTTCGAT-EOC443_pOme	EOC443_primary_Omentum	EOC443	treatment-naive	Omentum	EOC	EOC_C12	3	Chemo-R	54	IVA	177	5.9
AGACGTTCATTTGCCC-EOC443_pOme	EOC443_primary_Omentum	EOC443	treatment-naive	Omentum	EOC	EOC_C11	3	Chemo-R	54	IVA	177	5.9
AGACGTTGTACGACCC-EOC443_pOme	EOC443_primary_Omentum	EOC443	treatment-naive	Omentum	EOC	EOC_C4	3	Chemo-R	54	IVA	177	5.9
AGACGTTTCAACTCTT-EOC443_pOme	EOC443_primary_Omentum	EOC443	treatment-naive	Omentum	EOC	EOC_C12	3	Chemo-R	54	IVA	177	5.9
AGAGCTTAGGAATTAC-EOC443_pOme	EOC443_primary_Omentum	EOC443	treatment-naive	Omentum	EOC	EOC_C12	3	Chemo-R	54	IVA	177	5.9
AGAGCTTTCTCATTCA-EOC443_pOme	EOC443_primary_Omentum	EOC443	treatment-naive	Omentum	EOC	EOC_C5	3	Chemo-R	54	IVA	177	5.9
AGAGTGGCATCTATGG-EOC443_pOme	EOC443_primary_Omentum	EOC443	treatment-naive	Omentum	EOC	EOC_C4	3	Chemo-R	54	IVA	177	5.9
AGAGTGGCATTATCTC-EOC443_pOme	EOC443_primary_Omentum	EOC443	treatment-naive	Omentum	EOC	EOC_C5	3	Chemo-R	54	IVA	177	5.9
AGATTGCCAACGCACC-EOC443_pOme	EOC443_primary_Omentum	EOC443	treatment-naive	Omentum	EOC	EOC_C6	3	Chemo-R	54	IVA	177	5.9
AGATTGCGTAATCGTC-EOC443_pOme	EOC443_primary_Omentum	EOC443	treatment-naive	Omentum	EOC	EOC_C11	3	Chemo-R	54	IVA	177	5.9
AGATTGCGTCACCCAG-EOC443_pOme	EOC443_primary_Omentum	EOC443	treatment-naive	Omentum	EOC	EOC_C5	3	Chemo-R	54	IVA	177	5.9
AGATTGCTCTGAGGGA-EOC443_pOme	EOC443_primary_Omentum	EOC443	treatment-naive	Omentum	EOC	EOC_C1	3	Chemo-R	54	IVA	177	5.9
AGCAGCCAGTCACGCC-EOC443_pOme	EOC443_primary_Omentum	EOC443	treatment-naive	Omentum	EOC	EOC_C4	3	Chemo-R	54	IVA	177	5.9
AGCAGCCCACATTTCT-EOC443_pOme	EOC443_primary_Omentum	EOC443	treatment-naive	Omentum	EOC	EOC_C12	3	Chemo-R	54	IVA	177	5.9
AGCATACCACCGAATT-EOC443_pOme	EOC443_primary_Omentum	EOC443	treatment-naive	Omentum	EOC	EOC_C11	3	Chemo-R	54	IVA	177	5.9
AGCATACCATCACGAT-EOC443_pOme	EOC443_primary_Omentum	EOC443	treatment-naive	Omentum	EOC	EOC_C8	3	Chemo-R	54	IVA	177	5.9
AGCCTAAAGACCCACC-EOC443_pOme	EOC443_primary_Omentum	EOC443	treatment-naive	Omentum	EOC	EOC_C12	3	Chemo-R	54	IVA	177	5.9
AGCCTAATCGTTTAGG-EOC443_pOme	EOC443_primary_Omentum	EOC443	treatment-naive	Omentum	EOC	EOC_C2	3	Chemo-R	54	IVA	177	5.9
AGCGGTCAGTTCGCAT-EOC443_pOme	EOC443_primary_Omentum	EOC443	treatment-naive	Omentum	EOC	EOC_C5	3	Chemo-R	54	IVA	177	5.9
AGCGGTCCACGACTCG-EOC443_pOme	EOC443_primary_Omentum	EOC443	treatment-naive	Omentum	EOC	EOC_C2	3	Chemo-R	54	IVA	177	5.9
AGCGGTCCACTTAAGC-EOC443_pOme	EOC443_primary_Omentum	EOC443	treatment-naive	Omentum	EOC	EOC_C11	3	Chemo-R	54	IVA	177	5.9
AGCGGTCTCGAACTGT-EOC443_pOme	EOC443_primary_Omentum	EOC443	treatment-naive	Omentum	EOC	EOC_C11	3	Chemo-R	54	IVA	177	5.9
AGCGTATAGAGGGATA-EOC443_pOme	EOC443_primary_Omentum	EOC443	treatment-naive	Omentum	EOC	EOC_C4	3	Chemo-R	54	IVA	177	5.9
AGCGTATAGGAGCGTT-EOC443_pOme	EOC443_primary_Omentum	EOC443	treatment-naive	Omentum	EOC	EOC_C12	3	Chemo-R	54	IVA	177	5.9
AGCGTATTCACCATAG-EOC443_pOme	EOC443_primary_Omentum	EOC443	treatment-naive	Omentum	EOC	EOC_C12	3	Chemo-R	54	IVA	177	5.9
AGCGTATTCCTCAATT-EOC443_pOme	EOC443_primary_Omentum	EOC443	treatment-naive	Omentum	EOC	EOC_C4	3	Chemo-R	54	IVA	177	5.9
AGCGTATTCGCGGATC-EOC443_pOme	EOC443_primary_Omentum	EOC443	treatment-naive	Omentum	EOC	EOC_C4	3	Chemo-R	54	IVA	177	5.9
AGCGTATTCTCGCTTG-EOC443_pOme	EOC443_primary_Omentum	EOC443	treatment-naive	Omentum	EOC	EOC_C12	3	Chemo-R	54	IVA	177	5.9
AGCGTCGAGCCACGTC-EOC443_pOme	EOC443_primary_Omentum	EOC443	treatment-naive	Omentum	EOC	EOC_C4	3	Chemo-R	54	IVA	177	5.9
AGCGTCGCATTTCACT-EOC443_pOme	EOC443_primary_Omentum	EOC443	treatment-naive	Omentum	EOC	EOC_C12	3	Chemo-R	54	IVA	177	5.9
AGCTCCTCAGGGTACA-EOC443_pOme	EOC443_primary_Omentum	EOC443	treatment-naive	Omentum	EOC	EOC_C5	3	Chemo-R	54	IVA	177	5.9
AGCTCCTTCCAATGGT-EOC443_pOme	EOC443_primary_Omentum	EOC443	treatment-naive	Omentum	EOC	EOC_C12	3	Chemo-R	54	IVA	177	5.9
AGCTCTCAGGGTGTTG-EOC443_pOme	EOC443_primary_Omentum	EOC443	treatment-naive	Omentum	EOC	EOC_C4	3	Chemo-R	54	IVA	177	5.9
AGCTCTCCACCTGGTG-EOC443_pOme	EOC443_primary_Omentum	EOC443	treatment-naive	Omentum	EOC	EOC_C2	3	Chemo-R	54	IVA	177	5.9
AGCTCTCCATCATCCC-EOC443_pOme	EOC443_primary_Omentum	EOC443	treatment-naive	Omentum	EOC	EOC_C5	3	Chemo-R	54	IVA	177	5.9
AGCTCTCTCCGAGCCA-EOC443_pOme	EOC443_primary_Omentum	EOC443	treatment-naive	Omentum	EOC	EOC_C12	3	Chemo-R	54	IVA	177	5.9
AGCTTGACAAGGCTCC-EOC443_pOme	EOC443_primary_Omentum	EOC443	treatment-naive	Omentum	EOC	EOC_C5	3	Chemo-R	54	IVA	177	5.9
AGCTTGAGTTACGCGC-EOC443_pOme	EOC443_primary_Omentum	EOC443	treatment-naive	Omentum	EOC	EOC_C5	3	Chemo-R	54	IVA	177	5.9
AGCTTGAGTTATGCGT-EOC443_pOme	EOC443_primary_Omentum	EOC443	treatment-naive	Omentum	EOC	EOC_C2	3	Chemo-R	54	IVA	177	5.9
AGGCCACGTGATAAAC-EOC443_pOme	EOC443_primary_Omentum	EOC443	treatment-naive	Omentum	EOC	EOC_C5	3	Chemo-R	54	IVA	177	5.9
AGGCCACTCAATCACG-EOC443_pOme	EOC443_primary_Omentum	EOC443	treatment-naive	Omentum	EOC	EOC_C5	3	Chemo-R	54	IVA	177	5.9
AGGCCACTCGCGTTTC-EOC443_pOme	EOC443_primary_Omentum	EOC443	treatment-naive	Omentum	EOC	EOC_C2	3	Chemo-R	54	IVA	177	5.9
AGGCCGTAGCCGCCTA-EOC443_pOme	EOC443_primary_Omentum	EOC443	treatment-naive	Omentum	EOC	EOC_C2	3	Chemo-R	54	IVA	177	5.9
AGGCCGTAGGTGTTAA-EOC443_pOme	EOC443_primary_Omentum	EOC443	treatment-naive	Omentum	EOC	EOC_C1	3	Chemo-R	54	IVA	177	5.9
AGGCCGTGTCAGAATA-EOC443_pOme	EOC443_primary_Omentum	EOC443	treatment-naive	Omentum	EOC	EOC_C4	3	Chemo-R	54	IVA	177	5.9
AGGGATGCAGTCAGAG-EOC443_pOme	EOC443_primary_Omentum	EOC443	treatment-naive	Omentum	EOC	EOC_C2	3	Chemo-R	54	IVA	177	5.9
AGGGTGAAGCGATCCC-EOC443_pOme	EOC443_primary_Omentum	EOC443	treatment-naive	Omentum	EOC	EOC_C4	3	Chemo-R	54	IVA	177	5.9
AGGGTGAGTATCGCAT-EOC443_pOme	EOC443_primary_Omentum	EOC443	treatment-naive	Omentum	EOC	EOC_C4	3	Chemo-R	54	IVA	177	5.9
AGGGTGAGTGTTTGTG-EOC443_pOme	EOC443_primary_Omentum	EOC443	treatment-naive	Omentum	EOC	EOC_C2	3	Chemo-R	54	IVA	177	5.9
AGGGTGATCTACCAGA-EOC443_pOme	EOC443_primary_Omentum	EOC443	treatment-naive	Omentum	EOC	EOC_C12	3	Chemo-R	54	IVA	177	5.9
AGGTCATCATAAAGGT-EOC443_pOme	EOC443_primary_Omentum	EOC443	treatment-naive	Omentum	EOC	EOC_C12	3	Chemo-R	54	IVA	177	5.9
AGGTCATCATGTCGAT-EOC443_pOme	EOC443_primary_Omentum	EOC443	treatment-naive	Omentum	EOC	EOC_C5	3	Chemo-R	54	IVA	177	5.9
AGGTCATTCCATGAGT-EOC443_pOme	EOC443_primary_Omentum	EOC443	treatment-naive	Omentum	EOC	EOC_C12	3	Chemo-R	54	IVA	177	5.9
AGGTCCGAGTCGTACT-EOC443_pOme	EOC443_primary_Omentum	EOC443	treatment-naive	Omentum	EOC	EOC_C8	3	Chemo-R	54	IVA	177	5.9
AGGTCCGCACGCGAAA-EOC443_pOme	EOC443_primary_Omentum	EOC443	treatment-naive	Omentum	EOC	EOC_C4	3	Chemo-R	54	IVA	177	5.9
AGGTCCGTCATGCAAC-EOC443_pOme	EOC443_primary_Omentum	EOC443	treatment-naive	Omentum	EOC	EOC_C5	3	Chemo-R	54	IVA	177	5.9
AGTAGTCAGAGCTATA-EOC443_pOme	EOC443_primary_Omentum	EOC443	treatment-naive	Omentum	EOC	EOC_C4	3	Chemo-R	54	IVA	177	5.9
AGTAGTCGTTACGTCA-EOC443_pOme	EOC443_primary_Omentum	EOC443	treatment-naive	Omentum	EOC	EOC_C8	3	Chemo-R	54	IVA	177	5.9
AGTCTTTTCACCTTAT-EOC443_pOme	EOC443_primary_Omentum	EOC443	treatment-naive	Omentum	EOC	EOC_C4	3	Chemo-R	54	IVA	177	5.9
AGTCTTTTCAGATAAG-EOC443_pOme	EOC443_primary_Omentum	EOC443	treatment-naive	Omentum	EOC	EOC_C5	3	Chemo-R	54	IVA	177	5.9
AGTCTTTTCGTTTATC-EOC443_pOme	EOC443_primary_Omentum	EOC443	treatment-naive	Omentum	EOC	EOC_C11	3	Chemo-R	54	IVA	177	5.9
AGTGAGGCACACGCTG-EOC443_pOme	EOC443_primary_Omentum	EOC443	treatment-naive	Omentum	EOC	EOC_C1	3	Chemo-R	54	IVA	177	5.9
AGTGAGGTCCGTACAA-EOC443_pOme	EOC443_primary_Omentum	EOC443	treatment-naive	Omentum	EOC	EOC_C4	3	Chemo-R	54	IVA	177	5.9
AGTGGGACAAGCCATT-EOC443_pOme	EOC443_primary_Omentum	EOC443	treatment-naive	Omentum	EOC	EOC_C5	3	Chemo-R	54	IVA	177	5.9
AGTGGGACAGGGCATA-EOC443_pOme	EOC443_primary_Omentum	EOC443	treatment-naive	Omentum	EOC	EOC_C2	3	Chemo-R	54	IVA	177	5.9
AGTGGGACAGTCGTGC-EOC443_pOme	EOC443_primary_Omentum	EOC443	treatment-naive	Omentum	EOC	EOC_C12	3	Chemo-R	54	IVA	177	5.9
AGTGGGAGTAGGCTGA-EOC443_pOme	EOC443_primary_Omentum	EOC443	treatment-naive	Omentum	EOC	EOC_C12	3	Chemo-R	54	IVA	177	5.9
AGTGTCACATGTAAGA-EOC443_pOme	EOC443_primary_Omentum	EOC443	treatment-naive	Omentum	EOC	EOC_C4	3	Chemo-R	54	IVA	177	5.9
AGTTGGTGTCAGAGGT-EOC443_pOme	EOC443_primary_Omentum	EOC443	treatment-naive	Omentum	EOC	EOC_C12	3	Chemo-R	54	IVA	177	5.9
AGTTGGTTCTAACTTC-EOC443_pOme	EOC443_primary_Omentum	EOC443	treatment-naive	Omentum	EOC	EOC_C11	3	Chemo-R	54	IVA	177	5.9
AGTTGGTTCTTAACCT-EOC443_pOme	EOC443_primary_Omentum	EOC443	treatment-naive	Omentum	EOC	EOC_C11	3	Chemo-R	54	IVA	177	5.9
ATAAGAGCAATAGCAA-EOC443_pOme	EOC443_primary_Omentum	EOC443	treatment-naive	Omentum	EOC	EOC_C12	3	Chemo-R	54	IVA	177	5.9
ATAAGAGTCACCGTAA-EOC443_pOme	EOC443_primary_Omentum	EOC443	treatment-naive	Omentum	EOC	EOC_C4	3	Chemo-R	54	IVA	177	5.9
ATAAGAGTCGGCTTGG-EOC443_pOme	EOC443_primary_Omentum	EOC443	treatment-naive	Omentum	EOC	EOC_C4	3	Chemo-R	54	IVA	177	5.9
ATAAGAGTCTTTACAC-EOC443_pOme	EOC443_primary_Omentum	EOC443	treatment-naive	Omentum	EOC	EOC_C11	3	Chemo-R	54	IVA	177	5.9
ATCACGAAGCAATCTC-EOC443_pOme	EOC443_primary_Omentum	EOC443	treatment-naive	Omentum	EOC	EOC_C12	3	Chemo-R	54	IVA	177	5.9
ATCACGAAGTTAAGTG-EOC443_pOme	EOC443_primary_Omentum	EOC443	treatment-naive	Omentum	EOC	EOC_C5	3	Chemo-R	54	IVA	177	5.9
ATCACGACAGATCGGA-EOC443_pOme	EOC443_primary_Omentum	EOC443	treatment-naive	Omentum	EOC	EOC_C7	3	Chemo-R	54	IVA	177	5.9
ATCACGATCAGCGACC-EOC443_pOme	EOC443_primary_Omentum	EOC443	treatment-naive	Omentum	EOC	EOC_C12	3	Chemo-R	54	IVA	177	5.9
ATCATCTCAATCTACG-EOC443_pOme	EOC443_primary_Omentum	EOC443	treatment-naive	Omentum	EOC	EOC_C1	3	Chemo-R	54	IVA	177	5.9
ATCATCTCATTTGCCC-EOC443_pOme	EOC443_primary_Omentum	EOC443	treatment-naive	Omentum	EOC	EOC_C12	3	Chemo-R	54	IVA	177	5.9
ATCATCTGTCAGTGGA-EOC443_pOme	EOC443_primary_Omentum	EOC443	treatment-naive	Omentum	EOC	EOC_C7	3	Chemo-R	54	IVA	177	5.9
ATCCACCCACGAAACG-EOC443_pOme	EOC443_primary_Omentum	EOC443	treatment-naive	Omentum	EOC	EOC_C8	3	Chemo-R	54	IVA	177	5.9
ATCCGAAAGTTGTCGT-EOC443_pOme	EOC443_primary_Omentum	EOC443	treatment-naive	Omentum	EOC	EOC_C11	3	Chemo-R	54	IVA	177	5.9
ATCCGAATCACATGCA-EOC443_pOme	EOC443_primary_Omentum	EOC443	treatment-naive	Omentum	EOC	EOC_C4	3	Chemo-R	54	IVA	177	5.9
ATCGAGTGTCGCCATG-EOC443_pOme	EOC443_primary_Omentum	EOC443	treatment-naive	Omentum	EOC	EOC_C5	3	Chemo-R	54	IVA	177	5.9
ATCGAGTTCTTAACCT-EOC443_pOme	EOC443_primary_Omentum	EOC443	treatment-naive	Omentum	EOC	EOC_C12	3	Chemo-R	54	IVA	177	5.9
ATCTACTCACTTGGAT-EOC443_pOme	EOC443_primary_Omentum	EOC443	treatment-naive	Omentum	EOC	EOC_C12	3	Chemo-R	54	IVA	177	5.9
ATGAGGGGTACCAGTT-EOC443_pOme	EOC443_primary_Omentum	EOC443	treatment-naive	Omentum	EOC	EOC_C11	3	Chemo-R	54	IVA	177	5.9
ATGAGGGGTTCCGTCT-EOC443_pOme	EOC443_primary_Omentum	EOC443	treatment-naive	Omentum	EOC	EOC_C1	3	Chemo-R	54	IVA	177	5.9
ATGAGGGTCTCGCATC-EOC443_pOme	EOC443_primary_Omentum	EOC443	treatment-naive	Omentum	EOC	EOC_C12	3	Chemo-R	54	IVA	177	5.9
ATGCGATAGCTAGTGG-EOC443_pOme	EOC443_primary_Omentum	EOC443	treatment-naive	Omentum	EOC	EOC_C12	3	Chemo-R	54	IVA	177	5.9
ATGCGATTCATCTGTT-EOC443_pOme	EOC443_primary_Omentum	EOC443	treatment-naive	Omentum	EOC	EOC_C11	3	Chemo-R	54	IVA	177	5.9
ATGCGATTCGTTTGCC-EOC443_pOme	EOC443_primary_Omentum	EOC443	treatment-naive	Omentum	EOC	EOC_C12	3	Chemo-R	54	IVA	177	5.9
ATGCGATTCTTGTATC-EOC443_pOme	EOC443_primary_Omentum	EOC443	treatment-naive	Omentum	EOC	EOC_C12	3	Chemo-R	54	IVA	177	5.9
ATGGGAGTCCTCCTAG-EOC443_pOme	EOC443_primary_Omentum	EOC443	treatment-naive	Omentum	EOC	EOC_C5	3	Chemo-R	54	IVA	177	5.9
ATGGGAGTCGATCCCT-EOC443_pOme	EOC443_primary_Omentum	EOC443	treatment-naive	Omentum	EOC	EOC_C11	3	Chemo-R	54	IVA	177	5.9
ATGTGTGCACGTCAGC-EOC443_pOme	EOC443_primary_Omentum	EOC443	treatment-naive	Omentum	EOC	EOC_C4	3	Chemo-R	54	IVA	177	5.9
ATGTGTGCACTCGACG-EOC443_pOme	EOC443_primary_Omentum	EOC443	treatment-naive	Omentum	EOC	EOC_C12	3	Chemo-R	54	IVA	177	5.9
ATGTGTGTCCCTAATT-EOC443_pOme	EOC443_primary_Omentum	EOC443	treatment-naive	Omentum	EOC	EOC_C6	3	Chemo-R	54	IVA	177	5.9
ATTACTCAGTGTTAGA-EOC443_pOme	EOC443_primary_Omentum	EOC443	treatment-naive	Omentum	EOC	EOC_C12	3	Chemo-R	54	IVA	177	5.9
ATTACTCGTTATTCTC-EOC443_pOme	EOC443_primary_Omentum	EOC443	treatment-naive	Omentum	EOC	EOC_C12	3	Chemo-R	54	IVA	177	5.9
ATTACTCTCCAAGTAC-EOC443_pOme	EOC443_primary_Omentum	EOC443	treatment-naive	Omentum	EOC	EOC_C5	3	Chemo-R	54	IVA	177	5.9
ATTATCCAGGCGATAC-EOC443_pOme	EOC443_primary_Omentum	EOC443	treatment-naive	Omentum	EOC	EOC_C12	3	Chemo-R	54	IVA	177	5.9
ATTATCCAGGTTCCTA-EOC443_pOme	EOC443_primary_Omentum	EOC443	treatment-naive	Omentum	EOC	EOC_C12	3	Chemo-R	54	IVA	177	5.9
ATTATCCCACGTCAGC-EOC443_pOme	EOC443_primary_Omentum	EOC443	treatment-naive	Omentum	EOC	EOC_C2	3	Chemo-R	54	IVA	177	5.9
ATTATCCGTGTGACCC-EOC443_pOme	EOC443_primary_Omentum	EOC443	treatment-naive	Omentum	EOC	EOC_C11	3	Chemo-R	54	IVA	177	5.9
ATTATCCTCAGCCTAA-EOC443_pOme	EOC443_primary_Omentum	EOC443	treatment-naive	Omentum	EOC	EOC_C5	3	Chemo-R	54	IVA	177	5.9
ATTATCCTCCACTGGG-EOC443_pOme	EOC443_primary_Omentum	EOC443	treatment-naive	Omentum	EOC	EOC_C11	3	Chemo-R	54	IVA	177	5.9
ATTATCCTCGCCGTGA-EOC443_pOme	EOC443_primary_Omentum	EOC443	treatment-naive	Omentum	EOC	EOC_C11	3	Chemo-R	54	IVA	177	5.9
ATTCTACCAAGCGCTC-EOC443_pOme	EOC443_primary_Omentum	EOC443	treatment-naive	Omentum	EOC	EOC_C8	3	Chemo-R	54	IVA	177	5.9
ATTCTACCACGTCAGC-EOC443_pOme	EOC443_primary_Omentum	EOC443	treatment-naive	Omentum	EOC	EOC_C12	3	Chemo-R	54	IVA	177	5.9
ATTCTACCATTTGCCC-EOC443_pOme	EOC443_primary_Omentum	EOC443	treatment-naive	Omentum	EOC	EOC_C12	3	Chemo-R	54	IVA	177	5.9
ATTCTACGTGGTACAG-EOC443_pOme	EOC443_primary_Omentum	EOC443	treatment-naive	Omentum	EOC	EOC_C5	3	Chemo-R	54	IVA	177	5.9
ATTCTACGTTACTGAC-EOC443_pOme	EOC443_primary_Omentum	EOC443	treatment-naive	Omentum	EOC	EOC_C12	3	Chemo-R	54	IVA	177	5.9
ATTGGTGCATCCAACA-EOC443_pOme	EOC443_primary_Omentum	EOC443	treatment-naive	Omentum	EOC	EOC_C2	3	Chemo-R	54	IVA	177	5.9
ATTGGTGCATTAACCG-EOC443_pOme	EOC443_primary_Omentum	EOC443	treatment-naive	Omentum	EOC	EOC_C8	3	Chemo-R	54	IVA	177	5.9
ATTGGTGGTTTGTGTG-EOC443_pOme	EOC443_primary_Omentum	EOC443	treatment-naive	Omentum	EOC	EOC_C2	3	Chemo-R	54	IVA	177	5.9
ATTTCTGAGTGGTAGC-EOC443_pOme	EOC443_primary_Omentum	EOC443	treatment-naive	Omentum	EOC	EOC_C5	3	Chemo-R	54	IVA	177	5.9
ATTTCTGCATCACGAT-EOC443_pOme	EOC443_primary_Omentum	EOC443	treatment-naive	Omentum	EOC	EOC_C12	3	Chemo-R	54	IVA	177	5.9
ATTTCTGGTACAGCAG-EOC443_pOme	EOC443_primary_Omentum	EOC443	treatment-naive	Omentum	EOC	EOC_C8	3	Chemo-R	54	IVA	177	5.9
ATTTCTGGTCACAAGG-EOC443_pOme	EOC443_primary_Omentum	EOC443	treatment-naive	Omentum	EOC	EOC_C12	3	Chemo-R	54	IVA	177	5.9
ATTTCTGTCGGAAACG-EOC443_pOme	EOC443_primary_Omentum	EOC443	treatment-naive	Omentum	EOC	EOC_C8	3	Chemo-R	54	IVA	177	5.9
CAACCTCAGTGTTGAA-EOC443_pOme	EOC443_primary_Omentum	EOC443	treatment-naive	Omentum	EOC	EOC_C12	3	Chemo-R	54	IVA	177	5.9
CAACCTCCAGACGCAA-EOC443_pOme	EOC443_primary_Omentum	EOC443	treatment-naive	Omentum	EOC	EOC_C12	3	Chemo-R	54	IVA	177	5.9
CAACTAGCACTTCGAA-EOC443_pOme	EOC443_primary_Omentum	EOC443	treatment-naive	Omentum	EOC	EOC_C2	3	Chemo-R	54	IVA	177	5.9
CAACTAGGTGATGATA-EOC443_pOme	EOC443_primary_Omentum	EOC443	treatment-naive	Omentum	EOC	EOC_C4	3	Chemo-R	54	IVA	177	5.9
CAAGAAAAGATAGCAT-EOC443_pOme	EOC443_primary_Omentum	EOC443	treatment-naive	Omentum	EOC	EOC_C5	3	Chemo-R	54	IVA	177	5.9
CAAGAAAGTACCGTAT-EOC443_pOme	EOC443_primary_Omentum	EOC443	treatment-naive	Omentum	EOC	EOC_C2	3	Chemo-R	54	IVA	177	5.9
CAAGAAAGTCTCAACA-EOC443_pOme	EOC443_primary_Omentum	EOC443	treatment-naive	Omentum	EOC	EOC_C5	3	Chemo-R	54	IVA	177	5.9
CAAGATCAGCCGGTAA-EOC443_pOme	EOC443_primary_Omentum	EOC443	treatment-naive	Omentum	EOC	EOC_C5	3	Chemo-R	54	IVA	177	5.9
CAAGATCAGGGAACGG-EOC443_pOme	EOC443_primary_Omentum	EOC443	treatment-naive	Omentum	EOC	EOC_C2	3	Chemo-R	54	IVA	177	5.9
CAAGGCCCAAGCCTAT-EOC443_pOme	EOC443_primary_Omentum	EOC443	treatment-naive	Omentum	EOC	EOC_C11	3	Chemo-R	54	IVA	177	5.9
CAAGGCCGTAGCACGA-EOC443_pOme	EOC443_primary_Omentum	EOC443	treatment-naive	Omentum	EOC	EOC_C2	3	Chemo-R	54	IVA	177	5.9
CAAGGCCGTGTTGGGA-EOC443_pOme	EOC443_primary_Omentum	EOC443	treatment-naive	Omentum	EOC	EOC_C11	3	Chemo-R	54	IVA	177	5.9
CAAGGCCTCCCAAGTA-EOC443_pOme	EOC443_primary_Omentum	EOC443	treatment-naive	Omentum	EOC	EOC_C11	3	Chemo-R	54	IVA	177	5.9
CAAGTTGAGAATTGTG-EOC443_pOme	EOC443_primary_Omentum	EOC443	treatment-naive	Omentum	EOC	EOC_C8	3	Chemo-R	54	IVA	177	5.9
CAAGTTGAGTGTTAGA-EOC443_pOme	EOC443_primary_Omentum	EOC443	treatment-naive	Omentum	EOC	EOC_C12	3	Chemo-R	54	IVA	177	5.9
CAAGTTGCACTCGACG-EOC443_pOme	EOC443_primary_Omentum	EOC443	treatment-naive	Omentum	EOC	EOC_C12	3	Chemo-R	54	IVA	177	5.9
CAAGTTGGTTAAGAAC-EOC443_pOme	EOC443_primary_Omentum	EOC443	treatment-naive	Omentum	EOC	EOC_C12	3	Chemo-R	54	IVA	177	5.9
CAAGTTGTCCAATGGT-EOC443_pOme	EOC443_primary_Omentum	EOC443	treatment-naive	Omentum	EOC	EOC_C4	3	Chemo-R	54	IVA	177	5.9
CAAGTTGTCCCTTGTG-EOC443_pOme	EOC443_primary_Omentum	EOC443	treatment-naive	Omentum	EOC	EOC_C1	3	Chemo-R	54	IVA	177	5.9
CACAAACCAGCTGTGC-EOC443_pOme	EOC443_primary_Omentum	EOC443	treatment-naive	Omentum	EOC	EOC_C1	3	Chemo-R	54	IVA	177	5.9
CACAAACGTCAGGACA-EOC443_pOme	EOC443_primary_Omentum	EOC443	treatment-naive	Omentum	EOC	EOC_C4	3	Chemo-R	54	IVA	177	5.9
CACAAACTCGCTGATA-EOC443_pOme	EOC443_primary_Omentum	EOC443	treatment-naive	Omentum	EOC	EOC_C11	3	Chemo-R	54	IVA	177	5.9
CACACAATCAACGCTA-EOC443_pOme	EOC443_primary_Omentum	EOC443	treatment-naive	Omentum	EOC	EOC_C2	3	Chemo-R	54	IVA	177	5.9
CACACAATCCTTTCTC-EOC443_pOme	EOC443_primary_Omentum	EOC443	treatment-naive	Omentum	EOC	EOC_C11	3	Chemo-R	54	IVA	177	5.9
CACACCTAGGCAGGTT-EOC443_pOme	EOC443_primary_Omentum	EOC443	treatment-naive	Omentum	EOC	EOC_C12	3	Chemo-R	54	IVA	177	5.9
CACACCTCAGTGGGAT-EOC443_pOme	EOC443_primary_Omentum	EOC443	treatment-naive	Omentum	EOC	EOC_C2	3	Chemo-R	54	IVA	177	5.9
CACACCTGTCGCGGTT-EOC443_pOme	EOC443_primary_Omentum	EOC443	treatment-naive	Omentum	EOC	EOC_C4	3	Chemo-R	54	IVA	177	5.9
CACACCTTCAACTCTT-EOC443_pOme	EOC443_primary_Omentum	EOC443	treatment-naive	Omentum	EOC	EOC_C11	3	Chemo-R	54	IVA	177	5.9
CACACTCGTCTCATCC-EOC443_pOme	EOC443_primary_Omentum	EOC443	treatment-naive	Omentum	EOC	EOC_C12	3	Chemo-R	54	IVA	177	5.9
CACATAGTCAAACCAC-EOC443_pOme	EOC443_primary_Omentum	EOC443	treatment-naive	Omentum	EOC	EOC_C4	3	Chemo-R	54	IVA	177	5.9
CACATAGTCGTAGGTT-EOC443_pOme	EOC443_primary_Omentum	EOC443	treatment-naive	Omentum	EOC	EOC_C2	3	Chemo-R	54	IVA	177	5.9
CACATTTAGTACGTTC-EOC443_pOme	EOC443_primary_Omentum	EOC443	treatment-naive	Omentum	EOC	EOC_C4	3	Chemo-R	54	IVA	177	5.9
CACATTTAGTATCGAA-EOC443_pOme	EOC443_primary_Omentum	EOC443	treatment-naive	Omentum	EOC	EOC_C4	3	Chemo-R	54	IVA	177	5.9
CACATTTTCACCGTAA-EOC443_pOme	EOC443_primary_Omentum	EOC443	treatment-naive	Omentum	EOC	EOC_C5	3	Chemo-R	54	IVA	177	5.9
CACCACTCACACAGAG-EOC443_pOme	EOC443_primary_Omentum	EOC443	treatment-naive	Omentum	EOC	EOC_C12	3	Chemo-R	54	IVA	177	5.9
CACCACTTCGGCGCTA-EOC443_pOme	EOC443_primary_Omentum	EOC443	treatment-naive	Omentum	EOC	EOC_C5	3	Chemo-R	54	IVA	177	5.9
CACCAGGAGATTACCC-EOC443_pOme	EOC443_primary_Omentum	EOC443	treatment-naive	Omentum	EOC	EOC_C5	3	Chemo-R	54	IVA	177	5.9
CACCAGGCAGCCTGTG-EOC443_pOme	EOC443_primary_Omentum	EOC443	treatment-naive	Omentum	EOC	EOC_C11	3	Chemo-R	54	IVA	177	5.9
CACCTTGGTTGGTGGA-EOC443_pOme	EOC443_primary_Omentum	EOC443	treatment-naive	Omentum	EOC	EOC_C5	3	Chemo-R	54	IVA	177	5.9
CACTCCAAGATACACA-EOC443_pOme	EOC443_primary_Omentum	EOC443	treatment-naive	Omentum	EOC	EOC_C4	3	Chemo-R	54	IVA	177	5.9
CACTCCACAGCCTTGG-EOC443_pOme	EOC443_primary_Omentum	EOC443	treatment-naive	Omentum	EOC	EOC_C12	3	Chemo-R	54	IVA	177	5.9
CACTCCACAGTCACTA-EOC443_pOme	EOC443_primary_Omentum	EOC443	treatment-naive	Omentum	EOC	EOC_C12	3	Chemo-R	54	IVA	177	5.9
CACTCCACATTGCGGC-EOC443_pOme	EOC443_primary_Omentum	EOC443	treatment-naive	Omentum	EOC	EOC_C4	3	Chemo-R	54	IVA	177	5.9
CAGAGAGAGAGTTGGC-EOC443_pOme	EOC443_primary_Omentum	EOC443	treatment-naive	Omentum	EOC	EOC_C12	3	Chemo-R	54	IVA	177	5.9
CAGAGAGCACGAGAGT-EOC443_pOme	EOC443_primary_Omentum	EOC443	treatment-naive	Omentum	EOC	EOC_C2	3	Chemo-R	54	IVA	177	5.9
CAGATCAAGGATGCGT-EOC443_pOme	EOC443_primary_Omentum	EOC443	treatment-naive	Omentum	EOC	EOC_C12	3	Chemo-R	54	IVA	177	5.9
CAGATCACAACACCCG-EOC443_pOme	EOC443_primary_Omentum	EOC443	treatment-naive	Omentum	EOC	EOC_C12	3	Chemo-R	54	IVA	177	5.9
CAGATCAGTAAGAGAG-EOC443_pOme	EOC443_primary_Omentum	EOC443	treatment-naive	Omentum	EOC	EOC_C2	3	Chemo-R	54	IVA	177	5.9
CAGCAGCAGTACGATA-EOC443_pOme	EOC443_primary_Omentum	EOC443	treatment-naive	Omentum	EOC	EOC_C11	3	Chemo-R	54	IVA	177	5.9
CAGCAGCAGTGTACGG-EOC443_pOme	EOC443_primary_Omentum	EOC443	treatment-naive	Omentum	EOC	EOC_C12	3	Chemo-R	54	IVA	177	5.9
CAGCAGCGTCTGGAGA-EOC443_pOme	EOC443_primary_Omentum	EOC443	treatment-naive	Omentum	EOC	EOC_C11	3	Chemo-R	54	IVA	177	5.9
CAGCAGCGTTCCTCCA-EOC443_pOme	EOC443_primary_Omentum	EOC443	treatment-naive	Omentum	EOC	EOC_C11	3	Chemo-R	54	IVA	177	5.9
CAGCAGCTCTATGTGG-EOC443_pOme	EOC443_primary_Omentum	EOC443	treatment-naive	Omentum	EOC	EOC_C11	3	Chemo-R	54	IVA	177	5.9
CAGCGACGTTCCATGA-EOC443_pOme	EOC443_primary_Omentum	EOC443	treatment-naive	Omentum	EOC	EOC_C7	3	Chemo-R	54	IVA	177	5.9
CAGCTAACAAGTTCTG-EOC443_pOme	EOC443_primary_Omentum	EOC443	treatment-naive	Omentum	EOC	EOC_C2	3	Chemo-R	54	IVA	177	5.9
CAGCTAAGTACTCTCC-EOC443_pOme	EOC443_primary_Omentum	EOC443	treatment-naive	Omentum	EOC	EOC_C4	3	Chemo-R	54	IVA	177	5.9
CAGCTAAGTCGACTAT-EOC443_pOme	EOC443_primary_Omentum	EOC443	treatment-naive	Omentum	EOC	EOC_C1	3	Chemo-R	54	IVA	177	5.9
CAGCTAAGTTATGTGC-EOC443_pOme	EOC443_primary_Omentum	EOC443	treatment-naive	Omentum	EOC	EOC_C1	3	Chemo-R	54	IVA	177	5.9
CAGCTAATCTAACTCT-EOC443_pOme	EOC443_primary_Omentum	EOC443	treatment-naive	Omentum	EOC	EOC_C2	3	Chemo-R	54	IVA	177	5.9
CAGCTAATCTGCTGCT-EOC443_pOme	EOC443_primary_Omentum	EOC443	treatment-naive	Omentum	EOC	EOC_C11	3	Chemo-R	54	IVA	177	5.9
CAGCTGGCACGGCGTT-EOC443_pOme	EOC443_primary_Omentum	EOC443	treatment-naive	Omentum	EOC	EOC_C11	3	Chemo-R	54	IVA	177	5.9
CAGCTGGCATTGAGCT-EOC443_pOme	EOC443_primary_Omentum	EOC443	treatment-naive	Omentum	EOC	EOC_C5	3	Chemo-R	54	IVA	177	5.9
CAGGTGCAGACAATAC-EOC443_pOme	EOC443_primary_Omentum	EOC443	treatment-naive	Omentum	EOC	EOC_C12	3	Chemo-R	54	IVA	177	5.9
CAGGTGCCAGGGCATA-EOC443_pOme	EOC443_primary_Omentum	EOC443	treatment-naive	Omentum	EOC	EOC_C8	3	Chemo-R	54	IVA	177	5.9
CAGGTGCCAGTGGAGT-EOC443_pOme	EOC443_primary_Omentum	EOC443	treatment-naive	Omentum	EOC	EOC_C2	3	Chemo-R	54	IVA	177	5.9
CAGGTGCGTAGCGTCC-EOC443_pOme	EOC443_primary_Omentum	EOC443	treatment-naive	Omentum	EOC	EOC_C12	3	Chemo-R	54	IVA	177	5.9
CAGGTGCGTCCATCCT-EOC443_pOme	EOC443_primary_Omentum	EOC443	treatment-naive	Omentum	EOC	EOC_C11	3	Chemo-R	54	IVA	177	5.9
CAGTAACAGTCATCCA-EOC443_pOme	EOC443_primary_Omentum	EOC443	treatment-naive	Omentum	EOC	EOC_C4	3	Chemo-R	54	IVA	177	5.9
CAGTCCTAGAAGATTC-EOC443_pOme	EOC443_primary_Omentum	EOC443	treatment-naive	Omentum	EOC	EOC_C12	3	Chemo-R	54	IVA	177	5.9
CAGTCCTAGATTACCC-EOC443_pOme	EOC443_primary_Omentum	EOC443	treatment-naive	Omentum	EOC	EOC_C2	3	Chemo-R	54	IVA	177	5.9
CAGTCCTAGGTGATTA-EOC443_pOme	EOC443_primary_Omentum	EOC443	treatment-naive	Omentum	EOC	EOC_C11	3	Chemo-R	54	IVA	177	5.9
CAGTCCTCACATGTGT-EOC443_pOme	EOC443_primary_Omentum	EOC443	treatment-naive	Omentum	EOC	EOC_C11	3	Chemo-R	54	IVA	177	5.9
CAGTCCTGTTTAGGAA-EOC443_pOme	EOC443_primary_Omentum	EOC443	treatment-naive	Omentum	EOC	EOC_C11	3	Chemo-R	54	IVA	177	5.9
CAGTCCTTCTGGGCCA-EOC443_pOme	EOC443_primary_Omentum	EOC443	treatment-naive	Omentum	EOC	EOC_C4	3	Chemo-R	54	IVA	177	5.9
CATATGGTCGGCATCG-EOC443_pOme	EOC443_primary_Omentum	EOC443	treatment-naive	Omentum	EOC	EOC_C4	3	Chemo-R	54	IVA	177	5.9
CATATTCAGATGTTAG-EOC443_pOme	EOC443_primary_Omentum	EOC443	treatment-naive	Omentum	EOC	EOC_C7	3	Chemo-R	54	IVA	177	5.9
CATATTCTCCTAGGGC-EOC443_pOme	EOC443_primary_Omentum	EOC443	treatment-naive	Omentum	EOC	EOC_C11	3	Chemo-R	54	IVA	177	5.9
CATATTCTCGGACAAG-EOC443_pOme	EOC443_primary_Omentum	EOC443	treatment-naive	Omentum	EOC	EOC_C2	3	Chemo-R	54	IVA	177	5.9
CATCAAGCAACGCACC-EOC443_pOme	EOC443_primary_Omentum	EOC443	treatment-naive	Omentum	EOC	EOC_C8	3	Chemo-R	54	IVA	177	5.9
CATCAGAGTCATACTG-EOC443_pOme	EOC443_primary_Omentum	EOC443	treatment-naive	Omentum	EOC	EOC_C12	3	Chemo-R	54	IVA	177	5.9
CATCCACCACCAGTTA-EOC443_pOme	EOC443_primary_Omentum	EOC443	treatment-naive	Omentum	EOC	EOC_C11	3	Chemo-R	54	IVA	177	5.9
CATCCACCACCATCCT-EOC443_pOme	EOC443_primary_Omentum	EOC443	treatment-naive	Omentum	EOC	EOC_C12	3	Chemo-R	54	IVA	177	5.9
CATCGAAAGAAGCCCA-EOC443_pOme	EOC443_primary_Omentum	EOC443	treatment-naive	Omentum	EOC	EOC_C12	3	Chemo-R	54	IVA	177	5.9
CATCGAAAGCGTTTAC-EOC443_pOme	EOC443_primary_Omentum	EOC443	treatment-naive	Omentum	EOC	EOC_C4	3	Chemo-R	54	IVA	177	5.9
CATCGAACATCCGCGA-EOC443_pOme	EOC443_primary_Omentum	EOC443	treatment-naive	Omentum	EOC	EOC_C5	3	Chemo-R	54	IVA	177	5.9
CATCGAAGTAAGTGGC-EOC443_pOme	EOC443_primary_Omentum	EOC443	treatment-naive	Omentum	EOC	EOC_C12	3	Chemo-R	54	IVA	177	5.9
CATCGGGAGACCTTTG-EOC443_pOme	EOC443_primary_Omentum	EOC443	treatment-naive	Omentum	EOC	EOC_C1	3	Chemo-R	54	IVA	177	5.9
CATCGGGCACGGCGTT-EOC443_pOme	EOC443_primary_Omentum	EOC443	treatment-naive	Omentum	EOC	EOC_C12	3	Chemo-R	54	IVA	177	5.9
CATCGGGGTTTAGGAA-EOC443_pOme	EOC443_primary_Omentum	EOC443	treatment-naive	Omentum	EOC	EOC_C2	3	Chemo-R	54	IVA	177	5.9
CATGACACAATAGAGT-EOC443_pOme	EOC443_primary_Omentum	EOC443	treatment-naive	Omentum	EOC	EOC_C11	3	Chemo-R	54	IVA	177	5.9
CATGACATCACCGTAA-EOC443_pOme	EOC443_primary_Omentum	EOC443	treatment-naive	Omentum	EOC	EOC_C5	3	Chemo-R	54	IVA	177	5.9
CATGCCTAGACCGGAT-EOC443_pOme	EOC443_primary_Omentum	EOC443	treatment-naive	Omentum	EOC	EOC_C12	3	Chemo-R	54	IVA	177	5.9
CATGCCTCAACTGGCC-EOC443_pOme	EOC443_primary_Omentum	EOC443	treatment-naive	Omentum	EOC	EOC_C4	3	Chemo-R	54	IVA	177	5.9
CATGCCTTCCAGATCA-EOC443_pOme	EOC443_primary_Omentum	EOC443	treatment-naive	Omentum	EOC	EOC_C5	3	Chemo-R	54	IVA	177	5.9
CATGGCGTCGTCCAGG-EOC443_pOme	EOC443_primary_Omentum	EOC443	treatment-naive	Omentum	EOC	EOC_C5	3	Chemo-R	54	IVA	177	5.9
CATTATCAGTTCCACA-EOC443_pOme	EOC443_primary_Omentum	EOC443	treatment-naive	Omentum	EOC	EOC_C12	3	Chemo-R	54	IVA	177	5.9
CATTATCGTATCTGCA-EOC443_pOme	EOC443_primary_Omentum	EOC443	treatment-naive	Omentum	EOC	EOC_C5	3	Chemo-R	54	IVA	177	5.9
CATTATCGTGAGGCTA-EOC443_pOme	EOC443_primary_Omentum	EOC443	treatment-naive	Omentum	EOC	EOC_C12	3	Chemo-R	54	IVA	177	5.9
CATTATCTCTATCGCC-EOC443_pOme	EOC443_primary_Omentum	EOC443	treatment-naive	Omentum	EOC	EOC_C5	3	Chemo-R	54	IVA	177	5.9
CATTCGCAGCGCTTAT-EOC443_pOme	EOC443_primary_Omentum	EOC443	treatment-naive	Omentum	EOC	EOC_C8	3	Chemo-R	54	IVA	177	5.9
CATTCGCTCACGAAGG-EOC443_pOme	EOC443_primary_Omentum	EOC443	treatment-naive	Omentum	EOC	EOC_C11	3	Chemo-R	54	IVA	177	5.9
CATTCGCTCGGCGGTT-EOC443_pOme	EOC443_primary_Omentum	EOC443	treatment-naive	Omentum	EOC	EOC_C1	3	Chemo-R	54	IVA	177	5.9
CATTCGCTCTGCTGCT-EOC443_pOme	EOC443_primary_Omentum	EOC443	treatment-naive	Omentum	EOC	EOC_C11	3	Chemo-R	54	IVA	177	5.9
CCAATCCGTAACGCGA-EOC443_pOme	EOC443_primary_Omentum	EOC443	treatment-naive	Omentum	EOC	EOC_C12	3	Chemo-R	54	IVA	177	5.9
CCAATCCGTACTTAGC-EOC443_pOme	EOC443_primary_Omentum	EOC443	treatment-naive	Omentum	EOC	EOC_C12	3	Chemo-R	54	IVA	177	5.9
CCACCTAAGTCCCACG-EOC443_pOme	EOC443_primary_Omentum	EOC443	treatment-naive	Omentum	EOC	EOC_C8	3	Chemo-R	54	IVA	177	5.9
CCACCTACAGCATGAG-EOC443_pOme	EOC443_primary_Omentum	EOC443	treatment-naive	Omentum	EOC	EOC_C4	3	Chemo-R	54	IVA	177	5.9
CCACGGATCCTTTACA-EOC443_pOme	EOC443_primary_Omentum	EOC443	treatment-naive	Omentum	EOC	EOC_C12	3	Chemo-R	54	IVA	177	5.9
CCACTACCAGGCGATA-EOC443_pOme	EOC443_primary_Omentum	EOC443	treatment-naive	Omentum	EOC	EOC_C4	3	Chemo-R	54	IVA	177	5.9
CCACTACTCTTGAGGT-EOC443_pOme	EOC443_primary_Omentum	EOC443	treatment-naive	Omentum	EOC	EOC_C12	3	Chemo-R	54	IVA	177	5.9
CCAGCGACAAGCTGGA-EOC443_pOme	EOC443_primary_Omentum	EOC443	treatment-naive	Omentum	EOC	EOC_C5	3	Chemo-R	54	IVA	177	5.9
CCAGCGACAAGGTTTC-EOC443_pOme	EOC443_primary_Omentum	EOC443	treatment-naive	Omentum	EOC	EOC_C2	3	Chemo-R	54	IVA	177	5.9
CCAGCGAGTCTGATCA-EOC443_pOme	EOC443_primary_Omentum	EOC443	treatment-naive	Omentum	EOC	EOC_C12	3	Chemo-R	54	IVA	177	5.9
CCATTCGAGCTGAACG-EOC443_pOme	EOC443_primary_Omentum	EOC443	treatment-naive	Omentum	EOC	EOC_C12	3	Chemo-R	54	IVA	177	5.9
CCATTCGCATTGGTAC-EOC443_pOme	EOC443_primary_Omentum	EOC443	treatment-naive	Omentum	EOC	EOC_C1	3	Chemo-R	54	IVA	177	5.9
CCATTCGGTTAAGTAG-EOC443_pOme	EOC443_primary_Omentum	EOC443	treatment-naive	Omentum	EOC	EOC_C4	3	Chemo-R	54	IVA	177	5.9
CCATTCGTCATGCTCC-EOC443_pOme	EOC443_primary_Omentum	EOC443	treatment-naive	Omentum	EOC	EOC_C11	3	Chemo-R	54	IVA	177	5.9
CCATTCGTCTCTGTCG-EOC443_pOme	EOC443_primary_Omentum	EOC443	treatment-naive	Omentum	EOC	EOC_C12	3	Chemo-R	54	IVA	177	5.9
CCCAATCAGATGCCAG-EOC443_pOme	EOC443_primary_Omentum	EOC443	treatment-naive	Omentum	EOC	EOC_C12	3	Chemo-R	54	IVA	177	5.9
CCCAATCTCATGTCCC-EOC443_pOme	EOC443_primary_Omentum	EOC443	treatment-naive	Omentum	EOC	EOC_C12	3	Chemo-R	54	IVA	177	5.9
CCCAGTTAGACATAAC-EOC443_pOme	EOC443_primary_Omentum	EOC443	treatment-naive	Omentum	EOC	EOC_C11	3	Chemo-R	54	IVA	177	5.9
CCCAGTTTCATGTGGT-EOC443_pOme	EOC443_primary_Omentum	EOC443	treatment-naive	Omentum	EOC	EOC_C11	3	Chemo-R	54	IVA	177	5.9
CCCAGTTTCGCAAACT-EOC443_pOme	EOC443_primary_Omentum	EOC443	treatment-naive	Omentum	EOC	EOC_C11	3	Chemo-R	54	IVA	177	5.9
CCCATACAGGAGCGAG-EOC443_pOme	EOC443_primary_Omentum	EOC443	treatment-naive	Omentum	EOC	EOC_C11	3	Chemo-R	54	IVA	177	5.9
CCCTCCTGTGGAAAGA-EOC443_pOme	EOC443_primary_Omentum	EOC443	treatment-naive	Omentum	EOC	EOC_C8	3	Chemo-R	54	IVA	177	5.9
CCGGGATCATACTACG-EOC443_pOme	EOC443_primary_Omentum	EOC443	treatment-naive	Omentum	EOC	EOC_C1	3	Chemo-R	54	IVA	177	5.9
CCGGGATGTCGCCATG-EOC443_pOme	EOC443_primary_Omentum	EOC443	treatment-naive	Omentum	EOC	EOC_C2	3	Chemo-R	54	IVA	177	5.9
CCGGTAGAGAGAACAG-EOC443_pOme	EOC443_primary_Omentum	EOC443	treatment-naive	Omentum	EOC	EOC_C12	3	Chemo-R	54	IVA	177	5.9
CCGGTAGAGTTAGCGG-EOC443_pOme	EOC443_primary_Omentum	EOC443	treatment-naive	Omentum	EOC	EOC_C5	3	Chemo-R	54	IVA	177	5.9
CCGGTAGCATGAGCGA-EOC443_pOme	EOC443_primary_Omentum	EOC443	treatment-naive	Omentum	EOC	EOC_C12	3	Chemo-R	54	IVA	177	5.9
CCGTACTAGGTTCCTA-EOC443_pOme	EOC443_primary_Omentum	EOC443	treatment-naive	Omentum	EOC	EOC_C1	3	Chemo-R	54	IVA	177	5.9
CCGTACTCACCCTATC-EOC443_pOme	EOC443_primary_Omentum	EOC443	treatment-naive	Omentum	EOC	EOC_C12	3	Chemo-R	54	IVA	177	5.9
CCGTACTCACCGAATT-EOC443_pOme	EOC443_primary_Omentum	EOC443	treatment-naive	Omentum	EOC	EOC_C12	3	Chemo-R	54	IVA	177	5.9
CCGTACTTCGGAAATA-EOC443_pOme	EOC443_primary_Omentum	EOC443	treatment-naive	Omentum	EOC	EOC_C12	3	Chemo-R	54	IVA	177	5.9
CCGTGGAAGTCCTCCT-EOC443_pOme	EOC443_primary_Omentum	EOC443	treatment-naive	Omentum	EOC	EOC_C12	3	Chemo-R	54	IVA	177	5.9
CCGTGGAAGTTAGCGG-EOC443_pOme	EOC443_primary_Omentum	EOC443	treatment-naive	Omentum	EOC	EOC_C5	3	Chemo-R	54	IVA	177	5.9
CCGTGGATCAGCTCTC-EOC443_pOme	EOC443_primary_Omentum	EOC443	treatment-naive	Omentum	EOC	EOC_C5	3	Chemo-R	54	IVA	177	5.9
CCGTTCAGTTTGACTG-EOC443_pOme	EOC443_primary_Omentum	EOC443	treatment-naive	Omentum	EOC	EOC_C4	3	Chemo-R	54	IVA	177	5.9
CCGTTCATCTGAGGGA-EOC443_pOme	EOC443_primary_Omentum	EOC443	treatment-naive	Omentum	EOC	EOC_C2	3	Chemo-R	54	IVA	177	5.9
CCTACACAGCTTCGCG-EOC443_pOme	EOC443_primary_Omentum	EOC443	treatment-naive	Omentum	EOC	EOC_C4	3	Chemo-R	54	IVA	177	5.9
CCTACACGTTGTGGCC-EOC443_pOme	EOC443_primary_Omentum	EOC443	treatment-naive	Omentum	EOC	EOC_C12	3	Chemo-R	54	IVA	177	5.9
CCTACCACAAGGTGTG-EOC443_pOme	EOC443_primary_Omentum	EOC443	treatment-naive	Omentum	EOC	EOC_C4	3	Chemo-R	54	IVA	177	5.9
CCTACCAGTCCATGAT-EOC443_pOme	EOC443_primary_Omentum	EOC443	treatment-naive	Omentum	EOC	EOC_C4	3	Chemo-R	54	IVA	177	5.9
CCTAGCTTCCATTCTA-EOC443_pOme	EOC443_primary_Omentum	EOC443	treatment-naive	Omentum	EOC	EOC_C12	3	Chemo-R	54	IVA	177	5.9
CCTAGCTTCGTTACAG-EOC443_pOme	EOC443_primary_Omentum	EOC443	treatment-naive	Omentum	EOC	EOC_C8	3	Chemo-R	54	IVA	177	5.9
CCTAGCTTCTCCTATA-EOC443_pOme	EOC443_primary_Omentum	EOC443	treatment-naive	Omentum	EOC	EOC_C2	3	Chemo-R	54	IVA	177	5.9
CCTATTAAGAGTACAT-EOC443_pOme	EOC443_primary_Omentum	EOC443	treatment-naive	Omentum	EOC	EOC_C4	3	Chemo-R	54	IVA	177	5.9
CCTATTACAGCGAACA-EOC443_pOme	EOC443_primary_Omentum	EOC443	treatment-naive	Omentum	EOC	EOC_C12	3	Chemo-R	54	IVA	177	5.9
CCTCAGTCATGTAAGA-EOC443_pOme	EOC443_primary_Omentum	EOC443	treatment-naive	Omentum	EOC	EOC_C11	3	Chemo-R	54	IVA	177	5.9
CCTCTGACACGAAGCA-EOC443_pOme	EOC443_primary_Omentum	EOC443	treatment-naive	Omentum	EOC	EOC_C4	3	Chemo-R	54	IVA	177	5.9
CCTCTGAGTCCGAATT-EOC443_pOme	EOC443_primary_Omentum	EOC443	treatment-naive	Omentum	EOC	EOC_C4	3	Chemo-R	54	IVA	177	5.9
CCTCTGAGTTCTGTTT-EOC443_pOme	EOC443_primary_Omentum	EOC443	treatment-naive	Omentum	EOC	EOC_C2	3	Chemo-R	54	IVA	177	5.9
CCTCTGATCTCGTTTA-EOC443_pOme	EOC443_primary_Omentum	EOC443	treatment-naive	Omentum	EOC	EOC_C8	3	Chemo-R	54	IVA	177	5.9
CCTTACGAGCCCAGCT-EOC443_pOme	EOC443_primary_Omentum	EOC443	treatment-naive	Omentum	EOC	EOC_C1	3	Chemo-R	54	IVA	177	5.9
CCTTCCCGTGACAAAT-EOC443_pOme	EOC443_primary_Omentum	EOC443	treatment-naive	Omentum	EOC	EOC_C2	3	Chemo-R	54	IVA	177	5.9
CCTTCGACATCCGGGT-EOC443_pOme	EOC443_primary_Omentum	EOC443	treatment-naive	Omentum	EOC	EOC_C7	3	Chemo-R	54	IVA	177	5.9
CCTTTCTAGAAACCTA-EOC443_pOme	EOC443_primary_Omentum	EOC443	treatment-naive	Omentum	EOC	EOC_C12	3	Chemo-R	54	IVA	177	5.9
CCTTTCTCAAAGTGCG-EOC443_pOme	EOC443_primary_Omentum	EOC443	treatment-naive	Omentum	EOC	EOC_C2	3	Chemo-R	54	IVA	177	5.9
CCTTTCTGTTATCCGA-EOC443_pOme	EOC443_primary_Omentum	EOC443	treatment-naive	Omentum	EOC	EOC_C4	3	Chemo-R	54	IVA	177	5.9
CGAACATTCCCTTGTG-EOC443_pOme	EOC443_primary_Omentum	EOC443	treatment-naive	Omentum	EOC	EOC_C12	3	Chemo-R	54	IVA	177	5.9
CGAATGTAGACTACAA-EOC443_pOme	EOC443_primary_Omentum	EOC443	treatment-naive	Omentum	EOC	EOC_C12	3	Chemo-R	54	IVA	177	5.9
CGAATGTCACCAGGTC-EOC443_pOme	EOC443_primary_Omentum	EOC443	treatment-naive	Omentum	EOC	EOC_C5	3	Chemo-R	54	IVA	177	5.9
CGAATGTCATCGATTG-EOC443_pOme	EOC443_primary_Omentum	EOC443	treatment-naive	Omentum	EOC	EOC_C8	3	Chemo-R	54	IVA	177	5.9
CGAATGTCATGCTGGC-EOC443_pOme	EOC443_primary_Omentum	EOC443	treatment-naive	Omentum	EOC	EOC_C4	3	Chemo-R	54	IVA	177	5.9
CGAATGTGTGAAGGCT-EOC443_pOme	EOC443_primary_Omentum	EOC443	treatment-naive	Omentum	EOC	EOC_C12	3	Chemo-R	54	IVA	177	5.9
CGAATGTGTGTTCTTT-EOC443_pOme	EOC443_primary_Omentum	EOC443	treatment-naive	Omentum	EOC	EOC_C5	3	Chemo-R	54	IVA	177	5.9
CGACCTTAGAGCAATT-EOC443_pOme	EOC443_primary_Omentum	EOC443	treatment-naive	Omentum	EOC	EOC_C1	3	Chemo-R	54	IVA	177	5.9
CGACCTTAGCCAGTAG-EOC443_pOme	EOC443_primary_Omentum	EOC443	treatment-naive	Omentum	EOC	EOC_C2	3	Chemo-R	54	IVA	177	5.9
CGACCTTAGTCCATAC-EOC443_pOme	EOC443_primary_Omentum	EOC443	treatment-naive	Omentum	EOC	EOC_C12	3	Chemo-R	54	IVA	177	5.9
CGACCTTCAGGCGATA-EOC443_pOme	EOC443_primary_Omentum	EOC443	treatment-naive	Omentum	EOC	EOC_C12	3	Chemo-R	54	IVA	177	5.9
CGACCTTGTCGTGGCT-EOC443_pOme	EOC443_primary_Omentum	EOC443	treatment-naive	Omentum	EOC	EOC_C7	3	Chemo-R	54	IVA	177	5.9
CGACTTCCAAGCCGTC-EOC443_pOme	EOC443_primary_Omentum	EOC443	treatment-naive	Omentum	EOC	EOC_C1	3	Chemo-R	54	IVA	177	5.9
CGACTTCCATGACGGA-EOC443_pOme	EOC443_primary_Omentum	EOC443	treatment-naive	Omentum	EOC	EOC_C4	3	Chemo-R	54	IVA	177	5.9
CGACTTCTCGTGTAGT-EOC443_pOme	EOC443_primary_Omentum	EOC443	treatment-naive	Omentum	EOC	EOC_C12	3	Chemo-R	54	IVA	177	5.9
CGACTTCTCTTCCTTC-EOC443_pOme	EOC443_primary_Omentum	EOC443	treatment-naive	Omentum	EOC	EOC_C12	3	Chemo-R	54	IVA	177	5.9
CGAGAAGGTATTCTCT-EOC443_pOme	EOC443_primary_Omentum	EOC443	treatment-naive	Omentum	EOC	EOC_C5	3	Chemo-R	54	IVA	177	5.9
CGAGAAGTCAGGCCCA-EOC443_pOme	EOC443_primary_Omentum	EOC443	treatment-naive	Omentum	EOC	EOC_C12	3	Chemo-R	54	IVA	177	5.9
CGAGCACTCTCAACTT-EOC443_pOme	EOC443_primary_Omentum	EOC443	treatment-naive	Omentum	EOC	EOC_C5	3	Chemo-R	54	IVA	177	5.9
CGAGCCAAGGGTCTCC-EOC443_pOme	EOC443_primary_Omentum	EOC443	treatment-naive	Omentum	EOC	EOC_C4	3	Chemo-R	54	IVA	177	5.9
CGAGCCAGTACGCACC-EOC443_pOme	EOC443_primary_Omentum	EOC443	treatment-naive	Omentum	EOC	EOC_C12	3	Chemo-R	54	IVA	177	5.9
CGATCGGCAAGCGTAG-EOC443_pOme	EOC443_primary_Omentum	EOC443	treatment-naive	Omentum	EOC	EOC_C2	3	Chemo-R	54	IVA	177	5.9
CGATCGGGTCGAACAG-EOC443_pOme	EOC443_primary_Omentum	EOC443	treatment-naive	Omentum	EOC	EOC_C7	3	Chemo-R	54	IVA	177	5.9
CGATGGCAGGAACTGC-EOC443_pOme	EOC443_primary_Omentum	EOC443	treatment-naive	Omentum	EOC	EOC_C5	3	Chemo-R	54	IVA	177	5.9
CGATGGCCATGCCACG-EOC443_pOme	EOC443_primary_Omentum	EOC443	treatment-naive	Omentum	EOC	EOC_C4	3	Chemo-R	54	IVA	177	5.9
CGATGTAAGACAGGCT-EOC443_pOme	EOC443_primary_Omentum	EOC443	treatment-naive	Omentum	EOC	EOC_C12	3	Chemo-R	54	IVA	177	5.9
CGATGTAAGGTAGCTG-EOC443_pOme	EOC443_primary_Omentum	EOC443	treatment-naive	Omentum	EOC	EOC_C11	3	Chemo-R	54	IVA	177	5.9
CGATGTACATCACCCT-EOC443_pOme	EOC443_primary_Omentum	EOC443	treatment-naive	Omentum	EOC	EOC_C12	3	Chemo-R	54	IVA	177	5.9
CGATGTAGTTGTACAC-EOC443_pOme	EOC443_primary_Omentum	EOC443	treatment-naive	Omentum	EOC	EOC_C4	3	Chemo-R	54	IVA	177	5.9
CGATGTATCTTGCAAG-EOC443_pOme	EOC443_primary_Omentum	EOC443	treatment-naive	Omentum	EOC	EOC_C12	3	Chemo-R	54	IVA	177	5.9
CGATTGAAGAGGGCTT-EOC443_pOme	EOC443_primary_Omentum	EOC443	treatment-naive	Omentum	EOC	EOC_C2	3	Chemo-R	54	IVA	177	5.9
CGATTGACAAGGTTCT-EOC443_pOme	EOC443_primary_Omentum	EOC443	treatment-naive	Omentum	EOC	EOC_C12	3	Chemo-R	54	IVA	177	5.9
CGATTGACATGTTCCC-EOC443_pOme	EOC443_primary_Omentum	EOC443	treatment-naive	Omentum	EOC	EOC_C4	3	Chemo-R	54	IVA	177	5.9
CGATTGAGTCCTCCAT-EOC443_pOme	EOC443_primary_Omentum	EOC443	treatment-naive	Omentum	EOC	EOC_C11	3	Chemo-R	54	IVA	177	5.9
CGATTGAGTTGGAGGT-EOC443_pOme	EOC443_primary_Omentum	EOC443	treatment-naive	Omentum	EOC	EOC_C2	3	Chemo-R	54	IVA	177	5.9
CGCCAAGAGTGAAGTT-EOC443_pOme	EOC443_primary_Omentum	EOC443	treatment-naive	Omentum	EOC	EOC_C12	3	Chemo-R	54	IVA	177	5.9
CGCCAAGGTGATAAAC-EOC443_pOme	EOC443_primary_Omentum	EOC443	treatment-naive	Omentum	EOC	EOC_C11	3	Chemo-R	54	IVA	177	5.9
CGCGTTTAGATCCTGT-EOC443_pOme	EOC443_primary_Omentum	EOC443	treatment-naive	Omentum	EOC	EOC_C7	3	Chemo-R	54	IVA	177	5.9
CGCGTTTAGGCGATAC-EOC443_pOme	EOC443_primary_Omentum	EOC443	treatment-naive	Omentum	EOC	EOC_C11	3	Chemo-R	54	IVA	177	5.9
CGCGTTTCATAACCTG-EOC443_pOme	EOC443_primary_Omentum	EOC443	treatment-naive	Omentum	EOC	EOC_C5	3	Chemo-R	54	IVA	177	5.9
CGCTATCAGCTGGAAC-EOC443_pOme	EOC443_primary_Omentum	EOC443	treatment-naive	Omentum	EOC	EOC_C12	3	Chemo-R	54	IVA	177	5.9
CGCTATCAGTTATCGC-EOC443_pOme	EOC443_primary_Omentum	EOC443	treatment-naive	Omentum	EOC	EOC_C12	3	Chemo-R	54	IVA	177	5.9
CGCTATCGTCTTCTCG-EOC443_pOme	EOC443_primary_Omentum	EOC443	treatment-naive	Omentum	EOC	EOC_C11	3	Chemo-R	54	IVA	177	5.9
CGCTATCTCAGTGTTG-EOC443_pOme	EOC443_primary_Omentum	EOC443	treatment-naive	Omentum	EOC	EOC_C12	3	Chemo-R	54	IVA	177	5.9
CGCTATCTCGTCGTTC-EOC443_pOme	EOC443_primary_Omentum	EOC443	treatment-naive	Omentum	EOC	EOC_C12	3	Chemo-R	54	IVA	177	5.9
CGCTGGAAGGCATTGG-EOC443_pOme	EOC443_primary_Omentum	EOC443	treatment-naive	Omentum	EOC	EOC_C2	3	Chemo-R	54	IVA	177	5.9
CGCTGGATCAACGAAA-EOC443_pOme	EOC443_primary_Omentum	EOC443	treatment-naive	Omentum	EOC	EOC_C12	3	Chemo-R	54	IVA	177	5.9
CGCTTCAAGTACCGGA-EOC443_pOme	EOC443_primary_Omentum	EOC443	treatment-naive	Omentum	EOC	EOC_C11	3	Chemo-R	54	IVA	177	5.9
CGGACACAGCTGGAAC-EOC443_pOme	EOC443_primary_Omentum	EOC443	treatment-naive	Omentum	EOC	EOC_C11	3	Chemo-R	54	IVA	177	5.9
CGGACACCAACGATCT-EOC443_pOme	EOC443_primary_Omentum	EOC443	treatment-naive	Omentum	EOC	EOC_C11	3	Chemo-R	54	IVA	177	5.9
CGGACGTCATCCCATC-EOC443_pOme	EOC443_primary_Omentum	EOC443	treatment-naive	Omentum	EOC	EOC_C4	3	Chemo-R	54	IVA	177	5.9
CGGACGTGTCTCCACT-EOC443_pOme	EOC443_primary_Omentum	EOC443	treatment-naive	Omentum	EOC	EOC_C5	3	Chemo-R	54	IVA	177	5.9
CGGACGTGTGAACCTT-EOC443_pOme	EOC443_primary_Omentum	EOC443	treatment-naive	Omentum	EOC	EOC_C12	3	Chemo-R	54	IVA	177	5.9
CGGACTGCATATGGTC-EOC443_pOme	EOC443_primary_Omentum	EOC443	treatment-naive	Omentum	EOC	EOC_C5	3	Chemo-R	54	IVA	177	5.9
CGGACTGTCAACGGCC-EOC443_pOme	EOC443_primary_Omentum	EOC443	treatment-naive	Omentum	EOC	EOC_C4	3	Chemo-R	54	IVA	177	5.9
CGGACTGTCCTAGGGC-EOC443_pOme	EOC443_primary_Omentum	EOC443	treatment-naive	Omentum	EOC	EOC_C12	3	Chemo-R	54	IVA	177	5.9
CGGAGCTAGACAATAC-EOC443_pOme	EOC443_primary_Omentum	EOC443	treatment-naive	Omentum	EOC	EOC_C12	3	Chemo-R	54	IVA	177	5.9
CGGAGCTAGCTGATAA-EOC443_pOme	EOC443_primary_Omentum	EOC443	treatment-naive	Omentum	EOC	EOC_C11	3	Chemo-R	54	IVA	177	5.9
CGGAGCTGTTGTGGAG-EOC443_pOme	EOC443_primary_Omentum	EOC443	treatment-naive	Omentum	EOC	EOC_C4	3	Chemo-R	54	IVA	177	5.9
CGGAGTCAGCTTTGGT-EOC443_pOme	EOC443_primary_Omentum	EOC443	treatment-naive	Omentum	EOC	EOC_C1	3	Chemo-R	54	IVA	177	5.9
CGGAGTCCATAAGACA-EOC443_pOme	EOC443_primary_Omentum	EOC443	treatment-naive	Omentum	EOC	EOC_C12	3	Chemo-R	54	IVA	177	5.9
CGGAGTCGTCAAACTC-EOC443_pOme	EOC443_primary_Omentum	EOC443	treatment-naive	Omentum	EOC	EOC_C4	3	Chemo-R	54	IVA	177	5.9
CGGCTAGCACTTGGAT-EOC443_pOme	EOC443_primary_Omentum	EOC443	treatment-naive	Omentum	EOC	EOC_C12	3	Chemo-R	54	IVA	177	5.9
CGGGTCACAGTAGAGC-EOC443_pOme	EOC443_primary_Omentum	EOC443	treatment-naive	Omentum	EOC	EOC_C12	3	Chemo-R	54	IVA	177	5.9
CGGGTCATCCAAACTG-EOC443_pOme	EOC443_primary_Omentum	EOC443	treatment-naive	Omentum	EOC	EOC_C12	3	Chemo-R	54	IVA	177	5.9
CGGTTAATCTCGCTTG-EOC443_pOme	EOC443_primary_Omentum	EOC443	treatment-naive	Omentum	EOC	EOC_C4	3	Chemo-R	54	IVA	177	5.9
CGTAGCGCATGCATGT-EOC443_pOme	EOC443_primary_Omentum	EOC443	treatment-naive	Omentum	EOC	EOC_C12	3	Chemo-R	54	IVA	177	5.9
CGTAGGCAGTGTTTGC-EOC443_pOme	EOC443_primary_Omentum	EOC443	treatment-naive	Omentum	EOC	EOC_C4	3	Chemo-R	54	IVA	177	5.9
CGTCACTGTCAATACC-EOC443_pOme	EOC443_primary_Omentum	EOC443	treatment-naive	Omentum	EOC	EOC_C4	3	Chemo-R	54	IVA	177	5.9
CGTCAGGAGATGCCTT-EOC443_pOme	EOC443_primary_Omentum	EOC443	treatment-naive	Omentum	EOC	EOC_C5	3	Chemo-R	54	IVA	177	5.9
CGTCAGGAGCAGCGTA-EOC443_pOme	EOC443_primary_Omentum	EOC443	treatment-naive	Omentum	EOC	EOC_C4	3	Chemo-R	54	IVA	177	5.9
CGTCCATGTCGAGATG-EOC443_pOme	EOC443_primary_Omentum	EOC443	treatment-naive	Omentum	EOC	EOC_C5	3	Chemo-R	54	IVA	177	5.9
CGTCTACAGGTGGGTT-EOC443_pOme	EOC443_primary_Omentum	EOC443	treatment-naive	Omentum	EOC	EOC_C1	3	Chemo-R	54	IVA	177	5.9
CGTGTAAAGCCACCTG-EOC443_pOme	EOC443_primary_Omentum	EOC443	treatment-naive	Omentum	EOC	EOC_C5	3	Chemo-R	54	IVA	177	5.9
CGTGTAATCCAAACAC-EOC443_pOme	EOC443_primary_Omentum	EOC443	treatment-naive	Omentum	EOC	EOC_C1	3	Chemo-R	54	IVA	177	5.9
CGTGTCTGTCCGTCAG-EOC443_pOme	EOC443_primary_Omentum	EOC443	treatment-naive	Omentum	EOC	EOC_C1	3	Chemo-R	54	IVA	177	5.9
CGTTAGAAGCGTTTAC-EOC443_pOme	EOC443_primary_Omentum	EOC443	treatment-naive	Omentum	EOC	EOC_C12	3	Chemo-R	54	IVA	177	5.9
CGTTAGACAACAACCT-EOC443_pOme	EOC443_primary_Omentum	EOC443	treatment-naive	Omentum	EOC	EOC_C12	3	Chemo-R	54	IVA	177	5.9
CGTTAGACAACACCTA-EOC443_pOme	EOC443_primary_Omentum	EOC443	treatment-naive	Omentum	EOC	EOC_C11	3	Chemo-R	54	IVA	177	5.9
CGTTCTGCACTGTCGG-EOC443_pOme	EOC443_primary_Omentum	EOC443	treatment-naive	Omentum	EOC	EOC_C5	3	Chemo-R	54	IVA	177	5.9
CGTTGGGCATTACCTT-EOC443_pOme	EOC443_primary_Omentum	EOC443	treatment-naive	Omentum	EOC	EOC_C5	3	Chemo-R	54	IVA	177	5.9
CGTTGGGTCGCAGGCT-EOC443_pOme	EOC443_primary_Omentum	EOC443	treatment-naive	Omentum	EOC	EOC_C12	3	Chemo-R	54	IVA	177	5.9
CTAACTTAGTCCGTAT-EOC443_pOme	EOC443_primary_Omentum	EOC443	treatment-naive	Omentum	EOC	EOC_C11	3	Chemo-R	54	IVA	177	5.9
CTAACTTTCACCCGAG-EOC443_pOme	EOC443_primary_Omentum	EOC443	treatment-naive	Omentum	EOC	EOC_C4	3	Chemo-R	54	IVA	177	5.9
CTAAGACCAATCGAAA-EOC443_pOme	EOC443_primary_Omentum	EOC443	treatment-naive	Omentum	EOC	EOC_C12	3	Chemo-R	54	IVA	177	5.9
CTAATGGGTCGTCTTC-EOC443_pOme	EOC443_primary_Omentum	EOC443	treatment-naive	Omentum	EOC	EOC_C4	3	Chemo-R	54	IVA	177	5.9
CTAATGGGTGAAGGCT-EOC443_pOme	EOC443_primary_Omentum	EOC443	treatment-naive	Omentum	EOC	EOC_C12	3	Chemo-R	54	IVA	177	5.9
CTAATGGGTGGTGTAG-EOC443_pOme	EOC443_primary_Omentum	EOC443	treatment-naive	Omentum	EOC	EOC_C5	3	Chemo-R	54	IVA	177	5.9
CTACACCCACCAGTTA-EOC443_pOme	EOC443_primary_Omentum	EOC443	treatment-naive	Omentum	EOC	EOC_C11	3	Chemo-R	54	IVA	177	5.9
CTACACCCACTAAGTC-EOC443_pOme	EOC443_primary_Omentum	EOC443	treatment-naive	Omentum	EOC	EOC_C12	3	Chemo-R	54	IVA	177	5.9
CTACACCCAGTTAACC-EOC443_pOme	EOC443_primary_Omentum	EOC443	treatment-naive	Omentum	EOC	EOC_C12	3	Chemo-R	54	IVA	177	5.9
CTACACCGTATGCTTG-EOC443_pOme	EOC443_primary_Omentum	EOC443	treatment-naive	Omentum	EOC	EOC_C12	3	Chemo-R	54	IVA	177	5.9
CTACATTTCGGAGGTA-EOC443_pOme	EOC443_primary_Omentum	EOC443	treatment-naive	Omentum	EOC	EOC_C12	3	Chemo-R	54	IVA	177	5.9
CTACATTTCTCCTATA-EOC443_pOme	EOC443_primary_Omentum	EOC443	treatment-naive	Omentum	EOC	EOC_C7	3	Chemo-R	54	IVA	177	5.9
CTACCCATCACTTCAT-EOC443_pOme	EOC443_primary_Omentum	EOC443	treatment-naive	Omentum	EOC	EOC_C12	3	Chemo-R	54	IVA	177	5.9
CTAGAGTAGGGTGTGT-EOC443_pOme	EOC443_primary_Omentum	EOC443	treatment-naive	Omentum	EOC	EOC_C2	3	Chemo-R	54	IVA	177	5.9
CTAGAGTCAATGGAGC-EOC443_pOme	EOC443_primary_Omentum	EOC443	treatment-naive	Omentum	EOC	EOC_C12	3	Chemo-R	54	IVA	177	5.9
CTAGAGTGTTAAAGTG-EOC443_pOme	EOC443_primary_Omentum	EOC443	treatment-naive	Omentum	EOC	EOC_C11	3	Chemo-R	54	IVA	177	5.9
CTAGAGTTCCTTCAAT-EOC443_pOme	EOC443_primary_Omentum	EOC443	treatment-naive	Omentum	EOC	EOC_C12	3	Chemo-R	54	IVA	177	5.9
CTAGCCTCAATGAAAC-EOC443_pOme	EOC443_primary_Omentum	EOC443	treatment-naive	Omentum	EOC	EOC_C4	3	Chemo-R	54	IVA	177	5.9
CTAGCCTCATATACGC-EOC443_pOme	EOC443_primary_Omentum	EOC443	treatment-naive	Omentum	EOC	EOC_C12	3	Chemo-R	54	IVA	177	5.9
CTAGCCTTCGATCCCT-EOC443_pOme	EOC443_primary_Omentum	EOC443	treatment-naive	Omentum	EOC	EOC_C12	3	Chemo-R	54	IVA	177	5.9
CTAGCCTTCTCGATGA-EOC443_pOme	EOC443_primary_Omentum	EOC443	treatment-naive	Omentum	EOC	EOC_C12	3	Chemo-R	54	IVA	177	5.9
CTAGTGAGTAAGTTCC-EOC443_pOme	EOC443_primary_Omentum	EOC443	treatment-naive	Omentum	EOC	EOC_C11	3	Chemo-R	54	IVA	177	5.9
CTCACACAGTTCGCGC-EOC443_pOme	EOC443_primary_Omentum	EOC443	treatment-naive	Omentum	EOC	EOC_C4	3	Chemo-R	54	IVA	177	5.9
CTCACACGTGCATCTA-EOC443_pOme	EOC443_primary_Omentum	EOC443	treatment-naive	Omentum	EOC	EOC_C4	3	Chemo-R	54	IVA	177	5.9
CTCACACTCACTTATC-EOC443_pOme	EOC443_primary_Omentum	EOC443	treatment-naive	Omentum	EOC	EOC_C4	3	Chemo-R	54	IVA	177	5.9
CTCACACTCAGCTCTC-EOC443_pOme	EOC443_primary_Omentum	EOC443	treatment-naive	Omentum	EOC	EOC_C5	3	Chemo-R	54	IVA	177	5.9
CTCACACTCGTGTAGT-EOC443_pOme	EOC443_primary_Omentum	EOC443	treatment-naive	Omentum	EOC	EOC_C4	3	Chemo-R	54	IVA	177	5.9
CTCAGAACAATCACAC-EOC443_pOme	EOC443_primary_Omentum	EOC443	treatment-naive	Omentum	EOC	EOC_C12	3	Chemo-R	54	IVA	177	5.9
CTCAGAAGTCGGCACT-EOC443_pOme	EOC443_primary_Omentum	EOC443	treatment-naive	Omentum	EOC	EOC_C5	3	Chemo-R	54	IVA	177	5.9
CTCATTAAGTACGTAA-EOC443_pOme	EOC443_primary_Omentum	EOC443	treatment-naive	Omentum	EOC	EOC_C2	3	Chemo-R	54	IVA	177	5.9
CTCATTAGTCGAAAGC-EOC443_pOme	EOC443_primary_Omentum	EOC443	treatment-naive	Omentum	EOC	EOC_C4	3	Chemo-R	54	IVA	177	5.9
CTCATTAGTTATTCTC-EOC443_pOme	EOC443_primary_Omentum	EOC443	treatment-naive	Omentum	EOC	EOC_C4	3	Chemo-R	54	IVA	177	5.9
CTCCTAGAGGATTCGG-EOC443_pOme	EOC443_primary_Omentum	EOC443	treatment-naive	Omentum	EOC	EOC_C5	3	Chemo-R	54	IVA	177	5.9
CTCGAAAAGCGATATA-EOC443_pOme	EOC443_primary_Omentum	EOC443	treatment-naive	Omentum	EOC	EOC_C5	3	Chemo-R	54	IVA	177	5.9
CTCGAAATCTTTACAC-EOC443_pOme	EOC443_primary_Omentum	EOC443	treatment-naive	Omentum	EOC	EOC_C5	3	Chemo-R	54	IVA	177	5.9
CTCGAGGAGAGGACGG-EOC443_pOme	EOC443_primary_Omentum	EOC443	treatment-naive	Omentum	EOC	EOC_C12	3	Chemo-R	54	IVA	177	5.9
CTCGAGGGTCTCACCT-EOC443_pOme	EOC443_primary_Omentum	EOC443	treatment-naive	Omentum	EOC	EOC_C12	3	Chemo-R	54	IVA	177	5.9
CTCGGAGAGATATGCA-EOC443_pOme	EOC443_primary_Omentum	EOC443	treatment-naive	Omentum	EOC	EOC_C2	3	Chemo-R	54	IVA	177	5.9
CTCGGAGAGCGGATCA-EOC443_pOme	EOC443_primary_Omentum	EOC443	treatment-naive	Omentum	EOC	EOC_C1	3	Chemo-R	54	IVA	177	5.9
CTCGGAGAGCTCAACT-EOC443_pOme	EOC443_primary_Omentum	EOC443	treatment-naive	Omentum	EOC	EOC_C11	3	Chemo-R	54	IVA	177	5.9
CTCGGAGAGGTGCTTT-EOC443_pOme	EOC443_primary_Omentum	EOC443	treatment-naive	Omentum	EOC	EOC_C12	3	Chemo-R	54	IVA	177	5.9
CTCGGAGGTTTGGCGC-EOC443_pOme	EOC443_primary_Omentum	EOC443	treatment-naive	Omentum	EOC	EOC_C12	3	Chemo-R	54	IVA	177	5.9
CTCGGGACAGACAGGT-EOC443_pOme	EOC443_primary_Omentum	EOC443	treatment-naive	Omentum	EOC	EOC_C2	3	Chemo-R	54	IVA	177	5.9
CTCGGGACATGTCTCC-EOC443_pOme	EOC443_primary_Omentum	EOC443	treatment-naive	Omentum	EOC	EOC_C12	3	Chemo-R	54	IVA	177	5.9
CTCGGGACATTAACCG-EOC443_pOme	EOC443_primary_Omentum	EOC443	treatment-naive	Omentum	EOC	EOC_C5	3	Chemo-R	54	IVA	177	5.9
CTCGGGAGTACCCAAT-EOC443_pOme	EOC443_primary_Omentum	EOC443	treatment-naive	Omentum	EOC	EOC_C12	3	Chemo-R	54	IVA	177	5.9
CTCGTACCAGCTGTAT-EOC443_pOme	EOC443_primary_Omentum	EOC443	treatment-naive	Omentum	EOC	EOC_C11	3	Chemo-R	54	IVA	177	5.9
CTCGTACTCATAAAGG-EOC443_pOme	EOC443_primary_Omentum	EOC443	treatment-naive	Omentum	EOC	EOC_C12	3	Chemo-R	54	IVA	177	5.9
CTCGTCAAGGACAGCT-EOC443_pOme	EOC443_primary_Omentum	EOC443	treatment-naive	Omentum	EOC	EOC_C12	3	Chemo-R	54	IVA	177	5.9
CTCGTCATCGTCCGTT-EOC443_pOme	EOC443_primary_Omentum	EOC443	treatment-naive	Omentum	EOC	EOC_C11	3	Chemo-R	54	IVA	177	5.9
CTCTAATAGACTTGAA-EOC443_pOme	EOC443_primary_Omentum	EOC443	treatment-naive	Omentum	EOC	EOC_C4	3	Chemo-R	54	IVA	177	5.9
CTCTAATAGGTGACCA-EOC443_pOme	EOC443_primary_Omentum	EOC443	treatment-naive	Omentum	EOC	EOC_C2	3	Chemo-R	54	IVA	177	5.9
CTCTAATCAATGCCAT-EOC443_pOme	EOC443_primary_Omentum	EOC443	treatment-naive	Omentum	EOC	EOC_C1	3	Chemo-R	54	IVA	177	5.9
CTCTAATTCGCCATAA-EOC443_pOme	EOC443_primary_Omentum	EOC443	treatment-naive	Omentum	EOC	EOC_C11	3	Chemo-R	54	IVA	177	5.9
CTCTGGTAGCCCAATT-EOC443_pOme	EOC443_primary_Omentum	EOC443	treatment-naive	Omentum	EOC	EOC_C12	3	Chemo-R	54	IVA	177	5.9
CTCTGGTAGTTGTCGT-EOC443_pOme	EOC443_primary_Omentum	EOC443	treatment-naive	Omentum	EOC	EOC_C12	3	Chemo-R	54	IVA	177	5.9
CTCTGGTGTTGATTCG-EOC443_pOme	EOC443_primary_Omentum	EOC443	treatment-naive	Omentum	EOC	EOC_C12	3	Chemo-R	54	IVA	177	5.9
CTGAAGTTCCGCGTTT-EOC443_pOme	EOC443_primary_Omentum	EOC443	treatment-naive	Omentum	EOC	EOC_C11	3	Chemo-R	54	IVA	177	5.9
CTGATAGAGAATAGGG-EOC443_pOme	EOC443_primary_Omentum	EOC443	treatment-naive	Omentum	EOC	EOC_C4	3	Chemo-R	54	IVA	177	5.9
CTGATAGTCACCTTAT-EOC443_pOme	EOC443_primary_Omentum	EOC443	treatment-naive	Omentum	EOC	EOC_C5	3	Chemo-R	54	IVA	177	5.9
CTGATAGTCAGCCTAA-EOC443_pOme	EOC443_primary_Omentum	EOC443	treatment-naive	Omentum	EOC	EOC_C5	3	Chemo-R	54	IVA	177	5.9
CTGATAGTCGTGACAT-EOC443_pOme	EOC443_primary_Omentum	EOC443	treatment-naive	Omentum	EOC	EOC_C1	3	Chemo-R	54	IVA	177	5.9
CTGATCCCAGACACTT-EOC443_pOme	EOC443_primary_Omentum	EOC443	treatment-naive	Omentum	EOC	EOC_C6	3	Chemo-R	54	IVA	177	5.9
CTGCCTAGTCAGCTAT-EOC443_pOme	EOC443_primary_Omentum	EOC443	treatment-naive	Omentum	EOC	EOC_C4	3	Chemo-R	54	IVA	177	5.9
CTGCCTAGTCATTAGC-EOC443_pOme	EOC443_primary_Omentum	EOC443	treatment-naive	Omentum	EOC	EOC_C8	3	Chemo-R	54	IVA	177	5.9
CTGCCTATCTACTTAC-EOC443_pOme	EOC443_primary_Omentum	EOC443	treatment-naive	Omentum	EOC	EOC_C5	3	Chemo-R	54	IVA	177	5.9
CTGCGGACACATAACC-EOC443_pOme	EOC443_primary_Omentum	EOC443	treatment-naive	Omentum	EOC	EOC_C4	3	Chemo-R	54	IVA	177	5.9
CTGCGGAGTATTAGCC-EOC443_pOme	EOC443_primary_Omentum	EOC443	treatment-naive	Omentum	EOC	EOC_C12	3	Chemo-R	54	IVA	177	5.9
CTGCTGTGTGACAAAT-EOC443_pOme	EOC443_primary_Omentum	EOC443	treatment-naive	Omentum	EOC	EOC_C12	3	Chemo-R	54	IVA	177	5.9
CTGGTCTAGTTGAGTA-EOC443_pOme	EOC443_primary_Omentum	EOC443	treatment-naive	Omentum	EOC	EOC_C5	3	Chemo-R	54	IVA	177	5.9
CTGGTCTTCCATTCTA-EOC443_pOme	EOC443_primary_Omentum	EOC443	treatment-naive	Omentum	EOC	EOC_C1	3	Chemo-R	54	IVA	177	5.9
CTGGTCTTCCGCGCAA-EOC443_pOme	EOC443_primary_Omentum	EOC443	treatment-naive	Omentum	EOC	EOC_C1	3	Chemo-R	54	IVA	177	5.9
CTGGTCTTCGCATGAT-EOC443_pOme	EOC443_primary_Omentum	EOC443	treatment-naive	Omentum	EOC	EOC_C11	3	Chemo-R	54	IVA	177	5.9
CTGTGCTAGAATCTCC-EOC443_pOme	EOC443_primary_Omentum	EOC443	treatment-naive	Omentum	EOC	EOC_C11	3	Chemo-R	54	IVA	177	5.9
CTGTGCTAGCGTGAAC-EOC443_pOme	EOC443_primary_Omentum	EOC443	treatment-naive	Omentum	EOC	EOC_C12	3	Chemo-R	54	IVA	177	5.9
CTGTGCTGTCTGGAGA-EOC443_pOme	EOC443_primary_Omentum	EOC443	treatment-naive	Omentum	EOC	EOC_C2	3	Chemo-R	54	IVA	177	5.9
CTTAACTAGAACTGTA-EOC443_pOme	EOC443_primary_Omentum	EOC443	treatment-naive	Omentum	EOC	EOC_C12	3	Chemo-R	54	IVA	177	5.9
CTTAACTGTCTCATCC-EOC443_pOme	EOC443_primary_Omentum	EOC443	treatment-naive	Omentum	EOC	EOC_C4	3	Chemo-R	54	IVA	177	5.9
CTTAACTTCTCTTATG-EOC443_pOme	EOC443_primary_Omentum	EOC443	treatment-naive	Omentum	EOC	EOC_C11	3	Chemo-R	54	IVA	177	5.9
CTTACCGAGCGTTCCG-EOC443_pOme	EOC443_primary_Omentum	EOC443	treatment-naive	Omentum	EOC	EOC_C11	3	Chemo-R	54	IVA	177	5.9
CTTACCGGTGACTCAT-EOC443_pOme	EOC443_primary_Omentum	EOC443	treatment-naive	Omentum	EOC	EOC_C5	3	Chemo-R	54	IVA	177	5.9
CTTACCGTCAGCTGGC-EOC443_pOme	EOC443_primary_Omentum	EOC443	treatment-naive	Omentum	EOC	EOC_C11	3	Chemo-R	54	IVA	177	5.9
CTTAGGAAGATCCTGT-EOC443_pOme	EOC443_primary_Omentum	EOC443	treatment-naive	Omentum	EOC	EOC_C12	3	Chemo-R	54	IVA	177	5.9
CTTAGGAAGCGTTGCC-EOC443_pOme	EOC443_primary_Omentum	EOC443	treatment-naive	Omentum	EOC	EOC_C4	3	Chemo-R	54	IVA	177	5.9
CTTCTCTGTCCGAATT-EOC443_pOme	EOC443_primary_Omentum	EOC443	treatment-naive	Omentum	EOC	EOC_C12	3	Chemo-R	54	IVA	177	5.9
CTTCTCTTCTCGCTTG-EOC443_pOme	EOC443_primary_Omentum	EOC443	treatment-naive	Omentum	EOC	EOC_C11	3	Chemo-R	54	IVA	177	5.9
CTTGGCTAGTATCTCG-EOC443_pOme	EOC443_primary_Omentum	EOC443	treatment-naive	Omentum	EOC	EOC_C12	3	Chemo-R	54	IVA	177	5.9
CTTGGCTCATATGAGA-EOC443_pOme	EOC443_primary_Omentum	EOC443	treatment-naive	Omentum	EOC	EOC_C5	3	Chemo-R	54	IVA	177	5.9
CTTGGCTCATCTCCCA-EOC443_pOme	EOC443_primary_Omentum	EOC443	treatment-naive	Omentum	EOC	EOC_C5	3	Chemo-R	54	IVA	177	5.9
CTTGGCTGTCTAACGT-EOC443_pOme	EOC443_primary_Omentum	EOC443	treatment-naive	Omentum	EOC	EOC_C6	3	Chemo-R	54	IVA	177	5.9
CTTGGCTGTGCGAAAC-EOC443_pOme	EOC443_primary_Omentum	EOC443	treatment-naive	Omentum	EOC	EOC_C5	3	Chemo-R	54	IVA	177	5.9
CTTTGCGCAACACGCC-EOC443_pOme	EOC443_primary_Omentum	EOC443	treatment-naive	Omentum	EOC	EOC_C12	3	Chemo-R	54	IVA	177	5.9
GAAACTCCATGATCCA-EOC443_pOme	EOC443_primary_Omentum	EOC443	treatment-naive	Omentum	EOC	EOC_C4	3	Chemo-R	54	IVA	177	5.9
GAAACTCTCAACACCA-EOC443_pOme	EOC443_primary_Omentum	EOC443	treatment-naive	Omentum	EOC	EOC_C5	3	Chemo-R	54	IVA	177	5.9
GAAACTCTCAACGGCC-EOC443_pOme	EOC443_primary_Omentum	EOC443	treatment-naive	Omentum	EOC	EOC_C12	3	Chemo-R	54	IVA	177	5.9
GAAACTCTCCGTACAA-EOC443_pOme	EOC443_primary_Omentum	EOC443	treatment-naive	Omentum	EOC	EOC_C4	3	Chemo-R	54	IVA	177	5.9
GAAACTCTCGTCTGCT-EOC443_pOme	EOC443_primary_Omentum	EOC443	treatment-naive	Omentum	EOC	EOC_C11	3	Chemo-R	54	IVA	177	5.9
GAAATGACAAATTGCC-EOC443_pOme	EOC443_primary_Omentum	EOC443	treatment-naive	Omentum	EOC	EOC_C11	3	Chemo-R	54	IVA	177	5.9
GAAATGAGTGTTCTTT-EOC443_pOme	EOC443_primary_Omentum	EOC443	treatment-naive	Omentum	EOC	EOC_C12	3	Chemo-R	54	IVA	177	5.9
GAAATGAGTTAAGTAG-EOC443_pOme	EOC443_primary_Omentum	EOC443	treatment-naive	Omentum	EOC	EOC_C12	3	Chemo-R	54	IVA	177	5.9
GAAATGATCACAGTAC-EOC443_pOme	EOC443_primary_Omentum	EOC443	treatment-naive	Omentum	EOC	EOC_C5	3	Chemo-R	54	IVA	177	5.9
GAACATCAGGTGCTTT-EOC443_pOme	EOC443_primary_Omentum	EOC443	treatment-naive	Omentum	EOC	EOC_C5	3	Chemo-R	54	IVA	177	5.9
GAACATCTCGCATGAT-EOC443_pOme	EOC443_primary_Omentum	EOC443	treatment-naive	Omentum	EOC	EOC_C5	3	Chemo-R	54	IVA	177	5.9
GAACCTAAGAAACCTA-EOC443_pOme	EOC443_primary_Omentum	EOC443	treatment-naive	Omentum	EOC	EOC_C2	3	Chemo-R	54	IVA	177	5.9
GAACCTACATACTACG-EOC443_pOme	EOC443_primary_Omentum	EOC443	treatment-naive	Omentum	EOC	EOC_C4	3	Chemo-R	54	IVA	177	5.9
GAACGGACACCTTGTC-EOC443_pOme	EOC443_primary_Omentum	EOC443	treatment-naive	Omentum	EOC	EOC_C4	3	Chemo-R	54	IVA	177	5.9
GAACGGACACGACGAA-EOC443_pOme	EOC443_primary_Omentum	EOC443	treatment-naive	Omentum	EOC	EOC_C4	3	Chemo-R	54	IVA	177	5.9
GAACGGAGTATTCGTG-EOC443_pOme	EOC443_primary_Omentum	EOC443	treatment-naive	Omentum	EOC	EOC_C5	3	Chemo-R	54	IVA	177	5.9
GAACGGATCCAAAGTC-EOC443_pOme	EOC443_primary_Omentum	EOC443	treatment-naive	Omentum	EOC	EOC_C11	3	Chemo-R	54	IVA	177	5.9
GAACGGATCCGGGTGT-EOC443_pOme	EOC443_primary_Omentum	EOC443	treatment-naive	Omentum	EOC	EOC_C6	3	Chemo-R	54	IVA	177	5.9
GAAGCAGCAGAGTGTG-EOC443_pOme	EOC443_primary_Omentum	EOC443	treatment-naive	Omentum	EOC	EOC_C2	3	Chemo-R	54	IVA	177	5.9
GAAGCAGTCGAGAGCA-EOC443_pOme	EOC443_primary_Omentum	EOC443	treatment-naive	Omentum	EOC	EOC_C2	3	Chemo-R	54	IVA	177	5.9
GAAGCAGTCGTACGGC-EOC443_pOme	EOC443_primary_Omentum	EOC443	treatment-naive	Omentum	EOC	EOC_C12	3	Chemo-R	54	IVA	177	5.9
GAATAAGAGCGAGAAA-EOC443_pOme	EOC443_primary_Omentum	EOC443	treatment-naive	Omentum	EOC	EOC_C2	3	Chemo-R	54	IVA	177	5.9
GAATAAGAGTACTTGC-EOC443_pOme	EOC443_primary_Omentum	EOC443	treatment-naive	Omentum	EOC	EOC_C11	3	Chemo-R	54	IVA	177	5.9
GAATAAGCACCATGTA-EOC443_pOme	EOC443_primary_Omentum	EOC443	treatment-naive	Omentum	EOC	EOC_C12	3	Chemo-R	54	IVA	177	5.9
GAATAAGGTCAAAGCG-EOC443_pOme	EOC443_primary_Omentum	EOC443	treatment-naive	Omentum	EOC	EOC_C12	3	Chemo-R	54	IVA	177	5.9
GAATAAGGTCGAAAGC-EOC443_pOme	EOC443_primary_Omentum	EOC443	treatment-naive	Omentum	EOC	EOC_C12	3	Chemo-R	54	IVA	177	5.9
GAATAAGTCATTATCC-EOC443_pOme	EOC443_primary_Omentum	EOC443	treatment-naive	Omentum	EOC	EOC_C12	3	Chemo-R	54	IVA	177	5.9
GACACGCAGGGAACGG-EOC443_pOme	EOC443_primary_Omentum	EOC443	treatment-naive	Omentum	EOC	EOC_C11	3	Chemo-R	54	IVA	177	5.9
GACACGCAGTCTCAAC-EOC443_pOme	EOC443_primary_Omentum	EOC443	treatment-naive	Omentum	EOC	EOC_C4	3	Chemo-R	54	IVA	177	5.9
GACAGAGAGGTAGCTG-EOC443_pOme	EOC443_primary_Omentum	EOC443	treatment-naive	Omentum	EOC	EOC_C2	3	Chemo-R	54	IVA	177	5.9
GACCAATTCTCGCATC-EOC443_pOme	EOC443_primary_Omentum	EOC443	treatment-naive	Omentum	EOC	EOC_C11	3	Chemo-R	54	IVA	177	5.9
GACCTGGCAGTGACAG-EOC443_pOme	EOC443_primary_Omentum	EOC443	treatment-naive	Omentum	EOC	EOC_C11	3	Chemo-R	54	IVA	177	5.9
GACGCGTTCAAAGACA-EOC443_pOme	EOC443_primary_Omentum	EOC443	treatment-naive	Omentum	EOC	EOC_C4	3	Chemo-R	54	IVA	177	5.9
GACGGCTCAATAACGA-EOC443_pOme	EOC443_primary_Omentum	EOC443	treatment-naive	Omentum	EOC	EOC_C1	3	Chemo-R	54	IVA	177	5.9
GACGGCTCAGCTTCGG-EOC443_pOme	EOC443_primary_Omentum	EOC443	treatment-naive	Omentum	EOC	EOC_C5	3	Chemo-R	54	IVA	177	5.9
GACGGCTGTTGAACTC-EOC443_pOme	EOC443_primary_Omentum	EOC443	treatment-naive	Omentum	EOC	EOC_C8	3	Chemo-R	54	IVA	177	5.9
GACGGCTTCTGGCGTG-EOC443_pOme	EOC443_primary_Omentum	EOC443	treatment-naive	Omentum	EOC	EOC_C12	3	Chemo-R	54	IVA	177	5.9
GACGTGCGTCGACTGC-EOC443_pOme	EOC443_primary_Omentum	EOC443	treatment-naive	Omentum	EOC	EOC_C4	3	Chemo-R	54	IVA	177	5.9
GACGTTAGTAATTGGA-EOC443_pOme	EOC443_primary_Omentum	EOC443	treatment-naive	Omentum	EOC	EOC_C12	3	Chemo-R	54	IVA	177	5.9
GACGTTATCGAGCCCA-EOC443_pOme	EOC443_primary_Omentum	EOC443	treatment-naive	Omentum	EOC	EOC_C5	3	Chemo-R	54	IVA	177	5.9
GACTAACCATGGTCAT-EOC443_pOme	EOC443_primary_Omentum	EOC443	treatment-naive	Omentum	EOC	EOC_C2	3	Chemo-R	54	IVA	177	5.9
GACTAACGTCTACCTC-EOC443_pOme	EOC443_primary_Omentum	EOC443	treatment-naive	Omentum	EOC	EOC_C5	3	Chemo-R	54	IVA	177	5.9
GACTAACTCATCGCTC-EOC443_pOme	EOC443_primary_Omentum	EOC443	treatment-naive	Omentum	EOC	EOC_C5	3	Chemo-R	54	IVA	177	5.9
GACTACACATGCCCGA-EOC443_pOme	EOC443_primary_Omentum	EOC443	treatment-naive	Omentum	EOC	EOC_C12	3	Chemo-R	54	IVA	177	5.9
GACTGCGCACCATCCT-EOC443_pOme	EOC443_primary_Omentum	EOC443	treatment-naive	Omentum	EOC	EOC_C11	3	Chemo-R	54	IVA	177	5.9
GAGCAGAGTACTCAAC-EOC443_pOme	EOC443_primary_Omentum	EOC443	treatment-naive	Omentum	EOC	EOC_C2	3	Chemo-R	54	IVA	177	5.9
GAGGTGAAGGCTAGCA-EOC443_pOme	EOC443_primary_Omentum	EOC443	treatment-naive	Omentum	EOC	EOC_C2	3	Chemo-R	54	IVA	177	5.9
GAGGTGAGTGTTGGGA-EOC443_pOme	EOC443_primary_Omentum	EOC443	treatment-naive	Omentum	EOC	EOC_C12	3	Chemo-R	54	IVA	177	5.9
GAGTCCGGTATAGTAG-EOC443_pOme	EOC443_primary_Omentum	EOC443	treatment-naive	Omentum	EOC	EOC_C4	3	Chemo-R	54	IVA	177	5.9
GAGTCCGGTCTCTCGT-EOC443_pOme	EOC443_primary_Omentum	EOC443	treatment-naive	Omentum	EOC	EOC_C11	3	Chemo-R	54	IVA	177	5.9
GAGTCCGGTGAACCTT-EOC443_pOme	EOC443_primary_Omentum	EOC443	treatment-naive	Omentum	EOC	EOC_C12	3	Chemo-R	54	IVA	177	5.9
GATCGATGTATGGTTC-EOC443_pOme	EOC443_primary_Omentum	EOC443	treatment-naive	Omentum	EOC	EOC_C1	3	Chemo-R	54	IVA	177	5.9
GATCGATGTGGCGAAT-EOC443_pOme	EOC443_primary_Omentum	EOC443	treatment-naive	Omentum	EOC	EOC_C11	3	Chemo-R	54	IVA	177	5.9
GATCGCGAGTAGGCCA-EOC443_pOme	EOC443_primary_Omentum	EOC443	treatment-naive	Omentum	EOC	EOC_C5	3	Chemo-R	54	IVA	177	5.9
GATCGCGTCACGCGGT-EOC443_pOme	EOC443_primary_Omentum	EOC443	treatment-naive	Omentum	EOC	EOC_C12	3	Chemo-R	54	IVA	177	5.9
GATCGTAGTATCGCAT-EOC443_pOme	EOC443_primary_Omentum	EOC443	treatment-naive	Omentum	EOC	EOC_C12	3	Chemo-R	54	IVA	177	5.9
GATCGTATCTGGGCCA-EOC443_pOme	EOC443_primary_Omentum	EOC443	treatment-naive	Omentum	EOC	EOC_C11	3	Chemo-R	54	IVA	177	5.9
GATCTAGCATCTCGCT-EOC443_pOme	EOC443_primary_Omentum	EOC443	treatment-naive	Omentum	EOC	EOC_C12	3	Chemo-R	54	IVA	177	5.9
GATCTAGGTTACGACT-EOC443_pOme	EOC443_primary_Omentum	EOC443	treatment-naive	Omentum	EOC	EOC_C4	3	Chemo-R	54	IVA	177	5.9
GATCTAGTCTCTGAGA-EOC443_pOme	EOC443_primary_Omentum	EOC443	treatment-naive	Omentum	EOC	EOC_C11	3	Chemo-R	54	IVA	177	5.9
GATGAAAAGATCTGAA-EOC443_pOme	EOC443_primary_Omentum	EOC443	treatment-naive	Omentum	EOC	EOC_C4	3	Chemo-R	54	IVA	177	5.9
GATGAAAAGTAACCCT-EOC443_pOme	EOC443_primary_Omentum	EOC443	treatment-naive	Omentum	EOC	EOC_C1	3	Chemo-R	54	IVA	177	5.9
GATGAAACAAACCCAT-EOC443_pOme	EOC443_primary_Omentum	EOC443	treatment-naive	Omentum	EOC	EOC_C11	3	Chemo-R	54	IVA	177	5.9
GATGAAATCTATCCCG-EOC443_pOme	EOC443_primary_Omentum	EOC443	treatment-naive	Omentum	EOC	EOC_C5	3	Chemo-R	54	IVA	177	5.9
GATGAGGGTGGCCCTA-EOC443_pOme	EOC443_primary_Omentum	EOC443	treatment-naive	Omentum	EOC	EOC_C5	3	Chemo-R	54	IVA	177	5.9
GATTCAGCAGGCTCAC-EOC443_pOme	EOC443_primary_Omentum	EOC443	treatment-naive	Omentum	EOC	EOC_C12	3	Chemo-R	54	IVA	177	5.9
GATTCAGGTACGCTGC-EOC443_pOme	EOC443_primary_Omentum	EOC443	treatment-naive	Omentum	EOC	EOC_C11	3	Chemo-R	54	IVA	177	5.9
GCAAACTCAAACCTAC-EOC443_pOme	EOC443_primary_Omentum	EOC443	treatment-naive	Omentum	EOC	EOC_C11	3	Chemo-R	54	IVA	177	5.9
GCACATAAGGACTGGT-EOC443_pOme	EOC443_primary_Omentum	EOC443	treatment-naive	Omentum	EOC	EOC_C12	3	Chemo-R	54	IVA	177	5.9
GCACATAAGTACGTTC-EOC443_pOme	EOC443_primary_Omentum	EOC443	treatment-naive	Omentum	EOC	EOC_C4	3	Chemo-R	54	IVA	177	5.9
GCACATACATGGTCTA-EOC443_pOme	EOC443_primary_Omentum	EOC443	treatment-naive	Omentum	EOC	EOC_C8	3	Chemo-R	54	IVA	177	5.9
GCAGCCAAGTTATCGC-EOC443_pOme	EOC443_primary_Omentum	EOC443	treatment-naive	Omentum	EOC	EOC_C5	3	Chemo-R	54	IVA	177	5.9
GCATGATCATTATCTC-EOC443_pOme	EOC443_primary_Omentum	EOC443	treatment-naive	Omentum	EOC	EOC_C12	3	Chemo-R	54	IVA	177	5.9
GCATGATGTCATATCG-EOC443_pOme	EOC443_primary_Omentum	EOC443	treatment-naive	Omentum	EOC	EOC_C5	3	Chemo-R	54	IVA	177	5.9
GCATGATGTGTGGTTT-EOC443_pOme	EOC443_primary_Omentum	EOC443	treatment-naive	Omentum	EOC	EOC_C12	3	Chemo-R	54	IVA	177	5.9
GCATGATGTTCCACTC-EOC443_pOme	EOC443_primary_Omentum	EOC443	treatment-naive	Omentum	EOC	EOC_C12	3	Chemo-R	54	IVA	177	5.9
GCATGCGCAAGCCCAC-EOC443_pOme	EOC443_primary_Omentum	EOC443	treatment-naive	Omentum	EOC	EOC_C11	3	Chemo-R	54	IVA	177	5.9
GCATGCGGTTGTCTTT-EOC443_pOme	EOC443_primary_Omentum	EOC443	treatment-naive	Omentum	EOC	EOC_C12	3	Chemo-R	54	IVA	177	5.9
GCATGTAAGATATGCA-EOC443_pOme	EOC443_primary_Omentum	EOC443	treatment-naive	Omentum	EOC	EOC_C5	3	Chemo-R	54	IVA	177	5.9
GCCTCTACATACGCCG-EOC443_pOme	EOC443_primary_Omentum	EOC443	treatment-naive	Omentum	EOC	EOC_C4	3	Chemo-R	54	IVA	177	5.9
GCGACCATCACGCGGT-EOC443_pOme	EOC443_primary_Omentum	EOC443	treatment-naive	Omentum	EOC	EOC_C2	3	Chemo-R	54	IVA	177	5.9
GCGCAGTAGCGATATA-EOC443_pOme	EOC443_primary_Omentum	EOC443	treatment-naive	Omentum	EOC	EOC_C2	3	Chemo-R	54	IVA	177	5.9
GCGCAGTAGTGGGCTA-EOC443_pOme	EOC443_primary_Omentum	EOC443	treatment-naive	Omentum	EOC	EOC_C4	3	Chemo-R	54	IVA	177	5.9
GCGCAGTGTACCGAGA-EOC443_pOme	EOC443_primary_Omentum	EOC443	treatment-naive	Omentum	EOC	EOC_C8	3	Chemo-R	54	IVA	177	5.9
GCGCCAACACCTCGGA-EOC443_pOme	EOC443_primary_Omentum	EOC443	treatment-naive	Omentum	EOC	EOC_C12	3	Chemo-R	54	IVA	177	5.9
GCGCCAATCCACGACG-EOC443_pOme	EOC443_primary_Omentum	EOC443	treatment-naive	Omentum	EOC	EOC_C11	3	Chemo-R	54	IVA	177	5.9
GCGCGATAGACACGAC-EOC443_pOme	EOC443_primary_Omentum	EOC443	treatment-naive	Omentum	EOC	EOC_C5	3	Chemo-R	54	IVA	177	5.9
GCGCGATAGTCTCCTC-EOC443_pOme	EOC443_primary_Omentum	EOC443	treatment-naive	Omentum	EOC	EOC_C12	3	Chemo-R	54	IVA	177	5.9
GCGCGATAGTGTTGAA-EOC443_pOme	EOC443_primary_Omentum	EOC443	treatment-naive	Omentum	EOC	EOC_C12	3	Chemo-R	54	IVA	177	5.9
GCGGGTTCAATCGAAA-EOC443_pOme	EOC443_primary_Omentum	EOC443	treatment-naive	Omentum	EOC	EOC_C8	3	Chemo-R	54	IVA	177	5.9
GCTCCTAAGCTCCTCT-EOC443_pOme	EOC443_primary_Omentum	EOC443	treatment-naive	Omentum	EOC	EOC_C12	3	Chemo-R	54	IVA	177	5.9
GCTCCTAGTAACGACG-EOC443_pOme	EOC443_primary_Omentum	EOC443	treatment-naive	Omentum	EOC	EOC_C12	3	Chemo-R	54	IVA	177	5.9
GCTCCTATCCACTCCA-EOC443_pOme	EOC443_primary_Omentum	EOC443	treatment-naive	Omentum	EOC	EOC_C5	3	Chemo-R	54	IVA	177	5.9
GCTCTGTCAGCTGTGC-EOC443_pOme	EOC443_primary_Omentum	EOC443	treatment-naive	Omentum	EOC	EOC_C11	3	Chemo-R	54	IVA	177	5.9
GCTCTGTCATGTAGTC-EOC443_pOme	EOC443_primary_Omentum	EOC443	treatment-naive	Omentum	EOC	EOC_C12	3	Chemo-R	54	IVA	177	5.9
GCTCTGTGTCGCTTTC-EOC443_pOme	EOC443_primary_Omentum	EOC443	treatment-naive	Omentum	EOC	EOC_C12	3	Chemo-R	54	IVA	177	5.9
GCTCTGTGTGATGCCC-EOC443_pOme	EOC443_primary_Omentum	EOC443	treatment-naive	Omentum	EOC	EOC_C2	3	Chemo-R	54	IVA	177	5.9
GCTGCAGAGAAGGACA-EOC443_pOme	EOC443_primary_Omentum	EOC443	treatment-naive	Omentum	EOC	EOC_C1	3	Chemo-R	54	IVA	177	5.9
GCTGCGAAGGGCTTCC-EOC443_pOme	EOC443_primary_Omentum	EOC443	treatment-naive	Omentum	EOC	EOC_C5	3	Chemo-R	54	IVA	177	5.9
GCTGCGAAGTGCCATT-EOC443_pOme	EOC443_primary_Omentum	EOC443	treatment-naive	Omentum	EOC	EOC_C4	3	Chemo-R	54	IVA	177	5.9
GCTGCGACAAACCTAC-EOC443_pOme	EOC443_primary_Omentum	EOC443	treatment-naive	Omentum	EOC	EOC_C1	3	Chemo-R	54	IVA	177	5.9
GCTGCGACACCAGCAC-EOC443_pOme	EOC443_primary_Omentum	EOC443	treatment-naive	Omentum	EOC	EOC_C5	3	Chemo-R	54	IVA	177	5.9
GCTGCTTAGCGACGTA-EOC443_pOme	EOC443_primary_Omentum	EOC443	treatment-naive	Omentum	EOC	EOC_C1	3	Chemo-R	54	IVA	177	5.9
GCTGCTTCAGGTGGAT-EOC443_pOme	EOC443_primary_Omentum	EOC443	treatment-naive	Omentum	EOC	EOC_C8	3	Chemo-R	54	IVA	177	5.9
GCTGCTTCATTGTGCA-EOC443_pOme	EOC443_primary_Omentum	EOC443	treatment-naive	Omentum	EOC	EOC_C12	3	Chemo-R	54	IVA	177	5.9
GCTGGGTCATAGTAAG-EOC443_pOme	EOC443_primary_Omentum	EOC443	treatment-naive	Omentum	EOC	EOC_C2	3	Chemo-R	54	IVA	177	5.9
GCTGGGTGTACACCGC-EOC443_pOme	EOC443_primary_Omentum	EOC443	treatment-naive	Omentum	EOC	EOC_C2	3	Chemo-R	54	IVA	177	5.9
GCTGGGTGTTCCACAA-EOC443_pOme	EOC443_primary_Omentum	EOC443	treatment-naive	Omentum	EOC	EOC_C2	3	Chemo-R	54	IVA	177	5.9
GCTTCCACACACGCTG-EOC443_pOme	EOC443_primary_Omentum	EOC443	treatment-naive	Omentum	EOC	EOC_C12	3	Chemo-R	54	IVA	177	5.9
GCTTCCAGTCTCCCTA-EOC443_pOme	EOC443_primary_Omentum	EOC443	treatment-naive	Omentum	EOC	EOC_C2	3	Chemo-R	54	IVA	177	5.9
GCTTCCATCCTGCCAT-EOC443_pOme	EOC443_primary_Omentum	EOC443	treatment-naive	Omentum	EOC	EOC_C1	3	Chemo-R	54	IVA	177	5.9
GGAAAGCCAGTGACAG-EOC443_pOme	EOC443_primary_Omentum	EOC443	treatment-naive	Omentum	EOC	EOC_C5	3	Chemo-R	54	IVA	177	5.9
GGAACTTTCACATAGC-EOC443_pOme	EOC443_primary_Omentum	EOC443	treatment-naive	Omentum	EOC	EOC_C8	3	Chemo-R	54	IVA	177	5.9
GGAACTTTCCAGAAGG-EOC443_pOme	EOC443_primary_Omentum	EOC443	treatment-naive	Omentum	EOC	EOC_C1	3	Chemo-R	54	IVA	177	5.9
GGACAAGGTACTCGCG-EOC443_pOme	EOC443_primary_Omentum	EOC443	treatment-naive	Omentum	EOC	EOC_C5	3	Chemo-R	54	IVA	177	5.9
GGACAGACATGGTAGG-EOC443_pOme	EOC443_primary_Omentum	EOC443	treatment-naive	Omentum	EOC	EOC_C11	3	Chemo-R	54	IVA	177	5.9
GGACAGAGTGCTAGCC-EOC443_pOme	EOC443_primary_Omentum	EOC443	treatment-naive	Omentum	EOC	EOC_C12	3	Chemo-R	54	IVA	177	5.9
GGACAGATCTCTAGGA-EOC443_pOme	EOC443_primary_Omentum	EOC443	treatment-naive	Omentum	EOC	EOC_C8	3	Chemo-R	54	IVA	177	5.9
GGACATTGTTCGTGAT-EOC443_pOme	EOC443_primary_Omentum	EOC443	treatment-naive	Omentum	EOC	EOC_C1	3	Chemo-R	54	IVA	177	5.9
GGACATTGTTTAGGAA-EOC443_pOme	EOC443_primary_Omentum	EOC443	treatment-naive	Omentum	EOC	EOC_C2	3	Chemo-R	54	IVA	177	5.9
GGACATTTCATTGCGA-EOC443_pOme	EOC443_primary_Omentum	EOC443	treatment-naive	Omentum	EOC	EOC_C12	3	Chemo-R	54	IVA	177	5.9
GGACATTTCGGCGCTA-EOC443_pOme	EOC443_primary_Omentum	EOC443	treatment-naive	Omentum	EOC	EOC_C5	3	Chemo-R	54	IVA	177	5.9
GGACGTCAGGCGATAC-EOC443_pOme	EOC443_primary_Omentum	EOC443	treatment-naive	Omentum	EOC	EOC_C12	3	Chemo-R	54	IVA	177	5.9
GGACGTCCAGTCAGAG-EOC443_pOme	EOC443_primary_Omentum	EOC443	treatment-naive	Omentum	EOC	EOC_C5	3	Chemo-R	54	IVA	177	5.9
GGACGTCCATAGAAAC-EOC443_pOme	EOC443_primary_Omentum	EOC443	treatment-naive	Omentum	EOC	EOC_C11	3	Chemo-R	54	IVA	177	5.9
GGAGCAATCCAGAAGG-EOC443_pOme	EOC443_primary_Omentum	EOC443	treatment-naive	Omentum	EOC	EOC_C12	3	Chemo-R	54	IVA	177	5.9
GGATGTTAGTAGGTGC-EOC443_pOme	EOC443_primary_Omentum	EOC443	treatment-naive	Omentum	EOC	EOC_C5	3	Chemo-R	54	IVA	177	5.9
GGATGTTGTCCAGTAT-EOC443_pOme	EOC443_primary_Omentum	EOC443	treatment-naive	Omentum	EOC	EOC_C5	3	Chemo-R	54	IVA	177	5.9
GGATTACCACCTTGTC-EOC443_pOme	EOC443_primary_Omentum	EOC443	treatment-naive	Omentum	EOC	EOC_C12	3	Chemo-R	54	IVA	177	5.9
GGATTACGTATGGTTC-EOC443_pOme	EOC443_primary_Omentum	EOC443	treatment-naive	Omentum	EOC	EOC_C12	3	Chemo-R	54	IVA	177	5.9
GGATTACTCACGGTTA-EOC443_pOme	EOC443_primary_Omentum	EOC443	treatment-naive	Omentum	EOC	EOC_C1	3	Chemo-R	54	IVA	177	5.9
GGCAATTCAGGGCATA-EOC443_pOme	EOC443_primary_Omentum	EOC443	treatment-naive	Omentum	EOC	EOC_C5	3	Chemo-R	54	IVA	177	5.9
GGCCGATCACAGATTC-EOC443_pOme	EOC443_primary_Omentum	EOC443	treatment-naive	Omentum	EOC	EOC_C2	3	Chemo-R	54	IVA	177	5.9
GGCCGATGTAGCTAAA-EOC443_pOme	EOC443_primary_Omentum	EOC443	treatment-naive	Omentum	EOC	EOC_C4	3	Chemo-R	54	IVA	177	5.9
GGCCGATGTGCAACTT-EOC443_pOme	EOC443_primary_Omentum	EOC443	treatment-naive	Omentum	EOC	EOC_C12	3	Chemo-R	54	IVA	177	5.9
GGCCGATTCCACGTTC-EOC443_pOme	EOC443_primary_Omentum	EOC443	treatment-naive	Omentum	EOC	EOC_C5	3	Chemo-R	54	IVA	177	5.9
GGCGACTAGCCAGTAG-EOC443_pOme	EOC443_primary_Omentum	EOC443	treatment-naive	Omentum	EOC	EOC_C5	3	Chemo-R	54	IVA	177	5.9
GGCGACTAGCTTATCG-EOC443_pOme	EOC443_primary_Omentum	EOC443	treatment-naive	Omentum	EOC	EOC_C12	3	Chemo-R	54	IVA	177	5.9
GGCGACTAGTGGGCTA-EOC443_pOme	EOC443_primary_Omentum	EOC443	treatment-naive	Omentum	EOC	EOC_C2	3	Chemo-R	54	IVA	177	5.9
GGCGACTCAGACTCGC-EOC443_pOme	EOC443_primary_Omentum	EOC443	treatment-naive	Omentum	EOC	EOC_C5	3	Chemo-R	54	IVA	177	5.9
GGCGACTGTGACGGTA-EOC443_pOme	EOC443_primary_Omentum	EOC443	treatment-naive	Omentum	EOC	EOC_C11	3	Chemo-R	54	IVA	177	5.9
GGCGACTGTTCACGGC-EOC443_pOme	EOC443_primary_Omentum	EOC443	treatment-naive	Omentum	EOC	EOC_C11	3	Chemo-R	54	IVA	177	5.9
GGCGTGTCAGCTGCAC-EOC443_pOme	EOC443_primary_Omentum	EOC443	treatment-naive	Omentum	EOC	EOC_C8	3	Chemo-R	54	IVA	177	5.9
GGCGTGTCATCCCATC-EOC443_pOme	EOC443_primary_Omentum	EOC443	treatment-naive	Omentum	EOC	EOC_C1	3	Chemo-R	54	IVA	177	5.9
GGCTCGAAGTCGATAA-EOC443_pOme	EOC443_primary_Omentum	EOC443	treatment-naive	Omentum	EOC	EOC_C12	3	Chemo-R	54	IVA	177	5.9
GGCTCGACACCAGGCT-EOC443_pOme	EOC443_primary_Omentum	EOC443	treatment-naive	Omentum	EOC	EOC_C11	3	Chemo-R	54	IVA	177	5.9
GGCTCGAGTGTTAAGA-EOC443_pOme	EOC443_primary_Omentum	EOC443	treatment-naive	Omentum	EOC	EOC_C12	3	Chemo-R	54	IVA	177	5.9
GGCTGGTCACGCCAGT-EOC443_pOme	EOC443_primary_Omentum	EOC443	treatment-naive	Omentum	EOC	EOC_C5	3	Chemo-R	54	IVA	177	5.9
GGCTGGTCAGTACACT-EOC443_pOme	EOC443_primary_Omentum	EOC443	treatment-naive	Omentum	EOC	EOC_C12	3	Chemo-R	54	IVA	177	5.9
GGCTGGTTCTGCTTGC-EOC443_pOme	EOC443_primary_Omentum	EOC443	treatment-naive	Omentum	EOC	EOC_C2	3	Chemo-R	54	IVA	177	5.9
GGGAATGCAGGGATTG-EOC443_pOme	EOC443_primary_Omentum	EOC443	treatment-naive	Omentum	EOC	EOC_C12	3	Chemo-R	54	IVA	177	5.9
GGGAATGCATACGCTA-EOC443_pOme	EOC443_primary_Omentum	EOC443	treatment-naive	Omentum	EOC	EOC_C5	3	Chemo-R	54	IVA	177	5.9
GGGAATGGTATCTGCA-EOC443_pOme	EOC443_primary_Omentum	EOC443	treatment-naive	Omentum	EOC	EOC_C12	3	Chemo-R	54	IVA	177	5.9
GGGACCTGTCAGAGGT-EOC443_pOme	EOC443_primary_Omentum	EOC443	treatment-naive	Omentum	EOC	EOC_C5	3	Chemo-R	54	IVA	177	5.9
GGGACCTTCTGACCTC-EOC443_pOme	EOC443_primary_Omentum	EOC443	treatment-naive	Omentum	EOC	EOC_C12	3	Chemo-R	54	IVA	177	5.9
GGGAGATAGCAGCGTA-EOC443_pOme	EOC443_primary_Omentum	EOC443	treatment-naive	Omentum	EOC	EOC_C4	3	Chemo-R	54	IVA	177	5.9
GGGAGATCAGCCTTTC-EOC443_pOme	EOC443_primary_Omentum	EOC443	treatment-naive	Omentum	EOC	EOC_C2	3	Chemo-R	54	IVA	177	5.9
GGGAGATGTTCAACCA-EOC443_pOme	EOC443_primary_Omentum	EOC443	treatment-naive	Omentum	EOC	EOC_C11	3	Chemo-R	54	IVA	177	5.9
GGGATGAGTAGCTCCG-EOC443_pOme	EOC443_primary_Omentum	EOC443	treatment-naive	Omentum	EOC	EOC_C5	3	Chemo-R	54	IVA	177	5.9
GGGATGAGTATGGTTC-EOC443_pOme	EOC443_primary_Omentum	EOC443	treatment-naive	Omentum	EOC	EOC_C11	3	Chemo-R	54	IVA	177	5.9
GGGATGAGTTTCCACC-EOC443_pOme	EOC443_primary_Omentum	EOC443	treatment-naive	Omentum	EOC	EOC_C5	3	Chemo-R	54	IVA	177	5.9
GGGATGATCACTTCAT-EOC443_pOme	EOC443_primary_Omentum	EOC443	treatment-naive	Omentum	EOC	EOC_C11	3	Chemo-R	54	IVA	177	5.9
GGGCACTCAAACCTAC-EOC443_pOme	EOC443_primary_Omentum	EOC443	treatment-naive	Omentum	EOC	EOC_C12	3	Chemo-R	54	IVA	177	5.9
GGGCACTCACGAAACG-EOC443_pOme	EOC443_primary_Omentum	EOC443	treatment-naive	Omentum	EOC	EOC_C5	3	Chemo-R	54	IVA	177	5.9
GGGTCTGTCACCATAG-EOC443_pOme	EOC443_primary_Omentum	EOC443	treatment-naive	Omentum	EOC	EOC_C12	3	Chemo-R	54	IVA	177	5.9
GGTATTGAGCCGCCTA-EOC443_pOme	EOC443_primary_Omentum	EOC443	treatment-naive	Omentum	EOC	EOC_C5	3	Chemo-R	54	IVA	177	5.9
GGTATTGCACGGCTAC-EOC443_pOme	EOC443_primary_Omentum	EOC443	treatment-naive	Omentum	EOC	EOC_C11	3	Chemo-R	54	IVA	177	5.9
GGTATTGGTGCTAGCC-EOC443_pOme	EOC443_primary_Omentum	EOC443	treatment-naive	Omentum	EOC	EOC_C1	3	Chemo-R	54	IVA	177	5.9
GGTATTGTCACTCTTA-EOC443_pOme	EOC443_primary_Omentum	EOC443	treatment-naive	Omentum	EOC	EOC_C4	3	Chemo-R	54	IVA	177	5.9
GGTATTGTCAGCTCGG-EOC443_pOme	EOC443_primary_Omentum	EOC443	treatment-naive	Omentum	EOC	EOC_C4	3	Chemo-R	54	IVA	177	5.9
GGTGAAGCATGAAGTA-EOC443_pOme	EOC443_primary_Omentum	EOC443	treatment-naive	Omentum	EOC	EOC_C1	3	Chemo-R	54	IVA	177	5.9
GGTGAAGTCTAGAGTC-EOC443_pOme	EOC443_primary_Omentum	EOC443	treatment-naive	Omentum	EOC	EOC_C11	3	Chemo-R	54	IVA	177	5.9
GGTGAAGTCTCGGACG-EOC443_pOme	EOC443_primary_Omentum	EOC443	treatment-naive	Omentum	EOC	EOC_C11	3	Chemo-R	54	IVA	177	5.9
GGTGCGTAGGTCGGAT-EOC443_pOme	EOC443_primary_Omentum	EOC443	treatment-naive	Omentum	EOC	EOC_C5	3	Chemo-R	54	IVA	177	5.9
GGTGCGTAGTCGTACT-EOC443_pOme	EOC443_primary_Omentum	EOC443	treatment-naive	Omentum	EOC	EOC_C12	3	Chemo-R	54	IVA	177	5.9
GGTGCGTGTGAACCTT-EOC443_pOme	EOC443_primary_Omentum	EOC443	treatment-naive	Omentum	EOC	EOC_C12	3	Chemo-R	54	IVA	177	5.9
GGTGTTACACGAAACG-EOC443_pOme	EOC443_primary_Omentum	EOC443	treatment-naive	Omentum	EOC	EOC_C7	3	Chemo-R	54	IVA	177	5.9
GGTGTTACACTTCTGC-EOC443_pOme	EOC443_primary_Omentum	EOC443	treatment-naive	Omentum	EOC	EOC_C4	3	Chemo-R	54	IVA	177	5.9
GGTGTTATCGACGGAA-EOC443_pOme	EOC443_primary_Omentum	EOC443	treatment-naive	Omentum	EOC	EOC_C1	3	Chemo-R	54	IVA	177	5.9
GGTGTTATCGTGACAT-EOC443_pOme	EOC443_primary_Omentum	EOC443	treatment-naive	Omentum	EOC	EOC_C6	3	Chemo-R	54	IVA	177	5.9
GTAACGTGTGAACCTT-EOC443_pOme	EOC443_primary_Omentum	EOC443	treatment-naive	Omentum	EOC	EOC_C11	3	Chemo-R	54	IVA	177	5.9
GTAACGTGTGTAATGA-EOC443_pOme	EOC443_primary_Omentum	EOC443	treatment-naive	Omentum	EOC	EOC_C12	3	Chemo-R	54	IVA	177	5.9
GTAACTGAGATGGGTC-EOC443_pOme	EOC443_primary_Omentum	EOC443	treatment-naive	Omentum	EOC	EOC_C12	3	Chemo-R	54	IVA	177	5.9
GTACGTAGTGATAAAC-EOC443_pOme	EOC443_primary_Omentum	EOC443	treatment-naive	Omentum	EOC	EOC_C12	3	Chemo-R	54	IVA	177	5.9
GTACGTATCTGACCTC-EOC443_pOme	EOC443_primary_Omentum	EOC443	treatment-naive	Omentum	EOC	EOC_C12	3	Chemo-R	54	IVA	177	5.9
GTACTCCTCCAAATGC-EOC443_pOme	EOC443_primary_Omentum	EOC443	treatment-naive	Omentum	EOC	EOC_C5	3	Chemo-R	54	IVA	177	5.9
GTACTTTAGACCGGAT-EOC443_pOme	EOC443_primary_Omentum	EOC443	treatment-naive	Omentum	EOC	EOC_C2	3	Chemo-R	54	IVA	177	5.9
GTACTTTGTGCAACTT-EOC443_pOme	EOC443_primary_Omentum	EOC443	treatment-naive	Omentum	EOC	EOC_C4	3	Chemo-R	54	IVA	177	5.9
GTAGTCATCCTAGAAC-EOC443_pOme	EOC443_primary_Omentum	EOC443	treatment-naive	Omentum	EOC	EOC_C5	3	Chemo-R	54	IVA	177	5.9
GTATCTTAGTACACCT-EOC443_pOme	EOC443_primary_Omentum	EOC443	treatment-naive	Omentum	EOC	EOC_C5	3	Chemo-R	54	IVA	177	5.9
GTATCTTGTAGAAAGG-EOC443_pOme	EOC443_primary_Omentum	EOC443	treatment-naive	Omentum	EOC	EOC_C12	3	Chemo-R	54	IVA	177	5.9
GTATCTTTCAGATAAG-EOC443_pOme	EOC443_primary_Omentum	EOC443	treatment-naive	Omentum	EOC	EOC_C4	3	Chemo-R	54	IVA	177	5.9
GTATTCTAGCGTGTCC-EOC443_pOme	EOC443_primary_Omentum	EOC443	treatment-naive	Omentum	EOC	EOC_C11	3	Chemo-R	54	IVA	177	5.9
GTATTCTAGTTGTAGA-EOC443_pOme	EOC443_primary_Omentum	EOC443	treatment-naive	Omentum	EOC	EOC_C12	3	Chemo-R	54	IVA	177	5.9
GTCAAGTTCTGGAGCC-EOC443_pOme	EOC443_primary_Omentum	EOC443	treatment-naive	Omentum	EOC	EOC_C5	3	Chemo-R	54	IVA	177	5.9
GTCACGGGTCCAGTAT-EOC443_pOme	EOC443_primary_Omentum	EOC443	treatment-naive	Omentum	EOC	EOC_C11	3	Chemo-R	54	IVA	177	5.9
GTCACGGTCAGCACAT-EOC443_pOme	EOC443_primary_Omentum	EOC443	treatment-naive	Omentum	EOC	EOC_C11	3	Chemo-R	54	IVA	177	5.9
GTCATTTCATAACCTG-EOC443_pOme	EOC443_primary_Omentum	EOC443	treatment-naive	Omentum	EOC	EOC_C12	3	Chemo-R	54	IVA	177	5.9
GTCCTCAAGCACCGTC-EOC443_pOme	EOC443_primary_Omentum	EOC443	treatment-naive	Omentum	EOC	EOC_C11	3	Chemo-R	54	IVA	177	5.9
GTCCTCAAGTTGTCGT-EOC443_pOme	EOC443_primary_Omentum	EOC443	treatment-naive	Omentum	EOC	EOC_C11	3	Chemo-R	54	IVA	177	5.9
GTCCTCACAAGGTTTC-EOC443_pOme	EOC443_primary_Omentum	EOC443	treatment-naive	Omentum	EOC	EOC_C12	3	Chemo-R	54	IVA	177	5.9
GTCCTCACACCAGTTA-EOC443_pOme	EOC443_primary_Omentum	EOC443	treatment-naive	Omentum	EOC	EOC_C5	3	Chemo-R	54	IVA	177	5.9
GTCGGGTCAAGACGTG-EOC443_pOme	EOC443_primary_Omentum	EOC443	treatment-naive	Omentum	EOC	EOC_C8	3	Chemo-R	54	IVA	177	5.9
GTCGGGTTCCACGCAG-EOC443_pOme	EOC443_primary_Omentum	EOC443	treatment-naive	Omentum	EOC	EOC_C4	3	Chemo-R	54	IVA	177	5.9
GTCGGGTTCCTCATTA-EOC443_pOme	EOC443_primary_Omentum	EOC443	treatment-naive	Omentum	EOC	EOC_C4	3	Chemo-R	54	IVA	177	5.9
GTCGTAAGTAATCGTC-EOC443_pOme	EOC443_primary_Omentum	EOC443	treatment-naive	Omentum	EOC	EOC_C1	3	Chemo-R	54	IVA	177	5.9
GTCGTAAGTATTACCG-EOC443_pOme	EOC443_primary_Omentum	EOC443	treatment-naive	Omentum	EOC	EOC_C11	3	Chemo-R	54	IVA	177	5.9
GTCTCGTCATCACGAT-EOC443_pOme	EOC443_primary_Omentum	EOC443	treatment-naive	Omentum	EOC	EOC_C4	3	Chemo-R	54	IVA	177	5.9
GTCTCGTCATCCCATC-EOC443_pOme	EOC443_primary_Omentum	EOC443	treatment-naive	Omentum	EOC	EOC_C12	3	Chemo-R	54	IVA	177	5.9
GTCTCGTGTTATCCGA-EOC443_pOme	EOC443_primary_Omentum	EOC443	treatment-naive	Omentum	EOC	EOC_C4	3	Chemo-R	54	IVA	177	5.9
GTCTCGTGTTCGAATC-EOC443_pOme	EOC443_primary_Omentum	EOC443	treatment-naive	Omentum	EOC	EOC_C8	3	Chemo-R	54	IVA	177	5.9
GTCTTCGTCGGTTCGG-EOC443_pOme	EOC443_primary_Omentum	EOC443	treatment-naive	Omentum	EOC	EOC_C2	3	Chemo-R	54	IVA	177	5.9
GTCTTCGTCGTCCGTT-EOC443_pOme	EOC443_primary_Omentum	EOC443	treatment-naive	Omentum	EOC	EOC_C2	3	Chemo-R	54	IVA	177	5.9
GTGAAGGAGCGCCTTG-EOC443_pOme	EOC443_primary_Omentum	EOC443	treatment-naive	Omentum	EOC	EOC_C12	3	Chemo-R	54	IVA	177	5.9
GTGAAGGAGCGTCAAG-EOC443_pOme	EOC443_primary_Omentum	EOC443	treatment-naive	Omentum	EOC	EOC_C5	3	Chemo-R	54	IVA	177	5.9
GTGAAGGAGGACACCA-EOC443_pOme	EOC443_primary_Omentum	EOC443	treatment-naive	Omentum	EOC	EOC_C12	3	Chemo-R	54	IVA	177	5.9
GTGAAGGTCAGGCAAG-EOC443_pOme	EOC443_primary_Omentum	EOC443	treatment-naive	Omentum	EOC	EOC_C5	3	Chemo-R	54	IVA	177	5.9
GTGAAGGTCATCATTC-EOC443_pOme	EOC443_primary_Omentum	EOC443	treatment-naive	Omentum	EOC	EOC_C12	3	Chemo-R	54	IVA	177	5.9
GTGCAGCCAGCTGTAT-EOC443_pOme	EOC443_primary_Omentum	EOC443	treatment-naive	Omentum	EOC	EOC_C12	3	Chemo-R	54	IVA	177	5.9
GTGCAGCCATCACCCT-EOC443_pOme	EOC443_primary_Omentum	EOC443	treatment-naive	Omentum	EOC	EOC_C5	3	Chemo-R	54	IVA	177	5.9
GTGCAGCTCAAGATCC-EOC443_pOme	EOC443_primary_Omentum	EOC443	treatment-naive	Omentum	EOC	EOC_C12	3	Chemo-R	54	IVA	177	5.9
GTGCATAAGACTAAGT-EOC443_pOme	EOC443_primary_Omentum	EOC443	treatment-naive	Omentum	EOC	EOC_C4	3	Chemo-R	54	IVA	177	5.9
GTGCGGTAGTCTTGCA-EOC443_pOme	EOC443_primary_Omentum	EOC443	treatment-naive	Omentum	EOC	EOC_C2	3	Chemo-R	54	IVA	177	5.9
GTGCGGTGTCCAGTAT-EOC443_pOme	EOC443_primary_Omentum	EOC443	treatment-naive	Omentum	EOC	EOC_C11	3	Chemo-R	54	IVA	177	5.9
GTGCGGTTCTGGCGAC-EOC443_pOme	EOC443_primary_Omentum	EOC443	treatment-naive	Omentum	EOC	EOC_C12	3	Chemo-R	54	IVA	177	5.9
GTGCTTCAGGACGAAA-EOC443_pOme	EOC443_primary_Omentum	EOC443	treatment-naive	Omentum	EOC	EOC_C12	3	Chemo-R	54	IVA	177	5.9
GTGCTTCCACATCCGG-EOC443_pOme	EOC443_primary_Omentum	EOC443	treatment-naive	Omentum	EOC	EOC_C12	3	Chemo-R	54	IVA	177	5.9
GTGGGTCAGGACATTA-EOC443_pOme	EOC443_primary_Omentum	EOC443	treatment-naive	Omentum	EOC	EOC_C11	3	Chemo-R	54	IVA	177	5.9
GTGGGTCAGTTCCACA-EOC443_pOme	EOC443_primary_Omentum	EOC443	treatment-naive	Omentum	EOC	EOC_C2	3	Chemo-R	54	IVA	177	5.9
GTGGGTCCAAGCGAGT-EOC443_pOme	EOC443_primary_Omentum	EOC443	treatment-naive	Omentum	EOC	EOC_C5	3	Chemo-R	54	IVA	177	5.9
GTGGGTCCAGACACTT-EOC443_pOme	EOC443_primary_Omentum	EOC443	treatment-naive	Omentum	EOC	EOC_C5	3	Chemo-R	54	IVA	177	5.9
GTGGGTCCATACTACG-EOC443_pOme	EOC443_primary_Omentum	EOC443	treatment-naive	Omentum	EOC	EOC_C12	3	Chemo-R	54	IVA	177	5.9
GTGGGTCCATTGGTAC-EOC443_pOme	EOC443_primary_Omentum	EOC443	treatment-naive	Omentum	EOC	EOC_C2	3	Chemo-R	54	IVA	177	5.9
GTGTGCGAGAGGTTAT-EOC443_pOme	EOC443_primary_Omentum	EOC443	treatment-naive	Omentum	EOC	EOC_C4	3	Chemo-R	54	IVA	177	5.9
GTGTGCGAGCTCCCAG-EOC443_pOme	EOC443_primary_Omentum	EOC443	treatment-naive	Omentum	EOC	EOC_C12	3	Chemo-R	54	IVA	177	5.9
GTGTGCGCAGCTCGAC-EOC443_pOme	EOC443_primary_Omentum	EOC443	treatment-naive	Omentum	EOC	EOC_C11	3	Chemo-R	54	IVA	177	5.9
GTGTGCGTCTCGATGA-EOC443_pOme	EOC443_primary_Omentum	EOC443	treatment-naive	Omentum	EOC	EOC_C12	3	Chemo-R	54	IVA	177	5.9
GTGTTAGAGCCACGTC-EOC443_pOme	EOC443_primary_Omentum	EOC443	treatment-naive	Omentum	EOC	EOC_C12	3	Chemo-R	54	IVA	177	5.9
GTGTTAGCACTGTGTA-EOC443_pOme	EOC443_primary_Omentum	EOC443	treatment-naive	Omentum	EOC	EOC_C4	3	Chemo-R	54	IVA	177	5.9
GTTAAGCGTGACGGTA-EOC443_pOme	EOC443_primary_Omentum	EOC443	treatment-naive	Omentum	EOC	EOC_C12	3	Chemo-R	54	IVA	177	5.9
GTTACAGAGGACACCA-EOC443_pOme	EOC443_primary_Omentum	EOC443	treatment-naive	Omentum	EOC	EOC_C12	3	Chemo-R	54	IVA	177	5.9
GTTACAGCAGTATCTG-EOC443_pOme	EOC443_primary_Omentum	EOC443	treatment-naive	Omentum	EOC	EOC_C4	3	Chemo-R	54	IVA	177	5.9
GTTACAGGTTAAGACA-EOC443_pOme	EOC443_primary_Omentum	EOC443	treatment-naive	Omentum	EOC	EOC_C5	3	Chemo-R	54	IVA	177	5.9
GTTCATTCACACAGAG-EOC443_pOme	EOC443_primary_Omentum	EOC443	treatment-naive	Omentum	EOC	EOC_C4	3	Chemo-R	54	IVA	177	5.9
GTTCGGGAGGATGCGT-EOC443_pOme	EOC443_primary_Omentum	EOC443	treatment-naive	Omentum	EOC	EOC_C8	3	Chemo-R	54	IVA	177	5.9
GTTCGGGCAGAGTGTG-EOC443_pOme	EOC443_primary_Omentum	EOC443	treatment-naive	Omentum	EOC	EOC_C12	3	Chemo-R	54	IVA	177	5.9
GTTCTCGCACATGTGT-EOC443_pOme	EOC443_primary_Omentum	EOC443	treatment-naive	Omentum	EOC	EOC_C5	3	Chemo-R	54	IVA	177	5.9
GTTCTCGCAGCTGCAC-EOC443_pOme	EOC443_primary_Omentum	EOC443	treatment-naive	Omentum	EOC	EOC_C2	3	Chemo-R	54	IVA	177	5.9
GTTCTCGGTCCAGTGC-EOC443_pOme	EOC443_primary_Omentum	EOC443	treatment-naive	Omentum	EOC	EOC_C8	3	Chemo-R	54	IVA	177	5.9
GTTTCTATCGTAGGAG-EOC443_pOme	EOC443_primary_Omentum	EOC443	treatment-naive	Omentum	EOC	EOC_C2	3	Chemo-R	54	IVA	177	5.9
GTTTCTATCTAGCACA-EOC443_pOme	EOC443_primary_Omentum	EOC443	treatment-naive	Omentum	EOC	EOC_C2	3	Chemo-R	54	IVA	177	5.9
TAAACCGAGCAATATG-EOC443_pOme	EOC443_primary_Omentum	EOC443	treatment-naive	Omentum	EOC	EOC_C11	3	Chemo-R	54	IVA	177	5.9
TAAACCGAGGGAGTAA-EOC443_pOme	EOC443_primary_Omentum	EOC443	treatment-naive	Omentum	EOC	EOC_C4	3	Chemo-R	54	IVA	177	5.9
TAAGAGAGTCAGAAGC-EOC443_pOme	EOC443_primary_Omentum	EOC443	treatment-naive	Omentum	EOC	EOC_C2	3	Chemo-R	54	IVA	177	5.9
TAAGTGCGTGAGGGAG-EOC443_pOme	EOC443_primary_Omentum	EOC443	treatment-naive	Omentum	EOC	EOC_C12	3	Chemo-R	54	IVA	177	5.9
TACAGTGCAGATGGCA-EOC443_pOme	EOC443_primary_Omentum	EOC443	treatment-naive	Omentum	EOC	EOC_C12	3	Chemo-R	54	IVA	177	5.9
TACAGTGGTCTCTTTA-EOC443_pOme	EOC443_primary_Omentum	EOC443	treatment-naive	Omentum	EOC	EOC_C12	3	Chemo-R	54	IVA	177	5.9
TACAGTGGTTACCAGT-EOC443_pOme	EOC443_primary_Omentum	EOC443	treatment-naive	Omentum	EOC	EOC_C12	3	Chemo-R	54	IVA	177	5.9
TACCTATAGCAGATCG-EOC443_pOme	EOC443_primary_Omentum	EOC443	treatment-naive	Omentum	EOC	EOC_C8	3	Chemo-R	54	IVA	177	5.9
TACCTATCAGCCTTGG-EOC443_pOme	EOC443_primary_Omentum	EOC443	treatment-naive	Omentum	EOC	EOC_C12	3	Chemo-R	54	IVA	177	5.9
TACCTATCATACGCCG-EOC443_pOme	EOC443_primary_Omentum	EOC443	treatment-naive	Omentum	EOC	EOC_C12	3	Chemo-R	54	IVA	177	5.9
TACCTATCATGCAACT-EOC443_pOme	EOC443_primary_Omentum	EOC443	treatment-naive	Omentum	EOC	EOC_C4	3	Chemo-R	54	IVA	177	5.9
TACCTATGTTGTCTTT-EOC443_pOme	EOC443_primary_Omentum	EOC443	treatment-naive	Omentum	EOC	EOC_C4	3	Chemo-R	54	IVA	177	5.9
TACCTATTCTCCGGTT-EOC443_pOme	EOC443_primary_Omentum	EOC443	treatment-naive	Omentum	EOC	EOC_C5	3	Chemo-R	54	IVA	177	5.9
TACCTTAAGCCAGTTT-EOC443_pOme	EOC443_primary_Omentum	EOC443	treatment-naive	Omentum	EOC	EOC_C12	3	Chemo-R	54	IVA	177	5.9
TACCTTATCTGGTGTA-EOC443_pOme	EOC443_primary_Omentum	EOC443	treatment-naive	Omentum	EOC	EOC_C5	3	Chemo-R	54	IVA	177	5.9
TACCTTATCTTGTTTG-EOC443_pOme	EOC443_primary_Omentum	EOC443	treatment-naive	Omentum	EOC	EOC_C5	3	Chemo-R	54	IVA	177	5.9
TACGGATAGTGTACTC-EOC443_pOme	EOC443_primary_Omentum	EOC443	treatment-naive	Omentum	EOC	EOC_C12	3	Chemo-R	54	IVA	177	5.9
TACGGGCTCGGGAGTA-EOC443_pOme	EOC443_primary_Omentum	EOC443	treatment-naive	Omentum	EOC	EOC_C1	3	Chemo-R	54	IVA	177	5.9
TACGGTAAGGCTAGCA-EOC443_pOme	EOC443_primary_Omentum	EOC443	treatment-naive	Omentum	EOC	EOC_C5	3	Chemo-R	54	IVA	177	5.9
TACTCATCAGGAATGC-EOC443_pOme	EOC443_primary_Omentum	EOC443	treatment-naive	Omentum	EOC	EOC_C1	3	Chemo-R	54	IVA	177	5.9
TACTCATGTCGTTGTA-EOC443_pOme	EOC443_primary_Omentum	EOC443	treatment-naive	Omentum	EOC	EOC_C2	3	Chemo-R	54	IVA	177	5.9
TACTCATTCCCTAACC-EOC443_pOme	EOC443_primary_Omentum	EOC443	treatment-naive	Omentum	EOC	EOC_C11	3	Chemo-R	54	IVA	177	5.9
TACTCGCGTACTCAAC-EOC443_pOme	EOC443_primary_Omentum	EOC443	treatment-naive	Omentum	EOC	EOC_C5	3	Chemo-R	54	IVA	177	5.9
TACTCGCGTCTTTCAT-EOC443_pOme	EOC443_primary_Omentum	EOC443	treatment-naive	Omentum	EOC	EOC_C12	3	Chemo-R	54	IVA	177	5.9
TACTCGCGTTGGAGGT-EOC443_pOme	EOC443_primary_Omentum	EOC443	treatment-naive	Omentum	EOC	EOC_C4	3	Chemo-R	54	IVA	177	5.9
TACTCGCGTTGTCGCG-EOC443_pOme	EOC443_primary_Omentum	EOC443	treatment-naive	Omentum	EOC	EOC_C5	3	Chemo-R	54	IVA	177	5.9
TACTTACAGAGGTTAT-EOC443_pOme	EOC443_primary_Omentum	EOC443	treatment-naive	Omentum	EOC	EOC_C11	3	Chemo-R	54	IVA	177	5.9
TACTTGTAGCAATATG-EOC443_pOme	EOC443_primary_Omentum	EOC443	treatment-naive	Omentum	EOC	EOC_C12	3	Chemo-R	54	IVA	177	5.9
TACTTGTCAATCAGAA-EOC443_pOme	EOC443_primary_Omentum	EOC443	treatment-naive	Omentum	EOC	EOC_C12	3	Chemo-R	54	IVA	177	5.9
TACTTGTCACGGTTTA-EOC443_pOme	EOC443_primary_Omentum	EOC443	treatment-naive	Omentum	EOC	EOC_C4	3	Chemo-R	54	IVA	177	5.9
TACTTGTGTCACACGC-EOC443_pOme	EOC443_primary_Omentum	EOC443	treatment-naive	Omentum	EOC	EOC_C2	3	Chemo-R	54	IVA	177	5.9
TAGACCACATCCTTGC-EOC443_pOme	EOC443_primary_Omentum	EOC443	treatment-naive	Omentum	EOC	EOC_C12	3	Chemo-R	54	IVA	177	5.9
TAGAGCTAGACTAAGT-EOC443_pOme	EOC443_primary_Omentum	EOC443	treatment-naive	Omentum	EOC	EOC_C5	3	Chemo-R	54	IVA	177	5.9
TAGAGCTGTCTCACCT-EOC443_pOme	EOC443_primary_Omentum	EOC443	treatment-naive	Omentum	EOC	EOC_C11	3	Chemo-R	54	IVA	177	5.9
TAGCCGGCATGCAACT-EOC443_pOme	EOC443_primary_Omentum	EOC443	treatment-naive	Omentum	EOC	EOC_C12	3	Chemo-R	54	IVA	177	5.9
TAGCCGGGTCTCCATC-EOC443_pOme	EOC443_primary_Omentum	EOC443	treatment-naive	Omentum	EOC	EOC_C12	3	Chemo-R	54	IVA	177	5.9
TAGGCATAGGGCTCTC-EOC443_pOme	EOC443_primary_Omentum	EOC443	treatment-naive	Omentum	EOC	EOC_C5	3	Chemo-R	54	IVA	177	5.9
TAGGCATTCCGTCATC-EOC443_pOme	EOC443_primary_Omentum	EOC443	treatment-naive	Omentum	EOC	EOC_C11	3	Chemo-R	54	IVA	177	5.9
TAGTGGTAGTGTTTGC-EOC443_pOme	EOC443_primary_Omentum	EOC443	treatment-naive	Omentum	EOC	EOC_C2	3	Chemo-R	54	IVA	177	5.9
TAGTGGTCAGACAAGC-EOC443_pOme	EOC443_primary_Omentum	EOC443	treatment-naive	Omentum	EOC	EOC_C1	3	Chemo-R	54	IVA	177	5.9
TAGTTGGCAGACAAGC-EOC443_pOme	EOC443_primary_Omentum	EOC443	treatment-naive	Omentum	EOC	EOC_C12	3	Chemo-R	54	IVA	177	5.9
TATCAGGGTCACCTAA-EOC443_pOme	EOC443_primary_Omentum	EOC443	treatment-naive	Omentum	EOC	EOC_C1	3	Chemo-R	54	IVA	177	5.9
TATCAGGTCACCCGAG-EOC443_pOme	EOC443_primary_Omentum	EOC443	treatment-naive	Omentum	EOC	EOC_C12	3	Chemo-R	54	IVA	177	5.9
TATCAGGTCGGCGGTT-EOC443_pOme	EOC443_primary_Omentum	EOC443	treatment-naive	Omentum	EOC	EOC_C5	3	Chemo-R	54	IVA	177	5.9
TATCTCACAAGTCTGT-EOC443_pOme	EOC443_primary_Omentum	EOC443	treatment-naive	Omentum	EOC	EOC_C8	3	Chemo-R	54	IVA	177	5.9
TATCTCAGTTACGACT-EOC443_pOme	EOC443_primary_Omentum	EOC443	treatment-naive	Omentum	EOC	EOC_C5	3	Chemo-R	54	IVA	177	5.9
TATGCCCAGACGCTTT-EOC443_pOme	EOC443_primary_Omentum	EOC443	treatment-naive	Omentum	EOC	EOC_C4	3	Chemo-R	54	IVA	177	5.9
TATGCCCCACTCAGGC-EOC443_pOme	EOC443_primary_Omentum	EOC443	treatment-naive	Omentum	EOC	EOC_C11	3	Chemo-R	54	IVA	177	5.9
TATGCCCTCGTCTGAA-EOC443_pOme	EOC443_primary_Omentum	EOC443	treatment-naive	Omentum	EOC	EOC_C2	3	Chemo-R	54	IVA	177	5.9
TATTACCTCAGTTGAC-EOC443_pOme	EOC443_primary_Omentum	EOC443	treatment-naive	Omentum	EOC	EOC_C4	3	Chemo-R	54	IVA	177	5.9
TCAACGAGTTTCCACC-EOC443_pOme	EOC443_primary_Omentum	EOC443	treatment-naive	Omentum	EOC	EOC_C2	3	Chemo-R	54	IVA	177	5.9
TCACAAGCAAATTGCC-EOC443_pOme	EOC443_primary_Omentum	EOC443	treatment-naive	Omentum	EOC	EOC_C12	3	Chemo-R	54	IVA	177	5.9
TCACGAAAGAGTTGGC-EOC443_pOme	EOC443_primary_Omentum	EOC443	treatment-naive	Omentum	EOC	EOC_C12	3	Chemo-R	54	IVA	177	5.9
TCACGAACATTGGTAC-EOC443_pOme	EOC443_primary_Omentum	EOC443	treatment-naive	Omentum	EOC	EOC_C4	3	Chemo-R	54	IVA	177	5.9
TCACGAATCAAAGACA-EOC443_pOme	EOC443_primary_Omentum	EOC443	treatment-naive	Omentum	EOC	EOC_C12	3	Chemo-R	54	IVA	177	5.9
TCAGATGAGAGCCCAA-EOC443_pOme	EOC443_primary_Omentum	EOC443	treatment-naive	Omentum	EOC	EOC_C5	3	Chemo-R	54	IVA	177	5.9
TCAGATGGTGGACGAT-EOC443_pOme	EOC443_primary_Omentum	EOC443	treatment-naive	Omentum	EOC	EOC_C4	3	Chemo-R	54	IVA	177	5.9
TCAGATGTCGCGGATC-EOC443_pOme	EOC443_primary_Omentum	EOC443	treatment-naive	Omentum	EOC	EOC_C12	3	Chemo-R	54	IVA	177	5.9
TCAGCAAAGGCTAGCA-EOC443_pOme	EOC443_primary_Omentum	EOC443	treatment-naive	Omentum	EOC	EOC_C5	3	Chemo-R	54	IVA	177	5.9
TCAGCAAGTCTAGCGC-EOC443_pOme	EOC443_primary_Omentum	EOC443	treatment-naive	Omentum	EOC	EOC_C5	3	Chemo-R	54	IVA	177	5.9
TCAGCTCAGCGTAATA-EOC443_pOme	EOC443_primary_Omentum	EOC443	treatment-naive	Omentum	EOC	EOC_C5	3	Chemo-R	54	IVA	177	5.9
TCAGCTCAGCTAGTTC-EOC443_pOme	EOC443_primary_Omentum	EOC443	treatment-naive	Omentum	EOC	EOC_C5	3	Chemo-R	54	IVA	177	5.9
TCAGCTCGTTTGCATG-EOC443_pOme	EOC443_primary_Omentum	EOC443	treatment-naive	Omentum	EOC	EOC_C1	3	Chemo-R	54	IVA	177	5.9
TCAGGTAAGGATGTAT-EOC443_pOme	EOC443_primary_Omentum	EOC443	treatment-naive	Omentum	EOC	EOC_C12	3	Chemo-R	54	IVA	177	5.9
TCAGGTAGTGCGAAAC-EOC443_pOme	EOC443_primary_Omentum	EOC443	treatment-naive	Omentum	EOC	EOC_C12	3	Chemo-R	54	IVA	177	5.9
TCAGGTATCAGAGACG-EOC443_pOme	EOC443_primary_Omentum	EOC443	treatment-naive	Omentum	EOC	EOC_C12	3	Chemo-R	54	IVA	177	5.9
TCAGGTATCCTTTACA-EOC443_pOme	EOC443_primary_Omentum	EOC443	treatment-naive	Omentum	EOC	EOC_C4	3	Chemo-R	54	IVA	177	5.9
TCATTACCACGGCTAC-EOC443_pOme	EOC443_primary_Omentum	EOC443	treatment-naive	Omentum	EOC	EOC_C5	3	Chemo-R	54	IVA	177	5.9
TCATTACGTAGGGTAC-EOC443_pOme	EOC443_primary_Omentum	EOC443	treatment-naive	Omentum	EOC	EOC_C4	3	Chemo-R	54	IVA	177	5.9
TCATTACGTCGAAAGC-EOC443_pOme	EOC443_primary_Omentum	EOC443	treatment-naive	Omentum	EOC	EOC_C11	3	Chemo-R	54	IVA	177	5.9
TCATTACTCAATACCG-EOC443_pOme	EOC443_primary_Omentum	EOC443	treatment-naive	Omentum	EOC	EOC_C4	3	Chemo-R	54	IVA	177	5.9
TCATTACTCTCGTTTA-EOC443_pOme	EOC443_primary_Omentum	EOC443	treatment-naive	Omentum	EOC	EOC_C4	3	Chemo-R	54	IVA	177	5.9
TCATTTGAGTAGCCGA-EOC443_pOme	EOC443_primary_Omentum	EOC443	treatment-naive	Omentum	EOC	EOC_C12	3	Chemo-R	54	IVA	177	5.9
TCATTTGCATCCCACT-EOC443_pOme	EOC443_primary_Omentum	EOC443	treatment-naive	Omentum	EOC	EOC_C12	3	Chemo-R	54	IVA	177	5.9
TCCACACAGTGGGATC-EOC443_pOme	EOC443_primary_Omentum	EOC443	treatment-naive	Omentum	EOC	EOC_C12	3	Chemo-R	54	IVA	177	5.9
TCCCGATAGCGTCAAG-EOC443_pOme	EOC443_primary_Omentum	EOC443	treatment-naive	Omentum	EOC	EOC_C8	3	Chemo-R	54	IVA	177	5.9
TCCCGATCACGCATCG-EOC443_pOme	EOC443_primary_Omentum	EOC443	treatment-naive	Omentum	EOC	EOC_C8	3	Chemo-R	54	IVA	177	5.9
TCGAGGCTCCTTTCTC-EOC443_pOme	EOC443_primary_Omentum	EOC443	treatment-naive	Omentum	EOC	EOC_C1	3	Chemo-R	54	IVA	177	5.9
TCGAGGCTCTGGTTCC-EOC443_pOme	EOC443_primary_Omentum	EOC443	treatment-naive	Omentum	EOC	EOC_C11	3	Chemo-R	54	IVA	177	5.9
TCGCGAGTCCTCAATT-EOC443_pOme	EOC443_primary_Omentum	EOC443	treatment-naive	Omentum	EOC	EOC_C12	3	Chemo-R	54	IVA	177	5.9
TCGCGTTCACGAAAGC-EOC443_pOme	EOC443_primary_Omentum	EOC443	treatment-naive	Omentum	EOC	EOC_C12	3	Chemo-R	54	IVA	177	5.9
TCGCGTTCATAACCTG-EOC443_pOme	EOC443_primary_Omentum	EOC443	treatment-naive	Omentum	EOC	EOC_C12	3	Chemo-R	54	IVA	177	5.9
TCGGGACAGAGGTACC-EOC443_pOme	EOC443_primary_Omentum	EOC443	treatment-naive	Omentum	EOC	EOC_C8	3	Chemo-R	54	IVA	177	5.9
TCGGGACCACGTTGGC-EOC443_pOme	EOC443_primary_Omentum	EOC443	treatment-naive	Omentum	EOC	EOC_C12	3	Chemo-R	54	IVA	177	5.9
TCGGGACCAGCTGTTA-EOC443_pOme	EOC443_primary_Omentum	EOC443	treatment-naive	Omentum	EOC	EOC_C11	3	Chemo-R	54	IVA	177	5.9
TCGGTAAAGGATGGAA-EOC443_pOme	EOC443_primary_Omentum	EOC443	treatment-naive	Omentum	EOC	EOC_C5	3	Chemo-R	54	IVA	177	5.9
TCGGTAAAGGGAGTAA-EOC443_pOme	EOC443_primary_Omentum	EOC443	treatment-naive	Omentum	EOC	EOC_C12	3	Chemo-R	54	IVA	177	5.9
TCGGTAACATTGTGCA-EOC443_pOme	EOC443_primary_Omentum	EOC443	treatment-naive	Omentum	EOC	EOC_C1	3	Chemo-R	54	IVA	177	5.9
TCGTACCAGATCACGG-EOC443_pOme	EOC443_primary_Omentum	EOC443	treatment-naive	Omentum	EOC	EOC_C1	3	Chemo-R	54	IVA	177	5.9
TCGTACCAGTGCGATG-EOC443_pOme	EOC443_primary_Omentum	EOC443	treatment-naive	Omentum	EOC	EOC_C2	3	Chemo-R	54	IVA	177	5.9
TCGTACCGTCTAAAGA-EOC443_pOme	EOC443_primary_Omentum	EOC443	treatment-naive	Omentum	EOC	EOC_C12	3	Chemo-R	54	IVA	177	5.9
TCGTACCTCACGGTTA-EOC443_pOme	EOC443_primary_Omentum	EOC443	treatment-naive	Omentum	EOC	EOC_C12	3	Chemo-R	54	IVA	177	5.9
TCGTAGAAGAGGGCTT-EOC443_pOme	EOC443_primary_Omentum	EOC443	treatment-naive	Omentum	EOC	EOC_C4	3	Chemo-R	54	IVA	177	5.9
TCTATTGCAGATGGGT-EOC443_pOme	EOC443_primary_Omentum	EOC443	treatment-naive	Omentum	EOC	EOC_C12	3	Chemo-R	54	IVA	177	5.9
TCTATTGGTAAACCTC-EOC443_pOme	EOC443_primary_Omentum	EOC443	treatment-naive	Omentum	EOC	EOC_C11	3	Chemo-R	54	IVA	177	5.9
TCTCATAAGTGCCATT-EOC443_pOme	EOC443_primary_Omentum	EOC443	treatment-naive	Omentum	EOC	EOC_C2	3	Chemo-R	54	IVA	177	5.9
TCTCATACAAGGACTG-EOC443_pOme	EOC443_primary_Omentum	EOC443	treatment-naive	Omentum	EOC	EOC_C12	3	Chemo-R	54	IVA	177	5.9
TCTCATATCGGCGCTA-EOC443_pOme	EOC443_primary_Omentum	EOC443	treatment-naive	Omentum	EOC	EOC_C2	3	Chemo-R	54	IVA	177	5.9
TCTCTAACACTGTCGG-EOC443_pOme	EOC443_primary_Omentum	EOC443	treatment-naive	Omentum	EOC	EOC_C12	3	Chemo-R	54	IVA	177	5.9
TCTCTAATCACATACG-EOC443_pOme	EOC443_primary_Omentum	EOC443	treatment-naive	Omentum	EOC	EOC_C4	3	Chemo-R	54	IVA	177	5.9
TCTGAGATCAAGGCTT-EOC443_pOme	EOC443_primary_Omentum	EOC443	treatment-naive	Omentum	EOC	EOC_C11	3	Chemo-R	54	IVA	177	5.9
TCTGGAATCGACGGAA-EOC443_pOme	EOC443_primary_Omentum	EOC443	treatment-naive	Omentum	EOC	EOC_C12	3	Chemo-R	54	IVA	177	5.9
TCTTCGGCAAGGACTG-EOC443_pOme	EOC443_primary_Omentum	EOC443	treatment-naive	Omentum	EOC	EOC_C1	3	Chemo-R	54	IVA	177	5.9
TCTTTCCCATTCCTCG-EOC443_pOme	EOC443_primary_Omentum	EOC443	treatment-naive	Omentum	EOC	EOC_C2	3	Chemo-R	54	IVA	177	5.9
TGACAACTCCCATTAT-EOC443_pOme	EOC443_primary_Omentum	EOC443	treatment-naive	Omentum	EOC	EOC_C12	3	Chemo-R	54	IVA	177	5.9
TGACGGCTCACATACG-EOC443_pOme	EOC443_primary_Omentum	EOC443	treatment-naive	Omentum	EOC	EOC_C5	3	Chemo-R	54	IVA	177	5.9
TGACGGCTCACCGGGT-EOC443_pOme	EOC443_primary_Omentum	EOC443	treatment-naive	Omentum	EOC	EOC_C11	3	Chemo-R	54	IVA	177	5.9
TGACGGCTCCCAACGG-EOC443_pOme	EOC443_primary_Omentum	EOC443	treatment-naive	Omentum	EOC	EOC_C4	3	Chemo-R	54	IVA	177	5.9
TGACGGCTCCTTTCGG-EOC443_pOme	EOC443_primary_Omentum	EOC443	treatment-naive	Omentum	EOC	EOC_C1	3	Chemo-R	54	IVA	177	5.9
TGACGGCTCTGCTTGC-EOC443_pOme	EOC443_primary_Omentum	EOC443	treatment-naive	Omentum	EOC	EOC_C11	3	Chemo-R	54	IVA	177	5.9
TGACTAGAGATAGGAG-EOC443_pOme	EOC443_primary_Omentum	EOC443	treatment-naive	Omentum	EOC	EOC_C4	3	Chemo-R	54	IVA	177	5.9
TGACTAGGTGCTTCTC-EOC443_pOme	EOC443_primary_Omentum	EOC443	treatment-naive	Omentum	EOC	EOC_C12	3	Chemo-R	54	IVA	177	5.9
TGACTAGGTTAAGGGC-EOC443_pOme	EOC443_primary_Omentum	EOC443	treatment-naive	Omentum	EOC	EOC_C5	3	Chemo-R	54	IVA	177	5.9
TGACTTTCACAGAGGT-EOC443_pOme	EOC443_primary_Omentum	EOC443	treatment-naive	Omentum	EOC	EOC_C12	3	Chemo-R	54	IVA	177	5.9
TGACTTTGTAAGGATT-EOC443_pOme	EOC443_primary_Omentum	EOC443	treatment-naive	Omentum	EOC	EOC_C4	3	Chemo-R	54	IVA	177	5.9
TGACTTTGTTCCACAA-EOC443_pOme	EOC443_primary_Omentum	EOC443	treatment-naive	Omentum	EOC	EOC_C11	3	Chemo-R	54	IVA	177	5.9
TGACTTTTCCGTAGGC-EOC443_pOme	EOC443_primary_Omentum	EOC443	treatment-naive	Omentum	EOC	EOC_C5	3	Chemo-R	54	IVA	177	5.9
TGACTTTTCTACCAGA-EOC443_pOme	EOC443_primary_Omentum	EOC443	treatment-naive	Omentum	EOC	EOC_C12	3	Chemo-R	54	IVA	177	5.9
TGAGAGGAGAGCTGCA-EOC443_pOme	EOC443_primary_Omentum	EOC443	treatment-naive	Omentum	EOC	EOC_C2	3	Chemo-R	54	IVA	177	5.9
TGAGAGGAGCTAAGAT-EOC443_pOme	EOC443_primary_Omentum	EOC443	treatment-naive	Omentum	EOC	EOC_C2	3	Chemo-R	54	IVA	177	5.9
TGAGAGGAGTGACATA-EOC443_pOme	EOC443_primary_Omentum	EOC443	treatment-naive	Omentum	EOC	EOC_C5	3	Chemo-R	54	IVA	177	5.9
TGAGAGGTCCGGCACA-EOC443_pOme	EOC443_primary_Omentum	EOC443	treatment-naive	Omentum	EOC	EOC_C12	3	Chemo-R	54	IVA	177	5.9
TGAGAGGTCCTTTCTC-EOC443_pOme	EOC443_primary_Omentum	EOC443	treatment-naive	Omentum	EOC	EOC_C11	3	Chemo-R	54	IVA	177	5.9
TGAGCATCAGAGCCAA-EOC443_pOme	EOC443_primary_Omentum	EOC443	treatment-naive	Omentum	EOC	EOC_C2	3	Chemo-R	54	IVA	177	5.9
TGAGCATTCCCTAACC-EOC443_pOme	EOC443_primary_Omentum	EOC443	treatment-naive	Omentum	EOC	EOC_C11	3	Chemo-R	54	IVA	177	5.9
TGAGCCGTCTTAGAGC-EOC443_pOme	EOC443_primary_Omentum	EOC443	treatment-naive	Omentum	EOC	EOC_C2	3	Chemo-R	54	IVA	177	5.9
TGAGGGAAGAACAACT-EOC443_pOme	EOC443_primary_Omentum	EOC443	treatment-naive	Omentum	EOC	EOC_C12	3	Chemo-R	54	IVA	177	5.9
TGAGGGAGTGCAACTT-EOC443_pOme	EOC443_primary_Omentum	EOC443	treatment-naive	Omentum	EOC	EOC_C12	3	Chemo-R	54	IVA	177	5.9
TGATTTCAGATAGGAG-EOC443_pOme	EOC443_primary_Omentum	EOC443	treatment-naive	Omentum	EOC	EOC_C4	3	Chemo-R	54	IVA	177	5.9
TGATTTCCAAGGTTTC-EOC443_pOme	EOC443_primary_Omentum	EOC443	treatment-naive	Omentum	EOC	EOC_C2	3	Chemo-R	54	IVA	177	5.9
TGCACCTGTGAAAGAG-EOC443_pOme	EOC443_primary_Omentum	EOC443	treatment-naive	Omentum	EOC	EOC_C1	3	Chemo-R	54	IVA	177	5.9
TGCCAAACAATAGCAA-EOC443_pOme	EOC443_primary_Omentum	EOC443	treatment-naive	Omentum	EOC	EOC_C12	3	Chemo-R	54	IVA	177	5.9
TGCCAAAGTAGCGTAG-EOC443_pOme	EOC443_primary_Omentum	EOC443	treatment-naive	Omentum	EOC	EOC_C12	3	Chemo-R	54	IVA	177	5.9
TGCCCATTCTCCGGTT-EOC443_pOme	EOC443_primary_Omentum	EOC443	treatment-naive	Omentum	EOC	EOC_C11	3	Chemo-R	54	IVA	177	5.9
TGCCCTAAGATGAGAG-EOC443_pOme	EOC443_primary_Omentum	EOC443	treatment-naive	Omentum	EOC	EOC_C5	3	Chemo-R	54	IVA	177	5.9
TGCCCTAGTAATCACC-EOC443_pOme	EOC443_primary_Omentum	EOC443	treatment-naive	Omentum	EOC	EOC_C8	3	Chemo-R	54	IVA	177	5.9
TGCCCTAGTTACGGAG-EOC443_pOme	EOC443_primary_Omentum	EOC443	treatment-naive	Omentum	EOC	EOC_C12	3	Chemo-R	54	IVA	177	5.9
TGCGCAGAGGTGACCA-EOC443_pOme	EOC443_primary_Omentum	EOC443	treatment-naive	Omentum	EOC	EOC_C12	3	Chemo-R	54	IVA	177	5.9
TGCGCAGCAGCTGCAC-EOC443_pOme	EOC443_primary_Omentum	EOC443	treatment-naive	Omentum	EOC	EOC_C12	3	Chemo-R	54	IVA	177	5.9
TGCGCAGTCACAATGC-EOC443_pOme	EOC443_primary_Omentum	EOC443	treatment-naive	Omentum	EOC	EOC_C1	3	Chemo-R	54	IVA	177	5.9
TGCGGGTAGATAGTCA-EOC443_pOme	EOC443_primary_Omentum	EOC443	treatment-naive	Omentum	EOC	EOC_C12	3	Chemo-R	54	IVA	177	5.9
TGCGGGTCACCTTGTC-EOC443_pOme	EOC443_primary_Omentum	EOC443	treatment-naive	Omentum	EOC	EOC_C12	3	Chemo-R	54	IVA	177	5.9
TGCGGGTTCATGTCCC-EOC443_pOme	EOC443_primary_Omentum	EOC443	treatment-naive	Omentum	EOC	EOC_C12	3	Chemo-R	54	IVA	177	5.9
TGCGTGGAGTTCGCAT-EOC443_pOme	EOC443_primary_Omentum	EOC443	treatment-naive	Omentum	EOC	EOC_C2	3	Chemo-R	54	IVA	177	5.9
TGCGTGGCAGGCAGTA-EOC443_pOme	EOC443_primary_Omentum	EOC443	treatment-naive	Omentum	EOC	EOC_C5	3	Chemo-R	54	IVA	177	5.9
TGCGTGGGTACAAGTA-EOC443_pOme	EOC443_primary_Omentum	EOC443	treatment-naive	Omentum	EOC	EOC_C4	3	Chemo-R	54	IVA	177	5.9
TGCGTGGTCACCAGGC-EOC443_pOme	EOC443_primary_Omentum	EOC443	treatment-naive	Omentum	EOC	EOC_C5	3	Chemo-R	54	IVA	177	5.9
TGCTACCAGCAGATCG-EOC443_pOme	EOC443_primary_Omentum	EOC443	treatment-naive	Omentum	EOC	EOC_C5	3	Chemo-R	54	IVA	177	5.9
TGCTACCGTAGAGCTG-EOC443_pOme	EOC443_primary_Omentum	EOC443	treatment-naive	Omentum	EOC	EOC_C2	3	Chemo-R	54	IVA	177	5.9
TGCTGCTGTAGGCTGA-EOC443_pOme	EOC443_primary_Omentum	EOC443	treatment-naive	Omentum	EOC	EOC_C12	3	Chemo-R	54	IVA	177	5.9
TGCTGCTGTCTAAAGA-EOC443_pOme	EOC443_primary_Omentum	EOC443	treatment-naive	Omentum	EOC	EOC_C2	3	Chemo-R	54	IVA	177	5.9
TGGACGCCAAGACACG-EOC443_pOme	EOC443_primary_Omentum	EOC443	treatment-naive	Omentum	EOC	EOC_C2	3	Chemo-R	54	IVA	177	5.9
TGGACGCTCCTACAGA-EOC443_pOme	EOC443_primary_Omentum	EOC443	treatment-naive	Omentum	EOC	EOC_C12	3	Chemo-R	54	IVA	177	5.9
TGGCCAGCACTTCTGC-EOC443_pOme	EOC443_primary_Omentum	EOC443	treatment-naive	Omentum	EOC	EOC_C5	3	Chemo-R	54	IVA	177	5.9
TGGCGCAAGCCAGTAG-EOC443_pOme	EOC443_primary_Omentum	EOC443	treatment-naive	Omentum	EOC	EOC_C11	3	Chemo-R	54	IVA	177	5.9
TGGCGCACAGCCAATT-EOC443_pOme	EOC443_primary_Omentum	EOC443	treatment-naive	Omentum	EOC	EOC_C1	3	Chemo-R	54	IVA	177	5.9
TGGCGCACAGGACCCT-EOC443_pOme	EOC443_primary_Omentum	EOC443	treatment-naive	Omentum	EOC	EOC_C4	3	Chemo-R	54	IVA	177	5.9
TGGCGCAGTGGCCCTA-EOC443_pOme	EOC443_primary_Omentum	EOC443	treatment-naive	Omentum	EOC	EOC_C4	3	Chemo-R	54	IVA	177	5.9
TGGCGCATCAGTCCCT-EOC443_pOme	EOC443_primary_Omentum	EOC443	treatment-naive	Omentum	EOC	EOC_C5	3	Chemo-R	54	IVA	177	5.9
TGGCGCATCGACAGCC-EOC443_pOme	EOC443_primary_Omentum	EOC443	treatment-naive	Omentum	EOC	EOC_C12	3	Chemo-R	54	IVA	177	5.9
TGGCGCATCGGAGGTA-EOC443_pOme	EOC443_primary_Omentum	EOC443	treatment-naive	Omentum	EOC	EOC_C4	3	Chemo-R	54	IVA	177	5.9
TGGCTGGAGGAGCGAG-EOC443_pOme	EOC443_primary_Omentum	EOC443	treatment-naive	Omentum	EOC	EOC_C12	3	Chemo-R	54	IVA	177	5.9
TGGGCGTCAGCATACT-EOC443_pOme	EOC443_primary_Omentum	EOC443	treatment-naive	Omentum	EOC	EOC_C2	3	Chemo-R	54	IVA	177	5.9
TGGTTAGAGGTCATCT-EOC443_pOme	EOC443_primary_Omentum	EOC443	treatment-naive	Omentum	EOC	EOC_C8	3	Chemo-R	54	IVA	177	5.9
TGGTTCCAGCTAAACA-EOC443_pOme	EOC443_primary_Omentum	EOC443	treatment-naive	Omentum	EOC	EOC_C5	3	Chemo-R	54	IVA	177	5.9
TGGTTCCAGCTAGGCA-EOC443_pOme	EOC443_primary_Omentum	EOC443	treatment-naive	Omentum	EOC	EOC_C12	3	Chemo-R	54	IVA	177	5.9
TGGTTCCCAGGCTGAA-EOC443_pOme	EOC443_primary_Omentum	EOC443	treatment-naive	Omentum	EOC	EOC_C2	3	Chemo-R	54	IVA	177	5.9
TGGTTCCGTATTCTCT-EOC443_pOme	EOC443_primary_Omentum	EOC443	treatment-naive	Omentum	EOC	EOC_C4	3	Chemo-R	54	IVA	177	5.9
TGGTTCCTCCTGTACC-EOC443_pOme	EOC443_primary_Omentum	EOC443	treatment-naive	Omentum	EOC	EOC_C12	3	Chemo-R	54	IVA	177	5.9
TGTATTCAGGAGTCTG-EOC443_pOme	EOC443_primary_Omentum	EOC443	treatment-naive	Omentum	EOC	EOC_C2	3	Chemo-R	54	IVA	177	5.9
TGTATTCGTGCGGTAA-EOC443_pOme	EOC443_primary_Omentum	EOC443	treatment-naive	Omentum	EOC	EOC_C4	3	Chemo-R	54	IVA	177	5.9
TGTCCCACATGCAACT-EOC443_pOme	EOC443_primary_Omentum	EOC443	treatment-naive	Omentum	EOC	EOC_C12	3	Chemo-R	54	IVA	177	5.9
TGTCCCACATGTTGAC-EOC443_pOme	EOC443_primary_Omentum	EOC443	treatment-naive	Omentum	EOC	EOC_C11	3	Chemo-R	54	IVA	177	5.9
TGTCCCATCTGCGGCA-EOC443_pOme	EOC443_primary_Omentum	EOC443	treatment-naive	Omentum	EOC	EOC_C5	3	Chemo-R	54	IVA	177	5.9
TGTGGTAAGAAACCGC-EOC443_pOme	EOC443_primary_Omentum	EOC443	treatment-naive	Omentum	EOC	EOC_C4	3	Chemo-R	54	IVA	177	5.9
TGTGGTAGTTCCCTTG-EOC443_pOme	EOC443_primary_Omentum	EOC443	treatment-naive	Omentum	EOC	EOC_C12	3	Chemo-R	54	IVA	177	5.9
TGTGTTTCATTACGAC-EOC443_pOme	EOC443_primary_Omentum	EOC443	treatment-naive	Omentum	EOC	EOC_C11	3	Chemo-R	54	IVA	177	5.9
TGTGTTTTCCTATGTT-EOC443_pOme	EOC443_primary_Omentum	EOC443	treatment-naive	Omentum	EOC	EOC_C12	3	Chemo-R	54	IVA	177	5.9
TGTGTTTTCTATGTGG-EOC443_pOme	EOC443_primary_Omentum	EOC443	treatment-naive	Omentum	EOC	EOC_C4	3	Chemo-R	54	IVA	177	5.9
TGTTCCGCAAGCTGTT-EOC443_pOme	EOC443_primary_Omentum	EOC443	treatment-naive	Omentum	EOC	EOC_C12	3	Chemo-R	54	IVA	177	5.9
TGTTCCGTCCTATTCA-EOC443_pOme	EOC443_primary_Omentum	EOC443	treatment-naive	Omentum	EOC	EOC_C12	3	Chemo-R	54	IVA	177	5.9
TTAACTCCAACACCCG-EOC443_pOme	EOC443_primary_Omentum	EOC443	treatment-naive	Omentum	EOC	EOC_C5	3	Chemo-R	54	IVA	177	5.9
TTAACTCCAGGAATCG-EOC443_pOme	EOC443_primary_Omentum	EOC443	treatment-naive	Omentum	EOC	EOC_C4	3	Chemo-R	54	IVA	177	5.9
TTAACTCGTCAGATAA-EOC443_pOme	EOC443_primary_Omentum	EOC443	treatment-naive	Omentum	EOC	EOC_C5	3	Chemo-R	54	IVA	177	5.9
TTAGGACCAAGCGCTC-EOC443_pOme	EOC443_primary_Omentum	EOC443	treatment-naive	Omentum	EOC	EOC_C11	3	Chemo-R	54	IVA	177	5.9
TTAGGACCAATGGACG-EOC443_pOme	EOC443_primary_Omentum	EOC443	treatment-naive	Omentum	EOC	EOC_C12	3	Chemo-R	54	IVA	177	5.9
TTAGGACCAGTATCTG-EOC443_pOme	EOC443_primary_Omentum	EOC443	treatment-naive	Omentum	EOC	EOC_C12	3	Chemo-R	54	IVA	177	5.9
TTAGGACGTAAACACA-EOC443_pOme	EOC443_primary_Omentum	EOC443	treatment-naive	Omentum	EOC	EOC_C8	3	Chemo-R	54	IVA	177	5.9
TTAGGACGTGATGATA-EOC443_pOme	EOC443_primary_Omentum	EOC443	treatment-naive	Omentum	EOC	EOC_C2	3	Chemo-R	54	IVA	177	5.9
TTAGGACTCTGGTATG-EOC443_pOme	EOC443_primary_Omentum	EOC443	treatment-naive	Omentum	EOC	EOC_C2	3	Chemo-R	54	IVA	177	5.9
TTAGGCATCCCTAACC-EOC443_pOme	EOC443_primary_Omentum	EOC443	treatment-naive	Omentum	EOC	EOC_C12	3	Chemo-R	54	IVA	177	5.9
TTAGTTCAGAAGGTTT-EOC443_pOme	EOC443_primary_Omentum	EOC443	treatment-naive	Omentum	EOC	EOC_C4	3	Chemo-R	54	IVA	177	5.9
TTAGTTCAGGCCCTCA-EOC443_pOme	EOC443_primary_Omentum	EOC443	treatment-naive	Omentum	EOC	EOC_C2	3	Chemo-R	54	IVA	177	5.9
TTAGTTCCATGCCTTC-EOC443_pOme	EOC443_primary_Omentum	EOC443	treatment-naive	Omentum	EOC	EOC_C2	3	Chemo-R	54	IVA	177	5.9
TTAGTTCTCCATGCTC-EOC443_pOme	EOC443_primary_Omentum	EOC443	treatment-naive	Omentum	EOC	EOC_C5	3	Chemo-R	54	IVA	177	5.9
TTAGTTCTCTAACCGA-EOC443_pOme	EOC443_primary_Omentum	EOC443	treatment-naive	Omentum	EOC	EOC_C2	3	Chemo-R	54	IVA	177	5.9
TTATGCTAGACTCGGA-EOC443_pOme	EOC443_primary_Omentum	EOC443	treatment-naive	Omentum	EOC	EOC_C1	3	Chemo-R	54	IVA	177	5.9
TTATGCTCAGCGATCC-EOC443_pOme	EOC443_primary_Omentum	EOC443	treatment-naive	Omentum	EOC	EOC_C2	3	Chemo-R	54	IVA	177	5.9
TTATGCTGTCTAGAGG-EOC443_pOme	EOC443_primary_Omentum	EOC443	treatment-naive	Omentum	EOC	EOC_C11	3	Chemo-R	54	IVA	177	5.9
TTATGCTTCAAGAAGT-EOC443_pOme	EOC443_primary_Omentum	EOC443	treatment-naive	Omentum	EOC	EOC_C12	3	Chemo-R	54	IVA	177	5.9
TTCCCAGTCACGCGGT-EOC443_pOme	EOC443_primary_Omentum	EOC443	treatment-naive	Omentum	EOC	EOC_C12	3	Chemo-R	54	IVA	177	5.9
TTCGAAGAGAATCTCC-EOC443_pOme	EOC443_primary_Omentum	EOC443	treatment-naive	Omentum	EOC	EOC_C12	3	Chemo-R	54	IVA	177	5.9
TTCGAAGCATCGGACC-EOC443_pOme	EOC443_primary_Omentum	EOC443	treatment-naive	Omentum	EOC	EOC_C2	3	Chemo-R	54	IVA	177	5.9
TTCGGTCCACTATCTT-EOC443_pOme	EOC443_primary_Omentum	EOC443	treatment-naive	Omentum	EOC	EOC_C4	3	Chemo-R	54	IVA	177	5.9
TTCGGTCGTAGCTTGT-EOC443_pOme	EOC443_primary_Omentum	EOC443	treatment-naive	Omentum	EOC	EOC_C2	3	Chemo-R	54	IVA	177	5.9
TTCTACAAGCCGATTT-EOC443_pOme	EOC443_primary_Omentum	EOC443	treatment-naive	Omentum	EOC	EOC_C2	3	Chemo-R	54	IVA	177	5.9
TTCTACAAGGCGACAT-EOC443_pOme	EOC443_primary_Omentum	EOC443	treatment-naive	Omentum	EOC	EOC_C12	3	Chemo-R	54	IVA	177	5.9
TTCTACAGTCCAACTA-EOC443_pOme	EOC443_primary_Omentum	EOC443	treatment-naive	Omentum	EOC	EOC_C11	3	Chemo-R	54	IVA	177	5.9
TTCTACAGTGATGTCT-EOC443_pOme	EOC443_primary_Omentum	EOC443	treatment-naive	Omentum	EOC	EOC_C4	3	Chemo-R	54	IVA	177	5.9
TTCTCAAAGACTGGGT-EOC443_pOme	EOC443_primary_Omentum	EOC443	treatment-naive	Omentum	EOC	EOC_C12	3	Chemo-R	54	IVA	177	5.9
TTCTCAAGTAGATTAG-EOC443_pOme	EOC443_primary_Omentum	EOC443	treatment-naive	Omentum	EOC	EOC_C5	3	Chemo-R	54	IVA	177	5.9
TTCTCAATCCCAGGTG-EOC443_pOme	EOC443_primary_Omentum	EOC443	treatment-naive	Omentum	EOC	EOC_C12	3	Chemo-R	54	IVA	177	5.9
TTCTCCTAGTGCAAGC-EOC443_pOme	EOC443_primary_Omentum	EOC443	treatment-naive	Omentum	EOC	EOC_C12	3	Chemo-R	54	IVA	177	5.9
TTCTCCTGTAGCGCAA-EOC443_pOme	EOC443_primary_Omentum	EOC443	treatment-naive	Omentum	EOC	EOC_C12	3	Chemo-R	54	IVA	177	5.9
TTCTCCTGTGTGACCC-EOC443_pOme	EOC443_primary_Omentum	EOC443	treatment-naive	Omentum	EOC	EOC_C8	3	Chemo-R	54	IVA	177	5.9
TTCTCCTTCACCAGGC-EOC443_pOme	EOC443_primary_Omentum	EOC443	treatment-naive	Omentum	EOC	EOC_C12	3	Chemo-R	54	IVA	177	5.9
TTCTTAGCATACAGCT-EOC443_pOme	EOC443_primary_Omentum	EOC443	treatment-naive	Omentum	EOC	EOC_C11	3	Chemo-R	54	IVA	177	5.9
TTCTTAGGTGTCTGAT-EOC443_pOme	EOC443_primary_Omentum	EOC443	treatment-naive	Omentum	EOC	EOC_C1	3	Chemo-R	54	IVA	177	5.9
TTCTTAGTCCCTCTTT-EOC443_pOme	EOC443_primary_Omentum	EOC443	treatment-naive	Omentum	EOC	EOC_C8	3	Chemo-R	54	IVA	177	5.9
TTGAACGAGCTAACTC-EOC443_pOme	EOC443_primary_Omentum	EOC443	treatment-naive	Omentum	EOC	EOC_C11	3	Chemo-R	54	IVA	177	5.9
TTGAACGGTCATCCCT-EOC443_pOme	EOC443_primary_Omentum	EOC443	treatment-naive	Omentum	EOC	EOC_C2	3	Chemo-R	54	IVA	177	5.9
TTGAACGGTGGTCTCG-EOC443_pOme	EOC443_primary_Omentum	EOC443	treatment-naive	Omentum	EOC	EOC_C7	3	Chemo-R	54	IVA	177	5.9
TTGACTTCACTTCTGC-EOC443_pOme	EOC443_primary_Omentum	EOC443	treatment-naive	Omentum	EOC	EOC_C5	3	Chemo-R	54	IVA	177	5.9
TTGACTTCAGCCACCA-EOC443_pOme	EOC443_primary_Omentum	EOC443	treatment-naive	Omentum	EOC	EOC_C5	3	Chemo-R	54	IVA	177	5.9
TTGACTTCAGCGATCC-EOC443_pOme	EOC443_primary_Omentum	EOC443	treatment-naive	Omentum	EOC	EOC_C11	3	Chemo-R	54	IVA	177	5.9
TTGACTTCATAGGATA-EOC443_pOme	EOC443_primary_Omentum	EOC443	treatment-naive	Omentum	EOC	EOC_C4	3	Chemo-R	54	IVA	177	5.9
TTGACTTGTACCGTAT-EOC443_pOme	EOC443_primary_Omentum	EOC443	treatment-naive	Omentum	EOC	EOC_C5	3	Chemo-R	54	IVA	177	5.9
TTGCGTCCATGCATGT-EOC443_pOme	EOC443_primary_Omentum	EOC443	treatment-naive	Omentum	EOC	EOC_C4	3	Chemo-R	54	IVA	177	5.9
TTGCGTCGTCGCATCG-EOC443_pOme	EOC443_primary_Omentum	EOC443	treatment-naive	Omentum	EOC	EOC_C12	3	Chemo-R	54	IVA	177	5.9
TTGCGTCGTGCGCTTG-EOC443_pOme	EOC443_primary_Omentum	EOC443	treatment-naive	Omentum	EOC	EOC_C12	3	Chemo-R	54	IVA	177	5.9
TTGCGTCTCCAGAAGG-EOC443_pOme	EOC443_primary_Omentum	EOC443	treatment-naive	Omentum	EOC	EOC_C5	3	Chemo-R	54	IVA	177	5.9
TTGGAACAGCGTGAAC-EOC443_pOme	EOC443_primary_Omentum	EOC443	treatment-naive	Omentum	EOC	EOC_C12	3	Chemo-R	54	IVA	177	5.9
TTGGAACCAACACCCG-EOC443_pOme	EOC443_primary_Omentum	EOC443	treatment-naive	Omentum	EOC	EOC_C12	3	Chemo-R	54	IVA	177	5.9
TTGGAACCATCCGCGA-EOC443_pOme	EOC443_primary_Omentum	EOC443	treatment-naive	Omentum	EOC	EOC_C5	3	Chemo-R	54	IVA	177	5.9
TTGGCAACACTAAGTC-EOC443_pOme	EOC443_primary_Omentum	EOC443	treatment-naive	Omentum	EOC	EOC_C12	3	Chemo-R	54	IVA	177	5.9
TTGTAGGAGCTAGGCA-EOC443_pOme	EOC443_primary_Omentum	EOC443	treatment-naive	Omentum	EOC	EOC_C12	3	Chemo-R	54	IVA	177	5.9
TTGTAGGAGTGACATA-EOC443_pOme	EOC443_primary_Omentum	EOC443	treatment-naive	Omentum	EOC	EOC_C12	3	Chemo-R	54	IVA	177	5.9
TTGTAGGCAGACAAAT-EOC443_pOme	EOC443_primary_Omentum	EOC443	treatment-naive	Omentum	EOC	EOC_C1	3	Chemo-R	54	IVA	177	5.9
TTTACTGAGAGCTGGT-EOC443_pOme	EOC443_primary_Omentum	EOC443	treatment-naive	Omentum	EOC	EOC_C1	3	Chemo-R	54	IVA	177	5.9
TTTACTGGTATAGTAG-EOC443_pOme	EOC443_primary_Omentum	EOC443	treatment-naive	Omentum	EOC	EOC_C5	3	Chemo-R	54	IVA	177	5.9
TTTATGCCATCTATGG-EOC443_pOme	EOC443_primary_Omentum	EOC443	treatment-naive	Omentum	EOC	EOC_C2	3	Chemo-R	54	IVA	177	5.9
TTTATGCGTACTCGCG-EOC443_pOme	EOC443_primary_Omentum	EOC443	treatment-naive	Omentum	EOC	EOC_C4	3	Chemo-R	54	IVA	177	5.9
TTTCCTCAGATCGATA-EOC443_pOme	EOC443_primary_Omentum	EOC443	treatment-naive	Omentum	EOC	EOC_C11	3	Chemo-R	54	IVA	177	5.9
TTTGCGCGTAGCTGCC-EOC443_pOme	EOC443_primary_Omentum	EOC443	treatment-naive	Omentum	EOC	EOC_C4	3	Chemo-R	54	IVA	177	5.9
TTTGCGCTCTGGTGTA-EOC443_pOme	EOC443_primary_Omentum	EOC443	treatment-naive	Omentum	EOC	EOC_C12	3	Chemo-R	54	IVA	177	5.9
TTTGGTTTCAGAGGTG-EOC443_pOme	EOC443_primary_Omentum	EOC443	treatment-naive	Omentum	EOC	EOC_C12	3	Chemo-R	54	IVA	177	5.9
TTTGTCAAGCCCGAAA-EOC443_pOme	EOC443_primary_Omentum	EOC443	treatment-naive	Omentum	EOC	EOC_C12	3	Chemo-R	54	IVA	177	5.9
TTTGTCAAGGGTATCG-EOC443_pOme	EOC443_primary_Omentum	EOC443	treatment-naive	Omentum	EOC	EOC_C12	3	Chemo-R	54	IVA	177	5.9
TTTGTCATCATATCGG-EOC443_pOme	EOC443_primary_Omentum	EOC443	treatment-naive	Omentum	EOC	EOC_C12	3	Chemo-R	54	IVA	177	5.9
TTTGTCATCCCTAACC-EOC443_pOme	EOC443_primary_Omentum	EOC443	treatment-naive	Omentum	EOC	EOC_C11	3	Chemo-R	54	IVA	177	5.9
AAACGGGTCCTGTACC-EOC540_p2Ome	EOC540_primary_Omentum	EOC540	treatment-naive	Omentum	EOC	EOC_C4	2	Chemo-R	62	IIIC	126	4.2
AAAGTAGGTCTACCTC-EOC540_p2Ome	EOC540_primary_Omentum	EOC540	treatment-naive	Omentum	EOC	EOC_C7	2	Chemo-R	62	IIIC	126	4.2
AAAGTAGTCGCCTGTT-EOC540_p2Ome	EOC540_primary_Omentum	EOC540	treatment-naive	Omentum	EOC	EOC_C12	2	Chemo-R	62	IIIC	126	4.2
AACCGCGTCTGCGACG-EOC540_p2Ome	EOC540_primary_Omentum	EOC540	treatment-naive	Omentum	EOC	EOC_C11	2	Chemo-R	62	IIIC	126	4.2
AACTCTTCATTGCGGC-EOC540_p2Ome	EOC540_primary_Omentum	EOC540	treatment-naive	Omentum	EOC	EOC_C1	2	Chemo-R	62	IIIC	126	4.2
AACTCTTGTGTTGAGG-EOC540_p2Ome	EOC540_primary_Omentum	EOC540	treatment-naive	Omentum	EOC	EOC_C11	2	Chemo-R	62	IIIC	126	4.2
AAGCCGCGTCGAACAG-EOC540_p2Ome	EOC540_primary_Omentum	EOC540	treatment-naive	Omentum	EOC	EOC_C4	2	Chemo-R	62	IIIC	126	4.2
AAGGAGCGTTAAGTAG-EOC540_p2Ome	EOC540_primary_Omentum	EOC540	treatment-naive	Omentum	EOC	EOC_C2	2	Chemo-R	62	IIIC	126	4.2
AAGGCAGCAAGCCCAC-EOC540_p2Ome	EOC540_primary_Omentum	EOC540	treatment-naive	Omentum	EOC	EOC_C7	2	Chemo-R	62	IIIC	126	4.2
AAGGTTCAGGCTAGGT-EOC540_p2Ome	EOC540_primary_Omentum	EOC540	treatment-naive	Omentum	EOC	EOC_C12	2	Chemo-R	62	IIIC	126	4.2
AAGTCTGTCGCGTAGC-EOC540_p2Ome	EOC540_primary_Omentum	EOC540	treatment-naive	Omentum	EOC	EOC_C11	2	Chemo-R	62	IIIC	126	4.2
ACACCCTCACCGAAAG-EOC540_p2Ome	EOC540_primary_Omentum	EOC540	treatment-naive	Omentum	EOC	EOC_C11	2	Chemo-R	62	IIIC	126	4.2
ACACCGGAGACCCACC-EOC540_p2Ome	EOC540_primary_Omentum	EOC540	treatment-naive	Omentum	EOC	EOC_C2	2	Chemo-R	62	IIIC	126	4.2
ACAGCCGCACCGAATT-EOC540_p2Ome	EOC540_primary_Omentum	EOC540	treatment-naive	Omentum	EOC	EOC_C11	2	Chemo-R	62	IIIC	126	4.2
ACATCAGTCGATCCCT-EOC540_p2Ome	EOC540_primary_Omentum	EOC540	treatment-naive	Omentum	EOC	EOC_C11	2	Chemo-R	62	IIIC	126	4.2
ACATGGTAGGTAGCCA-EOC540_p2Ome	EOC540_primary_Omentum	EOC540	treatment-naive	Omentum	EOC	EOC_C10	2	Chemo-R	62	IIIC	126	4.2
ACATGGTAGTGTGGCA-EOC540_p2Ome	EOC540_primary_Omentum	EOC540	treatment-naive	Omentum	EOC	EOC_C2	2	Chemo-R	62	IIIC	126	4.2
ACATGGTTCAGAGCTT-EOC540_p2Ome	EOC540_primary_Omentum	EOC540	treatment-naive	Omentum	EOC	EOC_C11	2	Chemo-R	62	IIIC	126	4.2
ACCCACTAGATATACG-EOC540_p2Ome	EOC540_primary_Omentum	EOC540	treatment-naive	Omentum	EOC	EOC_C12	2	Chemo-R	62	IIIC	126	4.2
ACGCCAGGTATGAATG-EOC540_p2Ome	EOC540_primary_Omentum	EOC540	treatment-naive	Omentum	EOC	EOC_C5	2	Chemo-R	62	IIIC	126	4.2
ACGGAGAAGCTATGCT-EOC540_p2Ome	EOC540_primary_Omentum	EOC540	treatment-naive	Omentum	EOC	EOC_C8	2	Chemo-R	62	IIIC	126	4.2
ACGGAGAGTTTACTCT-EOC540_p2Ome	EOC540_primary_Omentum	EOC540	treatment-naive	Omentum	EOC	EOC_C5	2	Chemo-R	62	IIIC	126	4.2
ACGGAGATCAACCATG-EOC540_p2Ome	EOC540_primary_Omentum	EOC540	treatment-naive	Omentum	EOC	EOC_C5	2	Chemo-R	62	IIIC	126	4.2
ACTGATGGTACAGTTC-EOC540_p2Ome	EOC540_primary_Omentum	EOC540	treatment-naive	Omentum	EOC	EOC_C5	2	Chemo-R	62	IIIC	126	4.2
ACTGCTCGTCGAACAG-EOC540_p2Ome	EOC540_primary_Omentum	EOC540	treatment-naive	Omentum	EOC	EOC_C11	2	Chemo-R	62	IIIC	126	4.2
ACTTACTCAAGTCTAC-EOC540_p2Ome	EOC540_primary_Omentum	EOC540	treatment-naive	Omentum	EOC	EOC_C12	2	Chemo-R	62	IIIC	126	4.2
AGATTGCCAGTGGGAT-EOC540_p2Ome	EOC540_primary_Omentum	EOC540	treatment-naive	Omentum	EOC	EOC_C1	2	Chemo-R	62	IIIC	126	4.2
AGCATACCAGCTGCAC-EOC540_p2Ome	EOC540_primary_Omentum	EOC540	treatment-naive	Omentum	EOC	EOC_C11	2	Chemo-R	62	IIIC	126	4.2
AGCGTATAGGTGCAAC-EOC540_p2Ome	EOC540_primary_Omentum	EOC540	treatment-naive	Omentum	EOC	EOC_C11	2	Chemo-R	62	IIIC	126	4.2
AGCTTGATCCTAGTGA-EOC540_p2Ome	EOC540_primary_Omentum	EOC540	treatment-naive	Omentum	EOC	EOC_C11	2	Chemo-R	62	IIIC	126	4.2
AGGGAGTGTCGACTGC-EOC540_p2Ome	EOC540_primary_Omentum	EOC540	treatment-naive	Omentum	EOC	EOC_C12	2	Chemo-R	62	IIIC	126	4.2
AGGGATGAGTATGACA-EOC540_p2Ome	EOC540_primary_Omentum	EOC540	treatment-naive	Omentum	EOC	EOC_C2	2	Chemo-R	62	IIIC	126	4.2
AGTAGTCGTCTAGGTT-EOC540_p2Ome	EOC540_primary_Omentum	EOC540	treatment-naive	Omentum	EOC	EOC_C12	2	Chemo-R	62	IIIC	126	4.2
AGTCTTTTCGGCATCG-EOC540_p2Ome	EOC540_primary_Omentum	EOC540	treatment-naive	Omentum	EOC	EOC_C11	2	Chemo-R	62	IIIC	126	4.2
AGTGTCAAGGCTACGA-EOC540_p2Ome	EOC540_primary_Omentum	EOC540	treatment-naive	Omentum	EOC	EOC_C12	2	Chemo-R	62	IIIC	126	4.2
ATAAGAGCAGCTGCTG-EOC540_p2Ome	EOC540_primary_Omentum	EOC540	treatment-naive	Omentum	EOC	EOC_C11	2	Chemo-R	62	IIIC	126	4.2
ATAAGAGTCCAGATCA-EOC540_p2Ome	EOC540_primary_Omentum	EOC540	treatment-naive	Omentum	EOC	EOC_C2	2	Chemo-R	62	IIIC	126	4.2
ATCATGGCACGGCTAC-EOC540_p2Ome	EOC540_primary_Omentum	EOC540	treatment-naive	Omentum	EOC	EOC_C8	2	Chemo-R	62	IIIC	126	4.2
ATCCACCAGGCACATG-EOC540_p2Ome	EOC540_primary_Omentum	EOC540	treatment-naive	Omentum	EOC	EOC_C1	2	Chemo-R	62	IIIC	126	4.2
ATCCACCAGGGCTCTC-EOC540_p2Ome	EOC540_primary_Omentum	EOC540	treatment-naive	Omentum	EOC	EOC_C12	2	Chemo-R	62	IIIC	126	4.2
ATCCGAATCCCTTGCA-EOC540_p2Ome	EOC540_primary_Omentum	EOC540	treatment-naive	Omentum	EOC	EOC_C8	2	Chemo-R	62	IIIC	126	4.2
ATCTGCCGTAGCTGCC-EOC540_p2Ome	EOC540_primary_Omentum	EOC540	treatment-naive	Omentum	EOC	EOC_C2	2	Chemo-R	62	IIIC	126	4.2
ATGGGAGTCACCTCGT-EOC540_p2Ome	EOC540_primary_Omentum	EOC540	treatment-naive	Omentum	EOC	EOC_C8	2	Chemo-R	62	IIIC	126	4.2
ATGTGTGGTAGTAGTA-EOC540_p2Ome	EOC540_primary_Omentum	EOC540	treatment-naive	Omentum	EOC	EOC_C12	2	Chemo-R	62	IIIC	126	4.2
ATTATCCCAAGCCGTC-EOC540_p2Ome	EOC540_primary_Omentum	EOC540	treatment-naive	Omentum	EOC	EOC_C11	2	Chemo-R	62	IIIC	126	4.2
ATTGGTGCATACGCCG-EOC540_p2Ome	EOC540_primary_Omentum	EOC540	treatment-naive	Omentum	EOC	EOC_C1	2	Chemo-R	62	IIIC	126	4.2
CAACCAAAGATGGCGT-EOC540_p2Ome	EOC540_primary_Omentum	EOC540	treatment-naive	Omentum	EOC	EOC_C11	2	Chemo-R	62	IIIC	126	4.2
CAAGATCCAAGAAAGG-EOC540_p2Ome	EOC540_primary_Omentum	EOC540	treatment-naive	Omentum	EOC	EOC_C8	2	Chemo-R	62	IIIC	126	4.2
CACACCTTCGAGCCCA-EOC540_p2Ome	EOC540_primary_Omentum	EOC540	treatment-naive	Omentum	EOC	EOC_C11	2	Chemo-R	62	IIIC	126	4.2
CACACCTTCTGGCGAC-EOC540_p2Ome	EOC540_primary_Omentum	EOC540	treatment-naive	Omentum	EOC	EOC_C4	2	Chemo-R	62	IIIC	126	4.2
CACCAGGAGGCTCTTA-EOC540_p2Ome	EOC540_primary_Omentum	EOC540	treatment-naive	Omentum	EOC	EOC_C2	2	Chemo-R	62	IIIC	126	4.2
CAGCAGCAGGTACTCT-EOC540_p2Ome	EOC540_primary_Omentum	EOC540	treatment-naive	Omentum	EOC	EOC_C5	2	Chemo-R	62	IIIC	126	4.2
CAGCTAATCGCCATAA-EOC540_p2Ome	EOC540_primary_Omentum	EOC540	treatment-naive	Omentum	EOC	EOC_C12	2	Chemo-R	62	IIIC	126	4.2
CAGCTGGCAGTTAACC-EOC540_p2Ome	EOC540_primary_Omentum	EOC540	treatment-naive	Omentum	EOC	EOC_C12	2	Chemo-R	62	IIIC	126	4.2
CAGGTGCTCTGATACG-EOC540_p2Ome	EOC540_primary_Omentum	EOC540	treatment-naive	Omentum	EOC	EOC_C1	2	Chemo-R	62	IIIC	126	4.2
CAGTCCTAGGTTACCT-EOC540_p2Ome	EOC540_primary_Omentum	EOC540	treatment-naive	Omentum	EOC	EOC_C11	2	Chemo-R	62	IIIC	126	4.2
CATATGGCAGTCAGCC-EOC540_p2Ome	EOC540_primary_Omentum	EOC540	treatment-naive	Omentum	EOC	EOC_C12	2	Chemo-R	62	IIIC	126	4.2
CATCAGATCAGAAATG-EOC540_p2Ome	EOC540_primary_Omentum	EOC540	treatment-naive	Omentum	EOC	EOC_C5	2	Chemo-R	62	IIIC	126	4.2
CATCCACCATACTCTT-EOC540_p2Ome	EOC540_primary_Omentum	EOC540	treatment-naive	Omentum	EOC	EOC_C11	2	Chemo-R	62	IIIC	126	4.2
CATGACACACCCATTC-EOC540_p2Ome	EOC540_primary_Omentum	EOC540	treatment-naive	Omentum	EOC	EOC_C2	2	Chemo-R	62	IIIC	126	4.2
CATGCCTCAAACTGTC-EOC540_p2Ome	EOC540_primary_Omentum	EOC540	treatment-naive	Omentum	EOC	EOC_C4	2	Chemo-R	62	IIIC	126	4.2
CATGCCTTCAGCTCGG-EOC540_p2Ome	EOC540_primary_Omentum	EOC540	treatment-naive	Omentum	EOC	EOC_C8	2	Chemo-R	62	IIIC	126	4.2
CCACTACTCGACAGCC-EOC540_p2Ome	EOC540_primary_Omentum	EOC540	treatment-naive	Omentum	EOC	EOC_C5	2	Chemo-R	62	IIIC	126	4.2
CCCAGTTCATCCCATC-EOC540_p2Ome	EOC540_primary_Omentum	EOC540	treatment-naive	Omentum	EOC	EOC_C1	2	Chemo-R	62	IIIC	126	4.2
CCGGTAGCATTGCGGC-EOC540_p2Ome	EOC540_primary_Omentum	EOC540	treatment-naive	Omentum	EOC	EOC_C12	2	Chemo-R	62	IIIC	126	4.2
CCGTGGATCGAACGGA-EOC540_p2Ome	EOC540_primary_Omentum	EOC540	treatment-naive	Omentum	EOC	EOC_C11	2	Chemo-R	62	IIIC	126	4.2
CCTAAAGTCAGCATGT-EOC540_p2Ome	EOC540_primary_Omentum	EOC540	treatment-naive	Omentum	EOC	EOC_C6	2	Chemo-R	62	IIIC	126	4.2
CCTACACAGCATCATC-EOC540_p2Ome	EOC540_primary_Omentum	EOC540	treatment-naive	Omentum	EOC	EOC_C7	2	Chemo-R	62	IIIC	126	4.2
CCTAGCTTCTTGCAAG-EOC540_p2Ome	EOC540_primary_Omentum	EOC540	treatment-naive	Omentum	EOC	EOC_C12	2	Chemo-R	62	IIIC	126	4.2
CCTCTGAGTCTAAAGA-EOC540_p2Ome	EOC540_primary_Omentum	EOC540	treatment-naive	Omentum	EOC	EOC_C2	2	Chemo-R	62	IIIC	126	4.2
CGACCTTCAAAGCGGT-EOC540_p2Ome	EOC540_primary_Omentum	EOC540	treatment-naive	Omentum	EOC	EOC_C2	2	Chemo-R	62	IIIC	126	4.2
CGAGCACTCTAACTCT-EOC540_p2Ome	EOC540_primary_Omentum	EOC540	treatment-naive	Omentum	EOC	EOC_C8	2	Chemo-R	62	IIIC	126	4.2
CGAGCCAAGCGTAATA-EOC540_p2Ome	EOC540_primary_Omentum	EOC540	treatment-naive	Omentum	EOC	EOC_C11	2	Chemo-R	62	IIIC	126	4.2
CGCTATCCATAGTAAG-EOC540_p2Ome	EOC540_primary_Omentum	EOC540	treatment-naive	Omentum	EOC	EOC_C11	2	Chemo-R	62	IIIC	126	4.2
CGCTGGACAGGGCATA-EOC540_p2Ome	EOC540_primary_Omentum	EOC540	treatment-naive	Omentum	EOC	EOC_C11	2	Chemo-R	62	IIIC	126	4.2
CGGACACAGGGATGGG-EOC540_p2Ome	EOC540_primary_Omentum	EOC540	treatment-naive	Omentum	EOC	EOC_C12	2	Chemo-R	62	IIIC	126	4.2
CGGACGTCAAGGCTCC-EOC540_p2Ome	EOC540_primary_Omentum	EOC540	treatment-naive	Omentum	EOC	EOC_C5	2	Chemo-R	62	IIIC	126	4.2
CGGACGTTCGAGAGCA-EOC540_p2Ome	EOC540_primary_Omentum	EOC540	treatment-naive	Omentum	EOC	EOC_C4	2	Chemo-R	62	IIIC	126	4.2
CGGAGTCCAGCAGTTT-EOC540_p2Ome	EOC540_primary_Omentum	EOC540	treatment-naive	Omentum	EOC	EOC_C11	2	Chemo-R	62	IIIC	126	4.2
CGTCCATTCCAAACAC-EOC540_p2Ome	EOC540_primary_Omentum	EOC540	treatment-naive	Omentum	EOC	EOC_C11	2	Chemo-R	62	IIIC	126	4.2
CGTGTCTTCTTGTACT-EOC540_p2Ome	EOC540_primary_Omentum	EOC540	treatment-naive	Omentum	EOC	EOC_C4	2	Chemo-R	62	IIIC	126	4.2
CGTTAGAGTGCATCTA-EOC540_p2Ome	EOC540_primary_Omentum	EOC540	treatment-naive	Omentum	EOC	EOC_C2	2	Chemo-R	62	IIIC	126	4.2
CGTTCTGGTGAAGGCT-EOC540_p2Ome	EOC540_primary_Omentum	EOC540	treatment-naive	Omentum	EOC	EOC_C4	2	Chemo-R	62	IIIC	126	4.2
CTAACTTCATGGTAGG-EOC540_p2Ome	EOC540_primary_Omentum	EOC540	treatment-naive	Omentum	EOC	EOC_C11	2	Chemo-R	62	IIIC	126	4.2
CTAAGACTCTCGTTTA-EOC540_p2Ome	EOC540_primary_Omentum	EOC540	treatment-naive	Omentum	EOC	EOC_C11	2	Chemo-R	62	IIIC	126	4.2
CTAATGGGTGAACCTT-EOC540_p2Ome	EOC540_primary_Omentum	EOC540	treatment-naive	Omentum	EOC	EOC_C5	2	Chemo-R	62	IIIC	126	4.2
CTACACCTCATCATTC-EOC540_p2Ome	EOC540_primary_Omentum	EOC540	treatment-naive	Omentum	EOC	EOC_C11	2	Chemo-R	62	IIIC	126	4.2
CTACCCAAGTCTCCTC-EOC540_p2Ome	EOC540_primary_Omentum	EOC540	treatment-naive	Omentum	EOC	EOC_C12	2	Chemo-R	62	IIIC	126	4.2
CTAGAGTAGGTAGCCA-EOC540_p2Ome	EOC540_primary_Omentum	EOC540	treatment-naive	Omentum	EOC	EOC_C2	2	Chemo-R	62	IIIC	126	4.2
CTAGTGAAGTGTACGG-EOC540_p2Ome	EOC540_primary_Omentum	EOC540	treatment-naive	Omentum	EOC	EOC_C11	2	Chemo-R	62	IIIC	126	4.2
CTCCTAGTCGGTTCGG-EOC540_p2Ome	EOC540_primary_Omentum	EOC540	treatment-naive	Omentum	EOC	EOC_C5	2	Chemo-R	62	IIIC	126	4.2
CTCGTACAGACTACAA-EOC540_p2Ome	EOC540_primary_Omentum	EOC540	treatment-naive	Omentum	EOC	EOC_C1	2	Chemo-R	62	IIIC	126	4.2
CTCGTACGTTTGACAC-EOC540_p2Ome	EOC540_primary_Omentum	EOC540	treatment-naive	Omentum	EOC	EOC_C4	2	Chemo-R	62	IIIC	126	4.2
CTCGTCAGTGGAAAGA-EOC540_p2Ome	EOC540_primary_Omentum	EOC540	treatment-naive	Omentum	EOC	EOC_C11	2	Chemo-R	62	IIIC	126	4.2
CTCTGGTTCGCCAAAT-EOC540_p2Ome	EOC540_primary_Omentum	EOC540	treatment-naive	Omentum	EOC	EOC_C11	2	Chemo-R	62	IIIC	126	4.2
CTGAAGTTCACCTCGT-EOC540_p2Ome	EOC540_primary_Omentum	EOC540	treatment-naive	Omentum	EOC	EOC_C2	2	Chemo-R	62	IIIC	126	4.2
CTGTTTAGTAGCACGA-EOC540_p2Ome	EOC540_primary_Omentum	EOC540	treatment-naive	Omentum	EOC	EOC_C11	2	Chemo-R	62	IIIC	126	4.2
CTTACCGCATCGGGTC-EOC540_p2Ome	EOC540_primary_Omentum	EOC540	treatment-naive	Omentum	EOC	EOC_C1	2	Chemo-R	62	IIIC	126	4.2
CTTAGGATCAAAGACA-EOC540_p2Ome	EOC540_primary_Omentum	EOC540	treatment-naive	Omentum	EOC	EOC_C5	2	Chemo-R	62	IIIC	126	4.2
CTTAGGATCAGCGACC-EOC540_p2Ome	EOC540_primary_Omentum	EOC540	treatment-naive	Omentum	EOC	EOC_C11	2	Chemo-R	62	IIIC	126	4.2
GAACGGATCATCGGAT-EOC540_p2Ome	EOC540_primary_Omentum	EOC540	treatment-naive	Omentum	EOC	EOC_C5	2	Chemo-R	62	IIIC	126	4.2
GACACGCCAAGGACAC-EOC540_p2Ome	EOC540_primary_Omentum	EOC540	treatment-naive	Omentum	EOC	EOC_C12	2	Chemo-R	62	IIIC	126	4.2
GACCTGGAGAGGGATA-EOC540_p2Ome	EOC540_primary_Omentum	EOC540	treatment-naive	Omentum	EOC	EOC_C8	2	Chemo-R	62	IIIC	126	4.2
GACGCGTAGTTGAGAT-EOC540_p2Ome	EOC540_primary_Omentum	EOC540	treatment-naive	Omentum	EOC	EOC_C2	2	Chemo-R	62	IIIC	126	4.2
GAGGTGAAGAATTGTG-EOC540_p2Ome	EOC540_primary_Omentum	EOC540	treatment-naive	Omentum	EOC	EOC_C11	2	Chemo-R	62	IIIC	126	4.2
GAGGTGAGTTTGTTTC-EOC540_p2Ome	EOC540_primary_Omentum	EOC540	treatment-naive	Omentum	EOC	EOC_C1	2	Chemo-R	62	IIIC	126	4.2
GATCAGTAGTCGTTTG-EOC540_p2Ome	EOC540_primary_Omentum	EOC540	treatment-naive	Omentum	EOC	EOC_C11	2	Chemo-R	62	IIIC	126	4.2
GATCAGTTCATCTGCC-EOC540_p2Ome	EOC540_primary_Omentum	EOC540	treatment-naive	Omentum	EOC	EOC_C11	2	Chemo-R	62	IIIC	126	4.2
GATCGCGCACCAGCAC-EOC540_p2Ome	EOC540_primary_Omentum	EOC540	treatment-naive	Omentum	EOC	EOC_C12	2	Chemo-R	62	IIIC	126	4.2
GATCGCGTCTTACCGC-EOC540_p2Ome	EOC540_primary_Omentum	EOC540	treatment-naive	Omentum	EOC	EOC_C5	2	Chemo-R	62	IIIC	126	4.2
GATCGTAGTCGAGATG-EOC540_p2Ome	EOC540_primary_Omentum	EOC540	treatment-naive	Omentum	EOC	EOC_C2	2	Chemo-R	62	IIIC	126	4.2
GATCTAGCAGTGAGTG-EOC540_p2Ome	EOC540_primary_Omentum	EOC540	treatment-naive	Omentum	EOC	EOC_C11	2	Chemo-R	62	IIIC	126	4.2
GATCTAGGTCTAGAGG-EOC540_p2Ome	EOC540_primary_Omentum	EOC540	treatment-naive	Omentum	EOC	EOC_C8	2	Chemo-R	62	IIIC	126	4.2
GATGAAAAGGAATGGA-EOC540_p2Ome	EOC540_primary_Omentum	EOC540	treatment-naive	Omentum	EOC	EOC_C8	2	Chemo-R	62	IIIC	126	4.2
GATGAAAAGTGGGATC-EOC540_p2Ome	EOC540_primary_Omentum	EOC540	treatment-naive	Omentum	EOC	EOC_C2	2	Chemo-R	62	IIIC	126	4.2
GATGAAAGTAAGCACG-EOC540_p2Ome	EOC540_primary_Omentum	EOC540	treatment-naive	Omentum	EOC	EOC_C11	2	Chemo-R	62	IIIC	126	4.2
GCACTCTAGAATGTGT-EOC540_p2Ome	EOC540_primary_Omentum	EOC540	treatment-naive	Omentum	EOC	EOC_C5	2	Chemo-R	62	IIIC	126	4.2
GCATGCGGTCTAAAGA-EOC540_p2Ome	EOC540_primary_Omentum	EOC540	treatment-naive	Omentum	EOC	EOC_C11	2	Chemo-R	62	IIIC	126	4.2
GCGACCAGTTACCGAT-EOC540_p2Ome	EOC540_primary_Omentum	EOC540	treatment-naive	Omentum	EOC	EOC_C8	2	Chemo-R	62	IIIC	126	4.2
GCGCCAACAAGGTTCT-EOC540_p2Ome	EOC540_primary_Omentum	EOC540	treatment-naive	Omentum	EOC	EOC_C1	2	Chemo-R	62	IIIC	126	4.2
GCGCGATCATAGAAAC-EOC540_p2Ome	EOC540_primary_Omentum	EOC540	treatment-naive	Omentum	EOC	EOC_C1	2	Chemo-R	62	IIIC	126	4.2
GCGGGTTCAAGCCGCT-EOC540_p2Ome	EOC540_primary_Omentum	EOC540	treatment-naive	Omentum	EOC	EOC_C12	2	Chemo-R	62	IIIC	126	4.2
GCGGGTTCACCACCAG-EOC540_p2Ome	EOC540_primary_Omentum	EOC540	treatment-naive	Omentum	EOC	EOC_C11	2	Chemo-R	62	IIIC	126	4.2
GCTGCGACAAGGACAC-EOC540_p2Ome	EOC540_primary_Omentum	EOC540	treatment-naive	Omentum	EOC	EOC_C2	2	Chemo-R	62	IIIC	126	4.2
GCTGCGATCCATTCTA-EOC540_p2Ome	EOC540_primary_Omentum	EOC540	treatment-naive	Omentum	EOC	EOC_C2	2	Chemo-R	62	IIIC	126	4.2
GCTTCCACACTTAACG-EOC540_p2Ome	EOC540_primary_Omentum	EOC540	treatment-naive	Omentum	EOC	EOC_C4	2	Chemo-R	62	IIIC	126	4.2
GCTTGAAGTTTGACAC-EOC540_p2Ome	EOC540_primary_Omentum	EOC540	treatment-naive	Omentum	EOC	EOC_C8	2	Chemo-R	62	IIIC	126	4.2
GGAAAGCAGGCTAGGT-EOC540_p2Ome	EOC540_primary_Omentum	EOC540	treatment-naive	Omentum	EOC	EOC_C12	2	Chemo-R	62	IIIC	126	4.2
GGAATAAAGTGAACGC-EOC540_p2Ome	EOC540_primary_Omentum	EOC540	treatment-naive	Omentum	EOC	EOC_C12	2	Chemo-R	62	IIIC	126	4.2
GGACAAGCACGCGAAA-EOC540_p2Ome	EOC540_primary_Omentum	EOC540	treatment-naive	Omentum	EOC	EOC_C11	2	Chemo-R	62	IIIC	126	4.2
GGACAGATCCAGTATG-EOC540_p2Ome	EOC540_primary_Omentum	EOC540	treatment-naive	Omentum	EOC	EOC_C11	2	Chemo-R	62	IIIC	126	4.2
GGACAGATCGAACGGA-EOC540_p2Ome	EOC540_primary_Omentum	EOC540	treatment-naive	Omentum	EOC	EOC_C8	2	Chemo-R	62	IIIC	126	4.2
GGACGTCAGCTAGTCT-EOC540_p2Ome	EOC540_primary_Omentum	EOC540	treatment-naive	Omentum	EOC	EOC_C8	2	Chemo-R	62	IIIC	126	4.2
GGATGTTGTACAGTTC-EOC540_p2Ome	EOC540_primary_Omentum	EOC540	treatment-naive	Omentum	EOC	EOC_C5	2	Chemo-R	62	IIIC	126	4.2
GGCAATTCAGGAATGC-EOC540_p2Ome	EOC540_primary_Omentum	EOC540	treatment-naive	Omentum	EOC	EOC_C11	2	Chemo-R	62	IIIC	126	4.2
GGCGTGTAGCTGCCCA-EOC540_p2Ome	EOC540_primary_Omentum	EOC540	treatment-naive	Omentum	EOC	EOC_C12	2	Chemo-R	62	IIIC	126	4.2
GGCTGGTGTGACTCAT-EOC540_p2Ome	EOC540_primary_Omentum	EOC540	treatment-naive	Omentum	EOC	EOC_C7	2	Chemo-R	62	IIIC	126	4.2
GGGAGATCATACCATG-EOC540_p2Ome	EOC540_primary_Omentum	EOC540	treatment-naive	Omentum	EOC	EOC_C2	2	Chemo-R	62	IIIC	126	4.2
GGGCACTAGGTGATTA-EOC540_p2Ome	EOC540_primary_Omentum	EOC540	treatment-naive	Omentum	EOC	EOC_C12	2	Chemo-R	62	IIIC	126	4.2
GGGTCTGTCAGCGATT-EOC540_p2Ome	EOC540_primary_Omentum	EOC540	treatment-naive	Omentum	EOC	EOC_C11	2	Chemo-R	62	IIIC	126	4.2
GGGTTGCAGTGTACGG-EOC540_p2Ome	EOC540_primary_Omentum	EOC540	treatment-naive	Omentum	EOC	EOC_C4	2	Chemo-R	62	IIIC	126	4.2
GGGTTGCGTGAGGGTT-EOC540_p2Ome	EOC540_primary_Omentum	EOC540	treatment-naive	Omentum	EOC	EOC_C2	2	Chemo-R	62	IIIC	126	4.2
GTAGGCCAGCCCGAAA-EOC540_p2Ome	EOC540_primary_Omentum	EOC540	treatment-naive	Omentum	EOC	EOC_C11	2	Chemo-R	62	IIIC	126	4.2
GTCAAGTGTAAGAGAG-EOC540_p2Ome	EOC540_primary_Omentum	EOC540	treatment-naive	Omentum	EOC	EOC_C11	2	Chemo-R	62	IIIC	126	4.2
GTCGGGTGTACTTCTT-EOC540_p2Ome	EOC540_primary_Omentum	EOC540	treatment-naive	Omentum	EOC	EOC_C7	2	Chemo-R	62	IIIC	126	4.2
GTCGTAAAGCTATGCT-EOC540_p2Ome	EOC540_primary_Omentum	EOC540	treatment-naive	Omentum	EOC	EOC_C12	2	Chemo-R	62	IIIC	126	4.2
GTCTTCGTCAAGATCC-EOC540_p2Ome	EOC540_primary_Omentum	EOC540	treatment-naive	Omentum	EOC	EOC_C8	2	Chemo-R	62	IIIC	126	4.2
GTGCAGCGTAAGTGGC-EOC540_p2Ome	EOC540_primary_Omentum	EOC540	treatment-naive	Omentum	EOC	EOC_C11	2	Chemo-R	62	IIIC	126	4.2
GTGCTTCCAGATCGGA-EOC540_p2Ome	EOC540_primary_Omentum	EOC540	treatment-naive	Omentum	EOC	EOC_C12	2	Chemo-R	62	IIIC	126	4.2
GTGCTTCGTTGACGTT-EOC540_p2Ome	EOC540_primary_Omentum	EOC540	treatment-naive	Omentum	EOC	EOC_C11	2	Chemo-R	62	IIIC	126	4.2
GTTAAGCGTACCGAGA-EOC540_p2Ome	EOC540_primary_Omentum	EOC540	treatment-naive	Omentum	EOC	EOC_C12	2	Chemo-R	62	IIIC	126	4.2
GTTACAGTCTTATCTG-EOC540_p2Ome	EOC540_primary_Omentum	EOC540	treatment-naive	Omentum	EOC	EOC_C11	2	Chemo-R	62	IIIC	126	4.2
GTTCTCGAGAACAACT-EOC540_p2Ome	EOC540_primary_Omentum	EOC540	treatment-naive	Omentum	EOC	EOC_C11	2	Chemo-R	62	IIIC	126	4.2
TAAACCGCACCCTATC-EOC540_p2Ome	EOC540_primary_Omentum	EOC540	treatment-naive	Omentum	EOC	EOC_C11	2	Chemo-R	62	IIIC	126	4.2
TACACGACACAGGTTT-EOC540_p2Ome	EOC540_primary_Omentum	EOC540	treatment-naive	Omentum	EOC	EOC_C11	2	Chemo-R	62	IIIC	126	4.2
TACAGTGGTCATATGC-EOC540_p2Ome	EOC540_primary_Omentum	EOC540	treatment-naive	Omentum	EOC	EOC_C11	2	Chemo-R	62	IIIC	126	4.2
TACCTATAGTCAAGCG-EOC540_p2Ome	EOC540_primary_Omentum	EOC540	treatment-naive	Omentum	EOC	EOC_C8	2	Chemo-R	62	IIIC	126	4.2
TACCTTAAGTGTCCCG-EOC540_p2Ome	EOC540_primary_Omentum	EOC540	treatment-naive	Omentum	EOC	EOC_C1	2	Chemo-R	62	IIIC	126	4.2
TACGGATTCATGCATG-EOC540_p2Ome	EOC540_primary_Omentum	EOC540	treatment-naive	Omentum	EOC	EOC_C11	2	Chemo-R	62	IIIC	126	4.2
TACGGTAGTTAGAACA-EOC540_p2Ome	EOC540_primary_Omentum	EOC540	treatment-naive	Omentum	EOC	EOC_C2	2	Chemo-R	62	IIIC	126	4.2
TAGACCAAGATCCCGC-EOC540_p2Ome	EOC540_primary_Omentum	EOC540	treatment-naive	Omentum	EOC	EOC_C7	2	Chemo-R	62	IIIC	126	4.2
TAGAGCTGTCCCGACA-EOC540_p2Ome	EOC540_primary_Omentum	EOC540	treatment-naive	Omentum	EOC	EOC_C1	2	Chemo-R	62	IIIC	126	4.2
TAGTGGTTCATTTGGG-EOC540_p2Ome	EOC540_primary_Omentum	EOC540	treatment-naive	Omentum	EOC	EOC_C11	2	Chemo-R	62	IIIC	126	4.2
TAGTTGGTCGCCATAA-EOC540_p2Ome	EOC540_primary_Omentum	EOC540	treatment-naive	Omentum	EOC	EOC_C11	2	Chemo-R	62	IIIC	126	4.2
TCACAAGAGTTAACGA-EOC540_p2Ome	EOC540_primary_Omentum	EOC540	treatment-naive	Omentum	EOC	EOC_C11	2	Chemo-R	62	IIIC	126	4.2
TCACAAGGTAGCCTCG-EOC540_p2Ome	EOC540_primary_Omentum	EOC540	treatment-naive	Omentum	EOC	EOC_C4	2	Chemo-R	62	IIIC	126	4.2
TCAGCAACAGTACACT-EOC540_p2Ome	EOC540_primary_Omentum	EOC540	treatment-naive	Omentum	EOC	EOC_C11	2	Chemo-R	62	IIIC	126	4.2
TCATTTGAGTATTGGA-EOC540_p2Ome	EOC540_primary_Omentum	EOC540	treatment-naive	Omentum	EOC	EOC_C11	2	Chemo-R	62	IIIC	126	4.2
TCCCGATCATACGCTA-EOC540_p2Ome	EOC540_primary_Omentum	EOC540	treatment-naive	Omentum	EOC	EOC_C11	2	Chemo-R	62	IIIC	126	4.2
TCGAGGCAGAACTCGG-EOC540_p2Ome	EOC540_primary_Omentum	EOC540	treatment-naive	Omentum	EOC	EOC_C11	2	Chemo-R	62	IIIC	126	4.2
TCGGTAACAGTCGATT-EOC540_p2Ome	EOC540_primary_Omentum	EOC540	treatment-naive	Omentum	EOC	EOC_C2	2	Chemo-R	62	IIIC	126	4.2
TCGTACCCAAGCTGTT-EOC540_p2Ome	EOC540_primary_Omentum	EOC540	treatment-naive	Omentum	EOC	EOC_C7	2	Chemo-R	62	IIIC	126	4.2
TCGTACCGTAAGTGGC-EOC540_p2Ome	EOC540_primary_Omentum	EOC540	treatment-naive	Omentum	EOC	EOC_C7	2	Chemo-R	62	IIIC	126	4.2
TCTTTCCTCGTATCAG-EOC540_p2Ome	EOC540_primary_Omentum	EOC540	treatment-naive	Omentum	EOC	EOC_C11	2	Chemo-R	62	IIIC	126	4.2
TGAAAGAAGAATCTCC-EOC540_p2Ome	EOC540_primary_Omentum	EOC540	treatment-naive	Omentum	EOC	EOC_C5	2	Chemo-R	62	IIIC	126	4.2
TGACAACAGTAGATGT-EOC540_p2Ome	EOC540_primary_Omentum	EOC540	treatment-naive	Omentum	EOC	EOC_C11	2	Chemo-R	62	IIIC	126	4.2
TGACTTTTCTCGTTTA-EOC540_p2Ome	EOC540_primary_Omentum	EOC540	treatment-naive	Omentum	EOC	EOC_C5	2	Chemo-R	62	IIIC	126	4.2
TGAGAGGCAGTGGAGT-EOC540_p2Ome	EOC540_primary_Omentum	EOC540	treatment-naive	Omentum	EOC	EOC_C12	2	Chemo-R	62	IIIC	126	4.2
TGAGCATAGGTGCACA-EOC540_p2Ome	EOC540_primary_Omentum	EOC540	treatment-naive	Omentum	EOC	EOC_C11	2	Chemo-R	62	IIIC	126	4.2
TGAGGGATCTGTCAAG-EOC540_p2Ome	EOC540_primary_Omentum	EOC540	treatment-naive	Omentum	EOC	EOC_C5	2	Chemo-R	62	IIIC	126	4.2
TGATTTCGTAGAGTGC-EOC540_p2Ome	EOC540_primary_Omentum	EOC540	treatment-naive	Omentum	EOC	EOC_C11	2	Chemo-R	62	IIIC	126	4.2
TGATTTCGTGCCTGCA-EOC540_p2Ome	EOC540_primary_Omentum	EOC540	treatment-naive	Omentum	EOC	EOC_C11	2	Chemo-R	62	IIIC	126	4.2
TGCGGGTAGTGTCCAT-EOC540_p2Ome	EOC540_primary_Omentum	EOC540	treatment-naive	Omentum	EOC	EOC_C5	2	Chemo-R	62	IIIC	126	4.2
TGCTACCGTAGAGCTG-EOC540_p2Ome	EOC540_primary_Omentum	EOC540	treatment-naive	Omentum	EOC	EOC_C11	2	Chemo-R	62	IIIC	126	4.2
TGGACGCAGTGCCATT-EOC540_p2Ome	EOC540_primary_Omentum	EOC540	treatment-naive	Omentum	EOC	EOC_C11	2	Chemo-R	62	IIIC	126	4.2
TGGACGCGTTCCGTCT-EOC540_p2Ome	EOC540_primary_Omentum	EOC540	treatment-naive	Omentum	EOC	EOC_C7	2	Chemo-R	62	IIIC	126	4.2
TGGCCAGTCAAACGGG-EOC540_p2Ome	EOC540_primary_Omentum	EOC540	treatment-naive	Omentum	EOC	EOC_C8	2	Chemo-R	62	IIIC	126	4.2
TGGGCGTTCCAGTAGT-EOC540_p2Ome	EOC540_primary_Omentum	EOC540	treatment-naive	Omentum	EOC	EOC_C5	2	Chemo-R	62	IIIC	126	4.2
TGTATTCCACATTAGC-EOC540_p2Ome	EOC540_primary_Omentum	EOC540	treatment-naive	Omentum	EOC	EOC_C11	2	Chemo-R	62	IIIC	126	4.2
TGTATTCCATGCCTTC-EOC540_p2Ome	EOC540_primary_Omentum	EOC540	treatment-naive	Omentum	EOC	EOC_C8	2	Chemo-R	62	IIIC	126	4.2
TGTCCCACAATGACCT-EOC540_p2Ome	EOC540_primary_Omentum	EOC540	treatment-naive	Omentum	EOC	EOC_C8	2	Chemo-R	62	IIIC	126	4.2
TTAGTTCAGGAGTTGC-EOC540_p2Ome	EOC540_primary_Omentum	EOC540	treatment-naive	Omentum	EOC	EOC_C8	2	Chemo-R	62	IIIC	126	4.2
TTAGTTCGTGGTTTCA-EOC540_p2Ome	EOC540_primary_Omentum	EOC540	treatment-naive	Omentum	EOC	EOC_C12	2	Chemo-R	62	IIIC	126	4.2
TTATGCTAGCTGGAAC-EOC540_p2Ome	EOC540_primary_Omentum	EOC540	treatment-naive	Omentum	EOC	EOC_C1	2	Chemo-R	62	IIIC	126	4.2
TTATGCTCAAGCCGTC-EOC540_p2Ome	EOC540_primary_Omentum	EOC540	treatment-naive	Omentum	EOC	EOC_C11	2	Chemo-R	62	IIIC	126	4.2
TTATGCTGTCATATGC-EOC540_p2Ome	EOC540_primary_Omentum	EOC540	treatment-naive	Omentum	EOC	EOC_C12	2	Chemo-R	62	IIIC	126	4.2
TTCTACAGTGTCAATC-EOC540_p2Ome	EOC540_primary_Omentum	EOC540	treatment-naive	Omentum	EOC	EOC_C12	2	Chemo-R	62	IIIC	126	4.2
TTGAACGCAGTAACGG-EOC540_p2Ome	EOC540_primary_Omentum	EOC540	treatment-naive	Omentum	EOC	EOC_C11	2	Chemo-R	62	IIIC	126	4.2
TTGGCAAAGAGGTTAT-EOC540_p2Ome	EOC540_primary_Omentum	EOC540	treatment-naive	Omentum	EOC	EOC_C12	2	Chemo-R	62	IIIC	126	4.2
TTGGCAACAGTAGAGC-EOC540_p2Ome	EOC540_primary_Omentum	EOC540	treatment-naive	Omentum	EOC	EOC_C5	2	Chemo-R	62	IIIC	126	4.2
TTGTAGGTCTTGACGA-EOC540_p2Ome	EOC540_primary_Omentum	EOC540	treatment-naive	Omentum	EOC	EOC_C2	2	Chemo-R	62	IIIC	126	4.2
TTTGGTTAGTGAACAT-EOC540_p2Ome	EOC540_primary_Omentum	EOC540	treatment-naive	Omentum	EOC	EOC_C10	2	Chemo-R	62	IIIC	126	4.2
ACGCCGAGTCAGCTAT-EOC540_iOme2	EOC540_interval_Omentum	EOC540	post-NACT	Omentum	EOC	EOC_C4	2	Chemo-R	62	IIIC	126	4.2
ACTATCTGTGGTGTAG-EOC540_iOme2	EOC540_interval_Omentum	EOC540	post-NACT	Omentum	EOC	EOC_C7	2	Chemo-R	62	IIIC	126	4.2
AGGTCCGCACCATGTA-EOC540_iOme2	EOC540_interval_Omentum	EOC540	post-NACT	Omentum	EOC	EOC_C4	2	Chemo-R	62	IIIC	126	4.2
AGTTGGTGTTGGAGGT-EOC540_iOme2	EOC540_interval_Omentum	EOC540	post-NACT	Omentum	EOC	EOC_C4	2	Chemo-R	62	IIIC	126	4.2
ATTTCTGGTTACGGAG-EOC540_iOme2	EOC540_interval_Omentum	EOC540	post-NACT	Omentum	EOC	EOC_C4	2	Chemo-R	62	IIIC	126	4.2
CAGCATACAATCTACG-EOC540_iOme2	EOC540_interval_Omentum	EOC540	post-NACT	Omentum	EOC	EOC_C11	2	Chemo-R	62	IIIC	126	4.2
CTCGGAGTCTTGAGAC-EOC540_iOme2	EOC540_interval_Omentum	EOC540	post-NACT	Omentum	EOC	EOC_C7	2	Chemo-R	62	IIIC	126	4.2
GATGAAATCTGATTCT-EOC540_iOme2	EOC540_interval_Omentum	EOC540	post-NACT	Omentum	EOC	EOC_C4	2	Chemo-R	62	IIIC	126	4.2
GCATACAGTTGTACAC-EOC540_iOme2	EOC540_interval_Omentum	EOC540	post-NACT	Omentum	EOC	EOC_C7	2	Chemo-R	62	IIIC	126	4.2
GCGGGTTGTAAGTGTA-EOC540_iOme2	EOC540_interval_Omentum	EOC540	post-NACT	Omentum	EOC	EOC_C4	2	Chemo-R	62	IIIC	126	4.2
GGATTACAGTAGGCCA-EOC540_iOme2	EOC540_interval_Omentum	EOC540	post-NACT	Omentum	EOC	EOC_C12	2	Chemo-R	62	IIIC	126	4.2
GGTATTGTCCACGTTC-EOC540_iOme2	EOC540_interval_Omentum	EOC540	post-NACT	Omentum	EOC	EOC_C12	2	Chemo-R	62	IIIC	126	4.2
TACTCATAGTGTACTC-EOC540_iOme2	EOC540_interval_Omentum	EOC540	post-NACT	Omentum	EOC	EOC_C12	2	Chemo-R	62	IIIC	126	4.2
TATGCCCGTCGAACAG-EOC540_iOme2	EOC540_interval_Omentum	EOC540	post-NACT	Omentum	EOC	EOC_C4	2	Chemo-R	62	IIIC	126	4.2
TATTACCTCTTAGCCC-EOC540_iOme2	EOC540_interval_Omentum	EOC540	post-NACT	Omentum	EOC	EOC_C11	2	Chemo-R	62	IIIC	126	4.2
TCAATCTTCGCTGATA-EOC540_iOme2	EOC540_interval_Omentum	EOC540	post-NACT	Omentum	EOC	EOC_C1	2	Chemo-R	62	IIIC	126	4.2
TCGTAGAAGTACGTAA-EOC540_iOme2	EOC540_interval_Omentum	EOC540	post-NACT	Omentum	EOC	EOC_C4	2	Chemo-R	62	IIIC	126	4.2
TTTCCTCAGGTGTGGT-EOC540_iOme2	EOC540_interval_Omentum	EOC540	post-NACT	Omentum	EOC	EOC_C11	2	Chemo-R	62	IIIC	126	4.2
AAACCTGTCCTTTACA-EOC3_iOme2	EOC3_interval_Omentum	EOC3	post-NACT	Omentum	EOC	EOC_C7	2	Chemo-R	67	IVA	14	0.466667
AAAGTAGAGACGCAAC-EOC3_iOme2	EOC3_interval_Omentum	EOC3	post-NACT	Omentum	EOC	EOC_C7	2	Chemo-R	67	IVA	14	0.466667
AACGTTGGTGCGAAAC-EOC3_iOme2	EOC3_interval_Omentum	EOC3	post-NACT	Omentum	EOC	EOC_C7	2	Chemo-R	67	IVA	14	0.466667
AACTCCCTCACAATGC-EOC3_iOme2	EOC3_interval_Omentum	EOC3	post-NACT	Omentum	EOC	EOC_C11	2	Chemo-R	67	IVA	14	0.466667
AAGACCTGTGTAAGTA-EOC3_iOme2	EOC3_interval_Omentum	EOC3	post-NACT	Omentum	EOC	EOC_C7	2	Chemo-R	67	IVA	14	0.466667
AAGCCGCTCTCCGGTT-EOC3_iOme2	EOC3_interval_Omentum	EOC3	post-NACT	Omentum	EOC	EOC_C1	2	Chemo-R	67	IVA	14	0.466667
AATCGGTAGCATCATC-EOC3_iOme2	EOC3_interval_Omentum	EOC3	post-NACT	Omentum	EOC	EOC_C7	2	Chemo-R	67	IVA	14	0.466667
ACAGCCGTCCCTTGCA-EOC3_iOme2	EOC3_interval_Omentum	EOC3	post-NACT	Omentum	EOC	EOC_C7	2	Chemo-R	67	IVA	14	0.466667
ACATACGAGAGCTGGT-EOC3_iOme2	EOC3_interval_Omentum	EOC3	post-NACT	Omentum	EOC	EOC_C1	2	Chemo-R	67	IVA	14	0.466667
ACATGGTAGAGACTAT-EOC3_iOme2	EOC3_interval_Omentum	EOC3	post-NACT	Omentum	EOC	EOC_C7	2	Chemo-R	67	IVA	14	0.466667
ACGAGCCGTGAGGGTT-EOC3_iOme2	EOC3_interval_Omentum	EOC3	post-NACT	Omentum	EOC	EOC_C12	2	Chemo-R	67	IVA	14	0.466667
ACGAGCCTCCCAACGG-EOC3_iOme2	EOC3_interval_Omentum	EOC3	post-NACT	Omentum	EOC	EOC_C7	2	Chemo-R	67	IVA	14	0.466667
ACGATGTGTAGTAGTA-EOC3_iOme2	EOC3_interval_Omentum	EOC3	post-NACT	Omentum	EOC	EOC_C7	2	Chemo-R	67	IVA	14	0.466667
ACGCCGATCACGCATA-EOC3_iOme2	EOC3_interval_Omentum	EOC3	post-NACT	Omentum	EOC	EOC_C7	2	Chemo-R	67	IVA	14	0.466667
ACGGGCTGTCCGAAGA-EOC3_iOme2	EOC3_interval_Omentum	EOC3	post-NACT	Omentum	EOC	EOC_C12	2	Chemo-R	67	IVA	14	0.466667
ACGGGCTTCACAGTAC-EOC3_iOme2	EOC3_interval_Omentum	EOC3	post-NACT	Omentum	EOC	EOC_C7	2	Chemo-R	67	IVA	14	0.466667
ACGGGTCAGTATCGAA-EOC3_iOme2	EOC3_interval_Omentum	EOC3	post-NACT	Omentum	EOC	EOC_C7	2	Chemo-R	67	IVA	14	0.466667
ACGTCAAGTATAGGTA-EOC3_iOme2	EOC3_interval_Omentum	EOC3	post-NACT	Omentum	EOC	EOC_C11	2	Chemo-R	67	IVA	14	0.466667
ACTGAGTCAGTAAGAT-EOC3_iOme2	EOC3_interval_Omentum	EOC3	post-NACT	Omentum	EOC	EOC_C1	2	Chemo-R	67	IVA	14	0.466667
ACTGATGAGTAGCGGT-EOC3_iOme2	EOC3_interval_Omentum	EOC3	post-NACT	Omentum	EOC	EOC_C7	2	Chemo-R	67	IVA	14	0.466667
ACTGATGTCGGCGCAT-EOC3_iOme2	EOC3_interval_Omentum	EOC3	post-NACT	Omentum	EOC	EOC_C5	2	Chemo-R	67	IVA	14	0.466667
AGCGTATTCTGGAGCC-EOC3_iOme2	EOC3_interval_Omentum	EOC3	post-NACT	Omentum	EOC	EOC_C11	2	Chemo-R	67	IVA	14	0.466667
AGCGTCGCACAACGTT-EOC3_iOme2	EOC3_interval_Omentum	EOC3	post-NACT	Omentum	EOC	EOC_C7	2	Chemo-R	67	IVA	14	0.466667
AGCGTCGGTCTGCCAG-EOC3_iOme2	EOC3_interval_Omentum	EOC3	post-NACT	Omentum	EOC	EOC_C12	2	Chemo-R	67	IVA	14	0.466667
AGGCCGTAGCGTGTCC-EOC3_iOme2	EOC3_interval_Omentum	EOC3	post-NACT	Omentum	EOC	EOC_C7	2	Chemo-R	67	IVA	14	0.466667
AGGCCGTAGGCATGTG-EOC3_iOme2	EOC3_interval_Omentum	EOC3	post-NACT	Omentum	EOC	EOC_C7	2	Chemo-R	67	IVA	14	0.466667
AGGCCGTTCTGGAGCC-EOC3_iOme2	EOC3_interval_Omentum	EOC3	post-NACT	Omentum	EOC	EOC_C7	2	Chemo-R	67	IVA	14	0.466667
AGGGAGTGTGCACTTA-EOC3_iOme2	EOC3_interval_Omentum	EOC3	post-NACT	Omentum	EOC	EOC_C7	2	Chemo-R	67	IVA	14	0.466667
AGGGATGCAGGATCGA-EOC3_iOme2	EOC3_interval_Omentum	EOC3	post-NACT	Omentum	EOC	EOC_C7	2	Chemo-R	67	IVA	14	0.466667
AGGGTGATCGGCATCG-EOC3_iOme2	EOC3_interval_Omentum	EOC3	post-NACT	Omentum	EOC	EOC_C7	2	Chemo-R	67	IVA	14	0.466667
AGGGTGATCTCTTATG-EOC3_iOme2	EOC3_interval_Omentum	EOC3	post-NACT	Omentum	EOC	EOC_C7	2	Chemo-R	67	IVA	14	0.466667
AGGTCATGTCACCTAA-EOC3_iOme2	EOC3_interval_Omentum	EOC3	post-NACT	Omentum	EOC	EOC_C7	2	Chemo-R	67	IVA	14	0.466667
AGGTCATTCCGCATAA-EOC3_iOme2	EOC3_interval_Omentum	EOC3	post-NACT	Omentum	EOC	EOC_C7	2	Chemo-R	67	IVA	14	0.466667
AGTGGGAAGTGAACGC-EOC3_iOme2	EOC3_interval_Omentum	EOC3	post-NACT	Omentum	EOC	EOC_C7	2	Chemo-R	67	IVA	14	0.466667
AGTGGGATCTTTAGGG-EOC3_iOme2	EOC3_interval_Omentum	EOC3	post-NACT	Omentum	EOC	EOC_C7	2	Chemo-R	67	IVA	14	0.466667
ATAACGCAGCTACCGC-EOC3_iOme2	EOC3_interval_Omentum	EOC3	post-NACT	Omentum	EOC	EOC_C7	2	Chemo-R	67	IVA	14	0.466667
ATAACGCTCAGCTGGC-EOC3_iOme2	EOC3_interval_Omentum	EOC3	post-NACT	Omentum	EOC	EOC_C7	2	Chemo-R	67	IVA	14	0.466667
ATAAGAGAGATGCCAG-EOC3_iOme2	EOC3_interval_Omentum	EOC3	post-NACT	Omentum	EOC	EOC_C1	2	Chemo-R	67	IVA	14	0.466667
ATAGACCCAAGGACAC-EOC3_iOme2	EOC3_interval_Omentum	EOC3	post-NACT	Omentum	EOC	EOC_C12	2	Chemo-R	67	IVA	14	0.466667
ATCATGGCAGATTGCT-EOC3_iOme2	EOC3_interval_Omentum	EOC3	post-NACT	Omentum	EOC	EOC_C7	2	Chemo-R	67	IVA	14	0.466667
ATCGAGTCAAGCCATT-EOC3_iOme2	EOC3_interval_Omentum	EOC3	post-NACT	Omentum	EOC	EOC_C11	2	Chemo-R	67	IVA	14	0.466667
ATCTACTGTCACCTAA-EOC3_iOme2	EOC3_interval_Omentum	EOC3	post-NACT	Omentum	EOC	EOC_C7	2	Chemo-R	67	IVA	14	0.466667
ATCTGCCCAGTGACAG-EOC3_iOme2	EOC3_interval_Omentum	EOC3	post-NACT	Omentum	EOC	EOC_C1	2	Chemo-R	67	IVA	14	0.466667
ATGCGATGTCCGACGT-EOC3_iOme2	EOC3_interval_Omentum	EOC3	post-NACT	Omentum	EOC	EOC_C7	2	Chemo-R	67	IVA	14	0.466667
ATGGGAGAGATAGGAG-EOC3_iOme2	EOC3_interval_Omentum	EOC3	post-NACT	Omentum	EOC	EOC_C7	2	Chemo-R	67	IVA	14	0.466667
ATTACTCAGGGTCGAT-EOC3_iOme2	EOC3_interval_Omentum	EOC3	post-NACT	Omentum	EOC	EOC_C7	2	Chemo-R	67	IVA	14	0.466667
ATTACTCAGTAGGTGC-EOC3_iOme2	EOC3_interval_Omentum	EOC3	post-NACT	Omentum	EOC	EOC_C7	2	Chemo-R	67	IVA	14	0.466667
ATTATCCGTGATAAGT-EOC3_iOme2	EOC3_interval_Omentum	EOC3	post-NACT	Omentum	EOC	EOC_C7	2	Chemo-R	67	IVA	14	0.466667
ATTGGTGAGCACACAG-EOC3_iOme2	EOC3_interval_Omentum	EOC3	post-NACT	Omentum	EOC	EOC_C7	2	Chemo-R	67	IVA	14	0.466667
CAACCAAAGTGAAGTT-EOC3_iOme2	EOC3_interval_Omentum	EOC3	post-NACT	Omentum	EOC	EOC_C7	2	Chemo-R	67	IVA	14	0.466667
CAACCTCAGTCCAGGA-EOC3_iOme2	EOC3_interval_Omentum	EOC3	post-NACT	Omentum	EOC	EOC_C4	2	Chemo-R	67	IVA	14	0.466667
CAAGGCCAGGTAGCCA-EOC3_iOme2	EOC3_interval_Omentum	EOC3	post-NACT	Omentum	EOC	EOC_C7	2	Chemo-R	67	IVA	14	0.466667
CAAGGCCTCTATGTGG-EOC3_iOme2	EOC3_interval_Omentum	EOC3	post-NACT	Omentum	EOC	EOC_C11	2	Chemo-R	67	IVA	14	0.466667
CACAGTAAGAAAGTGG-EOC3_iOme2	EOC3_interval_Omentum	EOC3	post-NACT	Omentum	EOC	EOC_C7	2	Chemo-R	67	IVA	14	0.466667
CACAGTAAGGTACTCT-EOC3_iOme2	EOC3_interval_Omentum	EOC3	post-NACT	Omentum	EOC	EOC_C7	2	Chemo-R	67	IVA	14	0.466667
CACAGTAGTTCCTCCA-EOC3_iOme2	EOC3_interval_Omentum	EOC3	post-NACT	Omentum	EOC	EOC_C11	2	Chemo-R	67	IVA	14	0.466667
CACATAGAGACACGAC-EOC3_iOme2	EOC3_interval_Omentum	EOC3	post-NACT	Omentum	EOC	EOC_C7	2	Chemo-R	67	IVA	14	0.466667
CACCTTGCATCTACGA-EOC3_iOme2	EOC3_interval_Omentum	EOC3	post-NACT	Omentum	EOC	EOC_C7	2	Chemo-R	67	IVA	14	0.466667
CAGAATCCATCCGTGG-EOC3_iOme2	EOC3_interval_Omentum	EOC3	post-NACT	Omentum	EOC	EOC_C2	2	Chemo-R	67	IVA	14	0.466667
CAGAGAGAGCGAGAAA-EOC3_iOme2	EOC3_interval_Omentum	EOC3	post-NACT	Omentum	EOC	EOC_C1	2	Chemo-R	67	IVA	14	0.466667
CAGAGAGTCGGCATCG-EOC3_iOme2	EOC3_interval_Omentum	EOC3	post-NACT	Omentum	EOC	EOC_C7	2	Chemo-R	67	IVA	14	0.466667
CAGCAGCTCGTTTAGG-EOC3_iOme2	EOC3_interval_Omentum	EOC3	post-NACT	Omentum	EOC	EOC_C12	2	Chemo-R	67	IVA	14	0.466667
CAGCTGGTCTCGTTTA-EOC3_iOme2	EOC3_interval_Omentum	EOC3	post-NACT	Omentum	EOC	EOC_C7	2	Chemo-R	67	IVA	14	0.466667
CATATGGTCTAACTCT-EOC3_iOme2	EOC3_interval_Omentum	EOC3	post-NACT	Omentum	EOC	EOC_C7	2	Chemo-R	67	IVA	14	0.466667
CATCAGACAGCTTCGG-EOC3_iOme2	EOC3_interval_Omentum	EOC3	post-NACT	Omentum	EOC	EOC_C12	2	Chemo-R	67	IVA	14	0.466667
CATCAGACATCGATTG-EOC3_iOme2	EOC3_interval_Omentum	EOC3	post-NACT	Omentum	EOC	EOC_C7	2	Chemo-R	67	IVA	14	0.466667
CATCGAAGTACACCGC-EOC3_iOme2	EOC3_interval_Omentum	EOC3	post-NACT	Omentum	EOC	EOC_C7	2	Chemo-R	67	IVA	14	0.466667
CATGCCTGTAAGGGAA-EOC3_iOme2	EOC3_interval_Omentum	EOC3	post-NACT	Omentum	EOC	EOC_C7	2	Chemo-R	67	IVA	14	0.466667
CATGGCGAGTCGATAA-EOC3_iOme2	EOC3_interval_Omentum	EOC3	post-NACT	Omentum	EOC	EOC_C7	2	Chemo-R	67	IVA	14	0.466667
CATGGCGTCTCGTATT-EOC3_iOme2	EOC3_interval_Omentum	EOC3	post-NACT	Omentum	EOC	EOC_C11	2	Chemo-R	67	IVA	14	0.466667
CATTCGCGTGTTTGGT-EOC3_iOme2	EOC3_interval_Omentum	EOC3	post-NACT	Omentum	EOC	EOC_C7	2	Chemo-R	67	IVA	14	0.466667
CCACCTACACATTCGA-EOC3_iOme2	EOC3_interval_Omentum	EOC3	post-NACT	Omentum	EOC	EOC_C7	2	Chemo-R	67	IVA	14	0.466667
CCACGGAGTCAGCTAT-EOC3_iOme2	EOC3_interval_Omentum	EOC3	post-NACT	Omentum	EOC	EOC_C7	2	Chemo-R	67	IVA	14	0.466667
CCAGCGAAGAGGTTAT-EOC3_iOme2	EOC3_interval_Omentum	EOC3	post-NACT	Omentum	EOC	EOC_C7	2	Chemo-R	67	IVA	14	0.466667
CCAGCGAAGTACACCT-EOC3_iOme2	EOC3_interval_Omentum	EOC3	post-NACT	Omentum	EOC	EOC_C11	2	Chemo-R	67	IVA	14	0.466667
CCCTCCTCATCACGTA-EOC3_iOme2	EOC3_interval_Omentum	EOC3	post-NACT	Omentum	EOC	EOC_C7	2	Chemo-R	67	IVA	14	0.466667
CCCTCCTTCAAGGTAA-EOC3_iOme2	EOC3_interval_Omentum	EOC3	post-NACT	Omentum	EOC	EOC_C7	2	Chemo-R	67	IVA	14	0.466667
CCGTACTTCCGAAGAG-EOC3_iOme2	EOC3_interval_Omentum	EOC3	post-NACT	Omentum	EOC	EOC_C7	2	Chemo-R	67	IVA	14	0.466667
CCGTTCATCTCATTCA-EOC3_iOme2	EOC3_interval_Omentum	EOC3	post-NACT	Omentum	EOC	EOC_C7	2	Chemo-R	67	IVA	14	0.466667
CCTAGCTTCCACTGGG-EOC3_iOme2	EOC3_interval_Omentum	EOC3	post-NACT	Omentum	EOC	EOC_C7	2	Chemo-R	67	IVA	14	0.466667
CCTATTACATCCGGGT-EOC3_iOme2	EOC3_interval_Omentum	EOC3	post-NACT	Omentum	EOC	EOC_C7	2	Chemo-R	67	IVA	14	0.466667
CCTATTAGTAGCGCAA-EOC3_iOme2	EOC3_interval_Omentum	EOC3	post-NACT	Omentum	EOC	EOC_C7	2	Chemo-R	67	IVA	14	0.466667
CGAATGTGTACTCGCG-EOC3_iOme2	EOC3_interval_Omentum	EOC3	post-NACT	Omentum	EOC	EOC_C11	2	Chemo-R	67	IVA	14	0.466667
CGACCTTAGAGCTGCA-EOC3_iOme2	EOC3_interval_Omentum	EOC3	post-NACT	Omentum	EOC	EOC_C7	2	Chemo-R	67	IVA	14	0.466667
CGAGAAGCATGCCTAA-EOC3_iOme2	EOC3_interval_Omentum	EOC3	post-NACT	Omentum	EOC	EOC_C11	2	Chemo-R	67	IVA	14	0.466667
CGAGCACGTTCGTGAT-EOC3_iOme2	EOC3_interval_Omentum	EOC3	post-NACT	Omentum	EOC	EOC_C7	2	Chemo-R	67	IVA	14	0.466667
CGATCGGAGATGCCAG-EOC3_iOme2	EOC3_interval_Omentum	EOC3	post-NACT	Omentum	EOC	EOC_C7	2	Chemo-R	67	IVA	14	0.466667
CGATGGCCATTGAGCT-EOC3_iOme2	EOC3_interval_Omentum	EOC3	post-NACT	Omentum	EOC	EOC_C7	2	Chemo-R	67	IVA	14	0.466667
CGATTGAAGAACTCGG-EOC3_iOme2	EOC3_interval_Omentum	EOC3	post-NACT	Omentum	EOC	EOC_C7	2	Chemo-R	67	IVA	14	0.466667
CGATTGATCAGCTTAG-EOC3_iOme2	EOC3_interval_Omentum	EOC3	post-NACT	Omentum	EOC	EOC_C7	2	Chemo-R	67	IVA	14	0.466667
CGCGGTATCGGAGGTA-EOC3_iOme2	EOC3_interval_Omentum	EOC3	post-NACT	Omentum	EOC	EOC_C7	2	Chemo-R	67	IVA	14	0.466667
CGCGTTTCATTAGGCT-EOC3_iOme2	EOC3_interval_Omentum	EOC3	post-NACT	Omentum	EOC	EOC_C7	2	Chemo-R	67	IVA	14	0.466667
CGGAGTCAGAGTCGGT-EOC3_iOme2	EOC3_interval_Omentum	EOC3	post-NACT	Omentum	EOC	EOC_C4	2	Chemo-R	67	IVA	14	0.466667
CGGAGTCAGTGACATA-EOC3_iOme2	EOC3_interval_Omentum	EOC3	post-NACT	Omentum	EOC	EOC_C5	2	Chemo-R	67	IVA	14	0.466667
CGGCTAGAGAAACCTA-EOC3_iOme2	EOC3_interval_Omentum	EOC3	post-NACT	Omentum	EOC	EOC_C7	2	Chemo-R	67	IVA	14	0.466667
CGGCTAGGTTCCGTCT-EOC3_iOme2	EOC3_interval_Omentum	EOC3	post-NACT	Omentum	EOC	EOC_C7	2	Chemo-R	67	IVA	14	0.466667
CGTGTCTAGGAGTTTA-EOC3_iOme2	EOC3_interval_Omentum	EOC3	post-NACT	Omentum	EOC	EOC_C7	2	Chemo-R	67	IVA	14	0.466667
CGTGTCTCAGGCTGAA-EOC3_iOme2	EOC3_interval_Omentum	EOC3	post-NACT	Omentum	EOC	EOC_C7	2	Chemo-R	67	IVA	14	0.466667
CTAAGACTCTACCTGC-EOC3_iOme2	EOC3_interval_Omentum	EOC3	post-NACT	Omentum	EOC	EOC_C7	2	Chemo-R	67	IVA	14	0.466667
CTAATGGTCCTCATTA-EOC3_iOme2	EOC3_interval_Omentum	EOC3	post-NACT	Omentum	EOC	EOC_C7	2	Chemo-R	67	IVA	14	0.466667
CTACACCAGCTCAACT-EOC3_iOme2	EOC3_interval_Omentum	EOC3	post-NACT	Omentum	EOC	EOC_C7	2	Chemo-R	67	IVA	14	0.466667
CTACACCTCCTACAGA-EOC3_iOme2	EOC3_interval_Omentum	EOC3	post-NACT	Omentum	EOC	EOC_C7	2	Chemo-R	67	IVA	14	0.466667
CTACCCATCACATAGC-EOC3_iOme2	EOC3_interval_Omentum	EOC3	post-NACT	Omentum	EOC	EOC_C7	2	Chemo-R	67	IVA	14	0.466667
CTAGAGTAGAAGGCCT-EOC3_iOme2	EOC3_interval_Omentum	EOC3	post-NACT	Omentum	EOC	EOC_C11	2	Chemo-R	67	IVA	14	0.466667
CTAGTGACACACATGT-EOC3_iOme2	EOC3_interval_Omentum	EOC3	post-NACT	Omentum	EOC	EOC_C11	2	Chemo-R	67	IVA	14	0.466667
CTAGTGATCCGCGGTA-EOC3_iOme2	EOC3_interval_Omentum	EOC3	post-NACT	Omentum	EOC	EOC_C7	2	Chemo-R	67	IVA	14	0.466667
CTCACACGTGCGATAG-EOC3_iOme2	EOC3_interval_Omentum	EOC3	post-NACT	Omentum	EOC	EOC_C12	2	Chemo-R	67	IVA	14	0.466667
CTCAGAATCGCCAAAT-EOC3_iOme2	EOC3_interval_Omentum	EOC3	post-NACT	Omentum	EOC	EOC_C7	2	Chemo-R	67	IVA	14	0.466667
CTCGGAGCAATGCCAT-EOC3_iOme2	EOC3_interval_Omentum	EOC3	post-NACT	Omentum	EOC	EOC_C8	2	Chemo-R	67	IVA	14	0.466667
CTCGGGAAGCTCCCAG-EOC3_iOme2	EOC3_interval_Omentum	EOC3	post-NACT	Omentum	EOC	EOC_C11	2	Chemo-R	67	IVA	14	0.466667
CTCGGGAGTAGCGATG-EOC3_iOme2	EOC3_interval_Omentum	EOC3	post-NACT	Omentum	EOC	EOC_C7	2	Chemo-R	67	IVA	14	0.466667
CTCGTCAAGATGCCTT-EOC3_iOme2	EOC3_interval_Omentum	EOC3	post-NACT	Omentum	EOC	EOC_C7	2	Chemo-R	67	IVA	14	0.466667
CTCGTCAGTTCCCGAG-EOC3_iOme2	EOC3_interval_Omentum	EOC3	post-NACT	Omentum	EOC	EOC_C11	2	Chemo-R	67	IVA	14	0.466667
CTCTAATTCGCCAAAT-EOC3_iOme2	EOC3_interval_Omentum	EOC3	post-NACT	Omentum	EOC	EOC_C11	2	Chemo-R	67	IVA	14	0.466667
CTGAAGTGTTACGCGC-EOC3_iOme2	EOC3_interval_Omentum	EOC3	post-NACT	Omentum	EOC	EOC_C11	2	Chemo-R	67	IVA	14	0.466667
CTGATAGCATTCTTAC-EOC3_iOme2	EOC3_interval_Omentum	EOC3	post-NACT	Omentum	EOC	EOC_C7	2	Chemo-R	67	IVA	14	0.466667
CTGCCTATCCTCAATT-EOC3_iOme2	EOC3_interval_Omentum	EOC3	post-NACT	Omentum	EOC	EOC_C4	2	Chemo-R	67	IVA	14	0.466667
CTGGTCTAGCACGCCT-EOC3_iOme2	EOC3_interval_Omentum	EOC3	post-NACT	Omentum	EOC	EOC_C7	2	Chemo-R	67	IVA	14	0.466667
CTTAGGACATGATCCA-EOC3_iOme2	EOC3_interval_Omentum	EOC3	post-NACT	Omentum	EOC	EOC_C4	2	Chemo-R	67	IVA	14	0.466667
CTTAGGAGTTCGTCTC-EOC3_iOme2	EOC3_interval_Omentum	EOC3	post-NACT	Omentum	EOC	EOC_C7	2	Chemo-R	67	IVA	14	0.466667
CTTGGCTAGAGCCCAA-EOC3_iOme2	EOC3_interval_Omentum	EOC3	post-NACT	Omentum	EOC	EOC_C7	2	Chemo-R	67	IVA	14	0.466667
GAAATGAGTGACGGTA-EOC3_iOme2	EOC3_interval_Omentum	EOC3	post-NACT	Omentum	EOC	EOC_C7	2	Chemo-R	67	IVA	14	0.466667
GAACCTAGTACGCACC-EOC3_iOme2	EOC3_interval_Omentum	EOC3	post-NACT	Omentum	EOC	EOC_C7	2	Chemo-R	67	IVA	14	0.466667
GACACGCCACGGCTAC-EOC3_iOme2	EOC3_interval_Omentum	EOC3	post-NACT	Omentum	EOC	EOC_C11	2	Chemo-R	67	IVA	14	0.466667
GACCAATAGCTATGCT-EOC3_iOme2	EOC3_interval_Omentum	EOC3	post-NACT	Omentum	EOC	EOC_C7	2	Chemo-R	67	IVA	14	0.466667
GACCAATGTGAAATCA-EOC3_iOme2	EOC3_interval_Omentum	EOC3	post-NACT	Omentum	EOC	EOC_C7	2	Chemo-R	67	IVA	14	0.466667
GACCTGGTCGCTGATA-EOC3_iOme2	EOC3_interval_Omentum	EOC3	post-NACT	Omentum	EOC	EOC_C7	2	Chemo-R	67	IVA	14	0.466667
GACGTGCGTAAATGTG-EOC3_iOme2	EOC3_interval_Omentum	EOC3	post-NACT	Omentum	EOC	EOC_C7	2	Chemo-R	67	IVA	14	0.466667
GACGTGCGTATGCTTG-EOC3_iOme2	EOC3_interval_Omentum	EOC3	post-NACT	Omentum	EOC	EOC_C7	2	Chemo-R	67	IVA	14	0.466667
GACTAACGTGCGCTTG-EOC3_iOme2	EOC3_interval_Omentum	EOC3	post-NACT	Omentum	EOC	EOC_C7	2	Chemo-R	67	IVA	14	0.466667
GACTGCGCACGGCGTT-EOC3_iOme2	EOC3_interval_Omentum	EOC3	post-NACT	Omentum	EOC	EOC_C7	2	Chemo-R	67	IVA	14	0.466667
GATGAGGCAAGCCGTC-EOC3_iOme2	EOC3_interval_Omentum	EOC3	post-NACT	Omentum	EOC	EOC_C12	2	Chemo-R	67	IVA	14	0.466667
GCACATAAGCAACGGT-EOC3_iOme2	EOC3_interval_Omentum	EOC3	post-NACT	Omentum	EOC	EOC_C7	2	Chemo-R	67	IVA	14	0.466667
GCAGTTAAGAGCTGGT-EOC3_iOme2	EOC3_interval_Omentum	EOC3	post-NACT	Omentum	EOC	EOC_C7	2	Chemo-R	67	IVA	14	0.466667
GCAGTTAAGATATGGT-EOC3_iOme2	EOC3_interval_Omentum	EOC3	post-NACT	Omentum	EOC	EOC_C7	2	Chemo-R	67	IVA	14	0.466667
GCAGTTAGTGCTTCTC-EOC3_iOme2	EOC3_interval_Omentum	EOC3	post-NACT	Omentum	EOC	EOC_C7	2	Chemo-R	67	IVA	14	0.466667
GCATACATCATGCATG-EOC3_iOme2	EOC3_interval_Omentum	EOC3	post-NACT	Omentum	EOC	EOC_C5	2	Chemo-R	67	IVA	14	0.466667
GCCAAATTCCTCAATT-EOC3_iOme2	EOC3_interval_Omentum	EOC3	post-NACT	Omentum	EOC	EOC_C7	2	Chemo-R	67	IVA	14	0.466667
GCCAAATTCTTCATGT-EOC3_iOme2	EOC3_interval_Omentum	EOC3	post-NACT	Omentum	EOC	EOC_C11	2	Chemo-R	67	IVA	14	0.466667
GCGACCATCCGCGGTA-EOC3_iOme2	EOC3_interval_Omentum	EOC3	post-NACT	Omentum	EOC	EOC_C7	2	Chemo-R	67	IVA	14	0.466667
GCGCGATAGCCAGTAG-EOC3_iOme2	EOC3_interval_Omentum	EOC3	post-NACT	Omentum	EOC	EOC_C7	2	Chemo-R	67	IVA	14	0.466667
GCTCTGTGTCATACTG-EOC3_iOme2	EOC3_interval_Omentum	EOC3	post-NACT	Omentum	EOC	EOC_C1	2	Chemo-R	67	IVA	14	0.466667
GCTCTGTTCTTACCTA-EOC3_iOme2	EOC3_interval_Omentum	EOC3	post-NACT	Omentum	EOC	EOC_C7	2	Chemo-R	67	IVA	14	0.466667
GCTGCTTTCGTACCGG-EOC3_iOme2	EOC3_interval_Omentum	EOC3	post-NACT	Omentum	EOC	EOC_C11	2	Chemo-R	67	IVA	14	0.466667
GCTGGGTGTCAGATAA-EOC3_iOme2	EOC3_interval_Omentum	EOC3	post-NACT	Omentum	EOC	EOC_C2	2	Chemo-R	67	IVA	14	0.466667
GCTGGGTGTTTGACTG-EOC3_iOme2	EOC3_interval_Omentum	EOC3	post-NACT	Omentum	EOC	EOC_C7	2	Chemo-R	67	IVA	14	0.466667
GGAAAGCTCGGCTACG-EOC3_iOme2	EOC3_interval_Omentum	EOC3	post-NACT	Omentum	EOC	EOC_C7	2	Chemo-R	67	IVA	14	0.466667
GGAACTTGTCCAGTGC-EOC3_iOme2	EOC3_interval_Omentum	EOC3	post-NACT	Omentum	EOC	EOC_C7	2	Chemo-R	67	IVA	14	0.466667
GGAATAAGTAGGCATG-EOC3_iOme2	EOC3_interval_Omentum	EOC3	post-NACT	Omentum	EOC	EOC_C12	2	Chemo-R	67	IVA	14	0.466667
GGACAAGTCGCGCCAA-EOC3_iOme2	EOC3_interval_Omentum	EOC3	post-NACT	Omentum	EOC	EOC_C4	2	Chemo-R	67	IVA	14	0.466667
GGACAGAGTACCGAGA-EOC3_iOme2	EOC3_interval_Omentum	EOC3	post-NACT	Omentum	EOC	EOC_C7	2	Chemo-R	67	IVA	14	0.466667
GGATGTTCAGTAAGAT-EOC3_iOme2	EOC3_interval_Omentum	EOC3	post-NACT	Omentum	EOC	EOC_C7	2	Chemo-R	67	IVA	14	0.466667
GGCCGATAGCACAGGT-EOC3_iOme2	EOC3_interval_Omentum	EOC3	post-NACT	Omentum	EOC	EOC_C7	2	Chemo-R	67	IVA	14	0.466667
GGCCGATTCACCCGAG-EOC3_iOme2	EOC3_interval_Omentum	EOC3	post-NACT	Omentum	EOC	EOC_C7	2	Chemo-R	67	IVA	14	0.466667
GGCGACTGTTCTGGTA-EOC3_iOme2	EOC3_interval_Omentum	EOC3	post-NACT	Omentum	EOC	EOC_C7	2	Chemo-R	67	IVA	14	0.466667
GGTATTGCATAAAGGT-EOC3_iOme2	EOC3_interval_Omentum	EOC3	post-NACT	Omentum	EOC	EOC_C8	2	Chemo-R	67	IVA	14	0.466667
GGTGCGTCACGGTGTC-EOC3_iOme2	EOC3_interval_Omentum	EOC3	post-NACT	Omentum	EOC	EOC_C7	2	Chemo-R	67	IVA	14	0.466667
GGTGCGTGTTATCCGA-EOC3_iOme2	EOC3_interval_Omentum	EOC3	post-NACT	Omentum	EOC	EOC_C7	2	Chemo-R	67	IVA	14	0.466667
GGTGTTATCCAAACTG-EOC3_iOme2	EOC3_interval_Omentum	EOC3	post-NACT	Omentum	EOC	EOC_C7	2	Chemo-R	67	IVA	14	0.466667
GTAACGTAGCACCGTC-EOC3_iOme2	EOC3_interval_Omentum	EOC3	post-NACT	Omentum	EOC	EOC_C7	2	Chemo-R	67	IVA	14	0.466667
GTACTCCGTTCGGCAC-EOC3_iOme2	EOC3_interval_Omentum	EOC3	post-NACT	Omentum	EOC	EOC_C1	2	Chemo-R	67	IVA	14	0.466667
GTACTTTGTCCGAGTC-EOC3_iOme2	EOC3_interval_Omentum	EOC3	post-NACT	Omentum	EOC	EOC_C11	2	Chemo-R	67	IVA	14	0.466667
GTAGGCCTCACATAGC-EOC3_iOme2	EOC3_interval_Omentum	EOC3	post-NACT	Omentum	EOC	EOC_C7	2	Chemo-R	67	IVA	14	0.466667
GTATCTTAGACTTTCG-EOC3_iOme2	EOC3_interval_Omentum	EOC3	post-NACT	Omentum	EOC	EOC_C11	2	Chemo-R	67	IVA	14	0.466667
GTCAAGTAGTGTCCAT-EOC3_iOme2	EOC3_interval_Omentum	EOC3	post-NACT	Omentum	EOC	EOC_C7	2	Chemo-R	67	IVA	14	0.466667
GTCGTAAGTACAAGTA-EOC3_iOme2	EOC3_interval_Omentum	EOC3	post-NACT	Omentum	EOC	EOC_C11	2	Chemo-R	67	IVA	14	0.466667
GTCTTCGAGCTAACAA-EOC3_iOme2	EOC3_interval_Omentum	EOC3	post-NACT	Omentum	EOC	EOC_C7	2	Chemo-R	67	IVA	14	0.466667
GTGAAGGTCCGCGTTT-EOC3_iOme2	EOC3_interval_Omentum	EOC3	post-NACT	Omentum	EOC	EOC_C7	2	Chemo-R	67	IVA	14	0.466667
GTGCATAAGAGCAATT-EOC3_iOme2	EOC3_interval_Omentum	EOC3	post-NACT	Omentum	EOC	EOC_C11	2	Chemo-R	67	IVA	14	0.466667
GTGCATAGTGAGGGAG-EOC3_iOme2	EOC3_interval_Omentum	EOC3	post-NACT	Omentum	EOC	EOC_C7	2	Chemo-R	67	IVA	14	0.466667
GTGGGTCTCTCTAAGG-EOC3_iOme2	EOC3_interval_Omentum	EOC3	post-NACT	Omentum	EOC	EOC_C1	2	Chemo-R	67	IVA	14	0.466667
GTTCATTCAGCATGAG-EOC3_iOme2	EOC3_interval_Omentum	EOC3	post-NACT	Omentum	EOC	EOC_C7	2	Chemo-R	67	IVA	14	0.466667
GTTCGGGTCGCAGGCT-EOC3_iOme2	EOC3_interval_Omentum	EOC3	post-NACT	Omentum	EOC	EOC_C7	2	Chemo-R	67	IVA	14	0.466667
GTTCTCGAGATGCGAC-EOC3_iOme2	EOC3_interval_Omentum	EOC3	post-NACT	Omentum	EOC	EOC_C11	2	Chemo-R	67	IVA	14	0.466667
TAAACCGAGGCCCTTG-EOC3_iOme2	EOC3_interval_Omentum	EOC3	post-NACT	Omentum	EOC	EOC_C11	2	Chemo-R	67	IVA	14	0.466667
TACACGAAGCACACAG-EOC3_iOme2	EOC3_interval_Omentum	EOC3	post-NACT	Omentum	EOC	EOC_C7	2	Chemo-R	67	IVA	14	0.466667
TACACGAGTCTGATCA-EOC3_iOme2	EOC3_interval_Omentum	EOC3	post-NACT	Omentum	EOC	EOC_C4	2	Chemo-R	67	IVA	14	0.466667
[truncated: 49,788 more rows]

## Sheet: Sheet3
Sheet 3.GSE156699 dataset's metadata
		Responders	Non-Responders
		N = 50	N = 38
Age		56	64
Charlson Comorbidity Index	1–3	9	4
	4-6	35	21
	>6	1	6
FIGO Stage	3	39	25
	4	7	12
Disease in Upper abdomen (Other than Omentum) by Imaging	Large Bowel (N = 4)	28	29
	Porta—Hepatis (N = 4)
	Mesenteric Mets (N = 3)
	Other (N = 22)
	No	22	9
Disease in the Chest by Imaging	Chest (N = 4)	6	0
	Pleural effusion (N = 5)
	No	44	38
Grade	2	8	11
	3	35	23
Residual disease after surgery	Microscopic	12	3
	Macroscopic	37	35
	Optimal (<1 cm)	37	20
	Suboptimal (>1 cm)	13	18
Removal of Pelvic LN	Yes	9	4
	No	41	34
Removal of Para-Aortic LN	Yes	5	3
	No	45	35
Neoadjuvant Chemotherapy	Yes	2	10
	No	47	28
Number of Cycles delivered	<6	2	8
	≥6	48	30
Dose Dense Chemotherapy	Yes	1	1
* Statistically significant (later included in the multivariate analysis).

## Sheet: Sheet4
Sheet 4.GSE63885's metadata
RNA_ID	Characteristics [adjuwant chemotherapy]	brca1 mutation	Characteristics [clinical status at last follow-up awd - alive with disease; dod - dead from disease; ned - no evidence of disease]	Characteristics [clinical status post 1st line chemotherapy cr - complete response; pr - partial response; sd - stable disease; p - progression]	DFS- disease-free survival days	DFS	DFS_CNSR	figo_stage	OS- overall survival days	OS	OS_CNSR	platinium sensitivity resistant	ORR	Characteristics [residual tumor size r0 < 1 cm; 1 < r1 < 5 cm; r2 > 5cm]	Characteristics [somatic tp53 mutation]	Characteristics [tp53 accumulation in cancer cells assesed by immunohistochemistry]	Characteristics [tumor grade g1 - well differentiated; g2 - moderately differentiated; g3 - poorly differentiated; g4 - undifferentiated]
GSM1559299	platinum/cyclophosphamide	no mutation	DOD	P	0	0	1	IIIC	104	3.46667	1	resistant	NR	r2	mutation	accumulation	G4
GSM1559300	platinum/cyclophosphamide	no mutation	DOD	P	0	0	1	IIIC	286	9.53333	1	resistant	NR	r2	no mutation	accumulation	G4
GSM1559301	taxane/platinum	no mutation	DOD	P	0	0	1	IV	357	11.9	1	resistant	NR	r1	mutation	accumulation	G3
GSM1559302	platinum/cyclophosphamide	no mutation	DOD	P	0	0	1	IIIC	385	12.8333	1	resistant	NR	r1	mutation	no accumulation	G3
GSM1559303	taxane/platinum	no mutation	DOD	P	0	0	1	IIIC	414	13.8	1	resistant	NR	r1	mutation	accumulation	G2
GSM1559304	taxane/platinum	no mutation	DOD	PR	0	0	1	IIIC	416	13.8667	1	resistant	R	r1	mutation	accumulation	G3
GSM1559305	taxane/platinum	no mutation	DOD	PR	0	0	1	IIIC	434	14.4667	1	resistant	R	r1	mutation	no accumulation	G3
GSM1559306	platinum/cyclophosphamide	no mutation	DOD	SD	0	0	1	IV	479	15.9667	1	resistant	NR	r1	mutation	accumulation	G3
GSM1559307	taxane/platinum	no mutation	DOD	PR	0	0	1	IIIA	498	16.6	1	resistant	R	R0	mutation	no accumulation	G3
GSM1559308	taxane/platinum	no mutation	DOD	PR	0	0	1	IIIC	505	16.8333	1	resistant	R	r1	mutation	no accumulation	G3
GSM1559309	platinum/cyclophosphamide	no mutation	DOD	P	0	0	1	IIIC	508	16.9333	1	resistant	NR	r2	mutation	no accumulation	G3
GSM1559310	taxane/platinum	5382insC	DOD	PR	0	0	1	IIIC	510	17	1	resistant	R	r1	mutation	accumulation	G3
GSM1559311	taxane/platinum	no mutation	DOD	PR	0	0	1	IIIC	632	21.0667	1	resistant	R	r1	mutation	no accumulation	G4
GSM1559312	taxane/platinum	no mutation	DOD	PR	0	0	1	IIIC	735	24.5	1	resistant	R	r1	mutation	no accumulation	G3
GSM1559313	taxane/platinum	T300G	DOD	PR	0	0	1	IIIC	761	25.3667	1	resistant	R	r1	mutation	no accumulation	G4
GSM1559314	platinum/cyclophosphamide	no mutation	DOD	PR	0	0	1	IIIC	786	26.2	1	resistant	R	r2	mutation	accumulation	G3
GSM1559315	platinum/cyclophosphamide	no mutation	DOD	P	0	0	1	IIIC	790	26.3333	1	resistant	NR	r2	mutation	accumulation	G4
GSM1559316	platinum/cyclophosphamide	5382insC	AWD	PR	0	0	1	IIIC	930	31	0	resistant	R	r1	mutation	accumulation	G3
GSM1559317	taxane/platinum	A5335T (somatic mutation)	DOD	PR	0	0	1	IV	1105	36.8333	1	resistant	R	r1	mutation	no accumulation	G3
GSM1559318	platinum/cyclophosphamide	no mutation	DOD	PR	0	0	1	IIIC	1111	37.0333	1	resistant	R	r2	mutation	accumulation	G4
GSM1559319	taxane/platinum	5382insC	DOD	PR	0	0	1	IV	1124	37.4667	1	resistant	R	R0	mutation	accumulation	G4
GSM1559320	platinum/cyclophosphamide	no mutation	DOD	SD	0	0	1	IV	1138	37.9333	1	resistant	NR	r2	mutation	no accumulation	G3
GSM1559321	platinum/cyclophosphamide	no mutation	DOD	PR	0	0	1	IIIB	1548	51.6	1	resistant	R	R0	mutation	accumulation	G4
GSM1559322	taxane/platinum	no mutation	DOD	PR	0	0	1	IIIC	1751	58.3667	1	resistant	R	r1	mutation	accumulation	G3
GSM1559323	taxane/platinum	no mutation	DOD	SD	0	0	1	IIIC	1874	62.4667	1	resistant	NR	r1	no mutation	no accumulation	G2
GSM1559324	platinum/cyclophosphamide	no mutation	DOD	CR	97	3.23333	1	IIIC	877	29.2333	1	resistant	R	r1	mutation	accumulation	G3
GSM1559325	platinum/cyclophosphamide	no mutation	DOD	CR	111	3.7	1	IIIC	443	14.7667	1	resistant	R	r2	mutation	accumulation	G3
GSM1559326	taxane/platinum	no mutation	DOD	CR	116	3.86667	1	IIIC	701	23.3667	1	resistant	R	r1	no mutation	no accumulation	G3
GSM1559327	platinum/cyclophosphamide	5382insC	DOD	CR	127	4.23333	1	IIIC	1318	43.9333	1	resistant	R	r2	mutation	accumulation	G3
GSM1559328	platinum/cyclophosphamide	5382insC	DOD	CR	132	4.4	1	IIIC	1573	52.4333	1	resistant	R	R0	mutation	accumulation	G4
GSM1559329	taxane/platinum	5382insC	DOD	CR	157	5.23333	1	IIIC	785	26.1667	1	resistant	R	r2	mutation	no accumulation	G4
GSM1559330	taxane/platinum	no mutation	DOD	CR	171	5.7	1	IIIB	1203	40.1	1	resistant	R	R0	mutation	accumulation	G3
GSM1559331	platinum/cyclophosphamide	5382insC	DOD	CR	176	5.86667	1	IV	687	22.9	1	resistant	R	r2	mutation	accumulation	G3
GSM1559332	taxane/platinum	no mutation	DOD	CR	176	5.86667	1	IIIC	778	25.9333	1	resistant	R	r1	mutation	no accumulation	G3
GSM1559333	taxane/platinum	T300G	DOD	CR	188	6.26667	1	IIIC	905	30.1667	1	moderately sensitive	R	r1	mutation	accumulation	G3
GSM1559334	taxane/platinum	5382insC	DOD	CR	189	6.3	1	IV	1014	33.8	1	moderately sensitive	R	r1	mutation	accumulation	G4
GSM1559335	taxane/platinum	no mutation	DOD	CR	208	6.93333	1	IIIC	373	12.4333	1	moderately sensitive	R	r2	mutation	accumulation	G3
GSM1559336	platinum/cyclophosphamide	no mutation	DOD	CR	222	7.4	1	IIIC	652	21.7333	1	moderately sensitive	R	r2	mutation	accumulation	G3
GSM1559337	platinum/cyclophosphamide	no mutation	DOD	CR	226	7.53333	1	IV	467	15.5667	1	moderately sensitive	R	r1	no mutation	no accumulation	G2
GSM1559338	taxane/platinum	5382insC	DOD	CR	230	7.66667	1	IV	1168	38.9333	1	moderately sensitive	R	r1	mutation	accumulation	G3
GSM1559339	platinum/cyclophosphamide	no mutation	DOD	CR	247	8.23333	1	IIIC	1196	39.8667	1	moderately sensitive	R	r1	mutation	no accumulation	G3
GSM1559340	taxane/platinum	no mutation	DOD	CR	251	8.36667	1	IIIC	679	22.6333	1	moderately sensitive	R	r2	mutation	no accumulation	G4
GSM1559341	taxane/platinum	T300G	DOD	CR	264	8.8	1	IV	1357	45.2333	1	moderately sensitive	R	r1	mutation	no accumulation	G3
GSM1559342	platinum/cyclophosphamide	no mutation	DOD	CR	285	9.5	1	IIIC	860	28.6667	1	moderately sensitive	R	R0	mutation	no accumulation	G4
GSM1559343	taxane/platinum	5382insC	DOD	CR	292	9.73333	1	IIIC	1005	33.5	1	moderately sensitive	R	r1	mutation	no accumulation	G3
GSM1559344	platinum/cyclophosphamide	no mutation	DOD	CR	307	10.2333	1	IIIC	1256	41.8667	1	moderately sensitive	R	r2	mutation	no accumulation	G3
GSM1559345	platinum/cyclophosphamide	no mutation	DOD	CR	346	11.5333	1	IIIC	897	29.9	1	moderately sensitive	R	r2	mutation	accumulation	G4
GSM1559346	platinum/cyclophosphamide	no mutation	DOD	CR	393	13.1	1	IIIA	1193	39.7667	1	moderately sensitive	R	r1	mutation	accumulation	G4
GSM1559347	taxane/platinum	no mutation	DOD	CR	408	13.6	1	IIIC	1066	35.5333	1	moderately sensitive	R	r1	no mutation	no accumulation	G3
GSM1559348	taxane/platinum	no mutation	DOD	CR	412	13.7333	1	IIIB	677	22.5667	1	moderately sensitive	R	r1	mutation	accumulation	G3
GSM1559349	taxane/platinum	no mutation	DOD	CR	420	14	1	IIIC	1373	45.7667	1	moderately sensitive	R	r2	mutation	accumulation	G3
GSM1559350	platinum/cyclophosphamide	5382insC	AWD	CR	436	14.5333	1	IIIC	1299	43.3	0	moderately sensitive	R	r2	mutation	no accumulation	G4
GSM1559351	taxane/platinum	no mutation	DOD	CR	476	15.8667	1	IIC	1780	59.3333	1	moderately sensitive	R	r1	mutation	no accumulation	G2
GSM1559352	taxane/platinum	no mutation	NED	CR	490	16.3333	0	IIIC	2172	72.4	0	moderately sensitive	R	r1	mutation	accumulation	G3
GSM1559353	taxane/platinum	no mutation	NED	CR	510	17	0	IIIC	652	21.7333	0	moderately sensitive	R	r2	mutation	no accumulation	G3
GSM1559354	platinum/cyclophosphamide	no mutation	DOD	CR	523	17.4333	1	IIIB	1955	65.1667	1	moderately sensitive	R	R0	no mutation	no accumulation	G2
GSM1559355	taxane/platinum	3875del4	DOD	CR	525	17.5	1	IIIA	1092	36.4	1	moderately sensitive	R	r1	mutation	accumulation	G3
GSM1559356	platinum/cyclophosphamide	no mutation	DOD	CR	528	17.6	1	IIIB	2351	78.3667	1	moderately sensitive	R	R0	mutation	accumulation	G3
GSM1559357	platinum/cyclophosphamide	no mutation	DOD	CR	578	19.2667	1	IIIB	1600	53.3333	1	moderately sensitive	R	R0	mutation	accumulation	G3
GSM1559358	platinum/cyclophosphamide	no mutation	AWD	CR	623	20.7667	1	IIIC	4080	136	0	moderately sensitive	R	R0	no mutation	no accumulation	G2
GSM1559359	platinum/cyclophosphamide	no mutation	DOD	CR	707	23.5667	1	IIIC	1583	52.7667	1	moderately sensitive	R	r1	mutation	accumulation	G3
GSM1559360	taxane/platinum	5382insC	DOD	CR	730	24.3333	1	IIIC	2079	69.3	1	moderately sensitive	R	r1	mutation	accumulation	G4
GSM1559361	taxane/platinum	no mutation	DOD	CR	753	25.1	1	IIIC	1255	41.8333	1	highly sensitive	R	r1	mutation	accumulation	G3

## Sheet: Sheet5
Sheet 5.GSE51373's metadata
RNA_ID	Characteristics [organism part]	Stage	classification	ORR
GSM1243904	ovary	III	chemotherapy resistant	NR
GSM1243903	ovary	IIIc	chemotherapy sensitive	R
GSM1243902	ovary	IIIc	chemotherapy sensitive	R
GSM1243901	ovary	IIIc	chemotherapy sensitive	R
GSM1243900	ovary	IIIa	chemotherapy sensitive	R
GSM1243899	ovary	IIIb	chemotherapy sensitive	R
GSM1243898	ovary	IIa	chemotherapy sensitive	R
GSM1243897	ovary	IIIc	chemotherapy resistant	NR
GSM1243896	ovary	IIIb	chemotherapy resistant	NR
GSM1243895	ovary	II	chemotherapy sensitive	R
GSM1243894	ovary	IIIc	chemotherapy resistant	NR
GSM1243893	ovary	IIb	chemotherapy resistant	NR
GSM1243892	ovary	IIIc	chemotherapy resistant	NR
GSM1243891	ovary	IIIc	chemotherapy resistant	NR
GSM1243890	ovary	IIIa	chemotherapy sensitive	R
GSM1243889	ovary	IIIa	chemotherapy sensitive	R
GSM1243888	ovary	IIIc	chemotherapy sensitive	R
GSM1243887	ovary	IIIa	chemotherapy sensitive	R
GSM1243886	ovary	IIb	chemotherapy sensitive	R
GSM1243885	ovary	IIc	chemotherapy resistant	NR
GSM1243884	ovary	NA	chemotherapy sensitive	R
GSM1243883	ovary	IIIc	chemotherapy sensitive	R
GSM1243882	ovary	IV	chemotherapy resistant	NR
GSM1243881	ovary	III	chemotherapy sensitive	R
GSM1243880	ovary	IIIc	chemotherapy resistant	NR
GSM1243879	ovary	III	chemotherapy resistant	NR
GSM1243878	ovary	IV	chemotherapy resistant	NR
GSM1243877	ovary	IV	chemotherapy sensitive	R

## Sheet: Sheet6
Sheet 6.GSE30161's metadata
RNA_ID	Sample_characteristics	Sample_characteristics	Characteristics [0]	Stage	age	categ	cell type	chemo agent	ORR	chemoresponse	chemtype	grade	histo	optimal	event	OS days	OS	PFI days	PFS
GSM746861			1	IVA	68	4	ovarian cancer cell	Carboplatin/Taxol	R	PR (partial response)	Adjuvant	Poor	Serous	Sub-optimal	1	686	22.8667	385	12.8333
GSM746862	censoring(dead=1,alive=0): 0			IIIC	75	2	ovarian cancer cell	Carboplatin/Taxol	R	CR (completely response)	Adjuvant	Mod	Serous	Optimal	0	2582	86.0667	2582	86.0667
GSM746863			1	IIIC	52	4	ovarian cancer cell	Carboplatin/Taxol	R	PR (partial response)	Adjuvant	Poor	Serous	Sub-optimal	1	595	19.8333	175	5.83333
GSM746864			1	IIIC	47	4	ovarian cancer cell	Carboplatin/Taxol	R	PR (partial response)	Adjuvant	Mod	Serous	Optimal	1	377	12.5667	162	5.4
GSM746865	censoring(dead=1,alive=0): 0			IIIB	69	2	ovarian cancer cell	Carboplatin/Taxol	R	CR (completely response)	Adjuvant	Poor	Clear	Optimal	0	897	29.9	860	28.6667
GSM746866	censoring(dead=1,alive=0): 0			IIIA	48	2	ovarian cancer cell	Cisplatin/Taxol	R	CR (completely response)	Adjuvant	Mod	Serous	Optimal	0	3511	117.033	3025	100.833
GSM746867			1	IIIC	52	4	ovarian cancer cell	Carboplatin/Taxol	R	CR (completely response)	Adjuvant	Poor	Serous	Optimal	1	965	32.1667	454	15.1333
GSM746868			1	IIIC	55	4	ovarian cancer cell	Carboplatin/Taxol	R	CR (completely response)	Adjuvant	Poor	Serous	Optimal	1	749	24.9667	89	2.96667
GSM746869			1	IIIC	48	4	ovarian cancer cell	Carboplatin/Taxol	R	PR (partial response)	Adjuvant	Poor	Serous	Sub-optimal	1	476	15.8667	252	8.4
GSM746870			1	IIIC	76	4	ovarian cancer cell	Carboplatin/Taxol	R	PR (partial response)	Adjuvant	Poor	Clear	Optimal	1	49	1.63333	30	1
GSM746871			1	IIIC	75	4	ovarian cancer cell	Carboplatin/Taxol	R	CR (completely response)	Adjuvant	Poor	Serous	Sub-optimal	1	470	15.6667	401	13.3667
GSM746872			1	IIIC	78	4	ovarian cancer cell	Carboplatin/Taxol	R	PR (partial response)	Adjuvant	Poor	Serous	Sub-optimal	1	2923	97.4333	505	16.8333
GSM746873	censoring(dead=1,alive=0): 0			IIIC	58	2	ovarian cancer cell	Carboplatin/Taxol	R	PR (partial response)	Adjuvant	Poor	Serous	Sub-optimal	0	1993	66.4333	511	17.0333
GSM746874	censoring(dead=1,alive=0): 0			IIIB	50	2	ovarian cancer cell	Carboplatin/Taxol	R	CR (completely response)	Adjuvant	Unk	Clear	Sub-optimal	0	1236	41.2	494	16.4667
GSM746875	censoring(dead=1,alive=0): 0			IIIC	61	2	ovarian cancer cell	Carboplatin/Taxol	R	PR (partial response)	Adjuvant	Poor	Serous	Sub-optimal	0	195	6.5	195	6.5
GSM746876			1	IIIC	53	4	ovarian cancer cell	Carboplatin/Taxol	R	PR (partial response)	Adjuvant	Mod	Serous	Sub-optimal	1	1212	40.4	31	1.03333
GSM746877			1	IVA	73	4	ovarian cancer cell	Carboplatin/Taxol	R	PR (partial response)	Adjuvant	Mod	Serous	Sub-optimal	1	242	8.06667	245	8.16667
GSM746879	relapse(1=yes, 0=no): 0	censoring(dead=1,alive=0): 0		IIIA	68	1	ovarian cancer cell	Cisplatin/Taxol	R	CR (completely response)	Adjuvant	Mod	Serous	Optimal	0	2282	76.0667	2282	76.0667
GSM746880			1	IIIC	56	4	ovarian cancer cell	Carboplatin/Taxol	R	CR (completely response)	Adjuvant	Poor	Serous	Sub-optimal	1	818	27.2667	309	10.3
GSM746881	relapse(1=yes, 0=no): 0	censoring(dead=1,alive=0): 0		IVA	66	1	ovarian cancer cell	Carboplatin/Taxol	R	CR (completely response)	Adjuvant	Poor	Transitional	Sub-optimal	0	3315	110.5	3315	110.5
GSM746883	censoring(dead=1,alive=0): 0			IIIC	57	2	ovarian cancer cell	Carboplatin/Taxol	R	PR (partial response)	Adjuvant	Unk	Clear	Optimal	0	659	21.9667	287	9.56667
GSM746884			1	IIIC	55	4	ovarian cancer cell	Carboplatin/Taxol	R	PR (partial response)	Adjuvant	Well	Serous	Optimal	1	1579	52.6333	367	12.2333
GSM746885			1	IIIB	74	6	ovarian cancer cell	Cisplatin/Cytoxan	R	CR (completely response)	Adjuvant	Mod	Serous	Optimal	1	985	32.8333	542	18.0667
GSM746886			1	IIIC	72	4	ovarian cancer cell	Carboplatin/Taxol	R	PR (partial response)	Adjuvant	Poor	Serous	Sub-optimal	1	237	7.9	165	5.5
GSM746887			1	IIIC	72	4	ovarian cancer cell	Carboplatin/Taxol	NR	PD (progress of disease)	Adjuvant	Poor	Serous	Sub-optimal	1	137	4.56667	31	1.03333
GSM746888	relapse(1=yes, 0=no): 0	censoring(dead=1,alive=0): 0		IIIB	74	1	ovarian cancer cell	Carboplatin/Taxol	R	CR (completely response)	Adjuvant	Mod	Undiff	Optimal	0	2246	74.8667	2246	74.8667
GSM746889	censoring(dead=1,alive=0): 0			IIIC	66	2	ovarian cancer cell	Carboplatin/Taxol	R	CR (completely response)	Adjuvant	Poor	Serous	Optimal	0	697	23.2333	481	16.0333
GSM746890	censoring(dead=1,alive=0): 0			IIIA	56	2	ovarian cancer cell	carboplatin	R	CR (completely response)	Adjuvant	Mod	Serous	Optimal	0	2143	71.4333	1003	33.4333
GSM746891			1	IIIB	64	4	ovarian cancer cell	Carboplatin/Taxol	R	CR (completely response)	Adjuvant	Mod	Serous	Optimal	1	704	23.4667	380	12.6667
GSM746892			1	IIIC	53	4	ovarian cancer cell	Carboplatin/Taxol	R	CR (completely response)	Adjuvant	Poor	Serous	Sub-optimal	1	1561	52.0333	367	12.2333
GSM746893			1	IIIC	76	4	ovarian cancer cell	Carboplatin/Taxol	R	CR (completely response)	Adjuvant	Poor	Serous	Sub-optimal	1	1043	34.7667	342	11.4
GSM746894	censoring(dead=1,alive=0): 0			IIIC	84	2	ovarian cancer cell	Carboplatin/Taxol	R	PR (partial response)	Adjuvant	Unk	Clear	Optimal	0	1707	56.9	265	8.83333
GSM746895			1	IVA	73	4	ovarian cancer cell	Carboplatin/Taxol	R	CR (completely response)	Adjuvant	Poor	Serous	Sub-optimal	1	1152	38.4	480	16
GSM746896			1	IIIC	62	4	ovarian cancer cell	carboplatin	R	CR (completely response)	Adjuvant	Poor	Unknown	Sub-optimal	1	1529	50.9667	664	22.1333
GSM746897	relapse(1=yes, 0=no): 0	censoring(dead=1,alive=0): 0		IIIB	51	1	ovarian cancer cell	Cisplatin/Taxol	R	CR (completely response)	Adjuvant	Mod	Serous	Optimal	0	4208	140.267	4208	140.267
GSM746898			1	IIIC	38	4	ovarian cancer cell	Carboplatin/Cytoxan	R	CR (completely response)	Adjuvant	Mod	Serous	Sub-optimal	1	434	14.4667	321	10.7
GSM746899	censoring(dead=1,alive=0): 0			IIIC	49	2	ovarian cancer cell	Carboplatin/Taxol	R	CR (completely response)	Adjuvant	Poor	Serous	Optimal	0	2710	90.3333	431	14.3667
GSM746900			1	IIIC	55	3	ovarian cancer cell	Carboplatin/Taxol	R	CR (completely response)	Adjuvant	Poor	Serous	Optimal	1	2095	69.8333	929	30.9667
GSM746901	relapse(1=yes, 0=no): 0	censoring(dead=1,alive=0): 0		IIIB	74	1	ovarian cancer cell	Carboplatin/Taxol	R	CR (completely response)	Adjuvant	Poor	Endometrioid		0	125	4.16667	125	4.16667
GSM746902	censoring(dead=1,alive=0): 0			IIIC	66	2	ovarian cancer cell	Carboplatin/Taxol	R	CR (completely response)	Adjuvant	Poor	Serous	Sub-optimal	0	988	32.9333	328	10.9333
GSM746903	relapse(1=yes, 0=no): 0	censoring(dead=1,alive=0): 0		IIIA	53	1	ovarian cancer cell	Carboplatin/Taxol	R	CR (completely response)	Adjuvant	Well	Serous	Optimal	0	3644	121.467	3644	121.467
GSM746904	censoring(dead=1,alive=0): 0			IIIC	61	2	ovarian cancer cell	Carboplatin/Taxol	R	CR (completely response)	Adjuvant	Poor	Serous	Sub-optimal	0	2513	83.7667	811	27.0333
GSM746905	censoring(dead=1,alive=0): 0			IIIC	62	2	ovarian cancer cell	Carboplatin/Taxol	R	CR (completely response)	Adjuvant	Poor	Serous	Sub-optimal	0	3889	129.633	872	29.0667
GSM746906			1	IIIC	69	4	ovarian cancer cell	Carboplatin/Taxol	R	PR (partial response)	Adjuvant	Mod	Serous	Sub-optimal	1	2251	75.0333	804	26.8
GSM746907			1	IIIB	70	6	ovarian cancer cell	Carboplatin/Taxol	R	PR (partial response)	Adjuvant	Mod	Serous	Sub-optimal	1	2795	93.1667	580	19.3333
GSM746908			1	IVA	64	4	ovarian cancer cell	Carboplatin/Taxol	R	PR (partial response)	Adjuvant	Poor	Serous		1	742	24.7333	298	9.93333
GSM746909			1	IIIC	66	4	ovarian cancer cell	Carboplatin/Taxol	R	PR (partial response)	Adjuvant	Mod	Mucinous	Sub-optimal	1	94	3.13333	12	0.4
GSM746910			1	IIIB	60	4	ovarian cancer cell	Carboplatin/Taxol	R	PR (partial response)	Adjuvant	Unk	Serous	Sub-optimal	1	627	20.9	282	9.4
GSM746911			1	IIIC	59	4	ovarian cancer cell	Cisplatin/Taxol	R	PR (partial response)	Adjuvant	Mod	Serous	Sub-optimal	1	318	10.6	218	7.26667
GSM746912	censoring(dead=1,alive=0): 0			IIIC	72	2	ovarian cancer cell	Cisplatin/Taxol	R	PR (partial response)	Adjuvant	Mod	Serous	Sub-optimal	0	973	32.4333	114	3.8
GSM746913			1	IIIB	52	4	ovarian cancer cell	Carboplatin/Taxol	R	CR (completely response)	Adjuvant	Poor	Serous	Optimal	1	1031	34.3667	566	18.8667
GSM746914			1	IIIC	51	4	ovarian cancer cell	Carboplatin/Taxol	R	CR (completely response)	Adjuvant	Poor	Serous	Optimal	1	1501	50.0333	803	26.7667
GSM746915			1	IIIC	56	4	ovarian cancer cell	Carboplatin/Taxol	R	CR (completely response)	Adjuvant	Mod	Serous	Optimal	1	1846	61.5333	265	8.83333
GSM746916			1	IIIC	44	4	ovarian cancer cell	Carboplatin/Taxol	R	CR (completely response)	Adjuvant	Poor	Serous	Sub-optimal	1	582	19.4	407	13.5667
GSM746918			1	IIIC	74	4	ovarian cancer cell	Carboplatin/Taxol	R	PR (partial response)	Adjuvant	Mod	Serous	Sub-optimal	1	1662	55.4	309	10.3

## Sheet: Sheet7
Sheet 7.GSE28739's metadata
RNA_ID	Characteristics[drug response status]	ORR
GSM712071	chemoresistant	NR
GSM712070	chemoresistant	NR
GSM712069	chemoresistant	NR
GSM712068	chemoresistant	NR
GSM712067	chemoresistant	NR
GSM712066	chemoresistant	NR
GSM712063	chemosensitive	R
GSM712062	chemosensitive	R
GSM712061	chemosensitive	R
GSM712060	chemosensitive	R
GSM712059	chemoresistant	NR
GSM712058	chemoresistant	NR
GSM712057	chemoresistant	NR
GSM712056	chemoresistant	NR
GSM712055	chemoresistant	NR
GSM712054	chemoresistant	NR
GSM712053	chemosensitive	R
GSM712052	chemosensitive	R
GSM712051	chemosensitive	R
GSM712050	chemosensitive	R
GSM712049	chemoresistant	NR
GSM712048	chemoresistant	NR
GSM712047	chemoresistant	NR
GSM712046	chemoresistant	NR
GSM712045	chemoresistant	NR
GSM712044	chemoresistant	NR
GSM712043	chemosensitive	R
GSM712042	chemosensitive	R
GSM712041	chemosensitive	R
GSM712040	chemosensitive	R
GSM712039	chemoresistant	NR
GSM712038	chemoresistant	NR
GSM712037	chemoresistant	NR
GSM712036	chemoresistant	NR
GSM712035	chemoresistant	NR
GSM712034	chemoresistant	NR
GSM712033	chemosensitive	R
GSM712032	chemosensitive	R
GSM712031	chemosensitive	R
GSM712030	chemosensitive	R
GSM712029	chemoresistant	NR
GSM712028	chemoresistant	NR
GSM712027	chemoresistant	NR
GSM712026	chemoresistant	NR
GSM712025	chemoresistant	NR
GSM712024	chemoresistant	NR
GSM712023	chemosensitive	R
GSM712022	chemosensitive	R
GSM712021	chemosensitive	R

## Sheet: Sheet8
Sheet 8.GSE23554's metadata
RNA_ID	grade	debulking	cisplatin response (complete response or incomplete response)	ORR	vital status	overall survival in days	OS_CNSR	OS
GSM577823	3	S	IR	NR	Dead	313	1	10.4333
GSM577824	2	S	IR	NR	Dead	760	1	25.3333
GSM577825	3	S	IR	NR	Dead	540	1	18
GSM577826	3	S	CR	R	Alive	3268	0	108.933
GSM577827	3	O	CR	R	Alive	5765	0	192.167
GSM577828	3	S	CR	R	Dead	3399	1	113.3
GSM577829	3	O	IR	NR	Dead	1153	1	38.4333
GSM577830	2	S	IR	NR	Dead	184	1	6.13333
GSM577831	3	O	IR	NR	Alive	73	0	2.43333
GSM577832	3	S	IR	NR	Dead	151	1	5.03333
GSM577833	1	O	CR	R	Alive	2276	0	75.8667
GSM577834	3	O	CR	R	Alive	177	0	5.9
GSM577835	2	O	CR	R	Alive	2420	0	80.6667
GSM577836	2	S	CR	R	Alive	252	0	8.4
GSM577837	3	S	IR	NR	Dead	391	1	13.0333
GSM577838	3	O	CR	R	Dead	1398	1	46.6
GSM577839	3	O	CR	R	Alive	1207	0	40.2333
GSM577840	3	O	CR	R	Alive	1594	0	53.1333
GSM577841	2	O	CR	R	Alive	2163	0	72.1
GSM577842	3	S	CR	R	Alive	934	0	31.1333
GSM577843	2	O	CR	R	Alive	1979	0	65.9667
GSM577844	3	S	CR	R	Alive	1588	0	52.9333
GSM577845	3	S	CR	R	Alive	4288	0	142.933
GSM577846	3	O	IR	NR	Dead	399	1	13.3
GSM577847	2	S	CR	R	Dead	852	1	28.4
GSM577848	3	O	IR	NR	Dead	1207	1	40.2333
GSM577849	1	S	CR	R	Dead	1598	1	53.2667
GSM577850	2	NA	CR	R	Dead	1123	1	37.4333

## Sheet: Sheet9
Sheet 9.GSE15622's metadata
RNA_ID	Patient	threapy	ORR
GSM391038	Patient 12	pre-treatment	NR
GSM391039	Patient 14	pre-treatment	NR
GSM391040	Patient 15	pre-treatment	R
GSM391041	Patient 16	pre-treatment	R
GSM391042	Patient 19	pre-treatment	NR
GSM391043	Patient 24	pre-treatment	R
GSM391044	Patient 27	pre-treatment	NR
GSM391045	Patient 28	pre-treatment	NR
GSM391046	Patient 2	pre-treatment	R
GSM391047	Patient 33	pre-treatment	NR
GSM391048	Patient 34	pre-treatment	R
GSM391049	Patient 38	pre-treatment	NR
GSM391050	Patient 39	pre-treatment	R
GSM391051	Patient 41	pre-treatment	R
GSM391052	Patient 43	pre-treatment	R
GSM391053	Patient 44	pre-treatment	R
GSM391054	Patient 5	pre-treatment	R
GSM391055	Patient 7	pre-treatment	R
GSM391056	Patient 8	pre-treatment	R
GSM391057	Patient 9	pre-treatment	R
GSM391058	Patient 10	pre-treatment	R
GSM391060	Patient 11	pre-treatment	R
GSM391062	Patient 46	pre-treatment	NR
GSM391064	Patient 13	pre-treatment	NR
GSM391068	Patient 17	pre-treatment	R
GSM391071	Patient 1	pre-treatment	NR
GSM391073	Patient 20	pre-treatment	R
GSM391078	Patient 29	pre-treatment	R
GSM391081	Patient 30	pre-treatment	R
GSM391084	Patient 32	pre-treatment	R
GSM391087	Patient 35	pre-treatment	R
GSM391090	Patient 37	pre-treatment	NR
GSM391094	Patient 3	pre-treatment	R
GSM391100	Patient 45	pre-treatment	NR
GSM391101	Patient 4	pre-treatment	NR
GSM391059	Patient 10	post-treatment	R
GSM391061	Patient 11	post-treatment	R
GSM391063	Patient 12	post-treatment	NR
GSM391065	Patient 13	post-treatment	NR
GSM391066	Patient 14	post-treatment	NR
GSM391067	Patient 16	post-treatment	R
GSM391069	Patient 17	post-treatment	R
GSM391070	Patient 19	post-treatment	NR
GSM391072	Patient 1	post-treatment	NR
GSM391074	Patient 21	post-treatment	R
GSM391075	Patient 24	post-treatment	R
GSM391076	Patient 27	post-treatment	NR
GSM391077	Patient 28	post-treatment	NR
GSM391079	Patient 29	post-treatment	R
GSM391080	Patient 2	post-treatment	R
GSM391082	Patient 30	post-treatment	R
GSM391083	Patient 31	post-treatment	NR
GSM391085	Patient 32	post-treatment	R
GSM391086	Patient 34	post-treatment	R
GSM391088	Patient 35	post-treatment	R
GSM391089	Patient 36	post-treatment	NR
GSM391091	Patient 37	post-treatment	NR
GSM391092	Patient 38	post-treatment	NR
GSM391093	Patient 39	post-treatment	R
GSM391095	Patient 3	post-treatment	R
GSM391096	Patient 40	post-treatment	NR
GSM391097	Patient 41	post-treatment	R
GSM391098	Patient 42	post-treatment	NR
GSM391099	Patient 43	post-treatment	R
GSM391102	Patient 4	post-treatment	NR
GSM391103	Patient 5	post-treatment	R
GSM391104	Patient 7	post-treatment	R
GSM391105	Patient 8	post-treatment	R
GSM391106	Patient 9	post-treatment	R

## Sheet: Sheet10
Sheet10.18932geneFPKM(NACT_pre or NACT_post)'s dataset metadata
Patient ID	Age	Number of NACT Cycles	PFS(Months)	ORR	Pre- and Post_x0002_Sample Site	CRS	ESTIMATE Score Change
Pre1	46	3	5	NR	Omentum	2	+2309
Pre9	56	7	12	R	Omentum	3	-108
Pre10	57	3	3	NR	Peritoneum	2	-3383
Pre16	74	3	2	NR	Omentum	1	+1898
Pre17	58	3	10	R	Omentum	3	+655
Pre22	78	3	5	NR	Peritoneum	2	-2070
Post1	46	3	5	NR	Omentum	2	+2309
Post9	56	7	12	R	Omentum	3	-108
Post10	57	3	3	NR	Peritoneum	2	-3383
Post16	74	3	2	NR	Omentum	1	+1898
Post17	58	3	10	R	Omentum	3	+655
Post22	78	3	5	NR	Peritoneum	2	-2070
								PFS, progression-free survival. Patients 9 and 17 had not suffered a relapse at time of publication. Platinumclassification: Resistant = disease progression within six months of final chemotherapy administration. Sensitive = no disease progression within six months of final chemotherapy administration. CRS, Chemotherapy response score: 1 = no or minimal tumor response, 2 = appreciable tumor respo…
								NR= Resistant
								R=Sensitive

[truncated: 1 more sheets: Sheet11]
